# Supplementary material for: Hand1 gene replacement with Hand2 reveals overlap in function with unique occurrence of omphalocele and heart defects
Source: Development. 2025 Oct 14;152(19):dev204963. doi: 10.1242/dev.204963 (PMC12587295; doi:10.1242/dev.204963)
Supplement: Table S1. [file develop-152-204963-TableS1.xlsx]

## Sheet: ReadMe
Sample Information
Sample Name	Group	Species	Sample Type	Reference Genome
WT_E9-5_mYolk_Sac_1_S52	Wild Type Control	Mus musculus	TotalRNA	UCSC mm10
WT_E9-5_mYolk_Sac_1_S53	Wild Type Control	Mus musculus	TotalRNA	UCSC mm10
WT_E9-5_mYolk_Sac_3_S54	Wild Type Control	Mus musculus	TotalRNA	UCSC mm10
WT_E9-5_mYolk_Sac_7_S55	Wild Type Control	Mus musculus	TotalRNA	UCSC mm10
Tcre_H1KOH1fx_E9-5_mYolk_Sac_11_S56	H1CKO	Mus musculus	TotalRNA	UCSC mm10
Tcre_H1KOH1fx_E9-5_mYolk_Sac_12_S57	H1CKO	Mus musculus	TotalRNA	UCSC mm10
Tcre_H1KOH1fx_E9-5_mYolk_Sac_21_S58	H1CKO	Mus musculus	TotalRNA	UCSC mm10
Tcre_H1KOH1fx_E9-5_mYolk_Sac_22_S59	H1CKO	Mus musculus	TotalRNA	UCSC mm10
H1-H2H2_E9-5_mYolk_Sac_26_S60	H1-H2H2 Gene Replacement	Mus musculus	TotalRNA	UCSC mm10
H1-H2H2_E9-5_mYolk_Sac_27_S61	H1-H2H2 Gene Replacement	Mus musculus	TotalRNA	UCSC mm10
H1-H2H2_E9-5_mYolk_Sac_28_S62	H1-H2H2 Gene Replacement	Mus musculus	TotalRNA	UCSC mm10
H1-H2H2_E9-5_mYolk_Sac_29_S63	H1-H2H2 Gene Replacement	Mus musculus	TotalRNA	UCSC mm10
Sheets Information
ILMN_528_Firulli run info	Information of project, library preparation and sequencing
MappingStats	Statistics of mapping and reads distribution across the genome
DE_analysis	Results of differential expression analysis
Key for Columns in MappingStats
Raw reads	Raw reads as mapped by STAR RNA-seq aligner
Uniquely mapped reads	Unique reads as mapped by STAR
Total high quality reads	High quality reads from bamutils stats
Mapping regions:	Reads mapped to each different region from bamutils stats
Mapped on gene	Reads mapped on gene from featureCounts
rRNA	Percentage out of total raw reads of reads mapped to rRNA by bowtie2
Key for Columns in DE_analysis
Geneid	gene name
Chr	chromosome
Start	start position of exons
End	end position of exons
Strand	strand
Length	gene length
Description	Gene description
foldchange	Fold change
log2FC	log2 fold change (H1CKO vs WTCtrl)
PValue	p value
FDR	false discovery rate
foldchange	Fold change
log2FC	log2 fold change (H1-H2H2 vs WTCtrl)
PValue	p value
FDR	false discovery rate
foldchange	Fold change
log2FC	log2 fold change (H1-H2H2 vs H1CKO)
PValue	p value
FDR	false discovery rate
Samples	Log2FPKM (Fragments Per Kilobase of transcript, per Million mapped reads )
Samples	raw read counts
Note for DE_analysis	values lower than 1e-299 were rounded to 0 due to excel report limitations

## Sheet: ILMN_528_Firulli run info
Illumina HiSeq 4000 sequencing:
Sequencing run name	HS_128-2
Experiment name	ILMN_528_Firulli_TotalRNAseq12_Jun2019
PI	Tony Firulli
Account number	4189726TF
Type of experiment	TotalRNAseq
Project title	Hand1 pathways in yolk sac development
Experiment description	Determine the changes in gene expression in the mouse embryo yolk sac when Hand1 is knocked out. Yolk Sacs were isolated from E9.5 day mouse embryos. Wild Type control yolk sacs will compared to Hand1 null embryo yolk sacs and to Hand1: Hand2Hand2 yolk sacs -- these mice have a gene replacement at the Hand1 locus to see if Hand2 can compensate for Hand 1. Once the sequencing is done we will need …
Organism	mouse
Tissue/cell line	Yolk Sac
Sample description	Total RNA
RNA / DNA	RNA
Sample receiving date	2019-06-05
Type of sample, or experimental protocol (list all)	RNA was extracted with Roche High Pure RNA Tissue Kit with on Column DNase treatment.
Library protocol	KAPA Hyperprep Kit, plus QIAseq FastSelect RNA Removal Kit (rRNA Removal).
Starting amount RNA	100ng
Library prep dates	2019-06-18
Any quality issues for library protocol	good.
Seuqncing date	2019-06-19
Any quality issues in sequencing	Good. 95% Q30, 78% Cluster Density, 378M reads.
Sequencing data receiver	N/A
Sample (1-12)	CMG ID	Sample name (as labeled on tube)	Treatment	RIN	Well	i7_Index_ID	i7 Bases for Entry on Sample Sheet	i5_Index_ID	i5 Bases for Sample Sheet HiSeq 3000/4000
	1	1	WT E9.5 mYolk Sac	4.3	A01	UDI001_7	CCGCGGTT	UDI001_5	CTAGCGCT
	2	2	WT E9.5 mYolk Sac	6.11	B01	UDI002_7	TTATAACC	UDI002_5	TCGATATC
	3	3	WT E9.5 mYolk Sac	3	C01	UDI003_7	GGACTTGG	UDI003_5	CGTCTGCG
	4	7	WT E9.5 mYolk Sac	4.8	D01	UDI004_7	AAGTCCAA	UDI004_5	TACTCATA
	5	11	Tcre H1KOH1fx E9.5 mYolk Sac	4.9	E01	UDI005_7	ATCCACTG	UDI005_5	ACGCACCT
	6	12	Tcre H1KOH1fx E9.5 mYolk Sac	6.2	F01	UDI006_7	GCTTGTCA	UDI006_5	GTATGTTC
	7	21	Tcre H1KOH1fx E9.5 mYolk Sac	3.8	G01	UDI007_7	CAAGCTAG	UDI007_5	CGCTATGT
	8	22	Tcre H1KOH1fx E9.5 mYolk Sac	3.7	H01	UDI008_7	TGGATCGA	UDI008_5	TATCGCAC
	9	26	H1-H2H2 E9.5 mYolk Sac	4.2	A02	UDI009_7	AGTTCAGG	UDI009_5	TCTGTTGG
	10	27	H1-H2H2 E9.5 mYolk Sac	6.4	B02	UDI010_7	GACCTGAA	UDI010_5	CTCACCAA
	11	28	H1-H2H2 E9.5 mYolk Sac	4.5	C02	UDI011_7	TCTCTACT	UDI011_5	GAACCGCG
	12	29	H1-H2H2 E9.5 mYolk Sac	4.4	D02	UDI012_7	CTCTCGTC	UDI012_5	AGGTTATA

## Sheet: MappingStats
Summary	Samples	H1-H2H2_E9-5_mYolk_Sac_26_S60	H1-H2H2_E9-5_mYolk_Sac_27_S61	H1-H2H2_E9-5_mYolk_Sac_28_S62	H1-H2H2_E9-5_mYolk_Sac_29_S63	Tcre_H1KOH1fx_E9-5_mYolk_Sac_11_S56	Tcre_H1KOH1fx_E9-5_mYolk_Sac_12_S57	Tcre_H1KOH1fx_E9-5_mYolk_Sac_21_S58	Tcre_H1KOH1fx_E9-5_mYolk_Sac_22_S59	WT_E9-5_mYolk_Sac_1_S52	WT_E9-5_mYolk_Sac_1_S53	WT_E9-5_mYolk_Sac_3_S54	WT_E9-5_mYolk_Sac_7_S55	Median	Min	Max
READS NUMBER SUMMARY	Raw reads	29386003	30191776	33697712	32241880	27171338	26454527	28278401	28977858	30340388	29315522	31915473	32360430	29.7889	26.4545	33.6977
	Uniquely mapped reads	24407287	24823093	28281513	27039163	23010851	22063737	23487761	23600699	25164169	25338899	25896558	27223613	24.9936	22.0637	28.2815
	Total high quality reads	24407246	24822988	28281407	27039072	23010790	22063680	23487663	23600643	25164122	25338865	25896464	27223508
	Mapping regions:
	coding	30609	28295	34585	33142	31593	28560	30695	30405	32785	34929	31700	34427
	coding-rev	5464803	6065014	5505914	5311085	4517273	4974971	4521804	4582268	5212192	5370134	5172205	5786343
	intergenic	1215109	1215774	1556612	1485861	1215588	1018535	1276614	1308573	1226423	1489264	1628384	1474327
	intron	533185	728301	860665	846572	459177	374839	518297	611044	482517	492794	871889	683774
	intron-rev	7667454	5779214	9337626	9037058	9065508	7029682	9289132	9044218	8893844	8704791	8534162	8783707
	junction	3777370	4559546	3944614	3835187	2969196	3450761	3041692	3032247	3518282	3687637	3517180	3971937
	mitochondrial	685467	336531	630548	636074	400207	625116	433234	406837	769607	709611	798735	960968
	other-exon	33836	46412	95874	76921	15020	18478	17327	17565	16165	17334	32035	24185
	other-exon-rev	1357319	1249587	1938138	1570969	1247754	1206302	1318167	1607656	1473684	1179399	1941722	1719538
	promoter	58341	73074	63824	52968	62019	58867	73853	63918	73418	74009	67414	59795
	promoter-rev	61210	50862	64240	60822	58840	51798	59802	63433	62308	63370	58813	63233
	utr-3	65206	85284	128798	112211	49498	48252	50271	47208	52086	53637	53431	56177
	utr-3-rev	3232496	4411315	3937122	3804096	2727988	2986471	2652452	2555404	3145666	3245800	2981887	3375027
	utr-5	4510	3562	4031	3907	5060	4106	5205	5806	4728	5112	4716	5214
	utr-5-rev	220331	190217	178816	172199	186069	186942	199118	224061	200417	211044	202191	224856
	Mapped on gene	14425500	16830075	16006440	15172883	12027779	13142308	12113280	12383192	13954434	14093478	14183791	15471141	14.1386	12.0278	16.8301
READS PERCENTAGE SUMMARY	Uniquely mapped reads/raw reads	0.830575	0.822181	0.839271	0.838635	0.84688	0.834025	0.83059	0.814439	0.829395	0.864351	0.811411	0.841262	0.832308	0.811411	0.864351
	Mapping regions/high quality:
	coding	0.00125409	0.00113987	0.00122289	0.00122571	0.00137296	0.00129444	0.00130686	0.00128831	0.00130285	0.00137848	0.00122411	0.00126461
	coding-rev	0.223901	0.244331	0.194683	0.196423	0.196311	0.225482	0.192518	0.194159	0.207128	0.211933	0.199726	0.212549
	intergenic	0.0497848	0.0489777	0.0550401	0.0549524	0.0528269	0.0461634	0.0543525	0.0554465	0.048737	0.0587739	0.0628806	0.0541564
	intron	0.0218454	0.0293398	0.0304322	0.0313092	0.0199549	0.016989	0.0220668	0.025891	0.0191748	0.0194481	0.0336683	0.025117
	intron-rev	0.314147	0.232817	0.330168	0.334222	0.393968	0.318609	0.39549	0.383219	0.353434	0.343535	0.329549	0.322652
	junction	0.154764	0.183682	0.139477	0.141839	0.129035	0.1564	0.129502	0.128482	0.139813	0.145533	0.135817	0.145901
	mitochondrial	0.0280846	0.0135572	0.0222955	0.0235243	0.0173921	0.0283324	0.0184452	0.0172384	0.0305835	0.0280048	0.0308434	0.0352992
	other-exon	0.00138631	0.00186972	0.00339	0.00284481	0.000652737	0.000837485	0.000737706	0.000744259	0.000642383	0.000684087	0.00123704	0.000888387
	other-exon-rev	0.0556113	0.0503399	0.0685305	0.0581	0.0542247	0.0546737	0.0561217	0.0681192	0.0585629	0.0465451	0.0749802	0.0631637
	promoter	0.00239031	0.0029438	0.00225675	0.00195894	0.00269521	0.00266805	0.00314433	0.00270832	0.00291757	0.00292077	0.00260321	0.00219645
	promoter-rev	0.00250786	0.00204899	0.00227146	0.00224941	0.00255706	0.00234766	0.0025461	0.00268777	0.00247606	0.0025009	0.00227108	0.00232274
	utr-3	0.00267158	0.00343569	0.00455416	0.00414996	0.00215108	0.00218694	0.00214032	0.00200028	0.00206985	0.00211679	0.00206325	0.00206355
	utr-3-rev	0.13244	0.177711	0.139212	0.140689	0.118553	0.135357	0.11293	0.108277	0.125006	0.128096	0.115146	0.123975
	utr-5	0.000184781	0.000143496	0.000142532	0.000144495	0.000219897	0.000186098	0.000221606	0.00024601	0.000187887	0.000201745	0.00018211	0.000191526
	utr-5-rev	0.00902728	0.00766294	0.00632274	0.00636852	0.00808616	0.00847284	0.00847756	0.00949385	0.00796439	0.00832887	0.00780767	0.00825963
	Mapped on gene/uniquely mapped	0.591033	0.678004	0.56597	0.561147	0.522702	0.595653	0.515729	0.524697	0.554537	0.5562	0.547711	0.568301	0.558673	0.515729	0.678004
	rRNA	0.1253	0.1321	0.1402	0.1426	0.0905	0.0793	0.1081	0.1424	0.102	0.0698	0.1809	0.1178

## Sheet: DE_analysis
Gene information							H1CKO vs WTCtrl				H1-H2H2 vs WTCtrl				H1-H2H2 vs H1CKO				log2FPKM												Raw counts
GeneSymbol	Chr	Start	End	Strand	Length	geneName	foldchange	log2FC	PValue	FDR	foldchange	log2FC	PValue	FDR	foldchange	log2FC	PValue	FDR	WT_E9-5_mYolk_Sac_1_S52	WT_E9-5_mYolk_Sac_1_S53	WT_E9-5_mYolk_Sac_3_S54	WT_E9-5_mYolk_Sac_7_S55	Tcre_H1KOH1fx_E9-5_mYolk_Sac_11_S56	Tcre_H1KOH1fx_E9-5_mYolk_Sac_12_S57	Tcre_H1KOH1fx_E9-5_mYolk_Sac_21_S58	Tcre_H1KOH1fx_E9-5_mYolk_Sac_22_S59	H1-H2H2_E9-5_mYolk_Sac_26_S60	H1-H2H2_E9-5_mYolk_Sac_27_S61	H1-H2H2_E9-5_mYolk_Sac_28_S62	H1-H2H2_E9-5_mYolk_Sac_29_S63	WT_E9-5_mYolk_Sac_1_S52	WT_E9-5_mYolk_Sac_1_S53	WT_E9-5_mYolk_Sac_3_S54	WT_E9-5_mYolk_Sac_7_S55	Tcre_H1KOH1fx_E9-5_mYolk_Sac_11_S56	Tcre_H1KOH1fx_E9-5_mYolk_Sac_12_S57	Tcre_H1KOH1fx_E9-5_mYolk_Sac_21_S58	Tcre_H1KOH1fx_E9-5_mYolk_Sac_22_S59	H1-H2H2_E9-5_mYolk_Sac_26_S60	H1-H2H2_E9-5_mYolk_Sac_27_S61	H1-H2H2_E9-5_mYolk_Sac_28_S62	H1-H2H2_E9-5_mYolk_Sac_29_S63
Xkr4	chr1;chr1;chr1	3214482;3421702;3670552	3216968;3421901;3671498	-;-;-	3634	X-linked Kx blood group related 4	1.67302	0.742453	0.0994261	0.221142	-1.25746	-0.330511	0.484455	0.726722	-2.10375	-1.07296	0.0193802	0.0417034	-2.20399	-2.54356	-1.60942	-1.18473	-1.32405	-1.42645	-1.25199	-0.626485	-1.49486	-1.94292	-3.17357	-2.12602	9	7	14	22	17	16	18	29	16	13	4	10
Sox17	chr1;chr1;chr1;chr1;chr1;chr1;chr1;chr1;chr1;chr1;chr1;chr1;chr1;chr1;chr1;chr1;chr1;chr1;chr1;chr1	4490928;4490928;4490928;4490928;4490928;4493100;4493100;4493772;4493772;4493772;4493772;4493772;4495136;4495136;4495136;4496291;4496291;4496291;4496291;4496291	4492668;4492668;4492668;4492668;4492668;4493466;4493490;4493863;4493863;4493863;4493863;4493863;4495198;4495942;4495942;4497354;4497354;4497354;4497354;4497354	-;-;-;-;-;-;-;-;-;-;-;-;-;-;-;-;-;-;-;-	4095	SRY (sex determining region Y)-box 17	1.80026	0.848208	0.0133488	0.0566653	1.01035	0.0148569	0.965347	0.985618	-1.78182	-0.833351	0.0149594	0.0335891	1.22268	2.43535	1.27115	1.27965	2.3384	1.9547	2.66946	2.86036	1.56535	2.2864	1.25811	1.3104	131	320	130	148	267	208	337	388	167	321	148	145
Mrpl15	chr1;chr1;chr1;chr1;chr1;chr1;chr1;chr1;chr1;chr1;chr1;chr1;chr1;chr1	4773200;4773200;4773200;4777525;4777525;4777525;4782568;4782568;4782568;4783951;4783951;4785573;4785573;4785573	4774516;4774516;4776801;4777648;4777648;4777648;4782733;4782733;4782733;4784105;4784105;4785726;4785726;4785726	-;-;-;-;-;-;-;-;-;-;-;-;-;-	4201	mitochondrial ribosomal protein L15	-1.26977	-0.34457	0.0411009	0.119996	1.17858	0.237049	0.157715	0.432968	1.49653	0.581619	0.000567442	0.00243422	4.1779	4.1654	4.1509	4.18144	3.64844	4.33614	3.63505	3.52697	4.2428	4.50461	4.36922	4.49018	1056	1094	994	1149	682	1120	677	633	1107	1541	1329	1365
Lypla1	chr1;chr1;chr1;chr1;chr1;chr1;chr1;chr1;chr1	4807893;4808455;4828584;4830268;4832311;4837001;4839387;4840956;4844963	4807982;4808486;4828649;4830315;4832381;4837074;4839488;4841132;4846735	+;+;+;+;+;+;+;+;+	2433	lysophospholipase 1	-1.3187	-0.399117	0.124274	0.256222	1.37812	0.462703	0.0744611	0.309528	1.81733	0.86182	0.000957467	0.00368525	5.74851	5.64405	5.71283	5.77295	5.17985	6.09499	4.89545	4.67862	5.80983	6.35916	6.25709	6.24559	1818	1767	1701	2007	1143	2197	940	815	1901	3230	2851	2671
Tcea1	chr1;chr1;chr1;chr1;chr1;chr1;chr1;chr1;chr1;chr1;chr1;chr1;chr1;chr1;chr1;chr1;chr1;chr1;chr1;chr1;chr1;chr1;chr1;chr1;chr1;chr1;chr1;chr1;chr1;chr1	4857694;4857694;4858328;4867470;4867470;4867470;4878027;4878027;4878027;4886744;4886744;4886744;4889457;4889457;4889460;4890740;4890740;4890740;4891915;4891915;4891915;4893417;4893417;4893417;4894934;4894934;4894934;4896356;4896356;4896356	4857976;4857976;4858503;4867532;4867532;4867532;4878132;4878132;4878132;4886831;4886831;4886831;4889602;4889602;4889602;4890796;4890796;4890796;4892069;4892069;4892069;4893563;4893563;4893563;4895005;4895005;4895005;4897909;4897909;4897909	+;+;+;+;+;+;+;+;+;+;+;+;+;+;+;+;+;+;+;+;+;+;+;+;+;+;+;+;+;+	2847	transcription elongation factor A (SII) 1	-1.00176	-0.00253809	0.979215	0.988338	1.08687	0.120177	0.2146	0.498129	1.08878	0.122715	0.206216	0.291682	4.62428	4.49903	4.54008	4.65222	4.5485	4.64665	4.63622	4.47295	4.72522	4.69846	4.69818	4.67908	975	934	882	1079	863	941	919	827	1048	1194	1131	1054
Atp6v1h	chr1;chr1;chr1;chr1;chr1;chr1;chr1;chr1;chr1;chr1;chr1;chr1;chr1;chr1	5083173;5084417;5089009;5093363;5095615;5098029;5101070;5117390;5124277;5133084;5135812;5143750;5149948;5162105	5083278;5084563;5089111;5093452;5095728;5098133;5101123;5117487;5124469;5133262;5135937;5143851;5150061;5162549	+;+;+;+;+;+;+;+;+;+;+;+;+;+	1976	ATPase, H+ transporting, lysosomal V1 subunit H	-1.41126	-0.496981	0.00886141	0.0432541	1.53308	0.616431	0.00110941	0.0314752	2.16357	1.11341	5.6725e-09	4.53304e-07	5.42472	5.25355	5.33841	5.3067	4.66745	5.37191	4.60592	4.52849	5.57895	6.05441	6.00086	6.09962	1179	1094	1065	1179	650	1080	624	596	1315	2123	1938	1960
Oprk1	chr1;chr1;chr1;chr1;chr1;chr1;chr1;chr1	5588493;5588493;5589005;5589035;5598590;5598590;5602252;5602252	5588663;5588663;5589305;5589305;5598942;5598942;5606133;5606133	+;+;+;+;+;+;+;+	4707	opioid receptor, kappa 1	2.40425	1.26558	0.254911	0.417866	-4.91314	-2.29664	0.0561671	0.268955	-11.8124	-3.56223	0.00413175	0.0118175	-1.86542	-1.92183	-4.01201	-4.10093	-0.94031	-5.05208	-1.18936	-1.20001	-3.23343	-5.05208	-5.05208	-4.07129	16	16	2	2	30	0	25	25	5	0	0	2
Rb1cc1	chr1;chr1;chr1;chr1;chr1;chr1;chr1;chr1;chr1;chr1;chr1;chr1;chr1;chr1;chr1;chr1;chr1;chr1;chr1;chr1;chr1;chr1;chr1;chr1	6214662;6227940;6229959;6233961;6234229;6238262;6239952;6244105;6244795;6245158;6245425;6245598;6247706;6248066;6248276;6260930;6262834;6263024;6264542;6265574;6268698;6270691;6272701;6274198	6214957;6228049;6230073;6234087;6234399;6238464;6240378;6244275;6244979;6245344;6245506;6245659;6247809;6248192;6250167;6261095;6262942;6263264;6264590;6265621;6268756;6270827;6272771;6276104	+;+;+;+;+;+;+;+;+;+;+;+;+;+;+;+;+;+;+;+;+;+;+;+	7046	RB1-inducible coiled-coil 1	1.0373	0.0528339	0.578493	0.715354	1.08428	0.116734	0.217938	0.50047	1.04529	0.0639006	0.500452	0.593995	3.81412	3.75277	3.66765	3.70129	3.73021	3.78802	3.86989	3.75931	3.76863	3.91267	3.85031	3.87034	1377	1379	1193	1382	1212	1285	1338	1249	1337	1715	1556	1490
Pcmtd1	chr1;chr1;chr1;chr1;chr1;chr1	7088920;7120194;7147637;7160892;7163248;7169515	7089216;7120615;7147739;7161063;7163371;7173628	+;+;+;+;+;+	5232	protein-L-isoaspartate (D-aspartate) O-methyltransferase domain containing 1	1.20134	0.264642	0.0834017	0.196088	-1.26118	-0.334769	0.0299099	0.195619	-1.5151	-0.599412	9.94964e-05	0.000629885	2.36098	2.54202	2.20934	2.3511	2.78725	2.21368	2.71834	2.74823	1.97595	2.08119	2.04556	2.04696	372	441	321	401	467	319	446	459	285	356	329	311
Rrs1	chr1	9545408	9547455	+	2048	ribosome biogenesis regulator 1	-1.05114	-0.0719521	0.545586	0.689167	1.03959	0.0560149	0.635931	0.822924	1.09275	0.127967	0.281334	0.374126	4.55098	4.38007	4.68063	4.61733	4.30317	4.52144	4.60636	4.51025	4.56086	4.52165	4.65146	4.72649	666	618	699	757	523	620	647	610	672	759	787	783
Adhfe1	chr1;chr1;chr1;chr1;chr1;chr1;chr1;chr1;chr1;chr1;chr1;chr1;chr1;chr1;chr1;chr1;chr1;chr1;chr1;chr1;chr1;chr1;chr1;chr1;chr1;chr1;chr1	9548046;9548046;9549907;9549907;9551717;9552923;9552923;9553318;9553318;9553623;9553623;9555538;9555538;9557000;9557000;9558133;9558133;9560109;9560109;9563509;9563509;9563797;9563797;9566781;9566781;9576191;9576191	9548151;9548151;9549944;9549944;9551757;9552976;9552976;9553472;9553472;9553819;9553819;9555615;9555615;9557105;9557105;9558285;9558285;9560207;9560207;9563587;9563587;9563893;9563893;9566938;9566938;9577968;9577968	+;+;+;+;+;+;+;+;+;+;+;+;+;+;+;+;+;+;+;+;+;+;+;+;+;+;+	3139	alcohol dehydrogenase, iron containing, 1	-1.32052	-0.401111	0.145929	0.285228	1.12231	0.16647	0.524395	0.752097	1.48204	0.567581	0.0369284	0.071236	-0.0921219	-0.188094	-0.263635	-0.135942	-0.773236	-0.426726	-0.604861	-0.415231	0.275541	-0.485015	-0.225126	0.276536	39	38	33	41	22	29	25	29	51	34	39	53
2610203C22Rik	chr1;chr1;chr1;chr1;chr1	9560833;9563823;9619550;9620955;9631061	9561778;9563871;9619639;9621082;9631092	-;-;-;-;-	1245	RIKEN cDNA 2610203C22 gene	-1.00007	-9.95814e-05	0.999783	0.999852	1.63401	0.70842	0.112994	0.371249	1.63413	0.708519	0.117112	0.184155	-0.532759	-0.470723	-1.26915	-0.630813	-0.715581	-0.246469	-0.872385	-1.05421	-0.661054	-0.834847	0.509551	0.223956	10	11	5	10	8	12	7	6	9	9	25	19
Mybl1	chr1;chr1;chr1;chr1;chr1;chr1;chr1;chr1;chr1;chr1;chr1;chr1;chr1;chr1;chr1;chr1;chr1;chr1;chr1;chr1;chr1;chr1;chr1;chr1;chr1;chr1;chr1;chr1;chr1;chr1;chr1	9667411;9667411;9671579;9672212;9672212;9672540;9672540;9673101;9673101;9673745;9673745;9675967;9675967;9678272;9678272;9681785;9681785;9683097;9683097;9685636;9685636;9687561;9687561;9690081;9690081;9692718;9692718;9693287;9693287;9699935;9699935	9670012;9670012;9671758;9672316;9672316;9672656;9672656;9673215;9673215;9673887;9673887;9676335;9676335;9678505;9678505;9681889;9681889;9683168;9683168;9685810;9685810;9687781;9687781;9690173;9690173;9692789;9692789;9693392;9693392;9700209;9700209	-;-;-;-;-;-;-;-;-;-;-;-;-;-;-;-;-;-;-;-;-;-;-;-;-;-;-;-;-;-;-	4984	myeloblastosis oncogene-like 1	1.03974	0.0562288	0.815218	0.887563	-1.27894	-0.354948	0.142774	0.411842	-1.32977	-0.411176	0.0901294	0.148146	1.17862	1.06923	0.711258	0.48222	0.982562	0.684097	1.34651	0.640547	0.713829	0.328678	0.487995	0.595656	155	150	107	103	126	104	163	100	112	99	105	107
Vcpip1	chr1;chr1;chr1	9718622;9736966;9745450	9725350;9737052;9748382	-;-;-	9749	valosin containing protein (p97)/p47 complex interacting protein 1	-1.23302	-0.302201	0.0331799	0.103569	1.11629	0.158717	0.261045	0.544371	1.37642	0.460918	0.00115729	0.00425872	3.48517	3.39778	3.49312	3.46796	3.03298	3.53089	3.03018	2.96918	3.39706	3.59636	3.73634	3.72458	1517	1492	1463	1627	1034	1488	1034	999	1430	1906	1990	1864
Sgk3	chr1;chr1;chr1;chr1;chr1;chr1;chr1;chr1;chr1;chr1;chr1;chr1;chr1;chr1;chr1;chr1;chr1;chr1;chr1;chr1;chr1;chr1;chr1;chr1;chr1;chr1;chr1;chr1;chr1;chr1;chr1;chr1;chr1;chr1;chr1;chr1;chr1;chr1;chr1;chr1;chr1;chr1;chr1;chr1;chr1;chr1;chr1;chr1;chr1;chr1;chr1;chr1	9798130;9798130;9827013;9848281;9865131;9865131;9865131;9868383;9868383;9868383;9871630;9871630;9871630;9872258;9872258;9872258;9877166;9877166;9877166;9879026;9879026;9879026;9880332;9880332;9880332;9881578;9881578;9881578;9881760;9881760;9881760;9884407;9884407;9884407;9884625;9884625;9884625;9885667;9885667;9885667;9886047;9886047;9886047;9888870;9888870;9888870;9891361;9891361;9891361;9898720…	9798246;9798246;9827119;9848385;9865348;9865348;9865348;9868466;9868466;9868466;9871702;9871702;9871702;9872333;9872333;9872333;9877253;9877253;9877253;9879075;9879075;9879075;9880389;9880389;9880389;9881661;9881661;9881661;9881891;9881891;9881891;9884519;9884519;9884519;9884661;9884661;9884661;9885753;9885753;9885753;9886142;9886142;9886142;9889025;9889025;9889025;9891450;9891450;9891450;9902568…	+;+;+;+;+;+;+;+;+;+;+;+;+;+;+;+;+;+;+;+;+;+;+;+;+;+;+;+;+;+;+;+;+;+;+;+;+;+;+;+;+;+;+;+;+;+;+;+;+;+;+;+	5620	serum/glucocorticoid regulated kinase 3	-2.00399	-1.00287	0.0100364	0.047133	1.47729	0.562949	0.145273	0.414692	2.96046	1.56582	7.25784e-05	0.000492523	4.80965	4.70277	4.9075	4.84668	3.63897	4.89174	2.92941	2.7242	4.83786	5.61169	5.40741	5.54719	2191	2126	2249	2440	907	2204	555	485	2239	4445	3655	3803
Mcmdc2	chr1;chr1;chr1;chr1;chr1;chr1;chr1;chr1;chr1;chr1;chr1;chr1;chr1;chr1;chr1	9908638;9911675;9911910;9912114;9915474;9916316;9916550;9919020;9920435;9924057;9930781;9932002;9933923;9936996;9940378	9908690;9911812;9912040;9912173;9915669;9916438;9916654;9919145;9920672;9924262;9930947;9932181;9934065;9937105;9940954	+;+;+;+;+;+;+;+;+;+;+;+;+;+;+	2553	minichromosome maintenance domain containing 2	1.33385	0.415597	0.309749	0.473379	2.19379	1.13342	0.0022503	0.0467642	1.6447	0.717827	0.0451742	0.0838892	-1.98489	-2.20287	-1.64503	-1.92651	-2.07937	-1.63396	-1.37018	-1.37997	-1.15564	-1.25627	-0.695259	-0.812092	7	6	9	8	6	9	11	11	14	15	22	19
Snhg6	chr1;chr1;chr1;chr1	9942025;9942323;9942610;9944020	9942155;9942391;9942717;9944118	-;-;-;-	407	small nucleolar RNA host gene 6	-1.0402	-0.0568575	0.802917	0.878421	1.45984	0.54581	0.0149034	0.137312	1.51852	0.602667	0.00748402	0.0191072	4.38077	4.8105	4.55749	4.54153	4.31062	4.47747	4.50077	4.77275	4.48386	5.3155	5.26029	5.26785	116	164	126	141	103	118	118	144	125	260	237	225
Tcf24	chr1;chr1	9960163;9967099	9963521;9967485	-;-	3746	transcription factor 24	-1.37225	-0.456543	0.29651	0.460168	1.09012	0.124484	0.774206	0.900487	1.49591	0.581027	0.183883	0.26546	1.1907	1.23337	1.41056	1.51016	0.602665	2.01278	-0.56889	0.261272	1.07424	1.75976	1.38662	1.55208	117	126	131	159	72	198	31	57	108	203	148	157
Cops5	chr1;chr1;chr1;chr1;chr1;chr1;chr1;chr1;chr1;chr1;chr1;chr1;chr1;chr1;chr1;chr1;chr1;chr1;chr1;chr1;chr1;chr1;chr1;chr1	10024600;10024600;10024600;10027103;10027103;10027103;10030599;10030599;10030599;10032339;10032339;10032339;10033258;10033258;10033258;10034008;10034008;10034008;10034929;10034929;10034929;10037662;10037670;10037919	10025063;10025063;10025063;10027251;10027251;10027251;10030710;10030710;10030710;10032424;10032424;10032424;10033323;10033323;10033323;10034136;10034136;10034136;10035163;10035163;10035163;10038159;10038159;10038159	-;-;-;-;-;-;-;-;-;-;-;-;-;-;-;-;-;-;-;-;-;-;-;-	1739	COP9 signalosome subunit 5	-1.10793	-0.147873	0.410489	0.572713	1.49294	0.578152	0.00124354	0.0330367	1.65407	0.726025	5.36655e-05	0.00039378	4.89308	4.82571	4.96117	5.03517	4.77449	4.9904	4.79485	4.53862	4.88806	5.77053	5.5932	5.62895	717	715	721	859	616	729	626	528	716	1534	1285	1244
Cspp1	chr1;chr1;chr1;chr1;chr1;chr1;chr1;chr1;chr1;chr1;chr1;chr1;chr1;chr1;chr1;chr1;chr1;chr1;chr1;chr1;chr1;chr1;chr1;chr1;chr1;chr1;chr1;chr1;chr1;chr1	10038218;10045076;10047424;10058720;10064333;10065323;10066426;10074860;10077172;10082253;10083501;10085747;10088051;10088882;10090188;10095866;10104212;10108369;10112393;10112876;10113603;10116018;10116614;10126340;10127423;10129986;10132454;10133164;10134092;10135934	10038344;10045184;10047526;10058823;10064413;10065421;10066820;10074946;10077242;10082346;10083558;10085952;10088184;10088960;10090317;10096013;10104364;10108481;10112542;10113022;10113707;10116084;10116731;10126479;10127563;10130032;10132517;10133273;10134230;10136768	+;+;+;+;+;+;+;+;+;+;+;+;+;+;+;+;+;+;+;+;+;+;+;+;+;+;+;+;+;+	4354	centrosome and spindle pole associated protein 1	-1.02307	-0.0328995	0.809832	0.883278	-1.29314	-0.370874	0.00681328	0.0886453	-1.26398	-0.337974	0.0137622	0.0313877	4.4168	4.29768	4.468	4.28307	4.33898	4.39705	4.33744	4.26554	4.24733	3.58793	3.996	4.08518	1292	1243	1284	1278	1142	1211	1143	1096	1151	845	1063	1068
Arfgef1	chr1;chr1;chr1;chr1;chr1;chr1;chr1;chr1;chr1;chr1;chr1;chr1;chr1;chr1;chr1;chr1;chr1;chr1;chr1;chr1;chr1;chr1;chr1;chr1;chr1;chr1;chr1;chr1;chr1;chr1;chr1;chr1;chr1;chr1;chr1;chr1;chr1;chr1	10137507;10140467;10141559;10142576;10144718;10147403;10151801;10153386;10153607;10154281;10156914;10157900;10159568;10159877;10160701;10160963;10163697;10172834;10173194;10174067;10179826;10180870;10183663;10183976;10184386;10188757;10189227;10189439;10194257;10198843;10199729;10204808;10209425;10213044;10214125;10215837;10216529;10232371	10138996;10140584;10141697;10142744;10144857;10147535;10151873;10153524;10153742;10154410;10157044;10158060;10159740;10160028;10160870;10161003;10163787;10172984;10173352;10174195;10179977;10181041;10183747;10184181;10184497;10188958;10189335;10189678;10194491;10198976;10199904;10204909;10209701;10213223;10214271;10215993;10216559;10232670	-;-;-;-;-;-;-;-;-;-;-;-;-;-;-;-;-;-;-;-;-;-;-;-;-;-;-;-;-;-;-;-;-;-;-;-;-;-	7042	ADP-ribosylation factor guanine nucleotide-exchange factor 1(brefeldin A-inhibited)	-1.13655	-0.18466	0.145437	0.284485	1.23215	0.301174	0.0173482	0.148798	1.4004	0.485835	0.000129218	0.000777007	4.91253	4.87713	4.83107	4.85705	4.67663	4.95698	4.6483	4.40575	4.99953	5.19626	5.23707	5.23686	2949	3007	2673	3080	2336	2890	2295	1955	3139	4176	4070	3843
Prex2	chr1;chr1;chr1;chr1;chr1;chr1;chr1;chr1;chr1;chr1;chr1;chr1;chr1;chr1;chr1;chr1;chr1;chr1;chr1;chr1;chr1;chr1;chr1;chr1;chr1;chr1;chr1;chr1;chr1;chr1;chr1;chr1;chr1;chr1;chr1;chr1;chr1;chr1;chr1;chr1;chr1;chr1;chr1;chr1;chr1;chr1	10993465;11061326;11065794;11068011;11080023;11089717;11098463;11101064;11107603;11110282;11112743;11123121;11123814;11132338;11136765;11139956;11140236;11142649;11149810;11153543;11156241;11160096;11162240;11169853;11170584;11181855;11184446;11185130;11185887;11186637;11193513;11199835;11204066;11208512;11231682;11263963;11265679;11265679;11265969;11265969;11285057;11285057;11289253;11289253;112…	10993909;11061397;11065916;11068115;11080124;11089878;11098596;11101167;11107752;11110426;11112843;11123224;11123863;11132413;11136837;11140098;11140328;11142797;11149895;11153679;11156358;11160280;11162401;11170075;11170791;11182034;11184540;11185212;11185977;11186765;11193554;11200052;11204168;11208655;11231796;11264095;11265745;11265745;11266159;11266159;11285159;11285159;11289320;11289320;113…	+;+;+;+;+;+;+;+;+;+;+;+;+;+;+;+;+;+;+;+;+;+;+;+;+;+;+;+;+;+;+;+;+;+;+;+;+;+;+;+;+;+;+;+;+;+	11187	phosphatidylinositol-3,4,5-trisphosphate-dependent Rac exchange factor 2	1.27307	0.348312	0.062745	0.159836	-1.03754	-0.0531715	0.776448	0.901463	-1.32087	-0.401483	0.0319817	0.0632456	2.10144	2.0381	2.20408	1.88299	2.38175	1.89438	2.68984	2.54993	2.08323	1.5774	2.21103	2.08459	666	666	686	621	755	548	937	857	659	538	792	685
A830018L16Rik	chr1;chr1;chr1;chr1;chr1;chr1;chr1;chr1;chr1;chr1;chr1;chr1;chr1;chr1;chr1;chr1;chr1;chr1;chr1;chr1;chr1;chr1;chr1;chr1;chr1;chr1;chr1;chr1;chr1;chr1;chr1;chr1;chr1;chr1;chr1;chr1;chr1;chr1;chr1;chr1;chr1;chr1;chr1	11414105;11414105;11414105;11414105;11511918;11511918;11511918;11511918;11518578;11518578;11518578;11518578;11545154;11545154;11545154;11545154;11562963;11562963;11562963;11562963;11588374;11588374;11588374;11588374;11596151;11596151;11596151;11596151;11596965;11747965;11747965;11798481;11798481;11829815;11829815;11933544;11933544;11950963;11950963;11972046;11972046;11974923;11974923	11414637;11414637;11414637;11414637;11512065;11512065;11512065;11512065;11518709;11518709;11518709;11518709;11545282;11545282;11545282;11545282;11562991;11562991;11562991;11562991;11588546;11588546;11588546;11588546;11596317;11596317;11596317;11601821;11601821;11748091;11748100;11798566;11798566;11829891;11829891;11933591;11933591;11951056;11951056;11972102;11972102;11975902;11975902	+;+;+;+;+;+;+;+;+;+;+;+;+;+;+;+;+;+;+;+;+;+;+;+;+;+;+;+;+;+;+;+;+;+;+;+;+;+;+;+;+;+;+	8293	RIKEN cDNA A830018L16 gene	5.22691	2.38596	0.0144659	0.0596248	-5.22282	-2.38483	0.0428576	0.234474	-27.2992	-4.77079	4.05848e-05	0.000318579	-3.53217	-4.5739	-5.25737	-5.86917	-2.11555	-5.25273	-2.06122	-2.97163	-5.27892	-5.86917	-5.3235	-5.86917	8	3	1	0	23	1	24	12	1	0	1	0
Sulf1	chr1;chr1;chr1;chr1;chr1;chr1;chr1;chr1;chr1;chr1;chr1;chr1;chr1;chr1;chr1;chr1;chr1;chr1;chr1;chr1;chr1;chr1;chr1;chr1;chr1;chr1;chr1;chr1;chr1;chr1;chr1;chr1;chr1;chr1;chr1;chr1;chr1;chr1;chr1;chr1;chr1;chr1;chr1;chr1;chr1;chr1;chr1;chr1;chr1;chr1;chr1;chr1;chr1;chr1;chr1;chr1;chr1;chr1;chr1;chr1;chr1;chr1;chr1;chr1;chr1	12692430;12692430;12718545;12728594;12728594;12786079;12786079;12786079;12786468;12786468;12786468;12796766;12796766;12796766;12805180;12805180;12805180;12807854;12807854;12807854;12817338;12817338;12817338;12818378;12818378;12818378;12820401;12820401;12820401;12820795;12820795;12820795;12821970;12821970;12821970;12836113;12836113;12836113;12838359;12838359;12838359;12839829;12839829;12839829;128…	12692684;12692684;12718783;12728688;12728688;12786151;12786151;12786151;12786698;12786698;12786698;12797005;12797005;12797005;12805331;12805331;12805331;12808023;12808023;12808023;12817488;12817488;12817488;12818553;12818553;12818553;12820529;12820529;12820529;12820851;12820851;12820851;12822099;12822099;12822099;12836329;12836329;12836329;12838611;12838611;12838611;12839925;12839925;12839925;128…	+;+;+;+;+;+;+;+;+;+;+;+;+;+;+;+;+;+;+;+;+;+;+;+;+;+;+;+;+;+;+;+;+;+;+;+;+;+;+;+;+;+;+;+;+;+;+;+;+;+;+;+;+;+;+;+;+;+;+;+;+;+;+;+;+	4864	sulfatase 1	5.17733	2.37221	2.52798e-07	3.4842e-05	-1.24791	-0.31951	0.470413	0.716596	-6.46083	-2.69172	7.77641e-09	5.7727e-07	1.19528	1.38774	1.49451	0.43261	4.1147	1.49984	3.78628	3.65067	1.29123	0.260531	0.990488	0.732948	153	183	181	97	1092	180	871	799	164	92	146	115
Slco5a1	chr1;chr1;chr1;chr1;chr1;chr1;chr1;chr1;chr1	12866550;12876310;12879138;12881293;12894427;12921038;12938989;12943980;12989580	12872328;12876374;12879379;12881452;12894625;12921202;12939200;12944112;12991135	-;-;-;-;-;-;-;-;-	8511	solute carrier organic anion transporter family, member 5A1	2.13507	1.09428	0.118186	0.247634	-2.98657	-1.57849	0.0297078	0.194906	-6.37654	-2.67277	0.000334577	0.00160953	-1.36504	-0.721286	-2.66619	-3.404	0.00467952	-3.2442	-0.238271	-0.655022	-3.89474	-2.44494	-3.30809	-3.23882	44	73	16	10	109	10	92	69	6	23	11	11
Prdm14	chr1;chr1;chr1;chr1;chr1;chr1;chr1;chr1	13113428;13115780;13118763;13122361;13124363;13124619;13125166;13127110	13114487;13115881;13118965;13122631;13124520;13124672;13125856;13127163	-;-;-;-;-;-;-;-	2593	PR domain containing 14	-1.39138	-0.476512	0.317409	0.481963	-1.31477	-0.394815	0.392364	0.656548	1.05826	0.0816966	0.868013	0.905215	-1.85489	-2.2253	-1.66746	-1.46932	-2.29861	-1.79554	-3.13267	-1.78563	-2.86047	-2.02705	-1.8309	-1.90082	8	6	9	12	5	8	2	8	3	8	9	8
Ncoa2	chr1;chr1;chr1;chr1;chr1;chr1;chr1;chr1;chr1;chr1;chr1;chr1;chr1;chr1;chr1;chr1;chr1;chr1;chr1;chr1;chr1;chr1;chr1;chr1;chr1;chr1;chr1;chr1;chr1;chr1;chr1;chr1;chr1;chr1;chr1;chr1;chr1;chr1;chr1;chr1;chr1;chr1;chr1;chr1;chr1	13139105;13139105;13146875;13146875;13148317;13148317;13148931;13148931;13150690;13150690;13152379;13152379;13152797;13152797;13156370;13156370;13160161;13160161;13162073;13162073;13164896;13166896;13166896;13174079;13174079;13177074;13177074;13180481;13180481;13181216;13181216;13184175;13184175;13186733;13186733;13190087;13190087;13221307;13221307;13224609;13224609;13285969;13285969;13372183;133…	13142772;13142772;13146964;13146964;13148515;13148515;13149108;13149108;13150918;13150918;13152456;13152456;13153075;13153075;13156535;13156535;13160290;13160290;13162288;13162288;13165102;13167106;13167106;13175348;13175348;13177221;13177221;13180624;13180624;13181317;13181317;13184363;13184363;13186910;13186910;13190190;13190190;13221479;13221479;13224713;13224713;13286025;13286025;13372429;133…	-;-;-;-;-;-;-;-;-;-;-;-;-;-;-;-;-;-;-;-;-;-;-;-;-;-;-;-;-;-;-;-;-;-;-;-;-;-;-;-;-;-;-;-;-	8514	nuclear receptor coactivator 2	1.14883	0.200167	0.127961	0.261101	-1.16815	-0.224226	0.088676	0.337884	-1.34201	-0.424393	0.00128181	0.00461363	3.9142	3.72595	3.7884	3.80577	4.01501	3.7617	4.06064	4.1726	3.81602	3.31924	3.56612	3.60213	1784	1636	1568	1796	1785	1525	1846	2011	1670	1373	1544	1495
Tram1	chr1;chr1;chr1;chr1;chr1;chr1;chr1;chr1;chr1;chr1;chr1	13564693;13569471;13569939;13571803;13572004;13576368;13578100;13579450;13579690;13581023;13589600	13566396;13569631;13570082;13571907;13572074;13576452;13578158;13579566;13579811;13581086;13589910	-;-;-;-;-;-;-;-;-;-;-	2943	translocating chain-associating membrane protein 1	-1.40208	-0.487565	0.0161378	0.0636425	1.17032	0.226908	0.261191	0.544421	1.64088	0.714473	0.000434986	0.00197431	5.92211	6.06205	5.90411	5.89734	5.35155	6.06433	5.20697	4.97669	6.02168	6.37911	6.06603	6.20472	2481	2857	2350	2647	1558	2602	1412	1213	2664	3962	3021	3141
Lactb2	chr1;chr1;chr1;chr1;chr1;chr1;chr1	13625900;13627356;13630065;13638231;13647385;13650721;13660329	13626904;13627437;13630213;13638409;13647511;13650884;13660509	-;-;-;-;-;-;-	1887	lactamase, beta 2	-1.51809	-0.602261	0.029408	0.0954424	-1.17083	-0.227537	0.408493	0.671138	1.29659	0.374725	0.174605	0.254883	5.39785	5.29481	5.61001	5.4551	4.69808	5.68985	4.28918	4.14234	5.17721	5.25517	5.21841	5.2153	1105	1075	1228	1248	634	1286	478	435	950	1164	1075	1013
Xkr9	chr1;chr1;chr1;chr1	13668771;13672126;13684056;13700755	13668867;13672764;13684276;13701723	+;+;+;+	1926	X-linked Kx blood group related 9	-2.23971	-1.16331	0.0150693	0.0612831	2.51494	1.33052	0.00298079	0.0558144	5.63272	2.49383	1.94192e-07	6.38172e-06	-0.286333	0.195242	0.441062	0.756616	-0.961188	0.36852	-1.50185	-2.1073	1.51929	1.53453	1.54507	1.81396	20	30	33	47	11	31	7	4	75	88	84	96
Eya1	chr1;chr1;chr1;chr1;chr1;chr1;chr1;chr1;chr1;chr1;chr1;chr1;chr1;chr1;chr1;chr1;chr1;chr1;chr1;chr1;chr1;chr1;chr1;chr1;chr1;chr1;chr1;chr1;chr1;chr1;chr1;chr1;chr1;chr1;chr1	14168958;14168958;14179480;14179480;14183157;14183157;14183381;14183381;14184349;14184349;14184626;14184626;14208895;14208895;14229493;14229493;14231413;14231413;14252428;14252428;14253020;14253020;14270705;14270705;14274065;14274065;14274534;14274534;14283121;14283121;14302770;14304425;14304425;14309646;14309646	14170996;14170996;14179580;14179580;14183278;14183278;14183495;14183495;14184509;14184509;14184684;14184684;14208984;14208984;14229576;14229576;14231552;14231552;14252614;14252614;14253102;14253102;14270827;14270842;14274207;14274210;14274603;14274603;14283198;14283198;14302897;14304474;14304474;14310199;14310199	-;-;-;-;-;-;-;-;-;-;-;-;-;-;-;-;-;-;-;-;-;-;-;-;-;-;-;-;-;-;-;-;-;-;-	4345	EYA transcriptional coactivator and phosphatase 1	10.5252	3.39578	3.26481e-06	0.000224509	-2.28057	-1.18939	0.0877173	0.335992	-24.0035	-4.58517	3.43578e-09	3.10154e-07	-0.274705	-0.455807	-1.0049	-1.50355	3.43222	-0.849792	2.71805	2.63916	-1.01499	-3.08338	-2.13423	-1.80103	48	44	27	21	607	30	370	353	28	6	13	16
Kcnb2	chr1;chr1	15312452;15709485	15313030;15714214	+;+	5309	potassium voltage gated channel, Shab-related subfamily, member 2	2.401	1.26363	0.172402	0.319828	-3.21099	-1.68302	0.0840525	0.329254	-7.70959	-2.94665	0.00319208	0.00957166	-1.40088	-2.56302	-2.35033	-4.67313	-1.47209	-4.60927	-1.07198	-0.217513	-2.75335	-4.01997	-4.28507	-4.24492	26	11	12	1	23	1	31	58	9	3	2	2
Terf1	chr1;chr1;chr1;chr1;chr1;chr1;chr1;chr1;chr1;chr1;chr1;chr1;chr1;chr1;chr1;chr1;chr1;chr1;chr1	15805646;15805646;15807641;15807641;15813041;15813041;15815886;15818934;15818934;15819651;15819651;15831507;15831507;15833401;15833401;15838182;15838182;15842921;15842921	15805957;15805957;15807736;15807736;15813162;15813162;15815972;15819083;15819083;15819763;15819763;15831566;15831566;15833489;15833489;15838288;15838288;15844052;15844052	+;+;+;+;+;+;+;+;+;+;+;+;+;+;+;+;+;+;+	2268	telomeric repeat binding factor 1	-1.1789	-0.237445	0.15218	0.293639	1.17753	0.235769	0.15295	0.426777	1.3882	0.473215	0.00429504	0.0121891	4.69073	4.6467	4.82334	4.76631	4.26193	4.93591	4.43449	4.23748	4.77362	4.86322	5.00827	5.19392	813	824	855	930	563	916	636	559	863	1066	1117	1200
Rpl7	chr1;chr1;chr1;chr1;chr1;chr1;chr1	16101296;16101727;16102490;16102692;16103168;16103510;16104365	16101359;16101936;16102599;16102829;16103334;16103684;16104433	-;-;-;-;-;-;-	933	ribosomal protein L7	1.16564	0.221117	0.117608	0.247006	1.2761	0.351739	0.0128348	0.126907	1.09476	0.130621	0.354897	0.452447	9.16345	9.11632	9.11336	9.23273	9.30743	9.33538	9.47502	9.3899	9.13659	9.80066	9.51428	9.50827	7442	7527	6894	8475	7672	7967	8634	8204	7320	13464	10459	9836
Rdh10	chr1;chr1;chr1;chr1;chr1;chr1	16105882;16107795;16128165;16129196;16131075;16131294	16106306;16108030;16128263;16129341;16131206;16132550	+;+;+;+;+;+	2295	retinol dehydrogenase 10 (all-trans)	1.1574	0.210893	0.129109	0.262647	1.20302	0.266665	0.0537097	0.262693	1.03942	0.0557718	0.685793	0.757726	3.44173	3.43962	3.71755	3.5328	3.56603	3.82781	3.8413	3.73587	3.57737	3.98545	3.77039	3.84357	345	360	401	399	351	429	426	399	380	586	478	475
Stau2	chr1;chr1;chr1;chr1;chr1;chr1;chr1;chr1;chr1;chr1;chr1;chr1;chr1;chr1;chr1;chr1;chr1;chr1;chr1;chr1;chr1;chr1;chr1;chr1;chr1;chr1;chr1	16228810;16228810;16231003;16231003;16345704;16345704;16366079;16366079;16369755;16369755;16374674;16374674;16389821;16389821;16392517;16392517;16394051;16394051;16440323;16440323;16463035;16463035;16486020;16509342;16509342;16519173;16519173	16229866;16229866;16231091;16231091;16346011;16346011;16366139;16366139;16369886;16369886;16374811;16374811;16390033;16390033;16392624;16392624;16394210;16394210;16440458;16440458;16463194;16463194;16486150;16509408;16509408;16519302;16519302	-;-;-;-;-;-;-;-;-;-;-;-;-;-;-;-;-;-;-;-;-;-;-;-;-;-;-	2890	staufen double-stranded RNA binding protein 2	1.77555	0.828269	0.00183508	0.0157855	-1.03513	-0.0498175	0.852194	0.93722	-1.83794	-0.878086	0.000956423	0.00368265	1.95564	1.49036	1.61206	1.42437	2.47685	1.57542	2.69167	2.78899	1.52516	1.47813	1.83578	1.47164	154	116	116	115	207	112	241	260	114	128	156	114
Ube2w	chr1;chr1;chr1;chr1;chr1;chr1;chr1;chr1;chr1;chr1;chr1;chr1;chr1;chr1;chr1;chr1;chr1;chr1;chr1;chr1;chr1;chr1;chr1;chr1	16540788;16543949;16568674;16568674;16568674;16581927;16581927;16581927;16581927;16585276;16585276;16585276;16585276;16597951;16597951;16597951;16602262;16602262;16602262;16602262;16619237;16619237;16619237;16619237	16541789;16544032;16571282;16571282;16571282;16582002;16582002;16582002;16582002;16585431;16585352;16585352;16585431;16598053;16598053;16598053;16602353;16602353;16602353;16602353;16619338;16619338;16619338;16619338	-;-;-;-;-;-;-;-;-;-;-;-;-;-;-;-;-;-;-;-;-;-;-;-	4224	ubiquitin-conjugating enzyme E2W (putative)	-1.04254	-0.0601085	0.665154	0.782328	-1.19422	-0.256067	0.0653035	0.289481	-1.14549	-0.195959	0.160696	0.238362	2.3896	2.49429	2.44947	2.17535	2.46069	2.16163	2.41915	2.22483	2.11979	2.12554	2.1686	2.09365	306	344	306	286	300	248	292	257	254	296	289	259
Tceb1	chr1;chr1;chr1;chr1	16642765;16645686;16647955;16656822	16643478;16645829;16648007;16656865	-;-;-;-	955	NA	-1.10214	-0.140305	0.4518	0.609705	1.48187	0.567422	0.00216872	0.0458141	1.63323	0.707727	0.000141518	0.000830815	4.9045	4.99581	4.8824	5.01128	4.68477	5.12583	4.9231	4.40836	5.04295	5.69797	5.55662	5.67003	396	441	374	463	317	439	375	264	437	800	687	702
Tmem70	chr1;chr1;chr1;chr1;chr1;chr1	16665191;16665191;16667665;16667668;16676968;16676968	16665505;16665505;16667773;16667773;16678275;16678275	+;+;+;+;+;+	1732	transmembrane protein 70	-1.37116	-0.455394	0.0442591	0.125794	1.20857	0.273302	0.222006	0.504862	1.65714	0.728695	0.00127783	0.00460214	3.9247	3.85362	3.53487	3.89874	3.35997	3.77678	3.31276	2.83357	3.56584	4.3964	4.05424	4.19099	364	362	266	388	229	312	222	160	284	588	439	456
Ly96	chr1;chr1;chr1;chr1;chr1;chr1;chr1;chr1;chr1;chr1	16688456;16688456;16691684;16691684;16700795;16700849;16706173;16706173;16709439;16709439	16688619;16688619;16691773;16691773;16700923;16700923;16706225;16706225;16709605;16709605	+;+;+;+;+;+;+;+;+;+	603	lymphocyte antigen 96	-1.48541	-0.570858	0.0693274	0.171793	1.12944	0.175607	0.54825	0.768633	1.67768	0.746465	0.0158158	0.0351665	1.57367	1.91493	1.89331	1.94824	1.18861	1.90585	1.26475	0.585211	1.88147	2.18243	1.84328	2.0854	23	31	28	33	16	28	17	10	29	42	31	35
Jph1	chr1;chr1;chr1;chr1;chr1	16994940;17003891;17016039;17091298;17097226	16997559;17004534;17016157;17092057;17097889	-;-;-;-;-	4807	junctophilin 1	1.69801	0.763848	0.00184864	0.0158467	-1.2504	-0.322386	0.197598	0.479853	-2.12319	-1.08623	1.18646e-05	0.000127019	0.677524	0.231536	0.902261	0.548044	1.51096	0.776575	1.66921	1.34294	0.359281	0.0456688	0.290994	0.449601	105	80	118	104	176	107	197	158	84	78	88	93
Crispld1	chr1;chr1;chr1;chr1;chr1;chr1;chr1;chr1;chr1;chr1;chr1;chr1;chr1;chr1;chr1	17727417;17728594;17745354;17745780;17746731;17747501;17749507;17750265;17750434;17750734;17752838;17752968;17756258;17762112;17764063	17727763;17728914;17745472;17745912;17746846;17747601;17749647;17750325;17750500;17750864;17752881;17753040;17756333;17762242;17766207	+;+;+;+;+;+;+;+;+;+;+;+;+;+;+	4006	cysteine-rich secretory protein LCCL domain containing 1	2.39557	1.26037	0.00771431	0.0396256	-1.84505	-0.883661	0.0647747	0.288098	-4.41996	-2.14403	1.14553e-05	0.000123725	0.105648	0.644644	1.03959	-0.242388	1.93497	-0.176218	2.16609	1.95668	0.102723	-1.09756	-0.291786	-0.498643	58	89	108	49	197	45	232	202	58	28	48	39
Tfap2b	chr1;chr1;chr1;chr1;chr1;chr1;chr1;chr1;chr1;chr1;chr1;chr1;chr1;chr1;chr1;chr1;chr1;chr1;chr1;chr1;chr1;chr1	19208914;19208914;19212054;19213951;19213951;19213951;19219193;19219193;19219193;19226436;19226436;19226436;19228442;19228442;19228442;19231013;19231013;19231013;19234050;19234050;19234050;19236608	19209248;19209248;19212423;19214409;19214409;19214409;19219253;19219253;19219253;19226655;19226655;19226655;19228560;19228560;19228560;19231154;19231154;19231154;19234306;19238845;19238845;19238845	+;+;+;+;+;+;+;+;+;+;+;+;+;+;+;+;+;+;+;+;+;+	6502	transcription factor AP-2 beta	9.16285	3.1958	0.00335419	0.0232032	-1.22072	-0.287738	0.779934	0.902947	-11.1853	-3.48353	0.00161302	0.00553809	-3.69734	-3.96285	-1.80141	-3.2752	-0.570354	-4.90172	0.936433	0.651104	-2.04436	-4.99658	-3.29241	-3.73832	5	4	23	8	55	1	160	132	20	1	8	5
Pkhd1	chr1;chr1;chr1;chr1;chr1;chr1;chr1;chr1;chr1;chr1;chr1;chr1;chr1;chr1;chr1;chr1;chr1;chr1;chr1;chr1;chr1;chr1;chr1;chr1;chr1;chr1;chr1;chr1;chr1;chr1;chr1;chr1;chr1;chr1;chr1;chr1;chr1;chr1;chr1;chr1;chr1;chr1;chr1;chr1;chr1;chr1;chr1;chr1;chr1;chr1;chr1;chr1;chr1;chr1;chr1;chr1;chr1;chr1;chr1;chr1;chr1;chr1;chr1;chr1;chr1;chr1;chr1	20057779;20070378;20073457;20081186;20103215;20104542;20116930;20198018;20199342;20200520;20209161;20211837;20220039;20222859;20239301;20275519;20288196;20310525;20312033;20347211;20350413;20358840;20360986;20364119;20373856;20374712;20377375;20381403;20391465;20392012;20414221;20450221;20502942;20508893;20520154;20522664;20533843;20534536;20537273;20540314;20547269;20548091;20549686;20550847;205…	20058710;20070500;20073615;20081293;20103302;20104677;20117947;20198175;20199510;20201395;20209313;20211991;20220126;20222972;20239438;20275647;20288261;20310720;20312210;20347457;20350545;20358974;20361091;20364231;20373986;20374768;20377500;20381594;20391622;20392219;20414433;20450377;20503092;20509112;20520297;20524265;20533910;20534731;20537408;20540444;20547544;20548196;20549808;20551031;205…	-;-;-;-;-;-;-;-;-;-;-;-;-;-;-;-;-;-;-;-;-;-;-;-;-;-;-;-;-;-;-;-;-;-;-;-;-;-;-;-;-;-;-;-;-;-;-;-;-;-;-;-;-;-;-;-;-;-;-;-;-;-;-;-;-;-;-	12928	polycystic kidney and hepatic disease 1	-1.45493	-0.540954	0.148118	0.288133	1.77558	0.828287	0.0256264	0.179398	2.58335	1.36924	0.000282241	0.00142039	-0.560453	-0.222932	0.138409	0.0285509	-1.08989	0.34347	-1.33083	-1.36369	0.233864	0.71443	0.673623	1.03303	120	159	188	197	77	215	65	64	210	341	314	381
Mcm3	chr1;chr1;chr1;chr1;chr1;chr1;chr1;chr1;chr1;chr1;chr1;chr1;chr1;chr1;chr1;chr1;chr1	20803014;20804817;20805263;20805797;20806742;20808721;20809596;20810058;20811965;20812564;20812961;20814399;20814689;20816649;20817243;20817793;20820131	20803654;20804907;20805339;20805900;20806882;20808871;20809722;20810232;20812173;20812695;20813114;20814507;20814927;20816779;20817451;20817905;20820213	-;-;-;-;-;-;-;-;-;-;-;-;-;-;-;-;-	2886	minichromosome maintenance complex component 3	1.20894	0.273745	0.00796158	0.0404434	-1.09036	-0.124801	0.226794	0.509232	-1.31818	-0.398546	0.000113724	0.000702619	5.76917	5.84559	5.74387	5.69772	5.96662	5.90715	6.1604	6.10588	5.60017	5.76185	5.59591	5.59588	2188	2411	2062	2260	2341	2288	2683	2604	1950	2532	2138	2019
Paqr8	chr1;chr1;chr1	20890622;20932060;20934582	20890686;20932239;20938756	+;+;+	4420	progestin and adipoQ receptor family member VIII	1.78015	0.832002	0.0603606	0.155962	-1.29178	-0.369355	0.412981	0.67412	-2.29956	-1.20136	0.00739688	0.0189357	-0.585863	-0.303847	-0.933032	-1.52824	0.363969	-1.70893	0.361233	0.269755	-0.776476	-1.19259	-1.31835	-1.2422	39	50	29	21	72	16	72	68	34	29	25	25
Efhc1	chr1;chr1;chr1;chr1;chr1;chr1;chr1;chr1;chr1;chr1;chr1	20951626;20955335;20960130;20961153;20967324;20972775;20974899;20978643;20979410;20989368;20990617	20951796;20955556;20960417;20961302;20967516;20972995;20975039;20978856;20979557;20989602;20990841	+;+;+;+;+;+;+;+;+;+;+	2208	EF-hand domain (C-terminal) containing 1	1.08639	0.119537	0.694082	0.803599	-2.11151	-1.07828	0.00095333	0.0283364	-2.29392	-1.19781	0.00024258	0.00125753	0.415443	0.355039	0.0208024	0.0340831	-0.0946829	0.520478	0.319818	0.497284	-0.137989	-1.04682	-1.3615	-0.82441	39	39	28	32	25	40	34	39	26	15	11	16
Tram2	chr1;chr1;chr1;chr1;chr1;chr1;chr1;chr1;chr1;chr1;chr1	21001397;21002970;21003838;21004226;21005567;21006150;21006853;21012793;21013402;21037397;21078994	21001635;21003133;21003981;21004330;21005637;21006234;21006911;21012909;21013511;21037460;21079225	-;-;-;-;-;-;-;-;-;-;-	1390	translocating chain-associating membrane protein 2	-1.22521	-0.29303	0.111625	0.238903	-1.00659	-0.00947642	0.958505	0.982971	1.21719	0.283554	0.123237	0.191951	3.62112	4.01194	3.84682	3.48563	3.30911	3.75937	3.33033	3.41119	3.98072	3.52692	3.67478	3.76729	236	324	265	233	177	247	180	192	304	257	270	272
Tmem14a	chr1;chr1;chr1;chr1;chr1;chr1;chr1;chr1;chr1;chr1	21218575;21218575;21225558;21225558;21225945;21225945;21226592;21226592;21229408;21229591	21218889;21218889;21225643;21225643;21226046;21226046;21226679;21226679;21230167;21230167	+;+;+;+;+;+;+;+;+;+	1351	transmembrane protein 14A	1.18846	0.24909	0.349225	0.513996	1.45799	0.543981	0.0351988	0.211714	1.22679	0.294891	0.249126	0.339712	0.89573	0.706822	1.07164	0.939962	1.2196	1.45219	0.49972	1.24088	1.28737	1.57844	1.43931	1.38399	33	30	36	37	39	47	23	40	44	63	54	49
Gsta3	chr1;chr1;chr1;chr1;chr1;chr1;chr1;chr1;chr1;chr1;chr1;chr1;chr1;chr1;chr1;chr1;chr1;chr1;chr1;chr1;chr1;chr1;chr1	21240585;21240585;21240585;21244938;21249751;21249751;21249751;21254684;21257331;21257331;21257331;21258848;21258848;21258848;21260048;21260048;21260048;21262793;21262793;21262793;21264843;21264843;21264843	21240659;21240659;21240659;21245032;21249858;21249858;21249858;21254823;21257382;21257382;21257382;21258980;21258980;21258980;21260189;21260189;21260189;21262924;21262924;21262924;21265575;21265575;21265575	+;+;+;+;+;+;+;+;+;+;+;+;+;+;+;+;+;+;+;+;+;+;+	1610	glutathione S-transferase, alpha 3	-1.47514	-0.560856	0.217699	0.375871	-1.31375	-0.393689	0.380158	0.647162	1.12285	0.167167	0.715678	0.783799	0.90591	0.738682	-0.528675	0.649593	-0.228225	0.941288	-0.705044	-0.606797	0.0951107	-0.161497	0.510902	0.160447	40	37	13	36	16	39	11	12	22	21	33	24
Kcnq5	chr1;chr1;chr1;chr1;chr1;chr1;chr1;chr1;chr1;chr1;chr1;chr1;chr1;chr1;chr1;chr1;chr1;chr1;chr1;chr1;chr1;chr1;chr1;chr1;chr1;chr1;chr1;chr1;chr1	21398403;21398403;21404932;21404932;21405793;21405793;21424049;21424049;21457404;21457404;21461551;21466383;21466383;21469470;21469470;21479374;21479374;21487223;21487223;21505300;21505300;21505684;21505684;21535061;21535061;21593524;21593524;21961181;21961181	21403125;21403125;21405058;21405058;21405924;21405924;21424157;21424157;21457624;21457624;21461607;21466409;21466409;21469564;21469564;21479469;21479469;21487333;21487333;21505425;21505425;21505859;21505859;21535187;21535187;21593614;21593614;21961942;21961942	-;-;-;-;-;-;-;-;-;-;-;-;-;-;-;-;-;-;-;-;-;-;-;-;-;-;-;-;-	6980	potassium voltage-gated channel, subfamily Q, member 5	1.78949	0.839551	0.110863	0.238251	-1.38633	-0.471269	0.372221	0.641452	-2.48083	-1.31082	0.0138914	0.0316135	-0.280223	0.629986	-0.762878	-0.83378	0.872087	-1.72711	1.0101	1.06809	-0.195687	-0.547356	-1.1818	-0.824906	78	155	53	57	164	26	181	190	83	75	45	55
Rims1	chr1;chr1;chr1;chr1;chr1;chr1;chr1;chr1;chr1;chr1;chr1;chr1;chr1;chr1;chr1;chr1;chr1;chr1;chr1;chr1;chr1;chr1;chr1;chr1;chr1;chr1;chr1;chr1;chr1;chr1;chr1;chr1;chr1;chr1;chr1;chr1;chr1;chr1;chr1;chr1;chr1;chr1;chr1;chr1;chr1;chr1;chr1;chr1;chr1;chr1;chr1;chr1;chr1;chr1;chr1;chr1;chr1;chr1;chr1;chr1;chr1;chr1;chr1;chr1;chr1;chr1;chr1;chr1;chr1;chr1;chr1;chr1;chr1;chr1;chr1;chr1;chr1;chr1;chr1;chr1…	22288422;22288422;22288422;22290060;22290060;22290060;22291013;22291013;22291013;22292822;22292822;22292822;22296858;22296858;22296858;22346293;22346293;22346293;22373344;22373344;22373344;22379428;22379428;22379428;22397451;22397451;22397451;22398599;22398599;22404443;22404444;22404444;22412211;22421741;22421741;22421741;22425871;22425871;22425871;22427462;22427462;22427462;22428465;22428465;224…	22288640;22288640;22288640;22290199;22290199;22290199;22291114;22291114;22291114;22292934;22292934;22292934;22296996;22296996;22296996;22346528;22346528;22346528;22373510;22373510;22373510;22379540;22379540;22379540;22397562;22397563;22397563;22398781;22398781;22404515;22404515;22404515;22412294;22421830;22421830;22421830;22425933;22425933;22425933;22427587;22427587;22427587;22428621;22428621;224…	-;-;-;-;-;-;-;-;-;-;-;-;-;-;-;-;-;-;-;-;-;-;-;-;-;-;-;-;-;-;-;-;-;-;-;-;-;-;-;-;-;-;-;-;-;-;-;-;-;-;-;-;-;-;-;-;-;-;-;-;-;-;-;-;-;-;-;-;-;-;-;-;-;-;-;-;-;-;-;-;-;-;-;-;-;-;-;-;-;-;-;-;-	4067	regulating synaptic membrane exocytosis 1	2.32781	1.21897	0.0279973	0.0922145	-1.66132	-0.73233	0.21919	0.501572	-3.86723	-1.9513	0.000748634	0.00302683	-1.73716	-2.29344	-2.07362	-3.10418	-1.03068	-3.19399	-0.644236	-0.788891	-3.02259	-2.82379	-3.11944	-2.41337	15	10	11	5	24	4	32	29	5	7	5	9
Ogfrl1	chr1;chr1;chr1;chr1;chr1;chr1;chr1	23366424;23375730;23375988;23376171;23378726;23378972;23382815	23370448;23375875;23376054;23376249;23378804;23379058;23383175	-;-;-;-;-;-;-	4844	opioid growth factor receptor-like 1	1.16104	0.215419	0.324247	0.489605	-1.25883	-0.332085	0.130998	0.396343	-1.46155	-0.547504	0.0127851	0.0295743	1.6256	2.14288	1.27923	1.85229	1.77928	1.83108	2.20179	2.04386	1.32301	1.7804	1.37904	1.16298	206	309	155	262	214	226	288	260	167	267	191	155
Smap1	chr1;chr1;chr1;chr1;chr1;chr1;chr1;chr1;chr1;chr1;chr1;chr1;chr1;chr1;chr1;chr1;chr1;chr1;chr1;chr1;chr1;chr1;chr1;chr1;chr1;chr1;chr1;chr1;chr1;chr1;chr1	23844825;23845625;23845625;23846352;23848264;23848264;23848264;23849303;23849303;23849303;23853423;23853423;23853423;23859023;23859023;23859023;23866217;23866217;23866217;23876374;23876374;23876374;23877709;23877709;23877709;23891860;23891860;23891860;23909663;23909663;23922038	23845357;23846563;23846563;23846563;23848571;23848571;23848571;23849468;23849468;23849468;23853550;23853550;23853550;23859113;23859113;23859113;23866293;23866297;23866297;23876449;23876449;23876449;23877794;23877794;23877794;23891993;23891993;23891993;23909736;23909736;23922381	-;-;-;-;-;-;-;-;-;-;-;-;-;-;-;-;-;-;-;-;-;-;-;-;-;-;-;-;-;-;-	2960	small ArfGAP 1	1.00639	0.00918475	0.923785	0.956487	1.10493	0.143961	0.131663	0.397327	1.09792	0.134777	0.158943	0.236122	4.6939	4.6992	4.80588	4.73464	4.65617	4.77145	4.69447	4.84316	4.92867	4.86016	4.82699	4.89367	1064	1116	1103	1188	967	1067	995	1112	1255	1389	1286	1272
Sdhaf4	chr1;chr1;chr1	23995939;24003157;24005546	23996360;24003306;24005640	-;-;-	667	succinate dehydrogenase complex assembly factor 4	1.24197	0.312631	0.307515	0.47119	2.03358	1.02402	0.000576867	0.0207786	1.63738	0.711388	0.015569	0.0347128	2.10678	1.8947	2.12748	1.92089	2.71477	2.31477	2.12513	1.99515	2.20829	3.31324	3.10801	3.13861	38	34	37	36	55	42	36	33	41	105	86	83
Fam135a	chr1;chr1;chr1;chr1;chr1;chr1;chr1;chr1;chr1;chr1;chr1;chr1;chr1;chr1;chr1;chr1;chr1;chr1;chr1;chr1;chr1	24010758;24014779;24020675;24021854;24024213;24024782;24026608;24028200;24030742;24032663;24044114;24046358;24053183;24054004;24055744;24057204;24057366;24067899;24085411;24086520;24100061	24012497;24014892;24020785;24022005;24024310;24024873;24026768;24030528;24030896;24032736;24044269;24046407;24053336;24054130;24055917;24057274;24057505;24067978;24085526;24086611;24100341	-;-;-;-;-;-;-;-;-;-;-;-;-;-;-;-;-;-;-;-;-	6467	family with sequence similarity 135, member A	-1.03722	-0.0527168	0.598278	0.731435	1.17754	0.235777	0.01756	0.149705	1.22136	0.288493	0.00377987	0.0110047	3.55962	3.49621	3.48292	3.42247	3.49096	3.4258	3.47279	3.36061	3.65133	3.76851	3.63419	3.84119	1059	1059	963	1045	942	917	932	869	1131	1424	1229	1340
Col9a1	chr1;chr1;chr1;chr1;chr1;chr1;chr1;chr1;chr1;chr1;chr1;chr1;chr1;chr1;chr1;chr1;chr1;chr1;chr1;chr1;chr1;chr1;chr1;chr1;chr1;chr1;chr1;chr1;chr1;chr1;chr1;chr1;chr1;chr1;chr1;chr1;chr1;chr1;chr1;chr1;chr1;chr1;chr1;chr1;chr1;chr1;chr1;chr1;chr1;chr1;chr1;chr1;chr1;chr1;chr1;chr1;chr1;chr1;chr1;chr1;chr1;chr1;chr1;chr1;chr1;chr1;chr1;chr1;chr1;chr1	24177610;24178259;24179284;24179475;24185038;24194683;24195203;24195517;24196891;24196891;24197300;24197300;24197444;24197444;24202014;24202014;24202297;24202297;24204658;24204658;24205054;24205054;24207386;24207386;24208174;24208174;24209059;24209059;24210373;24210373;24214539;24214539;24217536;24217536;24220744;24220744;24221579;24221579;24221770;24221770;24221945;24221945;24222422;24222422;242…	24177868;24178332;24179361;24179607;24185434;24194766;24195457;24195537;24196965;24196965;24197335;24197335;24197506;24197506;24202067;24202067;24202332;24202332;24204681;24204681;24205107;24205107;24207439;24207439;24208206;24208206;24209115;24209115;24210426;24210426;24214592;24214592;24217589;24217589;24220797;24220797;24221632;24221632;24221823;24221823;24221998;24221998;24222475;24222475;242…	+;+;+;+;+;+;+;+;+;+;+;+;+;+;+;+;+;+;+;+;+;+;+;+;+;+;+;+;+;+;+;+;+;+;+;+;+;+;+;+;+;+;+;+;+;+;+;+;+;+;+;+;+;+;+;+;+;+;+;+;+;+;+;+;+;+;+;+;+;+	4143	collagen, type IX, alpha 1	-1.50375	-0.588567	0.244975	0.407177	-5.25617	-2.39401	7.25352e-06	0.00110495	-3.49537	-1.80544	0.000572968	0.00245313	2.74696	3.49261	1.88279	1.83447	2.3054	0.777178	2.35588	2.33403	1.06645	-1.2446	0.40612	0.0946053	385	676	202	221	264	92	274	272	119	26	82	62
Lmbrd1	chr1;chr1;chr1;chr1;chr1;chr1;chr1;chr1;chr1;chr1;chr1;chr1;chr1;chr1;chr1;chr1	24678544;24685397;24692941;24704821;24705977;24711512;24714909;24728546;24731747;24743883;24744256;24744866;24746805;24748800;24762192;24762623	24678816;24685573;24693001;24704918;24706044;24711600;24714982;24728671;24731899;24743947;24744358;24744970;24746954;24748878;24762283;24766301	+;+;+;+;+;+;+;+;+;+;+;+;+;+;+;+	5392	LMBR1 domain containing 1	-1.06478	-0.0905568	0.542293	0.686651	1.37127	0.455517	0.00193849	0.0425813	1.46011	0.546074	0.00021737	0.00116223	2.55527	2.54028	2.50302	2.51403	2.56377	2.67368	2.23367	2.22666	2.6865	3.08663	3.01689	3.09922	439	454	406	463	412	453	328	329	482	739	667	667
Adgrb3	chr1;chr1;chr1;chr1;chr1;chr1;chr1;chr1;chr1;chr1;chr1;chr1;chr1;chr1;chr1;chr1;chr1;chr1;chr1;chr1;chr1;chr1;chr1;chr1;chr1;chr1;chr1;chr1;chr1;chr1;chr1	25067476;25074685;25084244;25093765;25098876;25101433;25111692;25112177;25117289;25126641;25128819;25131251;25221760;25226720;25228421;25396436;25420558;25431423;25432427;25456992;25460743;25487925;25504433;25504913;25531870;25532475;25547416;25553675;25559755;25826004;25829462	25068356;25074789;25084279;25094408;25098915;25101528;25111863;25112275;25117374;25126707;25128888;25131401;25221862;25226823;25228547;25396479;25420660;25431498;25432576;25457100;25460811;25488119;25504539;25505014;25532034;25532639;25547580;25553836;25559865;25826775;25829707	-;-;-;-;-;-;-;-;-;-;-;-;-;-;-;-;-;-;-;-;-;-;-;-;-;-;-;-;-;-;-	5522	adhesion G protein-coupled receptor B3	9.28029	3.21417	0.000565396	0.00742889	-5.2373	-2.38882	0.027101	0.185026	-48.6037	-5.60299	3.52164e-07	9.59041e-06	-3.09788	-3.9872	-3.91258	-3.76301	-1.26428	-4.66603	-0.616513	0.0863772	-5.28247	-5.28247	-4.34182	-4.71028	7	3	3	4	28	1	45	75	0	0	2	1
Phf3	chr1;chr1;chr1;chr1;chr1;chr1;chr1;chr1;chr1;chr1;chr1;chr1;chr1;chr1;chr1	30802342;30806169;30808723;30810683;30811772;30813017;30813960;30816468;30820081;30820683;30821131;30824210;30829843;30837105;30862987	30805942;30806364;30808812;30810830;30811967;30813152;30814091;30816584;30820237;30820827;30821314;30824519;30831559;30837266;30863256	-;-;-;-;-;-;-;-;-;-;-;-;-;-;-	7561	PHD finger protein 3	1.05256	0.0738973	0.450464	0.608553	-1.04637	-0.0653873	0.504165	0.740474	-1.10136	-0.139285	0.154947	0.231549	4.85755	4.81472	4.95327	4.84076	4.84652	4.90102	4.99537	5.01578	4.89049	4.80234	4.73263	4.77866	3048	3092	3124	3270	2822	2985	3135	3205	3125	3412	3080	3003
Ptp4a1	chr1;chr1;chr1;chr1;chr1;chr1	30940303;30943932;30944536;30944938;30946038;30949549	30943323;30944006;30944666;30945030;30946639;30949755	-;-;-;-;-;-	4129	protein tyrosine phosphatase 4a1	1.24244	0.313182	0.16921	0.315851	1.60914	0.68629	0.00225123	0.0467642	1.29514	0.373108	0.0939778	0.153591	0.740324	0.887455	0.571672	0.563325	1.18472	1.08582	0.965171	0.747188	0.810626	1.56927	1.50893	1.47378	94	109	80	90	120	114	103	89	99	196	178	164
Khdrbs2	chr1;chr1;chr1;chr1;chr1;chr1;chr1;chr1;chr1	32172806;32243900;32333466;32414871;32467760;32472567;32619171;32644093;32657444	32173008;32244027;32333582;32415017;32467887;32472765;32619253;32644151;32657738	+;+;+;+;+;+;+;+;+	1359	KH domain containing, RNA binding, signal transduction associated 2	-1.37424	-0.458631	0.473386	0.629028	-3.97825	-1.99214	0.0052379	0.0762179	-2.89488	-1.5335	0.0366087	0.070694	-0.659159	-0.836867	-0.735381	-1.01686	-1.36653	-3.25982	-0.844261	-0.470318	-1.66431	-3.25982	-2.71416	-1.70052	10	9	9	8	5	0	8	11	4	0	1	4
Prim2	chr1;chr1;chr1;chr1;chr1;chr1;chr1;chr1;chr1;chr1;chr1;chr1;chr1;chr1	33453808;33464053;33480458;33484682;33512016;33514145;33533296;33628395;33630338;33662246;33663777;33667045;33668858;33669624	33454304;33464121;33480540;33484808;33512201;33514217;33533363;33628532;33630433;33662366;33663856;33667148;33669020;33669794	-;-;-;-;-;-;-;-;-;-;-;-;-;-	1976	DNA primase, p58 subunit	-1.01884	-0.0269284	0.818385	0.889274	-1.07162	-0.0997951	0.393374	0.657379	-1.0518	-0.0728668	0.534626	0.625731	4.23291	4.33798	4.37168	4.19651	4.04304	4.29786	4.37112	4.30443	4.25479	4.18657	4.20087	4.10121	515	579	544	545	421	512	530	510	524	580	555	489
Rab23	chr1;chr1;chr1;chr1;chr1;chr1;chr1;chr1;chr1;chr1;chr1;chr1;chr1;chr1;chr1;chr1	33719896;33720419;33721608;33721608;33723786;33723786;33724934;33724934;33734702;33734702;33736800;33736800;33738288;33738288;33739253;33739253	33720173;33720584;33721699;33721699;33724005;33724005;33725019;33725019;33734858;33734858;33736882;33736882;33738380;33738380;33742564;33742564	+;+;+;+;+;+;+;+;+;+;+;+;+;+;+;+	4487	RAB23, member RAS oncogene family	1.29856	0.376908	0.12286	0.253844	-1.16609	-0.221676	0.36668	0.636708	-1.51423	-0.598584	0.014653	0.0330025	1.67223	1.60934	1.86352	1.33662	2.01144	1.17417	2.3172	2.26049	1.31797	1.26319	1.42065	1.62255	197	197	216	169	233	132	289	280	154	172	182	198
Bag2	chr1;chr1;chr1	33745484;33748217;33757579	33747016;33748326;33757750	-;-;-	1815	BCL2-associated athanogene 2	-1.29079	-0.368256	0.0508746	0.138748	1.01826	0.0261045	0.889454	0.954109	1.31436	0.39436	0.0364833	0.0704798	5.34716	5.32252	5.62449	5.54882	5.12615	5.62206	4.76945	4.67977	5.45616	5.61172	5.42451	5.47027	1026	1054	1193	1281	821	1180	642	608	1109	1434	1193	1163
Zfp451	chr1;chr1;chr1;chr1;chr1;chr1;chr1;chr1;chr1;chr1;chr1;chr1;chr1;chr1;chr1;chr1;chr1;chr1;chr1;chr1;chr1;chr1;chr1;chr1;chr1;chr1;chr1;chr1;chr1;chr1;chr1;chr1	33761541;33761541;33765844;33765844;33769721;33769721;33770769;33770769;33772893;33772893;33776269;33776269;33779044;33779044;33779896;33779896;33782068;33782068;33783041;33783041;33783853;33786407;33801960;33805339;33805339;33805339;33813727;33813727;33813727;33814338;33814338;33814338	33762209;33762209;33765909;33765909;33769907;33769907;33770899;33770899;33773033;33773033;33777863;33777863;33779191;33779191;33780049;33780049;33782194;33782194;33783191;33783191;33783964;33786532;33803613;33805419;33805419;33805419;33813810;33813810;33813810;33814595;33814595;33814595	-;-;-;-;-;-;-;-;-;-;-;-;-;-;-;-;-;-;-;-;-;-;-;-;-;-;-;-;-;-;-;-	5684	zinc finger protein 451	1.34662	0.429344	0.00475524	0.0292309	-1.06713	-0.0937414	0.538427	0.761358	-1.43702	-0.523085	0.000590099	0.00250934	3.28891	3.11303	3.01673	2.97118	3.62263	3.07632	3.65434	3.68868	3.12828	2.87388	2.93649	3.08435	771	713	612	671	907	632	929	959	691	672	665	696
Bend6	chr1;chr1;chr1;chr1;chr1;chr1;chr1	33852052;33862654;33863742;33864523;33878260;33883441;33907566	33853367;33862773;33863934;33864743;33878437;33883648;33907621	-;-;-;-;-;-;-	2292	BEN domain containing 6	-1.58732	-0.666591	0.247577	0.410076	-1.22139	-0.288522	0.60837	0.805943	1.2996	0.378069	0.513983	0.606853	0.048197	-1.59093	-0.620603	-0.931973	-1.32915	-2.1399	-0.823486	-1.01584	-0.141191	-0.496283	-2.10386	-1.87394	31	9	18	16	10	5	15	13	27	24	6	7
Dst	chr1;chr1;chr1;chr1;chr1;chr1;chr1;chr1;chr1;chr1;chr1;chr1;chr1;chr1;chr1;chr1;chr1;chr1;chr1;chr1;chr1;chr1;chr1;chr1;chr1;chr1;chr1;chr1;chr1;chr1;chr1;chr1;chr1;chr1;chr1;chr1;chr1;chr1;chr1;chr1;chr1;chr1;chr1;chr1;chr1;chr1;chr1;chr1;chr1;chr1;chr1;chr1;chr1;chr1;chr1;chr1;chr1;chr1;chr1;chr1;chr1;chr1;chr1;chr1;chr1;chr1;chr1;chr1;chr1;chr1;chr1;chr1;chr1;chr1;chr1;chr1;chr1;chr1;chr1;chr1…	33908225;33908999;33968703;34006191;34011825;34011825;34086242;34086242;34086242;34113933;34113933;34113933;34116118;34116118;34116118;34117432;34117432;34117432;34135090;34135090;34135090;34152202;34152202;34152202;34152413;34152413;34152413;34154513;34154513;34154513;34156599;34156599;34156599;34156781;34156781;34156781;34160330;34160620;34160620;34160620;34160620;34161004;34161004;34161004;341…	33908452;33909033;33968903;34006398;34011915;34011915;34086303;34086303;34086303;34114022;34114022;34114022;34116195;34116195;34116195;34117524;34117524;34117524;34135256;34135256;34135256;34152314;34152314;34152314;34152519;34152519;34152519;34154632;34154632;34154632;34156694;34156694;34156694;34156908;34156908;34156908;34160496;34160713;34160713;34160713;34160713;34161158;34161158;34161158;341…	+;+;+;+;+;+;+;+;+;+;+;+;+;+;+;+;+;+;+;+;+;+;+;+;+;+;+;+;+;+;+;+;+;+;+;+;+;+;+;+;+;+;+;+;+;+;+;+;+;+;+;+;+;+;+;+;+;+;+;+;+;+;+;+;+;+;+;+;+;+;+;+;+;+;+;+;+;+;+;+;+;+;+;+;+;+;+;+;+;+;+;+;+;+;+;+;+;+;+;+;+;+;+;+;+;+;+;+;+;+;+;+;+;+;+;+;+;+;+;+;+;+;+;+;+;+;+;+	30001	dystonin	-1.11359	-0.155222	0.208927	0.365035	1.0392	0.0554747	0.653091	0.834132	1.15725	0.210697	0.0880835	0.14542	4.10054	4.00567	4.14721	3.95797	4.03876	3.88513	3.85947	3.80433	4.28928	3.86926	4.12269	4.1291	7159	7005	7092	7039	6399	5859	5662	5493	8177	7093	8011	7599
Ccdc115	chr1;chr1;chr1;chr1;chr1	34436670;34437727;34438850;34439043;34439228	34437610;34437858;34438932;34439146;34439672	-;-;-;-;-	1705	coiled-coil domain containing 115	-1.11585	-0.158138	0.267955	0.431228	-1.15817	-0.211848	0.136884	0.404006	-1.03793	-0.0537101	0.70732	0.776915	4.32954	4.39908	4.66168	4.81567	4.22481	4.61621	4.35195	4.40899	4.35646	4.37691	4.39019	4.29033	475	521	574	723	412	551	451	473	485	571	546	481
Imp4	chr1;chr1;chr1;chr1;chr1;chr1;chr1;chr1;chr1	34439829;34440041;34442910;34443378;34443563;34443769;34443997;34444196;34444358	34439927;34440149;34442993;34443487;34443695;34443923;34444091;34444269;34445747	+;+;+;+;+;+;+;+;+	2249	IMP4, U3 small nucleolar ribonucleoprotein	-1.22363	-0.291171	0.0263369	0.0884591	-1.16526	-0.220648	0.0913652	0.340499	1.0501	0.0705236	0.590832	0.675923	5.08615	5.2096	5.34149	5.4475	4.8685	5.28937	4.89085	4.8509	5.02356	5.03862	5.04342	5.12205	1061	1208	1215	1480	851	1161	866	849	1018	1194	1135	1132
Ptpn18	chr1;chr1;chr1;chr1;chr1;chr1;chr1;chr1;chr1;chr1;chr1;chr1;chr1;chr1;chr1	34459746;34462702;34463107;34463269;34463466;34468293;34469840;34470200;34471493;34471641;34471812;34472103;34472763;34473335;34473579	34459916;34462810;34463183;34463364;34463504;34468361;34469902;34470342;34471559;34471718;34471901;34472191;34472968;34473409;34473779	+;+;+;+;+;+;+;+;+;+;+;+;+;+;+	1573	protein tyrosine phosphatase, non-receptor type 18	-1.13427	-0.181765	0.569097	0.707513	-1.05074	-0.0714096	0.820162	0.922193	1.07949	0.110355	0.729585	0.79516	1.16197	0.656941	0.557496	0.605432	0.161733	1.2327	0.391925	0.326539	1.03615	0.626343	0.584886	0.492986	47	34	29	34	21	47	25	24	43	37	34	30
Arhgef4	chr1;chr1;chr1;chr1;chr1;chr1;chr1;chr1;chr1;chr1	34801722;34804914;34805956;34806315;34807059;34807642;34809697;34810311;34811086;34811678	34802001;34805093;34806135;34806494;34807291;34807771;34809828;34810554;34811163;34812754	+;+;+;+;+;+;+;+;+;+	2714	Rho guanine nucleotide exchange factor (GEF) 4	3.61498	1.85399	0.000104524	0.00239638	-1.63628	-0.710416	0.188854	0.470093	-5.91511	-2.56441	3.52139e-07	9.59041e-06	-2.07311	-1.83474	-1.49008	-1.87908	-0.058038	-1.59529	0.0221371	0.397272	-1.92312	-2.24025	-2.5359	-2.95884	7	9	11	9	32	10	34	45	8	7	5	3
Fam168b	chr1;chr1;chr1;chr1;chr1;chr1;chr1;chr1;chr1;chr1;chr1;chr1;chr1;chr1;chr1;chr1;chr1;chr1;chr1;chr1;chr1;chr1	34813218;34813218;34813218;34817997;34817997;34817997;34819592;34819592;34819592;34819867;34819867;34819867;34824020;34828767;34828767;34828767;34836733;34836733;34836733;34842828;34842828;34842828	34817404;34817404;34817404;34818126;34818126;34818126;34819790;34819769;34819769;34820009;34820009;34820009;34824055;34828847;34828847;34828847;34836813;34836813;34836813;34843050;34843050;34843050	-;-;-;-;-;-;-;-;-;-;-;-;-;-;-;-;-;-;-;-;-;-	5080	family with sequence similarity 168, member B	1.20733	0.271815	0.0403339	0.118514	1.00343	0.0049466	0.970224	0.9878	-1.20319	-0.266868	0.0440402	0.0822639	5.04405	5.05414	4.98432	5.00419	5.29045	4.87643	5.40463	5.52418	5.02985	4.97036	5.03923	5.06663	2330	2452	2144	2460	2579	1971	2797	3063	2312	2575	2559	2463
Plekhb2	chr1;chr1;chr1;chr1;chr1;chr1;chr1;chr1;chr1;chr1;chr1;chr1;chr1;chr1;chr1	34849959;34849959;34861873;34861873;34863006;34863006;34863471;34863471;34864473;34864473;34866141;34866141;34869300;34869300;34876911	34850063;34850063;34861917;34861917;34863158;34863158;34863573;34863573;34864512;34864512;34866230;34866230;34869405;34871557;34879585	+;+;+;+;+;+;+;+;+;+;+;+;+;+;+	5469	pleckstrin homology domain containing, family B (evectins) member 2	-1.30106	-0.379683	0.0741579	0.180687	1.70693	0.771402	0.000256336	0.0131072	2.22081	1.15109	6.92059e-08	3.05087e-06	2.33513	2.6527	2.19376	2.58956	2.03446	2.64368	1.64098	1.77194	3.05097	3.33527	3.15356	3.33493	382	498	332	495	289	450	220	243	630	891	744	797
Hs6st1	chr1;chr1	36068400;36103513	36069184;36106446	+;+	3719	heparan sulfate 6-O-sulfotransferase 1	-1.03304	-0.0468963	0.699482	0.807123	-1.14161	-0.191065	0.115689	0.37481	-1.10509	-0.144169	0.236042	0.325311	4.41903	4.61167	4.37235	4.35976	4.49399	4.33136	4.31359	4.44351	4.46723	4.31058	4.07371	4.13034	1105	1320	1026	1151	1086	988	960	1059	1145	1192	958	941
Uggt1	chr1;chr1;chr1;chr1;chr1;chr1;chr1;chr1;chr1;chr1;chr1;chr1;chr1;chr1;chr1;chr1;chr1;chr1;chr1;chr1;chr1;chr1;chr1;chr1;chr1;chr1;chr1;chr1;chr1;chr1;chr1;chr1;chr1;chr1;chr1;chr1;chr1;chr1;chr1;chr1;chr1	36140028;36146032;36146625;36150045;36151634;36155073;36156227;36157400;36158108;36159942;36161676;36162205;36163221;36164444;36165509;36170199;36173435;36174079;36174896;36176233;36176776;36177518;36179559;36182470;36184356;36185833;36191529;36192386;36195850;36197544;36201705;36202779;36207942;36209986;36211390;36216132;36221212;36227484;36230658;36234807;36244070	36144251;36146185;36146741;36150159;36151794;36155255;36156311;36157501;36158196;36160026;36161761;36162363;36163410;36164523;36165611;36170294;36173565;36174210;36175102;36176327;36176799;36177616;36179679;36182634;36184487;36185968;36191614;36192505;36196000;36197635;36201765;36202878;36208042;36210064;36211486;36216306;36221324;36227614;36230740;36234942;36244302	-;-;-;-;-;-;-;-;-;-;-;-;-;-;-;-;-;-;-;-;-;-;-;-;-;-;-;-;-;-;-;-;-;-;-;-;-;-;-;-;-	9029	UDP-glucose glycoprotein glucosyltransferase 1	-1.33222	-0.413838	0.00455986	0.0284364	1.06626	0.0925531	0.524472	0.752097	1.42049	0.506391	0.000521746	0.00227219	4.88844	5.0245	4.95947	4.89144	4.51878	4.93186	4.30409	4.25613	5.03901	5.05373	5.00785	5.03728	3719	4271	3747	4045	2685	3642	2318	2260	4137	4851	4452	4291
Neurl3	chr1;chr1;chr1;chr1	36264602;36268656;36269213;36273338	36266553;36268709;36269701;36273425	-;-;-;-	2583	neuralized E3 ubiquitin protein ligase 3	1.02336	0.0333088	0.940803	0.966988	1.0496	0.0698413	0.875516	0.947961	1.02565	0.0365325	0.934851	0.954697	-0.999658	0.0931632	0.381172	-0.633663	-1.50159	0.456897	-0.219937	-0.000130118	0.0765714	-0.562969	0.189886	-0.31549	16	38	43	23	10	45	27	32	36	26	43	28
Arid5a	chr1;chr1;chr1;chr1;chr1;chr1;chr1;chr1;chr1;chr1;chr1;chr1;chr1;chr1;chr1;chr1;chr1;chr1;chr1;chr1;chr1;chr1;chr1;chr1;chr1;chr1;chr1;chr1;chr1;chr1;chr1;chr1;chr1;chr1;chr1;chr1;chr1;chr1;chr1	36307733;36307733;36307733;36307733;36307733;36307733;36311874;36316209;36316209;36316209;36316209;36316212;36316212;36317204;36317204;36317204;36317610;36317610;36317610;36317610;36317610;36318084;36318084;36318084;36318084;36318084;36318084;36318488;36318488;36318488;36318488;36318488;36318488;36318992;36318992;36318992;36318992;36318992;36318992	36307836;36307836;36307836;36307836;36307836;36307836;36311968;36316327;36316327;36316327;36316327;36316327;36316327;36317324;36317324;36317324;36317662;36317662;36317662;36317662;36317662;36318181;36318181;36318181;36318181;36318181;36318181;36318653;36318653;36318653;36318653;36318653;36318653;36324029;36324029;36324029;36324029;36324029;36324029	+;+;+;+;+;+;+;+;+;+;+;+;+;+;+;+;+;+;+;+;+;+;+;+;+;+;+;+;+;+;+;+;+;+;+;+;+;+;+	5794	AT rich interactive domain 5A (MRF1-like)	-1.13211	-0.179012	0.526545	0.674155	-1.3619	-0.44562	0.116962	0.376671	-1.20298	-0.266608	0.359524	0.45719	-1.74961	-1.26467	-1.10713	-1.12418	-1.71931	-1.74363	-1.43635	-1.04317	-1.69344	-1.78039	-1.55779	-1.80228	22	33	34	38	21	21	26	35	23	25	28	22
Kansl3	chr1;chr1;chr1;chr1;chr1;chr1;chr1;chr1;chr1;chr1;chr1;chr1;chr1;chr1;chr1;chr1;chr1;chr1;chr1;chr1;chr1	36335730;36343251;36343673;36344070;36344916;36345385;36345838;36348525;36348818;36349402;36351633;36351926;36353594;36353772;36354098;36354649;36358040;36358370;36365482;36367769;36369105	36337651;36343384;36343895;36344179;36345046;36345466;36346029;36348681;36349018;36349465;36351790;36352000;36353665;36353873;36354214;36354780;36358225;36358460;36365652;36368034;36369181	-;-;-;-;-;-;-;-;-;-;-;-;-;-;-;-;-;-;-;-;-	4663	KAT8 regulatory NSL complex subunit 3	1.22419	0.291824	0.038534	0.114934	-1.00835	-0.0119898	0.932283	0.972364	-1.2344	-0.303814	0.0311365	0.0618081	3.67024	3.63796	3.71982	3.59022	4.04739	3.54752	3.99622	4.12801	3.84141	3.46324	3.63166	3.61289	824	842	818	846	999	719	966	1067	930	830	884	824
Lman2l	chr1;chr1;chr1;chr1;chr1;chr1;chr1;chr1	36423186;36424838;36428102;36428300;36438750;36439609;36443491;36445050	36424503;36424957;36428216;36428461;36438832;36439726;36443609;36445239	-;-;-;-;-;-;-;-	2225	lectin, mannose-binding 2-like	1.25986	0.333269	0.0523299	0.141429	-1.03813	-0.0539821	0.754404	0.890931	-1.3079	-0.387251	0.0241015	0.0497965	2.72704	2.62129	2.88865	2.69864	3.19137	2.88873	2.95783	3.20431	2.6144	2.35562	2.92545	2.77851	203	197	218	216	262	216	223	267	188	182	257	219
Cnnm4	chr1;chr1;chr1;chr1;chr1;chr1;chr1	36471597;36497990;36498395;36499411;36499885;36505601;36506409	36473085;36498133;36498529;36499580;36499981;36505779;36508776	+;+;+;+;+;+;+	4582	cyclin M4	1.4253	0.511268	0.0616817	0.15813	-1.27534	-0.350879	0.205218	0.489815	-1.81774	-0.862148	0.00179998	0.00605683	0.786586	1.23724	0.778592	0.533255	1.30379	0.735631	1.51094	1.71977	0.809615	0.492112	-0.00161531	0.635341	108	155	103	98	145	99	168	196	110	102	68	101
Cnnm3	chr1;chr1;chr1;chr1;chr1;chr1;chr1;chr1;chr1;chr1;chr1;chr1;chr1;chr1;chr1;chr1;chr1	36511876;36511876;36518952;36518952;36520078;36520078;36520519;36520519;36520819;36520819;36521205;36521205;36521701;36521701;36524034;36525166;36525166	36513153;36513153;36519095;36519095;36520227;36520227;36520688;36520688;36520915;36520915;36521338;36521338;36521839;36521839;36524132;36528237;36528237	+;+;+;+;+;+;+;+;+;+;+;+;+;+;+;+;+	5283	cyclin M3	1.13393	0.18133	0.178249	0.326614	1.00995	0.0142834	0.915499	0.965367	-1.12276	-0.167047	0.214076	0.300764	2.44395	2.45112	2.53248	2.61312	2.739	2.49174	2.62488	2.88565	2.71894	2.36452	2.47766	2.52424	398	418	406	486	456	391	422	510	483	438	449	438
Ankrd23	chr1;chr1;chr1;chr1;chr1;chr1;chr1;chr1;chr1	36530534;36531723;36531909;36532112;36532302;36532581;36533987;36534291;36535682	36531641;36531821;36532007;36532210;36532400;36532706;36534115;36534437;36535729	-;-;-;-;-;-;-;-;-	1954	ankyrin repeat domain 23	-1.13036	-0.176782	0.396489	0.559472	-1.13215	-0.179061	0.385806	0.652032	-1.00158	-0.00227876	0.991311	0.993894	1.75827	1.77243	1.80146	1.5287	1.56099	1.59185	1.35134	1.65833	1.70747	1.23233	1.47312	1.71763	90	95	89	83	73	76	63	79	87	72	81	91
Ankrd39	chr1;chr1;chr1;chr1	36538173;36541859;36542762;36547086	36539534;36542062;36542865;36547201	-;-;-;-	1786	ankyrin repeat domain 39	-1.17041	-0.227015	0.365047	0.529607	1.35729	0.44073	0.0704566	0.299435	1.58859	0.667745	0.00691885	0.0179495	1.43034	1.94605	1.70849	1.83369	1.07496	1.68401	1.60871	1.63773	1.75373	2.03307	2.4359	2.374	65	98	76	94	47	74	69	71	82	116	146	132
Sema4c	chr1;chr1;chr1;chr1;chr1;chr1;chr1;chr1;chr1;chr1;chr1;chr1;chr1;chr1;chr1;chr1;chr1;chr1;chr1;chr1;chr1;chr1;chr1;chr1;chr1;chr1;chr1;chr1;chr1;chr1;chr1;chr1;chr1;chr1;chr1;chr1;chr1;chr1;chr1;chr1;chr1;chr1;chr1;chr1;chr1;chr1	36548639;36548639;36548639;36550506;36550506;36550506;36550668;36550668;36550668;36551726;36551726;36551726;36551927;36551927;36551927;36552252;36552252;36552252;36552719;36552719;36552719;36552979;36552979;36552979;36553224;36553224;36553224;36553471;36553471;36553471;36553716;36553716;36553716;36553926;36553926;36553926;36554252;36554252;36554252;36555932;36555932;36555932;36556803;36557360;365…	36550368;36550368;36550368;36550576;36550576;36550576;36550828;36550828;36550828;36551838;36551838;36551838;36552149;36552149;36552149;36552396;36552396;36552396;36552894;36552894;36552894;36553130;36553130;36553130;36553340;36553340;36553340;36553567;36553567;36553567;36553814;36553814;36553814;36553988;36553988;36553988;36554400;36554400;36554400;36556077;36556077;36556080;36557085;36557557;365…	-;-;-;-;-;-;-;-;-;-;-;-;-;-;-;-;-;-;-;-;-;-;-;-;-;-;-;-;-;-;-;-;-;-;-;-;-;-;-;-;-;-;-;-;-;-	4292	sema domain, immunoglobulin domain (Ig), transmembrane domain (TM) and short cytoplasmic domain, (semaphorin) 4C	1.55069	0.632909	0.00140386	0.0133684	-1.21879	-0.28545	0.151276	0.423886	-1.88996	-0.918359	4.07986e-06	5.85513e-05	2.848	3.17095	3.00216	2.64396	3.7055	2.97078	3.65631	3.77421	2.8977	2.73145	2.45638	2.44352	428	560	457	403	725	443	702	768	444	459	359	336
Cox5b	chr1;chr1;chr1;chr1	36691487;36692211;36692451;36693197	36691689;36692284;36692550;36693388	+;+;+;+	569	cytochrome c oxidase subunit 5B	-1.0777	-0.107955	0.485384	0.638775	-1.0239	-0.0340763	0.825481	0.924762	1.05254	0.073879	0.632974	0.712759	7.78072	7.7411	7.82423	7.77957	7.56	8.03256	7.57571	7.455	8.05092	7.77525	7.49627	7.60686	1739	1768	1719	1886	1392	1968	1410	1307	2102	2015	1573	1604
Actr1b	chr1;chr1;chr1;chr1;chr1;chr1;chr1;chr1;chr1;chr1;chr1	36699202;36700337;36700536;36701134;36701421;36701685;36702059;36702475;36706870;36708191;36709806	36700178;36700377;36700597;36701308;36701513;36701901;36702183;36702600;36706945;36708255;36709925	-;-;-;-;-;-;-;-;-;-;-	2077	ARP1 actin-related protein 1B, centractin beta	-1.13005	-0.176385	0.145728	0.284872	1.12047	0.164108	0.174071	0.450866	1.26619	0.340493	0.00493848	0.0136781	5.77364	5.6992	5.81267	5.80619	5.62852	5.87609	5.42282	5.4114	5.88462	6.03449	5.9057	5.92011	1579	1567	1556	1753	1332	1611	1157	1157	1709	2201	1907	1819
Tmem131	chr1;chr1;chr1;chr1;chr1;chr1;chr1;chr1;chr1;chr1;chr1;chr1;chr1;chr1;chr1;chr1;chr1;chr1;chr1;chr1;chr1;chr1;chr1;chr1;chr1;chr1;chr1;chr1;chr1;chr1;chr1;chr1;chr1;chr1;chr1;chr1;chr1;chr1;chr1;chr1;chr1	36792189;36794044;36794804;36795101;36795295;36796162;36798942;36799279;36801825;36804468;36807884;36808827;36810281;36811408;36812161;36812557;36815455;36815887;36816109;36818658;36818893;36819063;36823067;36824716;36825212;36825429;36827011;36827262;36828065;36829566;36833496;36834616;36834762;36837959;36840389;36841594;36854844;36872512;36881334;36889264;36939165	36793205;36794198;36794901;36795197;36795416;36796324;36799091;36799403;36801952;36804646;36808476;36808985;36810466;36811594;36812303;36812708;36815521;36815996;36816247;36818775;36818968;36819215;36823153;36824820;36825346;36825539;36827181;36827415;36828173;36829674;36833557;36834672;36834912;36838039;36840511;36841710;36854967;36872580;36881374;36889325;36939527	-;-;-;-;-;-;-;-;-;-;-;-;-;-;-;-;-;-;-;-;-;-;-;-;-;-;-;-;-;-;-;-;-;-;-;-;-;-;-;-;-	6548	transmembrane protein 131	1.1401	0.189166	0.136501	0.272221	-1.21379	-0.279518	0.0280805	0.188699	-1.38385	-0.468684	0.000234299	0.00122415	4.66353	4.64374	4.56259	4.74412	4.73579	4.69525	4.89718	5.02388	4.51812	4.07039	4.46036	4.41461	2307	2378	2063	2648	2263	2241	2536	2791	2090	1778	2208	2020
Inpp4a	chr1;chr1;chr1;chr1;chr1;chr1;chr1;chr1;chr1;chr1;chr1;chr1;chr1;chr1;chr1;chr1;chr1;chr1;chr1;chr1;chr1;chr1;chr1;chr1;chr1;chr1;chr1;chr1;chr1;chr1;chr1;chr1;chr1;chr1;chr1;chr1;chr1;chr1;chr1;chr1;chr1;chr1;chr1;chr1;chr1;chr1;chr1;chr1;chr1;chr1;chr1;chr1;chr1;chr1;chr1;chr1;chr1;chr1;chr1;chr1;chr1;chr1;chr1;chr1;chr1;chr1;chr1;chr1;chr1;chr1;chr1;chr1;chr1;chr1;chr1;chr1;chr1;chr1;chr1;chr1…	37299838;37299838;37357343;37357343;37357815;37357815;37358508;37358508;37364110;37364110;37366163;37366163;37366539;37366539;37366870;37366870;37367757;37367757;37368277;37368277;37369217;37369217;37369217;37369358;37369358;37371702;37371702;37371702;37371702;37371702;37372311;37372311;37372311;37372311;37372311;37374272;37374272;37374272;37374275;37374275;37377578;37377578;37377578;37377578;373…	37300118;37300118;37357404;37357404;37358024;37358024;37358552;37358552;37364228;37364228;37366279;37366279;37366618;37366618;37366981;37366981;37367847;37367847;37368424;37368424;37369488;37369488;37369488;37369488;37369488;37371806;37371806;37371806;37371806;37371806;37372419;37372419;37372419;37372419;37372419;37374289;37374289;37374289;37374289;37374289;37377761;37377761;37377761;37377761;373…	+;+;+;+;+;+;+;+;+;+;+;+;+;+;+;+;+;+;+;+;+;+;+;+;+;+;+;+;+;+;+;+;+;+;+;+;+;+;+;+;+;+;+;+;+;+;+;+;+;+;+;+;+;+;+;+;+;+;+;+;+;+;+;+;+;+;+;+;+;+;+;+;+;+;+;+;+;+;+;+;+;+;+;+;+;+;+;+;+;+;+;+;+;+;+;+;+;+	7000	inositol polyphosphate-4-phosphatase, type I	1.12601	0.171216	0.409015	0.571511	-1.22466	-0.292382	0.160395	0.436476	-1.37898	-0.463598	0.0260668	0.0531216	1.84529	1.70597	1.54663	1.26546	2.03672	1.25491	1.71474	1.97535	1.28585	1.01096	1.51233	1.40846	348	330	271	252	371	219	297	359	236	226	304	267
Coa5	chr1;chr1;chr1	37417085;37428342;37429869	37420627;37428425;37430103	-;-;-	3862	cytochrome C oxidase assembly factor 5	-1.05699	-0.0799552	0.650335	0.77058	1.37744	0.461988	0.00872527	0.102487	1.45593	0.541943	0.00213247	0.0069193	4.41581	4.45787	4.40506	4.48396	4.30336	4.79636	4.11742	4.11426	4.47916	5.09307	4.91316	5.0465	1145	1232	1090	1303	988	1417	870	875	1199	2131	1782	1846
Unc50	chr1;chr1;chr1;chr1;chr1;chr1	37430172;37431293;37432551;37437162;37437377;37438682	37430493;37431576;37432671;37437301;37437478;37439124	+;+;+;+;+;+	1412	unc-50 homolog	-1.16666	-0.222379	0.19816	0.351577	1.50021	0.585168	0.000574342	0.0207387	1.75023	0.807547	2.52935e-06	4.11907e-05	3.95635	3.8694	3.86152	3.90815	3.64212	3.9814	3.601	3.43251	4.06263	4.55538	4.61133	4.62375	303	298	272	318	227	293	221	198	327	535	527	502
Mgat4a	chr1;chr1;chr1;chr1;chr1;chr1;chr1;chr1;chr1;chr1;chr1;chr1;chr1;chr1;chr1;chr1;chr1;chr1;chr1;chr1;chr1;chr1;chr1;chr1;chr1;chr1;chr1;chr1;chr1;chr1;chr1	37439340;37439340;37444807;37444807;37449096;37449096;37450329;37450329;37452231;37452231;37452522;37452522;37454744;37454744;37456590;37456590;37462892;37462892;37464421;37464421;37466537;37466537;37490260;37490260;37495873;37495873;37498573;37498600;37536039;37536039;37540965	37444685;37444685;37444919;37444919;37449162;37449162;37450407;37450407;37452424;37452424;37452629;37452629;37454874;37454874;37456704;37456704;37462967;37462967;37464534;37464534;37466583;37466583;37490393;37490393;37496013;37496013;37498740;37498740;37536404;37536404;37541016	-;-;-;-;-;-;-;-;-;-;-;-;-;-;-;-;-;-;-;-;-;-;-;-;-;-;-;-;-;-;-	7251	mannoside acetylglucosaminyltransferase 4, isoenzyme A	-1.78906	-0.839199	0.00361462	0.0244158	1.09819	0.135129	0.635288	0.822747	1.96473	0.974328	0.000741248	0.00300194	2.41207	2.84029	2.40894	2.0004	1.68589	2.28389	1.06889	1.02064	2.42774	2.97445	2.29915	2.5268	535	753	512	436	301	465	196	191	542	920	545	603
4930594C11Rik	chr1	37485851	37488605	-	2755	G1 to S phase transition pseudogene	-1.47049	-0.556299	0.100245	0.222254	-1.46471	-0.550617	0.101042	0.35332	1.00395	0.00568215	0.986829	0.990759	0.230513	0.764759	0.578297	0.432293	0.293832	0.537656	-0.927073	-0.427257	0.162	-0.465217	-0.00225432	0.175598	43	66	53	54	42	51	17	25	41	30	40	43
2010300C02Rik	chr1;chr1;chr1;chr1;chr1;chr1;chr1;chr1;chr1;chr1	37611676;37613337;37614481;37623761;37628217;37631321;37631816;37637861;37644561;37719570	37612396;37613481;37614668;37626068;37628426;37631482;37631951;37638029;37644640;37719811	-;-;-;-;-;-;-;-;-;-	4361	RIKEN cDNA 2010300C02 gene	-1.3307	-0.412182	0.437127	0.597249	-2.77996	-1.47506	0.00774345	0.0954601	-2.0891	-1.06288	0.0573536	0.102049	-0.531689	-1.59001	-1.0102	-1.86003	-1.13138	-3.56383	-1.51509	-1.03713	-3.12328	-2.20602	-2.58094	-2.16766	40	19	27	16	24	3	18	26	5	13	9	12
Tsga10	chr1;chr1;chr1;chr1;chr1;chr1;chr1;chr1;chr1;chr1;chr1;chr1;chr1;chr1;chr1;chr1;chr1;chr1;chr1;chr1;chr1;chr1;chr1;chr1;chr1;chr1;chr1;chr1;chr1;chr1;chr1;chr1;chr1;chr1;chr1;chr1;chr1;chr1;chr1;chr1;chr1;chr1;chr1;chr1;chr1;chr1;chr1;chr1;chr1;chr1;chr1;chr1;chr1;chr1;chr1;chr1;chr1;chr1;chr1;chr1;chr1;chr1;chr1;chr1;chr1;chr1;chr1;chr1;chr1	37754572;37760824;37760824;37760949;37761430;37761430;37761430;37763307;37763307;37763307;37783817;37783817;37801463;37801720;37801720;37801720;37804629;37804629;37804629;37804629;37806937;37806937;37806937;37806937;37810972;37810972;37810972;37810972;37815532;37815532;37815532;37819525;37819525;37819525;37819525;37834186;37834186;37834186;37834186;37835258;37835258;37835258;37835258;37835422;378…	37755521;37761095;37761095;37761095;37761534;37761534;37761534;37763509;37763509;37763509;37784026;37784026;37801905;37801905;37801905;37801905;37804739;37804739;37804739;37804739;37807105;37807105;37807105;37807105;37811027;37811027;37811027;37811027;37815686;37815686;37815686;37819640;37819640;37819640;37819640;37834337;37834337;37834337;37834337;37835335;37835335;37835335;37835335;37835592;378…	-;-;-;-;-;-;-;-;-;-;-;-;-;-;-;-;-;-;-;-;-;-;-;-;-;-;-;-;-;-;-;-;-;-;-;-;-;-;-;-;-;-;-;-;-;-;-;-;-;-;-;-;-;-;-;-;-;-;-;-;-;-;-;-;-;-;-;-;-	4182	testis specific 10	1.30061	0.37919	0.161116	0.30528	-1.395	-0.480269	0.0869964	0.335615	-1.81436	-0.85946	0.00194128	0.00642582	-0.135435	-0.400644	-0.379721	-0.54983	0.164447	-0.750065	0.231161	0.174149	-0.959832	-0.712712	-0.86623	-0.748036	51	44	41	41	59	31	62	60	28	39	33	34
Lipt1	chr1;chr1	37872206;37874864	37872325;37876298	+;+	1555	lipoyltransferase 1	-1.05893	-0.0826137	0.70911	0.814379	-1.12625	-0.171521	0.435353	0.693001	-1.06356	-0.0889071	0.689825	0.761321	1.42197	1.50252	1.68867	1.30793	1.44194	1.49315	1.5651	1.07205	1.23341	1.3077	1.26188	1.4626	56	62	65	56	53	56	58	41	49	60	55	60
Mitd1	chr1;chr1;chr1;chr1;chr1;chr1;chr1	37878890;37879560;37880933;37881699;37882562;37885215;37890160	37879363;37879620;37881048;37881785;37882698;37885316;37890411	-;-;-;-;-;-;-	1229	MIT, microtubule interacting and transport, domain containing 1	-1.34986	-0.432806	0.0243027	0.0840991	1.06122	0.0857229	0.649206	0.832003	1.43249	0.518529	0.00680105	0.017713	3.66544	3.55521	3.65705	3.75244	3.00238	3.72505	2.98829	3.06524	3.6356	3.78038	3.75366	3.80108	215	208	205	248	126	213	125	133	211	271	252	246
Mrpl30	chr1;chr1;chr1;chr1;chr1;chr1	37890553;37892943;37893939;37895330;37897688;37898061	37890584;37893023;37894015;37895410;37897834;37898333	+;+;+;+;+;+	691	mitochondrial ribosomal protein L30	-1.1482	-0.199373	0.213021	0.370188	1.17943	0.238095	0.132891	0.398501	1.35423	0.437468	0.00609832	0.0162119	5.52912	5.52008	5.32209	5.44674	5.14251	5.40414	5.30719	5.16432	5.26695	5.94368	5.63959	5.83478	442	459	367	453	315	385	354	323	369	686	526	569
Txndc9	chr1;chr1;chr1;chr1;chr1	37983867;37990203;37993992;37995633;37997109	37987779;37990457;37994110;37995841;37997208	-;-;-;-;-	4596	thioredoxin domain containing 9	-1.05406	-0.0759556	0.596693	0.730331	1.02987	0.0424562	0.76676	0.896936	1.08554	0.118412	0.40898	0.506557	4.01933	3.93349	3.90202	3.88877	3.91159	4.22819	3.67371	3.53175	3.98395	3.92948	3.98415	4.01789	1035	1019	915	1026	896	1137	761	695	1012	1131	1113	1076
Eif5b	chr1;chr1;chr1;chr1;chr1;chr1;chr1;chr1;chr1;chr1;chr1;chr1;chr1;chr1;chr1;chr1;chr1;chr1;chr1;chr1;chr1;chr1;chr1;chr1	37998010;38017806;38018025;38018865;38021594;38022164;38032277;38033068;38034029;38035993;38037203;38037547;38040673;38041697;38044704;38045324;38045648;38046612;38048793;38049017;38049176;38050187;38051123;38051606	37998324;38017931;38018109;38019534;38021811;38022314;38032375;38033157;38034103;38036273;38037310;38037657;38040740;38041838;38044835;38045506;38045809;38046743;38048924;38049093;38049340;38050325;38051284;38055579	+;+;+;+;+;+;+;+;+;+;+;+;+;+;+;+;+;+;+;+;+;+;+;+	7797	eukaryotic translation initiation factor 5B	-1.1488	-0.200127	0.0890493	0.205048	-1.26964	-0.344422	0.00344725	0.0593977	-1.10519	-0.144295	0.220519	0.308245	5.21911	5.21266	5.35276	5.41965	4.98387	5.26604	5.15165	4.9942	5.12281	4.82649	4.94685	4.92641	4039	4202	4250	5038	3201	3965	3603	3256	3786	3578	3685	3431
Rev1	chr1;chr1;chr1;chr1;chr1;chr1;chr1;chr1;chr1;chr1;chr1;chr1;chr1;chr1;chr1;chr1;chr1;chr1;chr1;chr1;chr1;chr1;chr1	38052786;38053616;38053840;38054084;38054745;38055291;38056264;38056717;38057674;38059122;38063115;38067500;38071343;38074315;38079290;38083704;38085545;38087971;38092063;38098853;38107568;38108404;38129462	38053198;38053718;38053996;38054295;38054865;38055524;38056466;38056882;38057776;38059294;38063335;38067619;38071497;38074443;38079398;38083820;38085652;38088674;38092215;38099021;38107694;38108467;38129662	-;-;-;-;-;-;-;-;-;-;-;-;-;-;-;-;-;-;-;-;-;-;-	4262	REV1, DNA directed polymerase	1.20027	0.263353	0.0251303	0.0859864	1.14243	0.192108	0.101583	0.354461	-1.05062	-0.071245	0.542579	0.632749	3.45203	3.45388	3.57942	3.50974	3.77587	3.56275	3.89179	3.79924	3.5847	3.5632	3.76139	3.83725	647	677	678	731	756	664	821	776	711	813	884	880
Aff3	chr1;chr1;chr1;chr1;chr1;chr1;chr1;chr1;chr1;chr1;chr1;chr1;chr1;chr1;chr1;chr1;chr1;chr1;chr1;chr1;chr1;chr1	38175991;38181260;38181615;38185325;38186936;38191171;38193566;38203811;38204890;38207906;38209553;38218263;38252641;38269710;38320112;38329872;38341721;38406496;38534906;38535411;38536826;38627089	38179570;38181483;38181664;38185418;38187007;38191307;38193629;38203938;38205091;38208030;38210647;38218455;38252681;38269761;38320163;38329908;38341801;38406543;38535291;38535723;38536946;38627244	-;-;-;-;-;-;-;-;-;-;-;-;-;-;-;-;-;-;-;-;-;-	7251	AF4/FMR2 family, member 3	3.81347	1.93111	0.000537317	0.00714608	-1.59278	-0.671546	0.217965	0.50047	-6.07402	-2.60265	5.47226e-06	7.17724e-05	1.15055	-0.0188533	1.24843	0.109526	3.16601	-0.0303264	2.88121	2.97585	0.697699	-0.583764	0.0758149	-0.205467	222	102	228	116	843	92	693	746	162	76	115	89
Lonrf2	chr1;chr1;chr1;chr1;chr1;chr1;chr1;chr1;chr1;chr1;chr1	38794509;38800651;38804239;38807041;38807836;38811712;38812544;38813213;38815965;38818062;38821147	38798223;38800800;38804401;38807199;38807957;38811826;38812640;38813420;38816120;38818184;38821215	-;-;-;-;-;-;-;-;-;-;-	5077	LON peptidase N-terminal domain and ring finger 2	5.64273	2.49639	0.0010555	0.0111074	-1.99668	-0.997606	0.207632	0.491249	-11.2668	-3.494	1.52335e-05	0.000154063	-2.23804	-2.39213	-3.10155	-3.64179	-0.115336	-3.78315	-0.118057	-0.0373121	-3.14939	-4.63967	-3.25122	-3.38141	13	12	6	4	59	3	59	63	6	1	6	5
Chst10	chr1;chr1;chr1;chr1;chr1;chr1;chr1	38863873;38867981;38871601;38873949;38884350;38895937;38897890	38866035;38868086;38871835;38874040;38884481;38896056;38898160	-;-;-;-;-;-;-	3119	carbohydrate sulfotransferase 10	1.09023	0.124632	0.787557	0.868725	-1.077	-0.107022	0.817034	0.920801	-1.17418	-0.231654	0.616736	0.698455	-0.118547	0.142602	-0.926873	-0.126721	0.0474382	-2.06201	0.26791	0.370428	-0.858912	-0.0341345	-0.181286	-0.285456	38	48	20	41	40	8	47	51	22	47	40	35
Pdcl3	chr1;chr1;chr1;chr1;chr1;chr1	38987814;38991246;38994915;38995245;38995735;38996141	38987849;38991375;38995005;38995388;38995943;38997236	+;+;+;+;+;+	1706	phosducin-like 3	-1.15596	-0.20909	0.107286	0.23292	1.04638	0.0654037	0.611416	0.807564	1.20957	0.274494	0.0341348	0.0667363	4.79062	4.62257	4.82409	4.79479	4.49924	4.82845	4.43766	4.399	4.88524	4.92425	4.67493	4.80401	655	609	643	713	499	639	479	470	701	836	666	688
Npas2	chr1;chr1;chr1;chr1;chr1;chr1;chr1;chr1;chr1;chr1;chr1;chr1;chr1;chr1;chr1;chr1;chr1;chr1;chr1;chr1;chr1	39194272;39263319;39287468;39292687;39300644;39311841;39312955;39324440;39325296;39326088;39328307;39330937;39333810;39334703;39335995;39338053;39345269;39347491;39348432;39359649;39361855	39194742;39263375;39287616;39292778;39300733;39311961;39313068;39324558;39325378;39326194;39328454;39331021;39333951;39334812;39336096;39338199;39345466;39347681;39348524;39359823;39363240	+;+;+;+;+;+;+;+;+;+;+;+;+;+;+;+;+;+;+;+;+	4180	neuronal PAS domain protein 2	-1.53874	-0.621748	0.0845873	0.197952	-1.10641	-0.145891	0.676672	0.846107	1.39074	0.475857	0.18785	0.270182	-0.107765	-0.878345	-0.313283	-0.61762	-0.68112	-0.62339	-1.77867	-1.39343	-0.110679	-1.02267	-0.949993	-0.458234	52	31	43	39	32	34	14	19	52	31	31	42
Rpl31	chr1;chr1;chr1;chr1;chr1;chr1;chr1;chr1;chr1;chr1;chr1;chr1;chr1;chr1	39367851;39367851;39367851;39368149;39368149;39370014;39370014;39370014;39370954;39370954;39370954;39371302;39371302;39371302	39368006;39368255;39367934;39368255;39368255;39370139;39370139;39370139;39371066;39371066;39371066;39371910;39371910;39371910	+;+;+;+;+;+;+;+;+;+;+;+;+;+	1253	ribosomal protein L31	1.04559	0.0643143	0.563341	0.703145	-1.00718	-0.010315	0.92611	0.969604	-1.05309	-0.0746293	0.502365	0.595976	7.3874	7.40698	7.46919	7.47396	7.39719	7.42546	7.57794	7.58584	7.2579	7.59785	7.32394	7.49289	2917	3090	2961	3362	2740	2846	3112	3154	2672	3926	3076	3266
Tbc1d8	chr1;chr1;chr1;chr1;chr1;chr1;chr1;chr1;chr1;chr1;chr1;chr1;chr1;chr1;chr1;chr1;chr1;chr1;chr1;chr1	39371496;39373727;39374082;39376424;39376878;39379455;39379995;39380228;39381277;39385121;39385998;39389308;39391117;39392057;39394065;39402683;39405291;39406752;39426068;39478440	39372786;39373824;39374171;39376489;39377118;39379523;39380093;39380357;39381562;39385238;39386212;39389458;39391287;39392254;39394272;39402923;39405519;39406870;39426178;39478747	-;-;-;-;-;-;-;-;-;-;-;-;-;-;-;-;-;-;-;-	4439	TBC1 domain family, member 8	1.17008	0.226611	0.396341	0.559417	-1.24063	-0.311078	0.246948	0.530537	-1.45165	-0.537689	0.0453814	0.0842205	1.26051	1.43951	0.917536	1.74778	1.31975	1.00606	1.91577	1.93717	0.789457	1.35135	0.935547	1.12366	146	173	110	223	142	116	216	221	105	181	128	138
Cnot11	chr1;chr1;chr1;chr1;chr1;chr1;chr1	39535802;39537416;39538271;39539873;39542400;39544892;39545069	39536337;39537580;39538423;39540075;39542602;39544988;39546877	+;+;+;+;+;+;+	3166	CCR4-NOT transcription complex, subunit 11	1.01128	0.0161853	0.890742	0.935992	-1.12806	-0.173847	0.14017	0.408977	-1.14079	-0.190032	0.10755	0.171736	3.95034	3.92875	3.99764	4.1039	3.95151	4.16109	3.93504	3.99295	3.98083	3.8932	3.63524	3.76229	679	699	673	820	634	747	628	659	695	759	601	620
Snord89	chr1	39548747	39548840	-	94	small nucleolar RNA, C/D box 89	1.68077	0.749119	0.118414	0.247915	1.46157	0.547522	0.25369	0.537131	-1.14997	-0.201597	0.65725	0.734609	2.93092	2.14923	2.65362	2.97254	3.01176	3.12942	3.86751	3.13956	2.41257	2.89249	3.87698	3.02179	8	4	6	9	8	9	16	9	5	9	19	9
Rnf149	chr1;chr1;chr1;chr1;chr1;chr1;chr1	39551296;39555478;39558315;39560693;39564048;39565082;39576827	39552515;39555670;39558411;39560775;39564116;39565332;39577347	-;-;-;-;-;-;-	2434	ring finger protein 149	-1.21296	-0.278531	0.0197687	0.073375	1.09116	0.125867	0.287282	0.567502	1.32354	0.404398	0.000694887	0.0028497	4.5728	4.52722	4.62212	4.63469	4.13685	4.57657	4.17247	4.31891	4.69487	4.78807	4.65952	4.71568	804	814	798	911	554	766	569	635	877	1086	941	924
Rfx8	chr1;chr1;chr1;chr1;chr1;chr1;chr1;chr1;chr1;chr1;chr1;chr1;chr1;chr1;chr1	39665301;39670270;39672186;39678657;39680842;39682909;39683600;39685495;39688573;39690091;39695898;39710158;39711378;39718418;39720878	39665657;39670583;39672300;39678751;39680998;39682967;39683750;39685608;39688650;39690201;39695961;39710244;39711439;39718541;39720989	-;-;-;-;-;-;-;-;-;-;-;-;-;-;-	2000	regulatory factor X 8	1.15463	0.207426	0.672224	0.787456	-1.71179	-0.775503	0.141818	0.41117	-1.97647	-0.982929	0.060568	0.106704	-1.80314	-0.949053	-1.58548	-2.08022	-1.72717	-1.42092	-1.13491	-1.27164	-3.81728	-1.96402	-1.74077	-1.84618	6	13	7	5	6	8	10	9	0	6	7	6
Map4k4	chr1;chr1;chr1;chr1;chr1;chr1;chr1;chr1;chr1;chr1;chr1;chr1;chr1;chr1;chr1;chr1;chr1;chr1;chr1;chr1;chr1;chr1;chr1;chr1;chr1;chr1;chr1;chr1;chr1;chr1;chr1;chr1;chr1;chr1;chr1;chr1;chr1;chr1;chr1;chr1;chr1;chr1;chr1;chr1;chr1;chr1;chr1;chr1;chr1;chr1;chr1;chr1;chr1;chr1;chr1;chr1;chr1;chr1;chr1;chr1;chr1;chr1;chr1;chr1;chr1;chr1;chr1;chr1;chr1;chr1;chr1;chr1;chr1;chr1;chr1;chr1;chr1;chr1;chr1;chr1…	39900913;39900913;39900913;39900913;39901509;39901509;39901509;39901509;39962178;39962178;39962178;39962178;39973927;39973927;39973927;39973927;39976707;39976707;39976707;39976707;39980560;39980560;39980560;39980560;39983139;39983139;39983139;39983139;39983883;39983883;39983883;39983883;39985182;39985182;39985182;39985182;39986625;39986625;39986625;39986625;39988970;39988970;39988970;39988970;399…	39901286;39901286;39901286;39901286;39901574;39901574;39901574;39901574;39962234;39962234;39962234;39962234;39974052;39974052;39974052;39974052;39976817;39976817;39976817;39976817;39980650;39980650;39980650;39980650;39983269;39983269;39983269;39983269;39983937;39983937;39983937;39983937;39985260;39985260;39985260;39985260;39986800;39986800;39986800;39986800;39989042;39989042;39989042;39989042;399…	+;+;+;+;+;+;+;+;+;+;+;+;+;+;+;+;+;+;+;+;+;+;+;+;+;+;+;+;+;+;+;+;+;+;+;+;+;+;+;+;+;+;+;+;+;+;+;+;+;+;+;+;+;+;+;+;+;+;+;+;+;+;+;+;+;+;+;+;+;+;+;+;+;+;+;+;+;+;+;+;+;+;+;+;+;+;+;+;+;+;+;+;+;+;+;+;+;+;+;+;+;+;+;+;+;+;+;+;+;+;+;+;+;+;+;+;+;+;+;+;+;+;+;+	5974	mitogen-activated protein kinase kinase kinase kinase 4	1.48866	0.574018	0.00479601	0.029346	-1.17764	-0.235903	0.245479	0.529113	-1.75312	-0.809922	7.30252e-05	0.000494407	5.46793	5.31923	5.52186	5.30072	6.02897	5.30467	6.17389	6.23517	5.5424	4.87312	5.07765	5.10066	3677	3466	3661	3554	5062	3120	5608	5898	3880	2831	3091	2966
Il1r1	chr1;chr1;chr1;chr1;chr1;chr1;chr1;chr1;chr1;chr1;chr1;chr1;chr1;chr1;chr1;chr1;chr1;chr1;chr1;chr1;chr1;chr1	40225080;40266586;40282233;40282233;40293120;40293120;40293458;40293458;40294758;40294758;40297909;40297909;40300760;40300760;40302278;40302278;40310286;40310286;40312347;40312347;40312975;40312975	40225306;40266881;40282296;40282296;40293357;40293357;40293647;40293647;40294926;40294926;40297974;40297974;40300877;40300877;40302429;40302429;40310429;40310429;40312514;40312514;40316177;40316177	+;+;+;+;+;+;+;+;+;+;+;+;+;+;+;+;+;+;+;+;+;+	5035	interleukin 1 receptor, type I	-1.14654	-0.197284	0.439579	0.599167	-1.33386	-0.415605	0.10411	0.358836	-1.16338	-0.218321	0.396618	0.494387	1.07875	0.701603	0.761338	0.547597	0.735747	0.188749	0.759257	0.611625	0.724237	-0.233742	0.286755	0.567678	146	117	112	109	107	74	109	99	114	67	92	106
Il1rl2	chr1;chr1;chr1;chr1;chr1;chr1;chr1;chr1;chr1;chr1;chr1	40324627;40326489;40327372;40328971;40343028;40345806;40350936;40351762;40356819;40363192;40365027	40324819;40326558;40327606;40329169;40343190;40345877;40351065;40351898;40356962;40363353;40365471	+;+;+;+;+;+;+;+;+;+;+	1950	interleukin 1 receptor-like 2	1.42196	0.507881	0.22907	0.389072	-2.2913	-1.19616	0.0140003	0.132562	-3.25813	-1.70405	0.000301995	0.00149151	-1.44375	-0.912527	-1.1296	-1.16397	-0.770235	-1.24525	-0.0889947	-0.991247	-2.77283	-2.575	-1.555	-1.80965	8	13	10	11	13	9	22	11	2	3	8	6
Il18rap	chr1;chr1;chr1;chr1;chr1;chr1;chr1;chr1;chr1;chr1;chr1;chr1;chr1	40515362;40515700;40516397;40524216;40524794;40525204;40531476;40537058;40539224;40541887;40542990;40547767;40548625	40515476;40515775;40516535;40524382;40525115;40525387;40531626;40537123;40539347;40542038;40543127;40547940;40551705	+;+;+;+;+;+;+;+;+;+;+;+;+	4889	interleukin 18 receptor accessory protein	-1.18671	-0.246963	0.686582	0.798604	1.14004	0.189082	0.751573	0.890031	1.35289	0.436045	0.471955	0.567681	-2.63197	-2.97154	-1.44921	-2.28567	-3.21352	-1.5631	-2.69126	-2.85482	-3.77539	-1.53537	-2.21234	-1.61852	9	7	22	13	5	20	8	7	3	25	14	21
Mfsd9	chr1;chr1;chr1;chr1;chr1;chr1	40772040;40781381;40784377;40786167;40787530;40790485	40774546;40781590;40784506;40786210;40787617;40790657	-;-;-;-;-;-	3152	major facilitator superfamily domain containing 9	1.11746	0.16022	0.473364	0.629028	1.22607	0.294042	0.178178	0.456255	1.0972	0.133822	0.538899	0.629663	0.299471	0.127418	-0.150605	0.131444	0.195106	0.343441	0.0295717	0.460482	0.424361	0.378132	0.40915	0.37176	52	48	36	50	45	51	40	55	57	64	62	57
Mrps9	chr1;chr1;chr1;chr1;chr1;chr1;chr1;chr1;chr1;chr1;chr1	42851233;42862469;42879755;42879896;42887707;42895350;42896093;42898440;42899441;42903295;42905405	42851426;42862648;42879817;42879926;42887786;42895417;42896168;42898608;42899549;42903464;42905683	+;+;+;+;+;+;+;+;+;+;+	1419	mitochondrial ribosomal protein S9	1.01234	0.0176918	0.880532	0.928734	1.04493	0.0634044	0.58726	0.792979	1.03219	0.0457126	0.696529	0.767252	4.38308	4.27361	4.27613	4.36355	4.22238	4.33588	4.43366	4.37072	4.32292	4.49352	4.29528	4.43052	410	397	365	439	342	377	397	383	394	515	425	441
Tgfbrap1	chr1;chr1;chr1;chr1;chr1;chr1;chr1;chr1;chr1;chr1;chr1;chr1;chr1	43047269;43051558;43053411;43054519;43056612;43059098;43059880;43062517;43067474;43071461;43075251;43096852;43098270	43049835;43051991;43053570;43054665;43056755;43059155;43060221;43062599;43067628;43071655;43075952;43097049;43098622	-;-;-;-;-;-;-;-;-;-;-;-;-	5538	transforming growth factor, beta receptor associated protein 1	-1.42112	-0.507024	0.00129635	0.0126808	-1.05826	-0.0817009	0.601807	0.802044	1.34287	0.425324	0.00693335	0.0179753	3.96217	3.83489	4.08692	4.05705	3.32582	3.91155	3.21932	3.36659	3.98769	3.70807	3.89266	4.02016	1199	1147	1254	1390	719	1100	669	747	1223	1169	1259	1299
AI597479	chr1;chr1;chr1;chr1	43098710;43100715;43110998;43113186	43098862;43100881;43111373;43115946	+;+;+;+	3457	expressed sequence AI597479	1.26428	0.338316	0.0414848	0.120875	1.15479	0.207634	0.209936	0.493666	-1.09481	-0.130682	0.427468	0.525054	2.42311	2.36007	2.34198	2.16504	2.78752	2.38577	2.7374	2.70177	2.15704	2.68707	2.63027	2.58842	256	256	232	232	308	237	298	293	213	358	326	299
Fhl2	chr1;chr1;chr1;chr1;chr1;chr1;chr1;chr1;chr1;chr1;chr1;chr1	43123071;43123071;43128244;43128244;43131652;43131652;43141698;43141698;43153076;43153076;43163702;43196651	43123665;43123665;43128430;43128430;43131821;43131821;43141872;43141872;43153254;43153254;43163961;43196761	-;-;-;-;-;-;-;-;-;-;-;-	1677	four and a half LIM domains 2	1.10057	0.138257	0.523341	0.671345	1.47242	0.558191	0.00948313	0.106678	1.33787	0.419934	0.0506935	0.0920808	3.20368	3.13402	3.10007	3.31553	3.86793	3.12828	2.95252	3.18437	3.57146	4.07149	3.59717	3.6792	213	212	190	250	316	192	167	198	276	454	309	309
Nck2	chr1;chr1;chr1;chr1;chr1	43445751;43509621;43533552;43553861;43569148	43446027;43509783;43533793;43554582;43570518	+;+;+;+;+	2775	non-catalytic region of tyrosine kinase adaptor protein 2	1.02112	0.0301546	0.840725	0.902661	-1.17787	-0.23618	0.116021	0.375125	-1.20275	-0.266334	0.0767218	0.129766	3.95541	3.96259	3.95143	3.99268	3.88402	3.7092	4.08102	4.25134	3.96677	3.83366	3.51134	3.56048	597	627	571	665	530	478	609	691	603	638	483	472
Uxs1	chr1;chr1;chr1;chr1;chr1;chr1;chr1;chr1;chr1;chr1;chr1;chr1;chr1;chr1;chr1	43750231;43753717;43755699;43756972;43760521;43764890;43771681;43774817;43780065;43790464;43797245;43805353;43805626;43807350;43827615	43750362;43753820;43755756;43757032;43760564;43765009;43771802;43774876;43780169;43790644;43797305;43805396;43805674;43807377;43827708	-;-;-;-;-;-;-;-;-;-;-;-;-;-;-	1263	UDP-glucuronate decarboxylase 1	-1.18	-0.238784	0.153622	0.295717	-1.23858	-0.308692	0.064313	0.287267	-1.04965	-0.069908	0.677803	0.751606	4.00921	3.96638	3.95225	4.20648	3.57834	4.10762	3.84979	3.6006	3.85022	3.53115	3.83927	3.68405	281	285	259	350	194	286	235	199	252	234	275	233
Tpp2	chr1;chr1;chr1;chr1;chr1;chr1;chr1;chr1;chr1;chr1;chr1;chr1;chr1;chr1;chr1;chr1;chr1;chr1;chr1;chr1;chr1;chr1;chr1;chr1;chr1;chr1;chr1;chr1;chr1;chr1	43934007;43940110;43949312;43951107;43953257;43954577;43956471;43957436;43960084;43960868;43968882;43970401;43971564;43972530;43973444;43975416;43977207;43978413;43978735;43980308;43981730;43983072;43983514;43985416;43990511;43991263;43992264;43999628;44001319;44002104	43934253;43940238;43949407;43951211;43953381;43954740;43956625;43957512;43960211;43960967;43969030;43970516;43971732;43972687;43973520;43975522;43977361;43978529;43978835;43980404;43981867;43983316;43983592;43985454;43990662;43991359;43992394;43999835;44001438;44002971	+;+;+;+;+;+;+;+;+;+;+;+;+;+;+;+;+;+;+;+;+;+;+;+;+;+;+;+;+;+	4649	tripeptidyl peptidase II	-1.10119	-0.139059	0.237757	0.398825	1.09015	0.124523	0.289016	0.569324	1.20046	0.263582	0.0251303	0.0515291	4.98601	4.99528	5.01777	5.02384	4.80826	5.09228	4.87703	4.65532	4.94303	5.17618	5.14271	5.24175	2048	2154	2008	2282	1689	2095	1775	1534	1992	2718	2516	2545
Tex30	chr1;chr1;chr1;chr1;chr1;chr1;chr1;chr1	44086617;44087843;44088476;44091361;44099848;44101467;44101900;44102328	44087063;44088048;44088527;44091591;44100001;44101522;44101957;44102388	-;-;-;-;-;-;-;-	1265	testis expressed 30	1.00976	0.0140064	0.959815	0.978619	1.86236	0.897134	0.00115137	0.0321328	1.84437	0.883128	0.00139652	0.00494974	3.12895	2.84396	3.14079	2.87493	2.9494	3.54245	2.76507	2.63281	3.1353	4.2712	3.80541	4.10895	152	130	147	138	125	193	110	101	153	393	269	314
Kdelc1	chr1;chr1;chr1;chr1;chr1;chr1;chr1;chr1;chr1;chr1	44106546;44107765;44109994;44110735;44112645;44113003;44114441;44114694;44117038;44118318	44107104;44107872;44110083;44110944;44112882;44113175;44114518;44114899;44117243;44118773	-;-;-;-;-;-;-;-;-;-	2324	KDEL (Lys-Asp-Glu-Leu) containing 1	1.02594	0.0369413	0.776138	0.861503	-1.08175	-0.11337	0.382343	0.648803	-1.10981	-0.150311	0.247729	0.338163	3.76948	3.74497	3.85219	3.64854	3.72109	3.55392	4.00659	3.84841	3.62569	3.71909	3.62022	3.60006	439	451	446	438	396	359	484	437	398	493	436	406
Bivm	chr1;chr1;chr1;chr1;chr1;chr1;chr1;chr1;chr1;chr1	44119968;44126266;44127638;44128728;44129260;44129583;44136984;44138573;44141778;44142849	44120274;44126866;44127764;44128823;44129364;44129677;44137116;44138659;44141874;44144771	+;+;+;+;+;+;+;+;+;+	3571	basic, immunoglobulin-like variable motif containing	1.13246	0.179459	0.233024	0.393747	1.1161	0.15846	0.290357	0.57081	-1.01466	-0.020999	0.888373	0.919952	2.74014	2.60575	2.67762	2.45714	2.50337	2.91812	2.87125	2.87676	2.69301	2.89305	2.59223	2.91895	330	314	303	294	261	355	338	342	320	427	328	389
Ercc5	chr1;chr1;chr1;chr1;chr1;chr1;chr1;chr1;chr1;chr1;chr1;chr1;chr1;chr1;chr1	44147744;44156937;44158144;44158805;44160977;44161810;44163877;44166809;44173338;44173912;44174162;44175839;44178174;44179147;44180531	44148150;44157112;44158259;44158891;44161037;44161953;44164084;44167882;44173579;44174031;44174375;44175983;44178374;44179231;44181260	+;+;+;+;+;+;+;+;+;+;+;+;+;+;+	4010	excision repair cross-complementing rodent repair deficiency, complementation group 5	1.09239	0.127492	0.301653	0.465341	1.07492	0.104224	0.396031	0.659038	-1.01626	-0.0232681	0.849665	0.891356	2.72922	2.66604	2.79305	2.65768	2.88242	2.6064	2.96358	2.87947	2.82419	2.80426	2.78298	2.85145	368	368	369	380	382	321	405	385	394	451	421	417
Gulp1	chr1;chr1;chr1;chr1;chr1;chr1;chr1;chr1;chr1;chr1;chr1	44551671;44689144;44708617;44744474;44754343;44766014;44773271;44774053;44780968;44788448;44794950	44551872;44689215;44708678;44744545;44754441;44766151;44773387;44774145;44781106;44788542;44796836	+;+;+;+;+;+;+;+;+;+;+	2976	GULP, engulfment adaptor PTB domain containing 1	1.09042	0.124885	0.595233	0.729449	-1.41551	-0.501324	0.0351622	0.21161	-1.5435	-0.626209	0.00856205	0.0212878	1.83737	1.93151	1.69845	1.86875	2.01221	1.52039	2.13355	2.09653	1.73344	0.772925	1.49007	1.21532	146	163	127	162	154	111	168	165	136	80	126	98
Col3a1	chr1;chr1;chr1;chr1;chr1;chr1;chr1;chr1;chr1;chr1;chr1;chr1;chr1;chr1;chr1;chr1;chr1;chr1;chr1;chr1;chr1;chr1;chr1;chr1;chr1;chr1;chr1;chr1;chr1;chr1;chr1;chr1;chr1;chr1;chr1;chr1;chr1;chr1;chr1;chr1;chr1;chr1;chr1;chr1;chr1;chr1;chr1;chr1;chr1;chr1;chr1	45311538;45321497;45321942;45322406;45323723;45325360;45325805;45326571;45327589;45327810;45328433;45328877;45329053;45330103;45330555;45331106;45331517;45331678;45331973;45332135;45332965;45333563;45334007;45334214;45334597;45334761;45335135;45335728;45336660;45337241;45337426;45337958;45338574;45338710;45339359;45339874;45340255;45340630;45340866;45341138;45342123;45343256;45343394;45343966;453…	45311832;45321696;45321992;45322519;45323797;45325413;45325858;45326624;45327642;45327863;45328486;45328921;45329106;45330147;45330608;45331204;45331561;45331776;45332026;45332242;45333018;45333661;45334060;45334312;45334650;45334814;45335188;45335781;45336704;45337339;45337533;45338011;45338627;45338763;45339412;45339981;45340308;45340683;45341027;45341245;45342230;45343309;45343501;45344019;453…	+;+;+;+;+;+;+;+;+;+;+;+;+;+;+;+;+;+;+;+;+;+;+;+;+;+;+;+;+;+;+;+;+;+;+;+;+;+;+;+;+;+;+;+;+;+;+;+;+;+;+	5564	collagen, type III, alpha 1	-2.44713	-1.29109	2.63777e-06	0.000190964	-1.24916	-0.320963	0.235782	0.518898	1.95902	0.97013	0.000379892	0.00178697	8.50452	8.55225	8.76173	8.5366	6.57348	7.62955	7.29818	7.49448	8.88041	7.60565	8.06033	8.24342	28114	30368	32227	31201	6877	14566	11388	13152	36559	17536	22770	24413
Col5a2	chr1;chr1;chr1;chr1;chr1;chr1;chr1;chr1;chr1;chr1;chr1;chr1;chr1;chr1;chr1;chr1;chr1;chr1;chr1;chr1;chr1;chr1;chr1;chr1;chr1;chr1;chr1;chr1;chr1;chr1;chr1;chr1;chr1;chr1;chr1;chr1;chr1;chr1;chr1;chr1;chr1;chr1;chr1;chr1;chr1;chr1;chr1;chr1;chr1;chr1;chr1;chr1;chr1;chr1	45374331;45376639;45378307;45380000;45382116;45383167;45383591;45384400;45384962;45386833;45388213;45389372;45390032;45391076;45391662;45391824;45392304;45392815;45393053;45394382;45394721;45396061;45396450;45400821;45402079;45403116;45403260;45403421;45404201;45404733;45405240;45406240;45406544;45407022;45407233;45407702;45411434;45413470;45414748;45416927;45417588;45418499;45421221;45421944;454…	45376230;45376878;45378494;45380291;45382223;45383220;45383698;45384453;45385069;45386886;45388320;45389479;45390193;45391129;45391715;45391931;45392357;45392868;45393106;45394435;45394828;45396159;45396494;45400874;45402132;45403169;45403313;45403519;45404254;45404831;45405293;45406347;45406597;45407120;45407277;45407800;45411487;45413514;45414801;45416971;45417641;45418552;45421274;45421997;454…	-;-;-;-;-;-;-;-;-;-;-;-;-;-;-;-;-;-;-;-;-;-;-;-;-;-;-;-;-;-;-;-;-;-;-;-;-;-;-;-;-;-;-;-;-;-;-;-;-;-;-;-;-;-	6615	collagen, type V, alpha 2	-1.97241	-0.979958	4.14021e-05	0.00131909	-1.40351	-0.48904	0.0392854	0.224382	1.40534	0.490918	0.0386896	0.0739604	6.03541	6.08626	6.35521	6.10244	4.63582	5.3442	5.21192	5.37619	6.16626	4.93213	5.60695	5.68307	6035	6533	7225	6862	2133	3551	3187	3600	6622	3266	4941	4919
Wdr75	chr1;chr1;chr1;chr1;chr1;chr1;chr1;chr1;chr1;chr1;chr1;chr1;chr1;chr1;chr1;chr1;chr1;chr1;chr1;chr1;chr1	45795501;45799016;45801161;45802039;45803877;45805377;45806673;45807671;45812041;45813045;45813190;45814541;45816477;45817263;45818170;45818822;45819489;45820131;45822448;45822883;45823308	45795604;45799145;45801226;45802129;45804001;45805447;45806792;45807759;45812199;45813104;45813305;45814716;45816634;45817443;45818264;45818917;45819658;45820190;45822594;45822974;45823613	+;+;+;+;+;+;+;+;+;+;+;+;+;+;+;+;+;+;+;+;+	2612	WD repeat domain 75	-1.00526	-0.00757539	0.96364	0.979991	1.09609	0.132365	0.424858	0.683286	1.10186	0.13994	0.399235	0.497097	4.81212	4.73452	4.81899	4.96979	4.7139	5.16367	4.90073	4.44114	4.60123	5.0302	5.07097	5.11541	1019	1009	982	1234	888	1236	1013	742	882	1379	1344	1309
Slc40a1	chr1;chr1;chr1;chr1;chr1;chr1;chr1;chr1	45908070;45910892;45912236;45918309;45918885;45921156;45924717;45925221	45909719;45911530;45912481;45918435;45919000;45921315;45924784;45925594	-;-;-;-;-;-;-;-	3380	solute carrier family 40 (iron-regulated transporter), member 1	-2.16134	-1.11193	0.00476472	0.0292351	1.27517	0.350688	0.367643	0.637374	2.75608	1.46262	0.000230723	0.00121109	5.31023	5.24135	5.55862	5.45374	3.92583	5.40832	3.28613	3.40647	5.26803	5.87006	5.76192	5.98837	1864	1857	2124	2235	665	1896	427	468	1814	3197	2810	3105
Dnah7b	chr1;chr1;chr1;chr1;chr1;chr1;chr1;chr1;chr1;chr1;chr1;chr1;chr1;chr1;chr1;chr1;chr1;chr1;chr1;chr1;chr1;chr1;chr1;chr1;chr1;chr1;chr1;chr1;chr1;chr1;chr1;chr1;chr1;chr1;chr1;chr1;chr1;chr1;chr1;chr1;chr1;chr1;chr1;chr1;chr1;chr1;chr1;chr1;chr1;chr1;chr1;chr1;chr1;chr1;chr1;chr1;chr1;chr1;chr1;chr1;chr1;chr1;chr1;chr1;chr1;chr1	46066738;46066945;46078523;46081435;46083705;46085555;46097998;46099418;46109265;46116169;46119260;46123617;46124343;46126662;46128108;46131306;46134502;46137412;46139506;46141978;46175287;46177230;46182341;46187155;46188576;46191651;46195035;46195249;46201192;46204218;46207445;46211249;46213338;46214298;46217077;46219321;46221579;46223072;46224609;46225766;46226818;46233479;46236593;46240781;462…	46066824;46067004;46078585;46081497;46083813;46085702;46098085;46099598;46109340;46116294;46119379;46123800;46124522;46126934;46128235;46131384;46134726;46137558;46140191;46142164;46175480;46177428;46182481;46187367;46188685;46191819;46195137;46195376;46201404;46204316;46207693;46211398;46213520;46214474;46217208;46219545;46221776;46223227;46224777;46225892;46227037;46234351;46236822;46241111;462…	+;+;+;+;+;+;+;+;+;+;+;+;+;+;+;+;+;+;+;+;+;+;+;+;+;+;+;+;+;+;+;+;+;+;+;+;+;+;+;+;+;+;+;+;+;+;+;+;+;+;+;+;+;+;+;+;+;+;+;+;+;+;+;+;+;+	12318	dynein, axonemal, heavy chain 7B	1.36879	0.452899	0.155134	0.297726	1.49659	0.581676	0.0672986	0.293083	1.09337	0.128777	0.683424	0.755929	0.0704927	-0.728954	-0.6759	-0.618813	0.193406	-1.1211	0.282334	0.233503	0.145513	-0.314553	0.358682	0.229095	178	106	101	119	181	73	193	188	188	158	240	207
Slc39a10	chr1;chr1;chr1;chr1;chr1;chr1;chr1;chr1;chr1;chr1	46807544;46811986;46818063;46819065;46820523;46826093;46827343;46832556;46835127;46853471	46810111;46812176;46818143;46819433;46820643;46826281;46827512;46832763;46836151;46853509	-;-;-;-;-;-;-;-;-;-	4961	solute carrier family 39 (zinc transporter), member 10	1.30657	0.385781	0.00816977	0.0409862	-1.10568	-0.144937	0.32099	0.597062	-1.44465	-0.530718	0.000280654	0.00141381	4.11609	3.79181	4.1197	3.88401	4.48871	4.04918	4.53399	4.36033	3.80074	3.59073	4.01314	3.92229	1195	997	1149	1104	1444	1084	1493	1334	962	965	1226	1087
Tmeff2	chr1;chr1;chr1;chr1;chr1;chr1;chr1;chr1;chr1;chr1	50927523;50930549;50938213;50943197;51071468;51132143;51133059;51180252;51181737;51185385	50928119;50930658;50938342;50943223;51071564;51132291;51133118;51180375;51181895;51187270	+;+;+;+;+;+;+;+;+;+	3339	transmembrane protein with EGF-like and two follistatin-like domains 2	2.83024	1.50093	0.00779083	0.0398367	1.44209	0.528165	0.360534	0.632946	-1.96259	-0.972761	0.074111	0.126126	-2.08184	-1.89399	-2.49699	-3.03723	-0.924164	-2.48681	-0.74874	-0.551866	-1.08289	-2.88875	-2.1957	-1.8889	9	11	6	4	21	6	24	28	20	5	9	11
Sdpr	chr1;chr1	51289126;51300649	51289868;51302960	+;+	3055	NA	-2.31677	-1.21211	1.00526e-08	2.77376e-06	1.06876	0.0959342	0.638505	0.824648	2.47606	1.30805	6.26801e-10	8.40949e-08	3.32838	3.02295	3.18158	2.97654	1.77626	2.52121	1.58061	1.6288	3.38818	3.16775	3.15826	3.19129	425	359	368	361	134	230	117	122	444	442	416	402
Nabp1	chr1;chr1;chr1;chr1;chr1;chr1	51469488;51472329;51473006;51474534;51477478;51477825	51471411;51472380;51473081;51474605;51477616;51478399	-;-;-;-;-;-	2838	nucleic acid binding protein 1	-1.37316	-0.457503	0.0668342	0.167217	1.2319	0.300881	0.225984	0.508585	1.69159	0.758384	0.00243567	0.00769812	4.21822	4.49122	4.64702	4.42102	4.01798	4.66493	3.52476	3.42588	4.37133	4.97082	4.77476	4.82784	733	926	947	916	595	950	423	398	817	1438	1189	1165
Myo1b	chr1;chr1;chr1;chr1;chr1;chr1;chr1;chr1;chr1;chr1;chr1;chr1;chr1;chr1;chr1;chr1;chr1;chr1;chr1;chr1;chr1;chr1;chr1;chr1;chr1;chr1;chr1;chr1;chr1;chr1;chr1;chr1;chr1;chr1;chr1;chr1;chr1;chr1;chr1;chr1;chr1;chr1;chr1;chr1;chr1;chr1;chr1;chr1;chr1;chr1;chr1;chr1;chr1;chr1;chr1;chr1;chr1;chr1;chr1;chr1;chr1;chr1;chr1;chr1;chr1;chr1;chr1;chr1;chr1;chr1;chr1;chr1;chr1;chr1;chr1;chr1;chr1;chr1;chr1;chr1…	51749758;51749758;51749758;51755643;51755643;51755643;51757105;51757105;51757105;51757876;51757876;51757876;51760295;51760295;51760295;51762492;51762492;51762492;51763890;51763890;51763890;51766822;51766822;51768650;51769004;51769004;51769004;51770786;51770786;51770786;51773233;51773233;51773233;51774312;51774312;51774312;51776204;51776204;51776204;51778321;51778321;51778321;51779561;51779561;517…	51751296;51751296;51751296;51755770;51755770;51755770;51757257;51757257;51757257;51758008;51758008;51758008;51760401;51760401;51760401;51762626;51762626;51762626;51763964;51763964;51763964;51766908;51766908;51768736;51769090;51769090;51769090;51770854;51770854;51770854;51773382;51773382;51773382;51774405;51774405;51774405;51776404;51776404;51776404;51778547;51778547;51778547;51779761;51779761;517…	-;-;-;-;-;-;-;-;-;-;-;-;-;-;-;-;-;-;-;-;-;-;-;-;-;-;-;-;-;-;-;-;-;-;-;-;-;-;-;-;-;-;-;-;-;-;-;-;-;-;-;-;-;-;-;-;-;-;-;-;-;-;-;-;-;-;-;-;-;-;-;-;-;-;-;-;-;-;-;-;-;-;-;-;-;-;-;-;-;-	5053	myosin IB	1.3416	0.423951	0.0260398	0.0877455	-1.17939	-0.238042	0.21188	0.495096	-1.58227	-0.661992	0.000531767	0.00230622	3.89779	4.0043	3.92309	3.64575	4.48694	3.57986	4.48021	4.45495	3.77424	3.41839	3.65533	3.67428	1046	1177	1021	953	1469	797	1465	1451	962	872	974	932
Stat4	chr1;chr1;chr1;chr1;chr1;chr1;chr1;chr1;chr1;chr1;chr1;chr1;chr1;chr1;chr1;chr1;chr1;chr1;chr1;chr1;chr1;chr1;chr1;chr1;chr1;chr1;chr1;chr1;chr1;chr1;chr1;chr1;chr1;chr1;chr1;chr1;chr1;chr1;chr1;chr1;chr1;chr1;chr1;chr1;chr1;chr1;chr1;chr1;chr1	51987148;51996262;52008240;52011783;52011783;52013790;52013790;52065315;52065315;52068746;52068746;52071861;52071861;52074677;52074677;52076533;52076533;52078494;52078494;52079741;52079741;52082518;52082518;52082862;52082862;52082978;52082978;52084079;52084079;52096785;52096785;52098387;52098387;52100324;52100324;52101852;52101852;52102117;52102117;52102481;52102481;52102848;52102848;52105206;521…	51987220;51996349;52008728;52011911;52011911;52013934;52013934;52065413;52065413;52068838;52068838;52071939;52071939;52074762;52074762;52076684;52076684;52078652;52078652;52079833;52079833;52082577;52082577;52082879;52082879;52083071;52083071;52084123;52084123;52096868;52096868;52098485;52098485;52100459;52100459;52101901;52101901;52102211;52102211;52102617;52102617;52103039;52103039;52105272;521…	+;+;+;+;+;+;+;+;+;+;+;+;+;+;+;+;+;+;+;+;+;+;+;+;+;+;+;+;+;+;+;+;+;+;+;+;+;+;+;+;+;+;+;+;+;+;+;+;+	3151	signal transducer and activator of transcription 4	1.44233	0.528401	0.381466	0.545261	1.14972	0.201285	0.739856	0.882877	-1.2545	-0.327116	0.583476	0.669446	-1.87242	-1.70397	-2.24129	-1.97048	-2.38298	-0.256482	-2.21205	-2.39387	-1.45926	-2.30824	-1.19003	-2.50199	10	12	7	10	6	33	7	6	14	8	19	6
Stat1	chr1;chr1;chr1;chr1;chr1;chr1;chr1;chr1;chr1;chr1;chr1;chr1;chr1;chr1;chr1;chr1;chr1;chr1;chr1;chr1;chr1;chr1;chr1;chr1;chr1;chr1;chr1;chr1;chr1;chr1;chr1;chr1;chr1;chr1;chr1;chr1;chr1;chr1;chr1;chr1;chr1;chr1;chr1;chr1;chr1;chr1;chr1;chr1;chr1;chr1;chr1;chr1;chr1;chr1;chr1;chr1;chr1;chr1;chr1;chr1;chr1;chr1;chr1;chr1;chr1;chr1;chr1;chr1;chr1;chr1;chr1;chr1;chr1;chr1;chr1	52119438;52119438;52119622;52119912;52119912;52119912;52122591;52122591;52122591;52123114;52123114;52123114;52126520;52126520;52126520;52132544;52132544;52132544;52135603;52135603;52135603;52136879;52136879;52136879;52137279;52137279;52137279;52139194;52139194;52139194;52140577;52140577;52140577;52142901;52142901;52142901;52144086;52144086;52144086;52144204;52144204;52144204;52145150;52145150;521…	52119623;52119608;52119793;52120035;52120072;52120072;52122721;52122721;52122721;52123258;52123258;52123258;52126618;52126618;52126618;52132633;52132633;52132633;52135681;52135681;52135681;52136970;52136970;52136970;52137430;52137430;52137430;52139352;52139352;52139352;52140669;52140669;52140669;52142960;52142960;52142960;52144115;52144115;52144115;52144297;52144297;52144297;52145191;52145191;521…	+;+;+;+;+;+;+;+;+;+;+;+;+;+;+;+;+;+;+;+;+;+;+;+;+;+;+;+;+;+;+;+;+;+;+;+;+;+;+;+;+;+;+;+;+;+;+;+;+;+;+;+;+;+;+;+;+;+;+;+;+;+;+;+;+;+;+;+;+;+;+;+;+;+;+	5356	signal transducer and activator of transcription 1	-1.85567	-0.891939	2.11468e-05	0.000838077	1.11934	0.162645	0.429141	0.687755	2.07712	1.05458	5.06482e-07	1.24694e-05	2.66905	2.83855	2.72601	2.87926	1.82208	2.48292	1.66458	1.35698	2.77448	3.10406	2.92381	2.94944	472	555	471	593	244	394	219	178	509	743	621	597
Gls	chr1;chr1;chr1;chr1;chr1;chr1;chr1;chr1;chr1;chr1;chr1;chr1;chr1;chr1;chr1;chr1;chr1;chr1;chr1;chr1;chr1;chr1;chr1;chr1;chr1;chr1;chr1;chr1;chr1;chr1;chr1;chr1;chr1	52163450;52168336;52168485;52168897;52185281;52188679;52188679;52189423;52189423;52191111;52191111;52196165;52196165;52196743;52196743;52199711;52199711;52199855;52199855;52207301;52207301;52212203;52212203;52214478;52214478;52215565;52215565;52219488;52219488;52219943;52219943;52232592;52232592	52166314;52168399;52168561;52168958;52187794;52188771;52188771;52189554;52189554;52191287;52191287;52196215;52196215;52196809;52196809;52199769;52199769;52199887;52199887;52207359;52207359;52212366;52212366;52214557;52214557;52215694;52215694;52219609;52219609;52220039;52220039;52233232;52233232	-;-;-;-;-;-;-;-;-;-;-;-;-;-;-;-;-;-;-;-;-;-;-;-;-;-;-;-;-;-;-;-;-	7487	glutaminase	1.3431	0.425564	0.0261017	0.0878707	1.25077	0.322815	0.0910529	0.340011	-1.07382	-0.102749	0.589511	0.674834	2.54265	2.65161	2.26997	2.34671	2.8888	2.4816	3.16073	2.92964	2.3053	3.0922	2.90053	2.71754	605	682	480	573	718	551	869	746	514	1031	855	711
Nab1	chr1;chr1;chr1;chr1;chr1;chr1;chr1;chr1	52455849;52462088;52464785;52466890;52479238;52480871;52489921;52500210	52459306;52462204;52464947;52466979;52479289;52481004;52490755;52500448	-;-;-;-;-;-;-;-	5088	Ngfi-A binding protein 1	1.08992	0.124218	0.405262	0.568003	-1.13509	-0.182802	0.22199	0.504862	-1.23715	-0.30702	0.0403076	0.0764735	2.32601	2.38361	2.20422	2.10753	2.46568	2.18015	2.59504	2.25256	2.24793	2.03859	2.116	1.88471	353	384	311	329	363	303	398	316	335	336	336	270
Tmem194b	chr1;chr1;chr1;chr1;chr1;chr1;chr1;chr1;chr1;chr1;chr1;chr1;chr1;chr1;chr1;chr1;chr1;chr1	52630705;52630705;52637365;52637365;52640829;52640829;52641171;52641171;52642319;52642319;52643122;52643168;52645261;52645261;52648750;52648750;52649706;52649706	52630851;52630851;52637480;52637480;52641060;52641060;52641243;52641243;52642412;52642412;52643236;52643236;52645486;52645486;52648926;52648926;52651919;52651919	+;+;+;+;+;+;+;+;+;+;+;+;+;+;+;+;+;+	3394	NA	1.34617	0.428858	0.0290578	0.0946173	1.30776	0.3871	0.0477834	0.248766	-1.02937	-0.0417577	0.829014	0.875448	1.67671	1.17026	1.18381	1.29925	1.94671	1.48804	1.90083	1.70294	1.80166	1.53613	1.77564	1.79092	149	109	101	124	168	124	163	143	163	157	176	168
Mfsd6	chr1;chr1;chr1;chr1;chr1;chr1;chr1;chr1;chr1;chr1;chr1;chr1;chr1	52656305;52659986;52660807;52662390;52662390;52663285;52663285;52676478;52676478;52708164;52708164;52727023;52727023	52658545;52661087;52661087;52662488;52662488;52663446;52663446;52676575;52676575;52709755;52709755;52727318;52727318	-;-;-;-;-;-;-;-;-;-;-;-;-	5590	major facilitator superfamily domain containing 6	-1.03515	-0.0498346	0.848332	0.908067	-1.36051	-0.444148	0.0910798	0.340011	-1.31432	-0.394313	0.135805	0.20746	0.288157	0.0138248	-0.0136855	-0.309042	0.0445737	-0.538768	-0.142995	0.341544	-0.21871	-0.585308	-0.228093	-0.722483	93	80	72	66	73	49	64	91	65	58	71	47
Inpp1	chr1;chr1;chr1;chr1;chr1;chr1	52789420;52791688;52794470;52797041;52799285;52817402	52790217;52791862;52794670;52797101;52799536;52817688	-;-;-;-;-;-	1774	inositol polyphosphate-1-phosphatase	-1.20608	-0.270325	0.268415	0.431732	-1.12607	-0.171302	0.479026	0.722194	1.07105	0.0990233	0.685929	0.757802	2.24458	2.20659	2.16125	2.09101	1.84693	2.317	1.75438	1.62752	2.34854	2.14859	1.48572	1.91777	115	117	104	112	81	115	76	70	124	125	74	95
Hibch	chr1;chr1;chr1;chr1;chr1;chr1;chr1;chr1;chr1;chr1;chr1;chr1;chr1;chr1	52845046;52853668;52860028;52862268;52865549;52868906;52885103;52901188;52902847;52904642;52905371;52913731;52916637;52920263	52845144;52853710;52860165;52862352;52865629;52868958;52885181;52901333;52902933;52904700;52905452;52913850;52916670;52920860	+;+;+;+;+;+;+;+;+;+;+;+;+;+	1704	3-hydroxyisobutyryl-Coenzyme A hydrolase	-1.23789	-0.307885	0.105726	0.230561	1.19163	0.252934	0.175858	0.453411	1.47511	0.560819	0.00304857	0.00924178	3.13288	3.1574	3.08452	3.32082	2.88888	3.3128	2.50543	2.64632	3.34235	3.49212	3.35958	3.50984	206	219	191	255	162	222	124	138	239	308	266	279
1700019D03Rik	chr1;chr1	52925127;52952615	52925734;52952840	-;-	834	RIKEN cDNA 1700019D03 gene	-2.12713	-1.08891	0.00024151	0.00418465	1.46301	0.548944	0.0542857	0.264448	3.11202	1.63785	3.6199e-08	1.8974e-06	3.76697	3.34315	3.81731	3.60393	2.80845	3.1646	1.76414	2.15987	3.76398	4.28597	4.22528	4.39493	156	121	155	151	74	97	35	47	156	261	237	252
Pms1	chr1;chr1;chr1;chr1;chr1;chr1;chr1;chr1;chr1;chr1;chr1;chr1;chr1	53189189;53192100;53194928;53196823;53206562;53207576;53207963;53216231;53256629;53267828;53275070;53281941;53296886	53189498;53192260;53195058;53197302;53207412;53207719;53208085;53216347;53256792;53267930;53275252;53282092;53296996	-;-;-;-;-;-;-;-;-;-;-;-;-	3030	PMS1 homolog 1, mismatch repair system component	1.22789	0.296179	0.0786835	0.18848	1.04175	0.0590091	0.726248	0.875491	-1.17868	-0.23717	0.15765	0.234773	2.42224	2.3073	2.40995	2.62428	2.77295	2.36847	2.88364	2.87722	2.39348	2.33433	2.62794	2.63778	224	216	213	280	267	205	289	290	220	245	285	271
Ormdl1	chr1;chr1;chr1;chr1	53297095;53298972;53305455;53308827	53297188;53299152;53305606;53310245	+;+;+;+	1846	ORM1-like 1 (S. cerevisiae)	-1.27847	-0.354414	0.0425139	0.122732	1.43831	0.52437	0.00226387	0.0469601	1.83883	0.878785	4.40356e-07	1.12355e-05	3.68772	3.84256	3.66691	3.66302	3.39362	3.63335	3.28385	3.09552	3.80187	4.45074	4.3298	4.29047	329	383	311	351	250	301	232	205	357	651	567	521
Osgepl1	chr1;chr1;chr1;chr1;chr1;chr1;chr1;chr1;chr1;chr1;chr1;chr1;chr1;chr1;chr1;chr1;chr1;chr1;chr1;chr1;chr1;chr1;chr1;chr1	53313624;53313624;53313624;53314856;53314856;53314856;53317902;53317902;53317907;53319943;53319943;53319943;53321080;53321080;53321080;53321305;53321496;53321496;53323167;53323167;53323167;53326004;53326004;53326004	53313858;53313858;53313858;53315099;53315099;53315099;53318289;53318289;53318289;53320296;53320296;53320296;53321210;53321210;53321210;53321384;53321567;53321567;53323270;53323270;53323270;53326342;53326342;53326342	+;+;+;+;+;+;+;+;+;+;+;+;+;+;+;+;+;+;+;+;+;+;+;+	1947	O-sialoglycoprotein endopeptidase-like 1	1.4614	0.547352	0.00316952	0.0224351	1.18415	0.243857	0.190147	0.471816	-1.23413	-0.303495	0.0967619	0.157376	1.96786	2.0479	1.75822	1.93126	2.44727	2.43157	2.4959	2.50467	1.99186	2.08079	2.46807	2.09035	104	115	86	110	136	137	141	143	106	131	163	118
Asnsd1	chr1;chr1;chr1;chr1;chr1;chr1;chr1;chr1;chr1;chr1;chr1;chr1	53344617;53344617;53346580;53346580;53347015;53348446;53349987;53349987;53350880;53350880;53352530;53352530	53344979;53344979;53346761;53346761;53348558;53348558;53350062;53350062;53350933;53350933;53352752;53352752	-;-;-;-;-;-;-;-;-;-;-;-	2442	asparagine synthetase domain containing 1	1.04254	0.0601044	0.718786	0.8207	1.24895	0.320721	0.0539898	0.263446	1.19799	0.260617	0.117472	0.184524	4.44871	4.30335	4.44112	4.35395	4.27531	4.39836	4.58981	4.50884	4.14642	5.00643	4.77365	4.77046	740	699	706	752	612	679	763	727	601	1268	1022	963
Stk17b	chr1;chr1;chr1;chr1;chr1;chr1;chr1;chr1	53755512;53760982;53762589;53764032;53765921;53771610;53776517;53785074	53757770;53761161;53762637;53764158;53766065;53771822;53776679;53785215	-;-;-;-;-;-;-;-	3278	serine/threonine kinase 17b (apoptosis-inducing)	-1.31284	-0.392693	0.0639559	0.161955	1.38604	0.470972	0.0233377	0.172456	1.81966	0.863665	4.20878e-05	0.000327041	2.25674	2.09807	2.09505	2.19159	1.83526	1.97916	1.7644	1.46771	1.99332	2.82646	2.84521	2.69359	216	202	185	224	150	169	143	117	180	374	359	305
Hecw2	chr1;chr1;chr1;chr1;chr1;chr1;chr1;chr1;chr1;chr1;chr1;chr1;chr1;chr1;chr1;chr1;chr1;chr1;chr1;chr1;chr1;chr1;chr1;chr1;chr1;chr1;chr1;chr1;chr1;chr1;chr1;chr1;chr1;chr1;chr1;chr1	53806874;53826876;53827885;53830642;53831510;53832622;53839012;53840714;53851573;53853169;53865041;53868836;53885329;53887583;53891126;53904249;53913241;53913767;53914482;53923899;53925310;53927065;53930815;53930970;53933119;53933119;53937058;53937058;53942706;53942706;53950814;53950814;54040201;54040201;54194976;54194976	53813333;53826988;53827970;53830756;53831656;53832751;53839110;53840866;53851686;53853289;53865150;53868919;53885425;53887685;53891260;53904434;53913365;53913870;53914632;53923994;53926683;53927165;53931109;53931109;53933288;53933288;53937133;53937133;53942800;53942800;53950921;53950921;54040527;54040527;54195034;54195034	-;-;-;-;-;-;-;-;-;-;-;-;-;-;-;-;-;-;-;-;-;-;-;-;-;-;-;-;-;-;-;-;-;-;-;-	11334	HECT, C2 and WW domain containing E3 ubiquitin protein ligase 2	1.33506	0.416899	0.0166254	0.0650253	-1.31558	-0.395695	0.024555	0.176545	-1.75637	-0.812594	3.78233e-06	5.53682e-05	1.03423	1.00203	1.31722	0.903305	1.51277	1.28385	1.50308	1.62673	0.890583	0.204085	0.783732	0.75028	321	328	375	318	418	363	416	457	291	209	297	274
Ccdc150	chr1;chr1;chr1;chr1;chr1;chr1;chr1;chr1;chr1;chr1;chr1;chr1;chr1;chr1;chr1;chr1;chr1;chr1;chr1;chr1;chr1;chr1;chr1;chr1;chr1;chr1;chr1;chr1	54250683;54259924;54263444;54263774;54272478;54277654;54278711;54281730;54285535;54288835;54290702;54300306;54301000;54304864;54314145;54328957;54329483;54352996;54354619;54355687;54356664;54360992;54364418;54364895;54365048;54366133;54367914;54368301	54250885;54260087;54263664;54263952;54272546;54277770;54278840;54281773;54285627;54288942;54290826;54300483;54301068;54304977;54314216;54329064;54329545;54353124;54354788;54355780;54356833;54361118;54364612;54364963;54365209;54366219;54368033;54368727	+;+;+;+;+;+;+;+;+;+;+;+;+;+;+;+;+;+;+;+;+;+;+;+;+;+;+;+	3807	coiled-coil domain containing 150	1.9623	0.972548	0.0137115	0.0576362	-1.17653	-0.234538	0.562093	0.778648	-2.30871	-1.20709	0.00241949	0.00766025	-0.921092	-0.396162	-0.972355	-0.838917	0.123649	-1.076	0.537012	0.565474	-1.48386	-1.40309	-0.612615	-0.653077	26	40	24	30	52	22	70	72	17	21	36	33
Gtf3c3	chr1;chr1;chr1;chr1;chr1;chr1;chr1;chr1;chr1;chr1;chr1;chr1;chr1;chr1;chr1;chr1;chr1;chr1	54397581;54399129;54403511;54404980;54405837;54415884;54416722;54417659;54419383;54420396;54423501;54424009;54427400;54428762;54430499;54434054;54437832;54438813	54398002;54399281;54403635;54405170;54406074;54416019;54416823;54417861;54419554;54420499;54423573;54424156;54427565;54428953;54430622;54434238;54437943;54438971	-;-;-;-;-;-;-;-;-;-;-;-;-;-;-;-;-;-	3005	general transcription factor IIIC, polypeptide 3	1.12853	0.174442	0.186424	0.337283	1.12938	0.175534	0.182027	0.460938	1.00076	0.00109172	0.993367	0.995614	3.64753	3.55364	3.53828	3.43007	3.69968	3.64455	3.84551	3.67405	3.44714	3.93009	3.65445	3.79761	522	511	464	487	505	495	560	501	455	739	578	603
Pgap1	chr1;chr1;chr1;chr1;chr1;chr1;chr1;chr1;chr1;chr1;chr1;chr1;chr1;chr1;chr1;chr1;chr1;chr1;chr1;chr1;chr1;chr1;chr1;chr1;chr1;chr1;chr1	54473000;54481852;54486470;54490221;54492029;54493209;54494801;54497534;54510028;54511394;54511901;54512597;54512772;54514837;54521292;54524316;54525368;54528512;54530117;54530854;54532022;54533419;54535955;54543038;54547939;54550977;54557434	54480844;54481956;54486657;54490271;54492164;54493406;54494891;54497627;54510066;54511502;54511967;54512648;54512845;54514912;54521369;54524367;54525414;54528595;54530172;54530959;54532088;54533471;54536112;54543209;54548114;54551130;54557684	-;-;-;-;-;-;-;-;-;-;-;-;-;-;-;-;-;-;-;-;-;-;-;-;-;-;-	10579	post-GPI attachment to proteins 1	1.15584	0.208946	0.387789	0.550692	1.69552	0.761725	0.00169638	0.0391994	1.46691	0.552779	0.0223475	0.0469083	2.58137	2.48318	2.53971	2.38261	2.72004	3.26208	2.30478	2.3207	2.55524	3.32129	3.56386	3.40453	879	858	819	831	903	1340	678	691	865	1709	1916	1620
Ankrd44	chr1;chr1;chr1;chr1;chr1;chr1;chr1;chr1;chr1;chr1;chr1;chr1;chr1;chr1;chr1;chr1;chr1;chr1;chr1;chr1;chr1;chr1;chr1;chr1;chr1;chr1;chr1;chr1	54645340;54651669;54653743;54655080;54655661;54657616;54658919;54661001;54662654;54663899;54667372;54681120;54723014;54727490;54729734;54732928;54734996;54736230;54743314;54752890;54762261;54763645;54766350;54766784;54778287;54792453;54828612;54926140	54648335;54651760;54653825;54655162;54655806;54657699;54659006;54661217;54662771;54663986;54667573;54681191;54723125;54727570;54729874;54732996;54735059;54736312;54743428;54752968;54762473;54763787;54766437;54766984;54778357;54792531;54828695;54926387	-;-;-;-;-;-;-;-;-;-;-;-;-;-;-;-;-;-;-;-;-;-;-;-;-;-;-;-	6140	ankyrin repeat domain 44	1.15384	0.206445	0.37792	0.542134	-1.3944	-0.479645	0.0427844	0.234353	-1.60892	-0.68609	0.00376421	0.0109679	1.19782	1.0041	1.02633	1.08818	1.3758	0.721685	1.36602	1.55096	1.10367	0.379844	0.303391	0.50372	194	177	165	195	205	132	204	234	182	127	114	124
Sf3b1	chr1;chr1;chr1;chr1;chr1;chr1;chr1;chr1;chr1;chr1;chr1;chr1;chr1;chr1;chr1;chr1;chr1;chr1;chr1;chr1;chr1;chr1;chr1;chr1;chr1	54985170;54987939;54990303;54994330;54995366;54996817;54997012;54998038;54999627;55000015;55000242;55000644;55001012;55001383;55003104;55003293;55005802;55006171;55007480;55012102;55014483;55016376;55016779;55019234;55027339	54987492;54988155;54990575;54994461;54995486;54996928;54997194;54998259;54999752;55000161;55000387;55000914;55001098;55001562;55003205;55003490;55005923;55006383;55007717;55012272;55014562;55016490;55016883;55019400;55027478	-;-;-;-;-;-;-;-;-;-;-;-;-;-;-;-;-;-;-;-;-;-;-;-;-	6191	splicing factor 3b, subunit 1	1.08627	0.119377	0.338165	0.503137	1.15683	0.210176	0.0916206	0.340931	1.06496	0.0907997	0.465986	0.562677	5.78993	5.77699	5.70002	5.75668	5.80103	5.83571	6.02563	5.82899	5.67882	6.1626	5.95122	6.03034	4764	4934	4293	5053	4479	4673	5244	4612	4420	7175	5871	5857
Coq10b	chr1;chr1;chr1;chr1;chr1;chr1;chr1;chr1;chr1	55052770;55052770;55061275;55064181;55064181;55067497;55067497;55071636;55071636	55052990;55052990;55061424;55064373;55064373;55067598;55067598;55072702;55072702	+;+;+;+;+;+;+;+;+	1733	coenzyme Q10B	-1.71771	-0.78049	0.0120962	0.0530258	1.25343	0.325887	0.287199	0.567502	2.15304	1.10638	0.000388019	0.00181522	3.18289	3.63044	3.26873	3.45064	2.76427	3.28845	2.32378	1.59973	3.17989	3.89866	3.95181	3.71734	217	310	221	284	151	222	111	67	217	416	409	328
Hspd1	chr1;chr1;chr1;chr1;chr1;chr1;chr1;chr1;chr1;chr1;chr1;chr1	55077834;55078529;55079056;55080102;55081073;55081660;55082058;55083067;55083725;55084533;55086766;55087779	55078440;55078707;55079230;55080347;55081172;55081828;55082151;55083162;55083807;55084785;55086941;55087932	-;-;-;-;-;-;-;-;-;-;-;-	2332	heat shock protein 1 (chaperonin)	-1.2205	-0.287475	0.10851	0.234951	1.1958	0.257975	0.149593	0.421026	1.45948	0.54545	0.00237255	0.00753938	8.48913	8.41518	8.51771	8.6347	8.01724	8.7379	8.13185	7.86772	8.63438	8.83104	8.76862	8.85323	11657	11573	11404	13996	7841	13162	8506	7139	12919	17185	15592	15614
Hspe1	chr1;chr1;chr1;chr1	55088148;55089051;55090713;55091070	55088412;55089215;55090802;55091317	+;+;+;+	768	heat shock protein 1 (chaperonin 10)	-1.11087	-0.151691	0.323721	0.489211	1.15213	0.2043	0.183078	0.462451	1.27986	0.355991	0.020575	0.0437784	7.79424	7.61757	7.67044	7.67855	7.394	7.96369	7.44772	7.24836	7.73034	8.04706	7.82825	7.95693	2370	2191	2086	2374	1675	2533	1742	1529	2272	3285	2674	2761
Mob4	chr1;chr1;chr1;chr1;chr1;chr1;chr1;chr1	55131245;55136677;55145124;55148319;55148548;55150146;55150971;55152675	55131359;55136739;55145224;55148361;55148634;55150225;55151082;55154899	+;+;+;+;+;+;+;+	2826	MOB family member 4, phocein	-1.07177	-0.0999954	0.568867	0.707376	1.38811	0.473122	0.00664787	0.0873481	1.48773	0.573117	0.00105472	0.00396001	3.74163	3.63943	3.47691	3.47374	3.53367	3.52419	3.594	3.27994	3.49735	4.18747	4.31622	4.10484	524	510	418	472	423	428	442	358	443	831	861	702
Rftn2	chr1;chr1;chr1;chr1;chr1;chr1;chr1;chr1;chr1	55170160;55184950;55194244;55195516;55204183;55206336;55211150;55214120;55226121	55172082;55185028;55194347;55195637;55204392;55206615;55211261;55214303;55226782	-;-;-;-;-;-;-;-;-	3676	raftlin family member 2	1.02418	0.0344714	0.918741	0.95356	-1.50908	-0.593668	0.0831286	0.327327	-1.54557	-0.62814	0.0673213	0.116441	0.104086	0.752739	0.64844	0.436743	0.507615	0.0659439	0.607472	0.866405	0.695043	-0.794617	-0.384531	-0.208815	53	88	75	73	66	49	71	86	81	32	41	44
Mars2	chr1	55237177	55240058	+	2882	methionine-tRNA synthetase 2 (mitochondrial)	-1.44519	-0.531256	0.0481566	0.133379	1.19226	0.253696	0.339167	0.613025	1.72304	0.784952	0.003494	0.0102975	2.72961	2.67198	2.4822	2.57385	2.12191	2.74175	1.68879	1.47266	2.35078	3.06859	2.93175	3.0181	264	265	213	257	161	253	119	103	203	389	335	336
Plcl1	chr1;chr1;chr1;chr1;chr1;chr1	55405946;55695745;55701930;55713421;55715494;55751281	55406630;55698219;55702133;55713496;55715603;55754285	+;+;+;+;+;+	6555	phospholipase C-like 1	1.3306	0.412074	0.184646	0.335269	-1.22981	-0.29844	0.344374	0.617161	-1.63639	-0.710514	0.0234043	0.0486862	-0.730373	-0.791572	-0.408745	-0.98131	-0.483955	-1.23282	0.0915892	0.0154312	-1.02292	-1.02042	-0.764202	-1.24465	53	53	64	48	59	35	89	85	43	50	57	38
Satb2	chr1;chr1;chr1;chr1;chr1;chr1;chr1;chr1;chr1;chr1;chr1	56793981;56831439;56845576;56850171;56871312;56891163;56897946;56898991;56948079;56969653;56971112	56797244;56831636;56845731;56850383;56871784;56891265;56898069;56899117;56948255;56969880;56971334	-;-;-;-;-;-;-;-;-;-;-	5286	special AT-rich sequence binding protein 2	1.28274	0.359226	0.367744	0.532351	1.14633	0.197027	0.620814	0.813365	-1.11899	-0.162199	0.683125	0.75579	-0.0718842	1.2282	0.0669863	0.191198	0.691832	0.557756	0.917318	1.02335	0.0813415	1.54886	0.00226304	0.35739	68	178	72	89	109	101	128	139	76	248	79	96
4930558J18Rik	chr1;chr1;chr1;chr1	57359222;57362566;57375248;57377405	57360663;57362763;57375519;57377544	-;-;-;-	2052	RIKEN cDNA 4930558J18 gene	-1.19819	-0.260862	0.308519	0.472289	1.13799	0.186486	0.442886	0.698303	1.36353	0.447348	0.0748922	0.127145	0.485506	0.351299	0.349639	0.408852	0.114707	0.403082	-0.103283	0.150519	0.289873	0.88424	0.5844	0.466489	38	36	33	39	27	34	23	28	33	59	45	39
1700066M21Rik	chr1;chr1	57377620;57382743	57377946;57385422	+;+	3007	RIKEN cDNA 1700066M21 gene	-1.46792	-0.553771	0.0585217	0.15258	1.24205	0.312718	0.277047	0.558932	1.82322	0.866489	0.00303672	0.00921538	2.09683	2.08934	1.63802	1.77245	1.31088	2.02559	1.10018	0.695923	1.72891	2.55154	2.29444	2.19275	177	184	123	153	95	160	82	62	137	283	224	197
Tyw5	chr1;chr1;chr1;chr1;chr1;chr1;chr1;chr1;chr1;chr1;chr1;chr1;chr1;chr1;chr1;chr1;chr1;chr1;chr1;chr1;chr1;chr1;chr1;chr1;chr1;chr1;chr1;chr1;chr1;chr1;chr1;chr1;chr1	57388244;57388244;57388244;57388244;57390642;57390642;57390642;57390642;57391449;57391449;57391449;57391449;57393350;57393350;57393350;57393350;57393670;57394047;57394047;57394047;57394047;57396727;57396727;57396727;57396727;57401369;57401388;57401388;57401388;57406384;57406384;57406384;57406384	57388752;57388752;57388752;57388752;57390758;57390758;57390758;57390743;57391536;57391536;57391536;57391536;57393487;57393487;57393487;57393487;57393694;57394091;57394091;57394091;57394091;57396796;57396796;57396796;57396796;57401523;57401523;57401523;57401523;57406674;57406674;57406674;57406674	-;-;-;-;-;-;-;-;-;-;-;-;-;-;-;-;-;-;-;-;-;-;-;-;-;-;-;-;-;-;-;-;-	1438	tRNA-yW synthesizing protein 5	-1.13806	-0.186583	0.350146	0.51442	1.10971	0.15018	0.4442	0.699146	1.26292	0.336763	0.0897514	0.147657	2.69956	2.91831	2.82406	2.94419	2.70645	2.72697	2.92296	2.22048	2.78275	2.90488	3.16074	3.11228	128	156	134	165	120	124	140	86	136	172	195	178
9430016H08Rik	chr1;chr1;chr1;chr1;chr1	57406548;57409912;57411723;57413240;57415656	57407222;57409983;57411849;57413387;57415958	+;+;+;+;+	1325	NA	-1.15051	-0.20227	0.220298	0.378656	1.18493	0.244804	0.131435	0.39694	1.36327	0.447074	0.00638912	0.0168229	3.8615	3.90726	3.56931	3.76555	3.28662	3.86283	3.61972	3.49509	3.86923	4.09442	4.00055	4.122	266	287	208	270	166	253	210	194	268	364	323	332
Spats2l	chr1;chr1;chr1;chr1;chr1;chr1;chr1;chr1;chr1;chr1;chr1;chr1;chr1;chr1;chr1;chr1;chr1;chr1;chr1;chr1;chr1;chr1;chr1;chr1;chr1;chr1	57774861;57799305;57832053;57845571;57855464;57855464;57879508;57879508;57882706;57882706;57885703;57885703;57900634;57900634;57902089;57902089;57923366;57923366;57937912;57937912;57940373;57940373;57943021;57943021;57946068;57946071	57775024;57799354;57832137;57845683;57855524;57855524;57879616;57879616;57882755;57882755;57885949;57885949;57900840;57900840;57902224;57902224;57923424;57923424;57938021;57938021;57940475;57940475;57943241;57943241;57948397;57948397	+;+;+;+;+;+;+;+;+;+;+;+;+;+;+;+;+;+;+;+;+;+;+;+;+;+	4045	spermatogenesis associated, serine-rich 2-like	-1.59992	-0.678	0.00134859	0.0130294	-1.05939	-0.0832331	0.691053	0.855917	1.51023	0.594767	0.00489087	0.0135694	3.56689	3.51647	3.72522	3.57724	2.59768	3.45102	2.73328	2.74237	3.94721	3.20652	3.35179	3.44545	665	671	712	727	316	583	348	353	868	602	631	636
Kctd18	chr1;chr1;chr1;chr1;chr1;chr1;chr1;chr1;chr1;chr1;chr1;chr1;chr1;chr1;chr1;chr1;chr1;chr1	57955101;57955101;57955101;57959143;57959143;57959143;57961901;57961901;57963068;57963068;57965329;57965351;57967497;57967497;57967497;57969407;57970021;57970021	57956820;57956820;57956820;57959245;57959245;57959245;57961995;57961995;57963261;57963261;57965540;57965540;57967723;57967723;57967723;57969524;57970084;57970084	-;-;-;-;-;-;-;-;-;-;-;-;-;-;-;-;-;-	2733	potassium channel tetramerisation domain containing 18	1.1727	0.229836	0.216071	0.373766	1.03227	0.0458151	0.80513	0.91436	-1.13605	-0.184021	0.319756	0.415691	1.81687	1.90731	1.51026	1.70046	1.92629	1.68112	2.19572	2.02536	1.81389	1.71591	1.74207	1.87402	132	147	102	132	133	114	161	144	132	143	138	143
Sgol2a	chr1;chr1;chr1;chr1;chr1;chr1;chr1;chr1;chr1;chr1;chr1;chr1;chr1;chr1;chr1	57985340;57995974;57998096;57999964;58001218;58002894;58002894;58013507;58013507;58015359;58015359;58019589;58019589;58024784;58024784	57985441;57996312;57998221;58000139;58001295;58002979;58002979;58013742;58013742;58017983;58017983;58019742;58019742;58025897;58026277	+;+;+;+;+;+;+;+;+;+;+;+;+;+;+	5416	NA	-1.03816	-0.0540243	0.597669	0.731098	-1.01835	-0.0262341	0.797003	0.91079	1.01945	0.0277902	0.785854	0.839834	3.861	3.8468	3.84817	3.70833	3.71123	3.7744	3.88931	3.66854	3.826	3.8618	3.78811	3.68132	1093	1131	1039	1067	919	978	1042	901	1069	1272	1145	1004
Aox1	chr1;chr1;chr1;chr1;chr1;chr1;chr1;chr1;chr1;chr1;chr1;chr1;chr1;chr1;chr1;chr1;chr1;chr1;chr1;chr1;chr1;chr1;chr1;chr1;chr1;chr1;chr1;chr1;chr1;chr1;chr1;chr1;chr1;chr1;chr1	58029969;58041436;58043542;58047135;58049363;58053664;58054648;58056214;58057414;58058132;58059035;58059379;58061196;58062132;58063372;58065274;58068270;58068732;58070041;58073178;58076064;58077443;58078426;58081503;58082012;58085434;58092494;58094421;58095155;58096960;58097866;58102585;58104319;58104965;58106028	58030058;58041493;58043638;58047243;58049489;58053725;58054737;58056294;58057558;58058224;58059186;58059472;58061305;58062316;58063534;58065366;58068439;58068846;58070163;58073274;58076188;58077576;58078513;58081589;58082203;58085661;58092589;58094549;58095229;58097012;58097980;58102650;58104507;58105132;58106410	+;+;+;+;+;+;+;+;+;+;+;+;+;+;+;+;+;+;+;+;+;+;+;+;+;+;+;+;+;+;+;+;+;+;+	4382	aldehyde oxidase 1	1.62495	0.7004	0.177209	0.325279	-1.22598	-0.293937	0.591552	0.794896	-1.99216	-0.994337	0.060155	0.106091	-3.35133	-2.17975	-3.90879	-2.12772	-2.85876	-1.96152	-2.14957	-1.68552	-2.937	-3.28092	-3.22707	-2.39605	4	12	2	13	6	13	11	16	6	5	5	10
Aox4	chr1;chr1;chr1;chr1;chr1;chr1;chr1;chr1;chr1;chr1;chr1;chr1;chr1;chr1;chr1;chr1;chr1;chr1;chr1;chr1;chr1;chr1;chr1;chr1;chr1;chr1;chr1;chr1;chr1;chr1;chr1;chr1;chr1;chr1;chr1	58210397;58213022;58217433;58219987;58221828;58224166;58228072;58228854;58231105;58231481;58233838;58235119;58236667;58239117;58240681;58245060;58245801;58246239;58247206;58248848;58250135;58252065;58253526;58253909;58254140;58255475;58257215;58259042;58262565;58263343;58263834;58264342;58264959;58266628;58267760	58210628;58213079;58217529;58220095;58221954;58224227;58228155;58228934;58231249;58231573;58233989;58235212;58236779;58239301;58240843;58245152;58245970;58246353;58247328;58248944;58250259;58252198;58253613;58253995;58254331;58255702;58257310;58259170;58262639;58263395;58263948;58264407;58265144;58266795;58268596	+;+;+;+;+;+;+;+;+;+;+;+;+;+;+;+;+;+;+;+;+;+;+;+;+;+;+;+;+;+;+;+;+;+;+	4972	aldehyde oxidase 4	3.54848	1.8272	3.88277e-05	0.00125764	1.3053	0.384384	0.388557	0.653358	-2.71851	-1.44282	0.000910205	0.00353917	-1.46992	-0.925497	-1.41435	-2.2177	0.892811	-0.956469	-0.211617	0.791971	-1.20946	-1.14854	-0.754893	-1.26027	23	36	23	14	118	32	54	111	28	34	43	28
Bzw1	chr1;chr1;chr1;chr1;chr1;chr1;chr1;chr1;chr1;chr1;chr1;chr1	58393136;58394202;58397676;58399004;58400079;58400707;58401114;58401341;58402887;58403615;58404232;58405035	58393216;58394275;58397852;58399098;58400144;58400842;58401223;58401511;58403033;58403753;58404354;58406548	+;+;+;+;+;+;+;+;+;+;+;+	2833	basic leucine zipper and W2 domains 1	-1.10841	-0.14849	0.43561	0.595762	1.46924	0.555074	0.00362569	0.060945	1.62852	0.703564	0.000233869	0.00122321	6.70903	6.74194	6.63286	6.66784	6.55498	6.96571	6.41069	6.09049	6.78662	7.4664	7.31761	7.31549	4122	4407	3750	4348	3456	4680	3133	2529	4359	8106	6927	6532
Clk1	chr1;chr1;chr1;chr1;chr1;chr1;chr1;chr1;chr1;chr1;chr1;chr1;chr1;chr1;chr1;chr1;chr1;chr1;chr1;chr1;chr1;chr1;chr1;chr1;chr1;chr1;chr1;chr1;chr1;chr1;chr1;chr1;chr1;chr1;chr1;chr1	58411988;58411988;58411988;58412647;58412647;58412647;58412947;58412947;58412947;58413390;58413390;58413390;58414372;58414372;58414372;58414590;58414590;58414590;58417013;58417013;58417013;58417267;58417267;58417267;58419667;58419667;58419667;58420121;58421083;58421083;58421774;58421774;58421774;58423920;58423920;58423920	58412340;58412340;58412340;58412737;58412737;58412737;58413026;58413026;58413026;58413472;58413472;58413472;58414501;58414501;58414501;58414684;58414684;58414684;58417179;58417179;58417179;58417383;58417383;58417383;58421308;58419733;58419733;58420211;58421308;58421308;58421934;58421934;58421934;58424088;58424088;58424088	-;-;-;-;-;-;-;-;-;-;-;-;-;-;-;-;-;-;-;-;-;-;-;-;-;-;-;-;-;-;-;-;-;-;-;-	3088	CDC-like kinase 1	1.21156	0.276867	0.0460884	0.129291	-1.0807	-0.111962	0.420346	0.680263	-1.30933	-0.388829	0.00513498	0.0140845	4.65964	4.82316	4.77709	4.71184	4.97629	4.63843	5.19362	5.2046	4.63386	4.43809	4.75014	4.68988	1084	1269	1128	1220	1260	1015	1468	1491	1067	1081	1272	1152
Ppil3	chr1;chr1;chr1;chr1;chr1;chr1;chr1;chr1;chr1;chr1;chr1;chr1;chr1;chr1;chr1;chr1;chr1;chr1;chr1;chr1;chr1;chr1;chr1;chr1;chr1;chr1;chr1	58430993;58430993;58430993;58433787;58434331;58434331;58434331;58438344;58438344;58438344;58438344;58440843;58440843;58440843;58440843;58442525;58442525;58442525;58442525;58444589;58444589;58444589;58444589;58444811;58445146;58445146;58445332	58431330;58431330;58431330;58434449;58434449;58434449;58434449;58438411;58438411;58438411;58438411;58440936;58440936;58440936;58440936;58442599;58442599;58442599;58442599;58444639;58444639;58444639;58444639;58445486;58445486;58445486;58445486	-;-;-;-;-;-;-;-;-;-;-;-;-;-;-;-;-;-;-;-;-;-;-;-;-;-;-	1965	peptidylprolyl isomerase (cyclophilin)-like 3	1.20145	0.264771	0.0529295	0.142549	1.27165	0.346705	0.0103845	0.111746	1.05844	0.0819335	0.541929	0.632193	2.86345	2.94526	2.81781	2.79629	3.12051	3.1264	3.13067	3.09987	3.1605	3.35019	3.17002	3.10649	197	218	183	204	220	225	222	219	243	322	269	243
Nif3l1	chr1;chr1;chr1;chr1;chr1;chr1	58447633;58450387;58452089;58455597;58457780;58461141	58448089;58450549;58452215;58455735;58457863;58462276	+;+;+;+;+;+	2106	Ngg1 interacting factor 3-like 1 (S. pombe)	1.11015	0.150758	0.267306	0.430706	-1.10257	-0.140876	0.301434	0.580405	-1.22403	-0.291634	0.0322853	0.0636995	3.30682	3.22873	3.47219	3.30409	3.57959	3.57951	3.46678	3.27284	3.0664	3.2679	3.21181	3.20426	288	285	310	312	325	331	301	265	244	326	297	279
Orc2	chr1;chr1;chr1;chr1;chr1;chr1;chr1;chr1;chr1;chr1;chr1;chr1;chr1;chr1;chr1;chr1;chr1;chr1;chr1;chr1;chr1;chr1;chr1;chr1;chr1;chr1;chr1;chr1;chr1;chr1;chr1;chr1;chr1;chr1;chr1;chr1;chr1;chr1;chr1;chr1;chr1;chr1;chr1;chr1;chr1;chr1;chr1;chr1;chr1;chr1;chr1	58462771;58462771;58462771;58465995;58465995;58465995;58467651;58467651;58467651;58469668;58469668;58469668;58470940;58470940;58470940;58472305;58472305;58472305;58474809;58474809;58474809;58476434;58476434;58476434;58480251;58480251;58480251;58480960;58480960;58480960;58483643;58483643;58483643;58492857;58492857;58492857;58493661;58493661;58493661;58497376;58497376;58497376;58500241;58500241;585…	58464290;58464290;58464290;58466113;58466113;58466113;58467712;58467712;58467712;58469839;58469839;58469839;58471086;58471086;58471086;58472401;58472401;58472401;58474941;58474941;58474941;58476543;58476543;58476543;58480349;58480349;58480349;58481153;58481153;58481153;58483703;58483703;58483703;58492888;58492888;58492888;58493750;58493750;58493750;58497465;58497465;58497465;58500384;58500384;585…	-;-;-;-;-;-;-;-;-;-;-;-;-;-;-;-;-;-;-;-;-;-;-;-;-;-;-;-;-;-;-;-;-;-;-;-;-;-;-;-;-;-;-;-;-;-;-;-;-;-;-	3561	origin recognition complex, subunit 2	1.05249	0.0738084	0.620505	0.747591	1.06156	0.0861829	0.562314	0.778648	1.00861	0.0123745	0.933729	0.953884	3.94096	3.92423	3.72158	4.0554	3.9609	3.97012	4.18226	3.82114	3.5926	4.1304	4.16608	4.04658	759	784	625	892	718	736	839	658	597	1007	978	850
Fam126b	chr1;chr1;chr1;chr1;chr1;chr1;chr1;chr1;chr1;chr1;chr1;chr1	58522806;58535390;58539559;58540134;58544667;58546107;58548639;58552150;58557272;58557977;58565857;58586212	58530259;58535549;58539646;58540250;58544762;58546222;58548719;58552329;58557373;58558057;58565954;58586333	-;-;-;-;-;-;-;-;-;-;-;-	8695	family with sequence similarity 126, member B	-1.09281	-0.128037	0.5932	0.727711	1.66892	0.738915	0.00198417	0.0432436	1.82381	0.866952	0.000301499	0.0014899	1.52004	1.71501	1.52052	1.47545	1.09938	1.91612	1.34279	1.23256	1.53767	2.61037	2.4691	2.35042	345	413	331	363	240	432	285	266	350	857	736	640
Ndufb3	chr1;chr1;chr1	58586599;58591090;58595649	58586670;58591249;58595948	+;+;+	532	NADH:ubiquinone oxidoreductase subunit B3	-1.08113	-0.112536	0.397689	0.560613	-1.10111	-0.138957	0.294347	0.574167	-1.01848	-0.0264209	0.842854	0.885635	5.763	5.8625	5.81576	6.03861	5.66683	5.92335	5.65579	5.7861	5.91952	5.75295	5.61285	5.63973	400	448	398	526	349	425	347	383	447	462	397	382
Als2cr12	chr1;chr1;chr1;chr1;chr1;chr1;chr1;chr1;chr1;chr1;chr1;chr1;chr1;chr1;chr1	58658120;58658996;58659223;58661400;58666827;58667729;58669428;58670370;58676529;58678286;58679864;58690913;58691705;58692301;58695902	58658430;58659105;58659312;58661462;58666930;58667828;58669480;58670467;58676590;58678379;58679997;58690958;58691782;58692445;58695989	-;-;-;-;-;-;-;-;-;-;-;-;-;-;-	1576	amyotrophic lateral sclerosis 2 chromosome region 12	-1.95783	-0.969253	0.0806343	0.191459	1.2436	0.314528	0.541078	0.763408	2.43476	1.28378	0.019251	0.0414681	-0.550329	-0.425458	-0.404127	-0.240765	-1.80822	0.00266755	-2.84883	-1.81796	0.295974	-0.260203	-0.410886	-0.186369	13	15	14	18	4	19	1	4	25	19	16	18
Cflar	chr1;chr1;chr1;chr1;chr1;chr1;chr1;chr1;chr1;chr1;chr1;chr1;chr1;chr1;chr1;chr1;chr1;chr1;chr1;chr1;chr1;chr1;chr1;chr1;chr1;chr1;chr1;chr1;chr1;chr1;chr1;chr1;chr1;chr1;chr1;chr1;chr1;chr1;chr1;chr1;chr1;chr1;chr1	58711491;58711491;58713286;58713286;58713571;58726306;58726306;58726306;58726306;58729056;58729056;58729056;58730552;58731152;58731152;58731152;58731152;58731152;58732253;58732253;58732253;58732253;58732253;58735658;58735658;58735658;58735658;58740263;58740263;58740263;58740263;58740965;58740965;58740965;58740965;58752339;58752339;58752339;58752339;58753784;58753784;58753784;58753784	58711592;58711592;58713659;58713659;58713659;58726732;58726732;58726732;58726732;58729161;58729161;58729161;58730662;58731287;58731287;58731287;58731287;58731287;58732326;58732326;58732326;58733227;58732326;58735712;58735712;58735712;58735712;58740312;58740312;58740312;58740312;58741046;58741046;58741046;58741046;58752846;58752846;58752846;58752846;58759209;58759209;58759209;58759209	+;+;+;+;+;+;+;+;+;+;+;+;+;+;+;+;+;+;+;+;+;+;+;+;+;+;+;+;+;+;+;+;+;+;+;+;+;+;+;+;+;+;+	8352	CASP8 and FADD-like apoptosis regulator	-1.17752	-0.235755	0.0429764	0.123475	1.04922	0.0693139	0.546613	0.767441	1.23548	0.305069	0.00861454	0.021385	2.17552	2.27326	2.35422	2.21631	2.03018	2.16979	1.87641	1.99301	2.25268	2.29276	2.28516	2.46143	523	585	568	584	441	495	397	434	553	660	622	664
Casp8	chr1;chr1;chr1;chr1;chr1;chr1;chr1;chr1;chr1;chr1;chr1;chr1;chr1;chr1;chr1;chr1;chr1;chr1;chr1;chr1;chr1;chr1;chr1;chr1;chr1;chr1;chr1;chr1	58795374;58802502;58802502;58803999;58823915;58823915;58823915;58827207;58827207;58827207;58828873;58828873;58828873;58829096;58829096;58829096;58831606;58831606;58831606;58833633;58833633;58833633;58844344;58844344;58844344;58846622;58846622;58846622	58795738;58802693;58802693;58804114;58824247;58824247;58824247;58827312;58827312;58827312;58829011;58829011;58829011;58829149;58829149;58829149;58831667;58831667;58831667;58833774;58833774;58833774;58844845;58844845;58844845;58847503;58847503;58847503	+;+;+;+;+;+;+;+;+;+;+;+;+;+;+;+;+;+;+;+;+;+;+;+;+;+;+;+	2893	caspase 8	-1.29252	-0.370184	0.0226712	0.0804522	1.12429	0.16901	0.289493	0.569945	1.45316	0.539194	0.00086124	0.00338387	2.99978	2.92314	2.99082	2.96921	2.63229	2.97083	2.33496	2.38318	3.10049	3.08868	3.06097	3.29468	320	317	305	340	231	298	188	196	344	396	368	409
Trak2	chr1;chr1;chr1;chr1;chr1;chr1;chr1;chr1;chr1;chr1;chr1;chr1;chr1;chr1;chr1;chr1	58900450;58906706;58908523;58909950;58911636;58912186;58915686;58918772;58919221;58921074;58921680;58923522;58926651;58935746;58946247;58973237	58904182;58906811;58908789;58910248;58911836;58912262;58915823;58918846;58919351;58921152;58921889;58923638;58926727;58935940;58946535;58973482	-;-;-;-;-;-;-;-;-;-;-;-;-;-;-;-	6240	trafficking protein, kinesin binding 2	-1.31638	-0.396576	0.0477671	0.132501	1.37639	0.460886	0.0211983	0.163762	1.81185	0.857463	2.03833e-05	0.000191695	4.50103	4.46734	4.61523	4.6323	3.99643	4.77565	3.88352	3.74107	4.79178	5.10035	5.053	5.09779	1964	2005	2039	2335	1291	2258	1196	1092	2408	3462	3174	3092
Stradb	chr1;chr1;chr1;chr1;chr1;chr1;chr1;chr1;chr1;chr1;chr1;chr1	58973571;58976959;58979934;58985289;58988506;58989690;58991013;58992204;58992651;58992893;58993561;58994293	58973850;58977065;58980014;58985388;58988627;58989798;58991136;58992375;58992755;58993137;58993603;58995121	+;+;+;+;+;+;+;+;+;+;+;+	2317	STE20-related kinase adaptor beta	-1.1487	-0.199998	0.3091	0.472882	1.56793	0.648857	0.000806144	0.0259913	1.80107	0.848855	1.39288e-05	0.000143548	2.91987	2.86864	2.84325	2.93792	2.78873	3.03374	2.30426	2.54975	3.19561	3.81376	3.36954	3.68687	242	244	220	266	206	249	147	176	294	525	365	430
Tmem237	chr1;chr1;chr1;chr1;chr1;chr1;chr1;chr1;chr1;chr1;chr1;chr1;chr1;chr1;chr1;chr1;chr1;chr1;chr1;chr1;chr1;chr1;chr1;chr1;chr1;chr1	59100593;59100597;59105546;59105546;59106544;59106544;59107454;59107454;59108038;59108038;59108675;59108675;59109039;59109039;59109988;59109988;59114081;59114081;59115873;59115873;59117331;59117331;59117975;59117975;59119703;59119952	59101198;59101198;59105667;59105667;59106634;59106634;59107527;59107527;59108229;59108229;59108798;59108798;59109196;59109196;59110105;59110105;59114218;59114218;59115929;59115929;59117341;59117341;59118006;59118006;59119806;59120096	-;-;-;-;-;-;-;-;-;-;-;-;-;-;-;-;-;-;-;-;-;-;-;-;-;-	1972	transmembrane protein 237	1.60358	0.681295	0.00922226	0.0444943	-1.06615	-0.0924117	0.72617	0.875491	-1.70966	-0.773707	0.0031458	0.00947173	1.83621	1.94054	2.36846	1.81986	2.7719	2.00805	3.03923	2.71595	1.919	1.78913	1.62369	2.263	96	108	134	103	173	103	209	168	102	108	91	135
Als2	chr1;chr1;chr1;chr1;chr1;chr1;chr1;chr1;chr1;chr1;chr1;chr1;chr1;chr1;chr1;chr1;chr1;chr1;chr1;chr1;chr1;chr1;chr1;chr1;chr1;chr1;chr1;chr1;chr1;chr1;chr1;chr1;chr1;chr1;chr1;chr1;chr1;chr1;chr1;chr1;chr1;chr1;chr1;chr1;chr1;chr1;chr1;chr1;chr1;chr1;chr1;chr1;chr1;chr1;chr1;chr1;chr1;chr1;chr1;chr1;chr1;chr1;chr1;chr1;chr1;chr1;chr1;chr1;chr1;chr1;chr1;chr1;chr1;chr1;chr1;chr1;chr1;chr1;chr1;chr1…	59162756;59162756;59167183;59167183;59167463;59167463;59168151;59168151;59168389;59168389;59169837;59169837;59170437;59170437;59173156;59173156;59174924;59174924;59178532;59178532;59179060;59179060;59180106;59180106;59180549;59180549;59183164;59183164;59183781;59183781;59185213;59185213;59185397;59185397;59186012;59186012;59186456;59186456;59187321;59187321;59187735;59187735;59191623;59191889;591…	59164215;59164215;59167279;59167279;59167612;59167612;59168212;59168212;59168434;59168434;59170013;59170013;59170559;59170559;59173313;59173313;59175041;59175041;59178699;59178699;59179193;59179193;59180183;59180183;59180660;59180660;59183328;59183328;59183879;59183879;59185278;59185278;59185599;59185599;59186078;59186078;59186526;59186526;59187449;59187449;59187866;59187866;59192051;59192051;591…	-;-;-;-;-;-;-;-;-;-;-;-;-;-;-;-;-;-;-;-;-;-;-;-;-;-;-;-;-;-;-;-;-;-;-;-;-;-;-;-;-;-;-;-;-;-;-;-;-;-;-;-;-;-;-;-;-;-;-;-;-;-;-;-;-;-;-;-;-;-;-;-;-;-;-;-;-;-;-;-;-	7024	alsin Rho guanine nucleotide exchange factor	-1.19673	-0.259098	0.0570181	0.149739	1.01229	0.0176158	0.896537	0.957284	1.21143	0.276713	0.0419556	0.0789549	3.57161	3.50197	3.57477	3.46596	3.20333	3.62259	3.11927	3.06731	3.42785	3.51366	3.52434	3.70686	1160	1155	1115	1170	838	1142	792	770	1052	1296	1237	1326
Fzd7	chr1	59482147	59486955	+	4809	frizzled class receptor 7	2.25758	1.17478	8.24622e-05	0.00207778	-1.17507	-0.232744	0.430695	0.68881	-2.65281	-1.40752	2.7341e-06	4.3319e-05	3.89142	3.42699	3.64871	3.25875	5.01951	3.36671	4.93913	5.09304	3.45041	3.32384	3.26776	3.32758	991	750	803	693	2023	654	1917	2150	731	777	708	697
Gm973	chr1;chr1;chr1;chr1;chr1;chr1;chr1;chr1;chr1;chr1;chr1;chr1;chr1;chr1;chr1;chr1;chr1;chr1;chr1;chr1	59516264;59526711;59541314;59544574;59549912;59551134;59552420;59556156;59558086;59562643;59566594;59582396;59607733;59625087;59627457;59628170;59629995;59632214;59633147;59633994	59516518;59526977;59541473;59544729;59550039;59551296;59552562;59556324;59558226;59562810;59566704;59582475;59607805;59625177;59627607;59628284;59630326;59632416;59633319;59634509	+;+;+;+;+;+;+;+;+;+;+;+;+;+;+;+;+;+;+;+	3595	predicted gene 973	1.48187	0.567418	0.260862	0.424013	-3.3894	-1.76103	0.00509517	0.0752233	-5.02265	-2.32845	0.000116899	0.000717986	-3.65383	-2.24031	-2.13883	-2.57006	-1.86157	-2.42093	-1.75582	-2.41128	-3.06776	-3.45752	-4.66327	-4.09108	2	9	9	7	11	7	12	7	4	3	0	1
Sumo1	chr1;chr1;chr1;chr1;chr1	59639434;59642418;59644517;59655458;59670680	59640268;59642489;59644594;59655532;59670834	-;-;-;-;-	1215	small ubiquitin-like modifier 1	1.0866	0.119819	0.2731	0.437158	-1.02773	-0.0394622	0.717987	0.871283	-1.11673	-0.159281	0.144985	0.218899	5.96358	5.92323	5.85872	5.79409	6.05802	5.90991	6.11835	5.92659	6.00632	5.86913	5.71888	5.77757	1053	1070	939	1016	1049	964	1096	967	1087	1147	979	963
Nop58	chr1;chr1;chr1;chr1;chr1;chr1;chr1;chr1;chr1;chr1;chr1;chr1;chr1;chr1;chr1	59685006;59690486;59692337;59695978;59698323;59700885;59702813;59704063;59704624;59705593;59706633;59707003;59709003;59710495;59711271	59685226;59690562;59692389;59696099;59698459;59700949;59702947;59704208;59704750;59705756;59706767;59707064;59709136;59710652;59711510	+;+;+;+;+;+;+;+;+;+;+;+;+;+;+	1976	NOP58 ribonucleoprotein	1.00832	0.0119553	0.93134	0.961271	1.10358	0.142196	0.304937	0.583083	1.09448	0.130241	0.347605	0.444528	6.26675	6.27247	6.33983	6.444	6.2393	6.55285	6.42599	6.1217	6.17302	6.40147	6.62683	6.64683	2115	2219	2134	2596	1936	2451	2208	1802	1986	2701	2992	2865
Snord70	chr1	59691958	59692010	+	53	small nucleolar RNA, C/D box 70	1.45134	0.537381	0.155004	0.297517	1.3779	0.462474	0.216329	0.499393	-1.05329	-0.0749066	0.835642	0.879876	4.02125	4.28881	3.94503	4.5025	4.77538	4.40794	4.84744	4.68393	3.60281	4.63393	5.00947	4.84491	10	13	9	16	17	13	18	16	7	19	24	20
Snord11	chr1	59704808	59704870	+	63	small nucleolar RNA, C/D box 11	1.25953	0.332881	0.511289	0.660578	2.28263	1.1907	0.00773367	0.0954601	1.81229	0.857817	0.0488793	0.0894744	2.50448	2.94679	3.23093	2.69069	2.83655	3.41356	3.06247	3.05412	3.76937	3.90714	3.39698	4.04467	3	5	6	4	4	7	5	5	10	13	8	13
Bmpr2	chr1;chr1;chr1;chr1;chr1;chr1;chr1;chr1;chr1;chr1;chr1;chr1;chr1	59764279;59813588;59815241;59841431;59842743;59845478;59847058;59851178;59852294;59859173;59863781;59867336;59870235	59764728;59813758;59815411;59841541;59842834;59845708;59847172;59851338;59852441;59859309;59863953;59868615;59878081	+;+;+;+;+;+;+;+;+;+;+;+;+	11087	bone morphogenetic protein receptor, type II (serine/threonine kinase)	1.11189	0.153011	0.350008	0.514372	-1.30502	-0.384068	0.0192876	0.155406	-1.45103	-0.53708	0.00108213	0.00403905	3.56124	3.76726	3.58125	3.41758	3.91887	3.26573	3.95336	3.72415	3.44195	2.96838	3.18049	3.18507	1819	2193	1769	1787	2175	1408	2232	1919	1678	1402	1539	1458
Fam117b	chr1;chr1;chr1;chr1;chr1;chr1;chr1;chr1	59913006;59949053;59952935;59958322;59968954;59970486;59974883;59981409	59913752;59949204;59953024;59958435;59969097;59970711;59975003;59985348	+;+;+;+;+;+;+;+	5534	family with sequence similarity 117, member B	1.65173	0.723975	3.39939e-05	0.00115265	1.38045	0.46514	0.0076154	0.0946199	-1.19651	-0.258834	0.134856	0.206333	2.87271	2.68667	2.75606	2.62942	3.51604	2.8509	3.68047	3.65175	3.12675	3.38605	3.13845	3.14141	562	516	497	515	820	526	921	910	672	934	745	705
Wdr12	chr1;chr1;chr1;chr1;chr1;chr1;chr1;chr1;chr1;chr1;chr1;chr1;chr1;chr1;chr1;chr1;chr1;chr1;chr1;chr1;chr1;chr1;chr1;chr1;chr1;chr1;chr1;chr1;chr1;chr1;chr1;chr1;chr1;chr1;chr1;chr1;chr1;chr1;chr1;chr1;chr1	60076868;60076868;60076868;60080519;60080519;60080519;60082037;60082037;60082037;60082291;60082291;60082291;60082509;60082509;60082509;60083755;60083755;60083755;60085711;60085711;60085711;60087046;60087046;60087046;60088041;60088041;60088041;60089252;60089252;60089252;60091020;60091020;60091020;60094432;60094432;60094432;60097507;60097507;60097507;60098045;60098143	60078241;60078241;60078241;60080591;60080591;60080591;60082169;60082169;60082169;60082396;60082396;60082396;60082649;60082649;60082649;60083840;60083840;60083840;60085756;60085756;60085756;60087200;60087200;60087200;60088156;60088156;60088156;60089358;60089358;60089358;60091114;60091114;60091114;60094526;60094526;60094526;60097727;60097727;60097907;60098134;60098500	-;-;-;-;-;-;-;-;-;-;-;-;-;-;-;-;-;-;-;-;-;-;-;-;-;-;-;-;-;-;-;-;-;-;-;-;-;-;-;-;-	3376	WD repeat domain 12	-1.08752	-0.121038	0.458128	0.6153	1.22016	0.287076	0.076422	0.314108	1.32695	0.408113	0.0121096	0.0282761	3.46296	3.37156	3.47195	3.63667	3.26004	3.65396	3.35039	3.16094	3.34098	3.8834	3.92119	3.8787	516	506	498	632	418	560	446	394	475	804	782	717
Carf	chr1;chr1;chr1;chr1;chr1;chr1;chr1;chr1;chr1;chr1;chr1;chr1;chr1;chr1;chr1;chr1;chr1;chr1;chr1;chr1;chr1;chr1;chr1;chr1;chr1;chr1;chr1;chr1;chr1;chr1;chr1;chr1;chr1;chr1;chr1;chr1;chr1;chr1;chr1;chr1;chr1;chr1;chr1;chr1;chr1;chr1;chr1;chr1;chr1;chr1;chr1;chr1;chr1;chr1;chr1;chr1;chr1;chr1;chr1;chr1	60098247;60098247;60102627;60105311;60105311;60108083;60108083;60108083;60108083;60109222;60109327;60109327;60109327;60124851;60124851;60124851;60124851;60125079;60125920;60125920;60125920;60125920;60127989;60127989;60127989;60127989;60131844;60131844;60131844;60131844;60136264;60136264;60136264;60139200;60139200;60139200;60141335;60141335;60141335;60141335;60143994;60143994;60143994;60143994;601…	60098307;60098307;60102784;60105427;60105434;60108200;60108200;60108200;60108200;60109449;60109449;60109449;60109449;60124911;60124911;60124911;60124911;60125145;60126034;60126034;60126034;60126034;60128073;60128073;60128073;60128073;60132033;60132033;60132033;60132033;60136384;60136384;60136384;60139343;60139343;60139343;60141568;60141568;60141568;60141568;60144156;60144156;60144156;60144156;601…	+;+;+;+;+;+;+;+;+;+;+;+;+;+;+;+;+;+;+;+;+;+;+;+;+;+;+;+;+;+;+;+;+;+;+;+;+;+;+;+;+;+;+;+;+;+;+;+;+;+;+;+;+;+;+;+;+;+;+;+	5789	calcium response factor	1.1289	0.174915	0.344491	0.509657	-1.05893	-0.0826067	0.655876	0.835499	-1.19542	-0.257521	0.164176	0.242583	1.05171	0.997558	0.681431	0.917574	1.142	0.751695	1.22369	1.20415	0.595684	0.87898	0.878435	0.968773	165	166	122	163	164	127	174	173	120	170	161	162
Nbeal1	chr1;chr1;chr1;chr1;chr1;chr1;chr1;chr1;chr1;chr1;chr1;chr1;chr1;chr1;chr1;chr1;chr1;chr1;chr1;chr1;chr1;chr1;chr1;chr1;chr1;chr1;chr1;chr1;chr1;chr1;chr1;chr1;chr1;chr1;chr1;chr1;chr1;chr1;chr1;chr1;chr1;chr1;chr1;chr1;chr1;chr1;chr1;chr1;chr1;chr1;chr1;chr1;chr1;chr1;chr1	60180599;60181463;60194504;60195015;60200105;60200864;60206334;60217196;60222067;60224625;60230602;60234797;60234981;60236371;60237097;60238572;60242539;60244794;60247616;60248363;60251035;60251304;60253352;60254894;60257430;60258650;60260233;60261410;60264279;60264882;60267759;60268383;60270272;60272133;60277125;60277913;60278667;60279699;60281247;60281825;60283983;60287311;60289915;60291834;602…	60180685;60181754;60194595;60195176;60200186;60200991;60206416;60217281;60222373;60224731;60230685;60234895;60235561;60236503;60237216;60238875;60242624;60244883;60247784;60248496;60251194;60251406;60253508;60255052;60257589;60258738;60260793;60261585;60264432;60265010;60268064;60268532;60270429;60272257;60277251;60278061;60278800;60279800;60281342;60281949;60284123;60287441;60290024;60291951;602…	+;+;+;+;+;+;+;+;+;+;+;+;+;+;+;+;+;+;+;+;+;+;+;+;+;+;+;+;+;+;+;+;+;+;+;+;+;+;+;+;+;+;+;+;+;+;+;+;+;+;+;+;+;+;+	12108	neurobeachin like 1	-1.11518	-0.157276	0.274802	0.438743	1.20988	0.274866	0.0557726	0.267679	1.34924	0.432142	0.00269703	0.00838392	3.55346	3.48269	3.62238	3.49186	3.37516	3.66019	3.3192	3.11878	3.46015	3.90593	3.94143	3.89382	1976	1966	1988	2055	1629	2022	1570	1377	1856	2935	2850	2604
Cyp20a1	chr1;chr1;chr1;chr1;chr1;chr1;chr1;chr1;chr1;chr1;chr1;chr1;chr1	60343372;60352121;60352909;60354514;60363190;60366649;60371221;60372590;60376067;60379374;60382404;60386905;60387139	60343457;60352170;60353075;60354656;60363357;60366727;60371336;60372644;60376187;60379485;60382468;60386994;60387387	+;+;+;+;+;+;+;+;+;+;+;+;+	1501	cytochrome P450, family 20, subfamily a, polypeptide 1	-1.14339	-0.19332	0.206854	0.362322	1.19139	0.252651	0.0954711	0.347825	1.36223	0.44597	0.00346428	0.0102264	4.53738	4.45315	4.43373	4.34019	4.20293	4.57456	4.13433	4.02728	4.41019	4.78412	4.82245	4.72318	483	476	431	457	357	471	341	319	443	667	649	572
Abi2	chr1;chr1;chr1;chr1;chr1;chr1;chr1;chr1;chr1;chr1;chr1;chr1;chr1;chr1;chr1;chr1;chr1;chr1;chr1;chr1;chr1;chr1;chr1;chr1;chr1;chr1;chr1;chr1;chr1;chr1;chr1;chr1	60409619;60409619;60409619;60434243;60434243;60434243;60437056;60437056;60437056;60438942;60438942;60443985;60443985;60443985;60447260;60447260;60447260;60448078;60448078;60448078;60450071;60450170;60453604;60453604;60453604;60470666;60470666;60470666;60476740;60476740;60476740;60478003	60409919;60409919;60409919;60434410;60434410;60434410;60437232;60437232;60437232;60438959;60438959;60444082;60444082;60444082;60447406;60447406;60447406;60448202;60448202;60448202;60450253;60450253;60453762;60453762;60453762;60470839;60470839;60470839;60481163;60481163;60476832;60481163	+;+;+;+;+;+;+;+;+;+;+;+;+;+;+;+;+;+;+;+;+;+;+;+;+;+;+;+;+;+;+;+	5974	abl-interactor 2	-1.07399	-0.102977	0.302659	0.466493	1.12607	0.17129	0.0850191	0.331375	1.20938	0.274267	0.00595711	0.0158972	4.47458	4.31843	4.50478	4.34394	4.31993	4.38024	4.31712	4.21637	4.51007	4.61996	4.52387	4.67392	1846	1731	1808	1830	1547	1643	1547	1454	1896	2375	2105	2206
Raph1	chr1;chr1;chr1;chr1;chr1;chr1;chr1;chr1;chr1;chr1;chr1;chr1;chr1;chr1	60483185;60493538;60495415;60496225;60498424;60499480;60500555;60501756;60502825;60503518;60525592;60527384;60533287;60566565	60490321;60493680;60495535;60496323;60498534;60499623;60500620;60501877;60502984;60503595;60526100;60527489;60533406;60566765	-;-;-;-;-;-;-;-;-;-;-;-;-;-	9117	Ras association (RalGDS/AF-6) and pleckstrin homology domains 1	-1.31235	-0.392152	0.011453	0.0512355	-1.08902	-0.123035	0.425761	0.684363	1.20507	0.269117	0.0825671	0.137903	3.58661	3.49061	3.59178	3.51144	3.04359	3.28981	3.23679	3.0279	3.63199	2.88814	3.50788	3.55267	1522	1488	1465	1568	974	1177	1116	973	1574	1090	1588	1547
Pard3b	chr1;chr1;chr1;chr1;chr1;chr1;chr1;chr1;chr1;chr1;chr1;chr1;chr1;chr1;chr1;chr1;chr1;chr1;chr1;chr1;chr1;chr1;chr1	61638824;61767948;62010307;62076385;62144847;62153933;62159435;62161110;62164080;62166354;62198577;62211534;62216423;62230179;62238837;62275883;62343934;62344870;62440011;62479499;62532645;62587737;62637566	61639362;61768049;62010478;62076494;62144935;62154019;62159560;62161468;62164219;62166482;62198762;62211704;62216555;62230278;62238952;62275927;62344140;62345107;62440121;62479795;62532780;62587816;62642284	+;+;+;+;+;+;+;+;+;+;+;+;+;+;+;+;+;+;+;+;+;+;+	8392	par-3 family cell polarity regulator beta	1.19859	0.261336	0.267484	0.430897	-1.07376	-0.102666	0.663613	0.838779	-1.28699	-0.364002	0.122838	0.191546	1.41781	1.08616	1.22561	1.12879	1.49399	0.834608	1.65545	1.7686	1.45133	0.538752	1.17324	1.16809	310	257	260	275	305	196	342	373	318	195	288	271
Nrp2	chr1;chr1;chr1;chr1;chr1;chr1;chr1;chr1;chr1;chr1;chr1;chr1;chr1;chr1;chr1;chr1;chr1;chr1;chr1;chr1;chr1;chr1;chr1;chr1;chr1;chr1;chr1;chr1;chr1;chr1;chr1;chr1;chr1;chr1;chr1;chr1;chr1;chr1;chr1;chr1;chr1;chr1;chr1;chr1;chr1;chr1;chr1;chr1;chr1;chr1;chr1;chr1;chr1;chr1;chr1;chr1;chr1;chr1;chr1;chr1;chr1;chr1;chr1;chr1;chr1;chr1;chr1;chr1;chr1;chr1;chr1;chr1;chr1;chr1;chr1;chr1;chr1;chr1;chr1;chr1…	62703317;62703317;62703317;62703317;62703317;62703317;62718930;62718930;62718930;62718930;62718930;62718930;62738289;62738289;62738289;62738289;62738289;62738289;62744175;62744175;62744175;62744175;62744175;62744175;62745358;62745358;62745358;62745358;62745358;62745358;62747158;62747158;62747158;62747158;62747158;62747158;62749133;62749133;62749133;62749133;62749133;62749133;62760775;62760775;627…	62704277;62704277;62704277;62704277;62704277;62704277;62719107;62719107;62719107;62719107;62719107;62719107;62738470;62738470;62738470;62738470;62738470;62738470;62744405;62744405;62744405;62744405;62744405;62744405;62745513;62745513;62745513;62745513;62745513;62745513;62747327;62747327;62747327;62747327;62747327;62747327;62749288;62749288;62749288;62749288;62749288;62749288;62760919;62760919;627…	+;+;+;+;+;+;+;+;+;+;+;+;+;+;+;+;+;+;+;+;+;+;+;+;+;+;+;+;+;+;+;+;+;+;+;+;+;+;+;+;+;+;+;+;+;+;+;+;+;+;+;+;+;+;+;+;+;+;+;+;+;+;+;+;+;+;+;+;+;+;+;+;+;+;+;+;+;+;+;+;+;+;+;+;+;+;+;+;+;+;+;+;+;+;+;+;+;+	8122	neuropilin 2	-1.26898	-0.343675	0.165435	0.310568	-1.70728	-0.771702	0.00193922	0.0425813	-1.34539	-0.428028	0.0844402	0.1405	5.43856	5.30818	5.77788	5.50757	4.52706	5.25435	5.33529	5.42287	5.28651	4.11292	4.67044	4.67971	4899	4677	5945	5578	2429	4097	4263	4566	4418	2272	3169	3012
Ino80d	chr1;chr1;chr1;chr1;chr1;chr1;chr1;chr1;chr1;chr1;chr1;chr1;chr1;chr1;chr1;chr1;chr1;chr1;chr1;chr1;chr1;chr1;chr1;chr1	63047801;63047801;63061040;63061040;63062036;63062036;63065704;63065704;63068184;63068184;63074322;63074322;63078953;63078953;63085668;63085668;63093285;63093285;63093640;63093640;63105656;63105656;63114211;63114211	63059145;63059145;63061197;63061197;63062253;63062253;63065837;63065837;63068293;63068293;63074546;63074546;63079061;63079061;63086398;63086398;63093440;63093531;63093730;63093730;63105759;63105759;63114267;63114267	-;-;-;-;-;-;-;-;-;-;-;-;-;-;-;-;-;-;-;-;-;-;-;-	13529	INO80 complex subunit D	-1.02093	-0.0298775	0.772898	0.859599	1.00425	0.00611843	0.952781	0.980333	1.02526	0.0359959	0.727904	0.793919	3.41221	3.2817	3.44551	3.34572	3.31337	3.40736	3.28304	3.36378	3.29383	3.2356	3.50816	3.45958	2002	1911	1965	2075	1744	1896	1711	1824	1848	2060	2358	2153
Ino80dos	chr1;chr1;chr1;chr1;chr1;chr1;chr1;chr1	63114471;63114740;63144119;63144119;63156220;63156220;63156958;63156958	63114544;63114960;63144185;63144185;63156321;63156321;63158295;63158295	+;+;+;+;+;+;+;+	1802	INO80 complex subunit D, opposite strand	1.22008	0.286975	0.33567	0.500952	-1.1091	-0.149389	0.620102	0.812959	-1.35319	-0.436363	0.144913	0.218813	0.874693	0.64818	1.0816	0.697822	1.06209	0.706375	1.11729	1.45707	1.27914	0.19123	0.503745	0.581869	44	39	49	42	47	37	49	63	59	31	37	37
Ndufs1	chr1;chr1;chr1;chr1;chr1;chr1;chr1;chr1;chr1;chr1;chr1;chr1;chr1;chr1;chr1;chr1;chr1;chr1;chr1;chr1;chr1;chr1;chr1;chr1;chr1;chr1;chr1;chr1;chr1;chr1;chr1;chr1;chr1;chr1;chr1;chr1;chr1;chr1;chr1;chr1;chr1;chr1;chr1;chr1;chr1;chr1;chr1;chr1;chr1;chr1;chr1;chr1;chr1;chr1;chr1;chr1;chr1;chr1;chr1;chr1;chr1;chr1;chr1;chr1;chr1;chr1;chr1;chr1;chr1;chr1;chr1;chr1;chr1;chr1;chr1;chr1;chr1;chr1	63143592;63143592;63143592;63143592;63147120;63147120;63147120;63147120;63147290;63147290;63147290;63147290;63148396;63148396;63148396;63148396;63149957;63149957;63149957;63149957;63151551;63151551;63151551;63151551;63152775;63152775;63152775;63152775;63156204;63156204;63156204;63156204;63157132;63157132;63157132;63157132;63159750;63159750;63159750;63159750;63160880;63160880;63160880;63160880;631…	63143922;63143922;63143922;63143922;63147192;63147192;63147192;63147192;63147424;63147424;63147424;63147424;63148571;63148571;63148571;63148571;63150111;63150111;63150111;63150111;63151711;63151711;63151711;63151711;63152904;63152904;63152904;63152904;63156332;63156332;63156332;63156332;63157277;63157277;63157277;63157277;63159864;63159864;63159864;63159864;63161014;63161014;63161014;63161014;631…	-;-;-;-;-;-;-;-;-;-;-;-;-;-;-;-;-;-;-;-;-;-;-;-;-;-;-;-;-;-;-;-;-;-;-;-;-;-;-;-;-;-;-;-;-;-;-;-;-;-;-;-;-;-;-;-;-;-;-;-;-;-;-;-;-;-;-;-;-;-;-;-;-;-;-;-;-;-	2927	NADH:ubiquinone oxidoreductase core subunit S1	-1.19572	-0.257874	0.134443	0.269623	1.26607	0.340359	0.0477141	0.248583	1.51386	0.598233	0.000525968	0.00228785	5.38935	5.3968	5.43508	5.5347	4.9712	5.68783	5.03001	4.89136	5.52406	5.8767	5.84586	5.84615	1705	1791	1688	2047	1190	1993	1242	1137	1876	2781	2579	2436
Eef1b2	chr1;chr1;chr1;chr1;chr1;chr1	63176831;63177754;63178439;63178832;63179248;63179458	63177291;63177876;63178565;63178898;63179373;63180486	+;+;+;+;+;+	1933	eukaryotic translation elongation factor 1 beta 2	1.12985	0.176137	0.243647	0.405744	1.48066	0.566241	0.000182847	0.0103241	1.31049	0.390104	0.00981687	0.0238673	6.94635	6.96157	7.03456	7.11588	6.97325	7.17251	7.30686	7.29216	7.12111	7.79162	7.65031	7.67805	3315	3501	3380	4047	3151	3685	3979	3970	3750	6929	5952	5730
Snora41	chr1	63179023	63179135	+	113	small nucleolar RNA, H/ACA box 41	-1.08873	-0.122645	0.782091	0.865494	1.53047	0.613976	0.131039	0.396343	1.66627	0.736621	0.0778042	0.131326	2.51291	2.87613	2.1926	3.32844	2.88578	2.86383	2.58937	2.40754	2.92647	3.84593	3.13073	3.20177	7	10	5	15	9	9	7	6	10	24	13	13
Gpr1	chr1;chr1;chr1	63182571;63209754;63214164	63184104;63209899;63214281	-;-;-	1798	G protein-coupled receptor 1	-2.52109	-1.33405	0.0355665	0.108722	1.33803	0.420115	0.455029	0.706556	3.37331	1.75416	0.00489496	0.013578	-1.32667	-0.381917	-1.27814	-1.42071	-1.24583	-1.78968	-3.66367	-2.61038	-0.649839	0.0582143	-1.17903	-1.37259	8	18	8	8	8	5	0	2	14	28	10	8
Zdbf2	chr1;chr1;chr1;chr1;chr1;chr1;chr1;chr1;chr1;chr1;chr1;chr1;chr1;chr1;chr1;chr1;chr1;chr1;chr1;chr1;chr1;chr1;chr1;chr1;chr1;chr1	63200358;63200358;63207515;63207515;63263499;63273269;63273269;63275096;63277931;63277931;63277931;63277931;63280767;63280767;63280767;63280767;63290647;63290680;63294916;63294916;63294916;63294916;63302640;63302640;63302640;63302640	63200674;63200674;63207614;63207614;63263555;63273472;63273472;63275178;63277983;63277983;63277983;63277983;63280877;63280877;63280877;63280877;63290782;63290782;63295046;63295046;63295046;63295046;63314575;63314575;63314575;63314575	+;+;+;+;+;+;+;+;+;+;+;+;+;+;+;+;+;+;+;+;+;+;+;+;+;+	13128	zinc finger, DBF-type containing 2	1.26912	0.343826	0.277976	0.441765	-1.07129	-0.0993543	0.753728	0.890565	-1.3596	-0.443181	0.162339	0.240361	3.00067	2.95878	3.01573	2.48917	3.28911	1.87773	3.61827	3.54499	3.07825	2.16424	2.87259	2.86208	1460	1482	1415	1111	1664	636	2095	2007	1544	950	1472	1380
Adam23	chr1;chr1;chr1;chr1;chr1;chr1;chr1;chr1;chr1;chr1;chr1;chr1;chr1;chr1;chr1;chr1;chr1;chr1;chr1;chr1;chr1;chr1;chr1;chr1;chr1;chr1;chr1;chr1;chr1;chr1;chr1;chr1;chr1;chr1;chr1;chr1;chr1;chr1;chr1;chr1;chr1;chr1;chr1;chr1;chr1;chr1;chr1;chr1;chr1;chr1	63445904;63445904;63447728;63447728;63477679;63477679;63515577;63515577;63528758;63528758;63530235;63530235;63534286;63534286;63535135;63535135;63536919;63536919;63543119;63543119;63545431;63545431;63546416;63546416;63547727;63547727;63549747;63549747;63551761;63551761;63555155;63555155;63555814;63555814;63557408;63557408;63563409;63563409;63564145;63564145;63566602;63566602;63567849;63567849;635…	63446412;63446412;63447948;63447948;63477755;63477755;63515640;63515640;63528840;63528840;63530298;63530298;63534358;63534358;63535208;63535208;63536984;63536984;63543190;63543190;63545594;63545594;63546500;63546500;63547817;63547817;63549795;63549795;63551860;63551860;63555226;63555226;63555903;63555903;63557488;63557488;63563459;63563459;63564208;63564208;63566707;63566707;63567968;63567968;635…	+;+;+;+;+;+;+;+;+;+;+;+;+;+;+;+;+;+;+;+;+;+;+;+;+;+;+;+;+;+;+;+;+;+;+;+;+;+;+;+;+;+;+;+;+;+;+;+;+;+	6877	a disintegrin and metallopeptidase domain 23	-2.1917	-1.13205	5.55731e-06	0.000331714	-1.33093	-0.412434	0.0922517	0.341715	1.64674	0.719613	0.00373022	0.0108797	2.52822	2.79723	2.52684	2.44911	1.23989	1.3255	1.59839	1.61864	2.87817	1.78032	1.68982	2.00272	550	693	527	565	209	226	269	275	703	380	338	397
Fastkd2	chr1;chr1;chr1;chr1;chr1;chr1;chr1;chr1;chr1;chr1;chr1;chr1	63730625;63731400;63734732;63735463;63735845;63737779;63739182;63745842;63747958;63749686;63751264;63752297	63730691;63732221;63734835;63735571;63735968;63737918;63739354;63746005;63748170;63749770;63751378;63753385	+;+;+;+;+;+;+;+;+;+;+;+	3205	FAST kinase domains 2	-1.16065	-0.214939	0.246335	0.40876	1.29246	0.370122	0.0442435	0.239106	1.5001	0.585061	0.00156884	0.00542727	3.30577	3.42654	3.34266	3.41741	3.076	3.60852	3.01446	2.81585	3.35102	3.7836	3.83683	3.93348	439	499	432	515	349	515	335	294	454	712	700	707
Klf7	chr1;chr1;chr1;chr1	64035671;64042314;64078707;64120900	64035764;64042437;64079334;64121389	-;-;-;-	1336	Kruppel-like factor 7 (ubiquitous)	-1.07365	-0.102528	0.59566	0.729804	-1.36113	-0.444806	0.0219588	0.166894	-1.26776	-0.342278	0.07909	0.133189	3.77783	3.51492	3.74409	4.00143	3.6965	3.45624	3.70012	3.7994	3.66311	2.89022	3.40627	3.25794	253	220	237	321	223	192	224	242	234	158	215	183
Creb1	chr1;chr1;chr1;chr1;chr1;chr1;chr1;chr1;chr1;chr1;chr1;chr1;chr1;chr1;chr1;chr1;chr1;chr1;chr1;chr1;chr1;chr1;chr1;chr1	64532804;64532804;64532804;64550849;64550849;64558503;64558503;64558503;64559727;64566217;64566217;64566217;64570134;64570134;64570134;64574073;64574073;64574073;64576179;64576179;64576179;64597234;64597234;64597234	64533020;64533020;64533020;64550970;64550970;64558649;64558649;64558649;64559768;64566317;64566317;64566317;64570276;64570276;64570276;64574255;64574255;64574255;64576329;64576329;64576329;64604548;64604548;64604548	+;+;+;+;+;+;+;+;+;+;+;+;+;+;+;+;+;+;+;+;+;+;+;+	8421	cAMP responsive element binding protein 1	1.30833	0.387724	0.0141178	0.0586339	-1.17943	-0.23809	0.132441	0.398501	-1.54308	-0.625814	7.85708e-05	0.000523233	3.39314	3.38038	3.22383	3.2104	3.85596	3.11538	3.89803	3.76883	3.08595	3.10714	3.07915	2.99199	1229	1273	1048	1175	1581	963	1631	1503	995	1172	1089	968
Mettl21a	chr1;chr1;chr1	64606480;64615098;64616273	64608137;64615209;64617168	-;-;-	2666	methyltransferase like 21A	1.17293	0.230118	0.295034	0.458518	1.20992	0.27491	0.207727	0.491314	1.03153	0.0447917	0.836733	0.880505	1.41585	1.84293	1.57358	1.45187	1.63975	1.88148	1.91589	1.77794	1.32266	2.10256	1.9882	1.86949	97	137	104	108	106	128	129	118	91	183	160	139
2810408I11Rik	chr1;chr1	64679869;64690464	64680385;64690659	-;-	713	RIKEN cDNA 2810408I11 gene	-1.33032	-0.411769	0.167982	0.314099	1.06437	0.0899964	0.754468	0.890935	1.41595	0.501766	0.090584	0.148793	2.14815	2.08753	2.06789	2.40784	1.30328	2.31397	2.02891	1.22566	2.00769	2.47823	2.36136	2.18834	42	42	38	55	21	45	36	20	38	62	54	45
Ccnyl1	chr1;chr1;chr1;chr1;chr1;chr1;chr1;chr1;chr1;chr1	64691345;64700969;64702346;64708378;64711418;64713111;64714569;64718131;64721627;64723523	64691400;64701043;64702380;64708478;64711453;64713162;64714688;64718297;64721789;64725642	+;+;+;+;+;+;+;+;+;+	2925	cyclin Y-like 1	-1.22873	-0.297168	0.047081	0.13122	-1.15426	-0.206972	0.163909	0.440059	1.06451	0.0901963	0.547622	0.637141	3.29687	3.59818	3.36043	3.21486	3.13623	3.25763	3.08957	2.79349	3.33651	3.09081	3.05287	3.18079	398	513	399	408	332	368	322	264	410	401	370	382
Fzd5	chr1;chr1;chr1;chr1	64730558;64730558;64737133;64737240	64736853;64736853;64737750;64737750	-;-;-;-	6914	frizzled class receptor 5	-1.33043	-0.411898	0.0118409	0.0523145	-1.00337	-0.0048604	0.976133	0.990211	1.32596	0.407037	0.0128259	0.0296594	3.15345	2.93357	2.93966	3.09331	2.31898	3.00897	2.42474	2.63708	3.22755	3.11482	2.82111	2.91497	854	766	706	889	446	734	481	562	901	967	747	753
Plekhm3	chr1;chr1;chr1;chr1;chr1;chr1;chr1;chr1	64789121;64819936;64861187;64883129;64892752;64921550;64937697;64956695	64795214;64820093;64861250;64883322;64892897;64922482;64938539;64956824	-;-;-;-;-;-;-;-	8562	pleckstrin homology domain containing, family M, member 3	1.54194	0.624744	0.00662731	0.0357103	-1.23481	-0.304294	0.191027	0.472128	-1.90401	-0.929038	6.19399e-05	0.000435695	0.562815	0.532424	0.589212	0.205921	1.3114	0.385466	1.16579	1.34357	0.250097	-0.0027835	0.416178	0.0125203	174	178	170	147	274	146	248	283	140	136	173	123
D630023F18Rik	chr1;chr1;chr1;chr1;chr1;chr1;chr1;chr1;chr1;chr1;chr1;chr1;chr1;chr1;chr1;chr1;chr1;chr1;chr1;chr1;chr1;chr1;chr1;chr1	65105285;65107313;65107313;65109462;65109462;65109462;65109877;65109877;65109877;65116681;65116681;65116681;65117122;65117122;65117122;65119539;65119539;65119539;65121339;65121357;65121357;65123053;65123053;65123053	65105750;65108805;65108805;65109576;65109576;65109576;65109964;65109964;65109964;65116752;65116752;65116752;65117209;65117209;65117209;65119621;65119621;65119621;65121438;65121438;65121438;65123214;65123214;65123214	-;-;-;-;-;-;-;-;-;-;-;-;-;-;-;-;-;-;-;-;-;-;-;-	2667	RIKEN cDNA D630023F18 gene	-1.67618	-0.745174	0.0775605	0.186756	-1.44029	-0.526358	0.198549	0.480641	1.16378	0.218816	0.614254	0.696207	-1.12841	-0.81365	-0.913622	-0.466837	-2.83804	-1.06316	-1.32505	-1.23445	-1.41159	-1.93392	-1.16984	-0.808171	15	20	17	27	3	15	12	13	12	9	16	20
Idh1	chr1;chr1;chr1;chr1;chr1;chr1;chr1;chr1;chr1;chr1;chr1;chr1;chr1;chr1;chr1;chr1;chr1;chr1	65158616;65158616;65161050;65161050;65161800;65161800;65165100;65165100;65166107;65166107;65168499;65168499;65170959;65170959;65175231;65175231;65178990;65186305	65159555;65159555;65161212;65161212;65161940;65161940;65165251;65165251;65166284;65166284;65168604;65168604;65171250;65171250;65175368;65175368;65179142;65186479	-;-;-;-;-;-;-;-;-;-;-;-;-;-;-;-;-;-	2438	isocitrate dehydrogenase 1 (NADP+), soluble	-1.30335	-0.382219	0.00442713	0.0279423	-1.39998	-0.485411	0.000300025	0.0142453	-1.07415	-0.103191	0.443537	0.540569	5.15183	4.88858	5.33022	5.1152	4.70742	4.62406	4.99164	4.63808	4.73296	4.72478	4.46433	4.64308	1204	1048	1307	1274	825	793	1007	794	902	1041	823	880
Pikfyve	chr1;chr1;chr1;chr1;chr1;chr1;chr1;chr1;chr1;chr1;chr1;chr1;chr1;chr1;chr1;chr1;chr1;chr1;chr1;chr1;chr1;chr1;chr1;chr1;chr1;chr1;chr1;chr1;chr1;chr1;chr1;chr1;chr1;chr1;chr1;chr1;chr1;chr1;chr1;chr1;chr1;chr1	65186685;65190319;65192145;65192534;65195656;65196612;65202716;65205589;65215934;65219754;65222270;65223505;65230794;65233730;65234254;65235010;65238435;65244396;65245710;65246062;65250186;65251605;65252412;65253352;65255042;65255522;65255939;65256548;65257909;65258783;65259999;65262880;65264347;65265249;65265762;65267826;65268698;65269873;65271268;65272447;65273033;65273643	65186833;65190499;65192294;65192566;65195774;65196783;65202923;65205678;65216072;65219911;65222381;65223652;65230853;65233859;65234434;65235084;65238542;65244536;65245836;65247218;65250286;65251676;65252583;65253530;65255155;65255630;65256093;65256638;65257969;65258920;65260119;65262975;65264430;65265346;65265926;65267885;65268874;65269976;65271396;65272708;65273107;65278696	+;+;+;+;+;+;+;+;+;+;+;+;+;+;+;+;+;+;+;+;+;+;+;+;+;+;+;+;+;+;+;+;+;+;+;+;+;+;+;+;+;+	11255	phosphoinositide kinase, FYVE type zinc finger containing	-1.49903	-0.584027	5.11424e-05	0.00153259	1.12604	0.171263	0.231626	0.514475	1.68797	0.75529	1.67991e-07	5.77302e-06	3.94085	3.76709	3.87382	3.86237	3.30884	3.621	3.1281	2.97589	3.83851	4.1667	3.99847	4.10846	2403	2226	2200	2470	1446	1829	1278	1159	2243	3269	2756	2809
Map2	chr1;chr1;chr1;chr1;chr1;chr1;chr1;chr1;chr1;chr1;chr1;chr1;chr1;chr1;chr1;chr1;chr1;chr1;chr1;chr1;chr1;chr1;chr1;chr1;chr1;chr1;chr1;chr1;chr1	66175329;66175329;66193119;66193119;66251662;66251662;66322404;66322404;66362203;66362203;66380489;66380489;66399389;66399389;66401444;66401444;66420135;66420135;66421646;66421646;66425197;66425197;66431527;66433514;66433514;66438254;66438254;66438792;66438792	66175495;66175495;66193181;66193181;66251712;66251712;66322468;66322468;66362280;66362280;66380773;66380773;66399502;66399502;66401521;66401521;66420196;66420196;66421790;66421790;66425528;66425528;66431619;66433595;66433595;66438366;66438366;66442583;66442583	+;+;+;+;+;+;+;+;+;+;+;+;+;+;+;+;+;+;+;+;+;+;+;+;+;+;+;+;+	5520	microtubule-associated protein 2	3.7111	1.89185	0.0011068	0.0114631	-3.25884	-1.70436	0.00493402	0.0739381	-12.0939	-3.5962	1.31432e-08	8.69709e-07	-0.456438	-1.32382	-1.50837	-1.37493	0.879646	-1.95103	1.30052	1.06934	-2.26811	-3.2645	-2.30093	-2.99087	54	30	24	30	130	17	175	150	14	7	15	8
Rpe	chr1;chr1;chr1;chr1;chr1;chr1	66700893;66706446;66714577;66715113;66715959;66717754	66701028;66706525;66714716;66715247;66716045;66719805	+;+;+;+;+;+	2630	ribulose-5-phosphate-3-epimerase	-1.05689	-0.0798295	0.744802	0.839524	1.47309	0.558849	0.022635	0.169517	1.5569	0.638678	0.00930843	0.0227979	4.16617	4.21272	4.22844	4.08731	4.05339	4.75336	3.76439	3.48428	4.26489	5.01086	4.76861	4.78524	655	707	656	673	565	936	463	384	703	1370	1097	1048
Kansl1l	chr1;chr1;chr1;chr1;chr1;chr1;chr1;chr1;chr1;chr1;chr1;chr1;chr1;chr1;chr1;chr1;chr1;chr1;chr1;chr1;chr1;chr1;chr1;chr1;chr1;chr1;chr1;chr1;chr1	66719243;66719243;66721805;66721805;66723263;66723263;66724558;66724558;66725874;66725874;66726687;66726687;66728444;66735637;66735637;66738051;66738051;66762048;66762048;66772906;66772906;66773422;66773422;66777967;66777967;66801049;66801049;66817374;66817374	66721006;66721006;66721973;66721973;66723375;66723375;66724612;66724612;66725998;66725998;66726808;66726808;66728575;66735744;66735744;66738213;66738213;66762252;66762252;66773027;66773027;66773514;66773619;66778108;66778108;66802168;66802168;66817595;66817595	-;-;-;-;-;-;-;-;-;-;-;-;-;-;-;-;-;-;-;-;-;-;-;-;-;-;-;-;-	4760	KAT8 regulatory NSL complex subunit 1-like	1.18311	0.242579	0.196903	0.35022	-1.05376	-0.0755459	0.688438	0.854027	-1.24671	-0.318125	0.0907166	0.148977	1.92198	1.74542	1.88669	1.82185	2.16361	1.49894	2.25658	2.29317	1.94179	1.65916	1.64451	1.81823	249	230	233	252	275	176	294	304	253	241	226	241
Acadl	chr1;chr1;chr1;chr1;chr1;chr1;chr1;chr1;chr1;chr1;chr1	66830839;66836962;66838279;66841622;66843081;66845168;66848400;66853127;66854624;66857399;66863173	66831527;66837048;66838406;66841735;66843182;66845332;66848466;66853291;66854761;66857554;66863309	-;-;-;-;-;-;-;-;-;-;-	1948	acyl-Coenzyme A dehydrogenase, long-chain	-1.18233	-0.241636	0.0959891	0.21616	-1.02841	-0.0404219	0.778464	0.902359	1.14967	0.201215	0.165322	0.243913	3.95371	3.85572	3.63471	3.79072	3.55321	3.73051	3.54067	3.45397	3.76392	4.01674	3.57996	3.69403	418	408	321	405	295	340	293	278	367	508	355	363
Lancl1	chr1;chr1;chr1;chr1;chr1;chr1;chr1;chr1;chr1;chr1;chr1;chr1;chr1;chr1;chr1;chr1;chr1;chr1;chr1;chr1;chr1;chr1;chr1;chr1;chr1;chr1;chr1;chr1;chr1	67000517;67000517;67000517;67004339;67004339;67004339;67004790;67004790;67004790;67006868;67006868;67006868;67009228;67009228;67009228;67009911;67009911;67009911;67020858;67020858;67020858;67034124;67034124;67034124;67038495;67038495;67038495;67038772;67038776	67003557;67003557;67003557;67004411;67004411;67004411;67004966;67004966;67004966;67007050;67007050;67007050;67009374;67009374;67009374;67010046;67010046;67010046;67021065;67021065;67021065;67034241;67034241;67034241;67038591;67038591;67038872;67038834;67038872	-;-;-;-;-;-;-;-;-;-;-;-;-;-;-;-;-;-;-;-;-;-;-;-;-;-;-;-;-	4461	LanC (bacterial lantibiotic synthetase component C)-like 1	-1.03569	-0.050588	0.751979	0.845109	-1.07244	-0.100897	0.526989	0.753415	-1.03549	-0.0503089	0.753451	0.814132	2.29672	2.0895	2.25363	2.27531	2.12066	1.80343	2.45819	2.26375	2.09088	2.08496	2.24473	2.0955	303	274	282	324	250	204	317	279	263	304	322	274
Cps1	chr1;chr1;chr1;chr1;chr1;chr1;chr1;chr1;chr1;chr1;chr1;chr1;chr1;chr1;chr1;chr1;chr1;chr1;chr1;chr1;chr1;chr1;chr1;chr1;chr1;chr1;chr1;chr1;chr1;chr1;chr1;chr1;chr1;chr1;chr1;chr1;chr1;chr1	67123027;67139757;67142865;67143866;67145787;67148710;67152282;67156133;67156824;67157739;67158864;67160859;67162581;67165382;67166369;67168241;67170849;67172656;67174303;67176909;67180071;67195143;67196538;67197005;67198301;67204508;67205132;67206756;67209596;67212403;67214017;67215410;67217852;67220503;67227124;67228236;67229389;67230248	67123290;67139866;67143009;67143955;67145843;67148802;67152371;67156261;67156930;67157877;67158941;67160957;67162676;67165571;67166526;67168369;67170993;67172866;67174501;67177085;67180189;67195284;67196603;67197068;67198482;67204702;67205199;67206831;67209673;67212510;67214106;67215580;67217926;67220601;67227183;67228348;67229518;67231267	+;+;+;+;+;+;+;+;+;+;+;+;+;+;+;+;+;+;+;+;+;+;+;+;+;+;+;+;+;+;+;+;+;+;+;+;+;+	5562	carbamoyl-phosphate synthetase 1	1.63503	0.70932	0.151507	0.292919	1.01501	0.0214954	0.966537	0.986057	-1.61085	-0.687824	0.161629	0.239528	-3.47206	-2.42466	-3.65473	-2.5703	-2.87504	-1.88749	-3.03184	-1.8764	-3.47423	-3.27543	-2.58882	-2.5186	5	13	4	12	8	18	7	18	5	7	12	12
Erbb4	chr1;chr1;chr1;chr1;chr1;chr1;chr1;chr1;chr1;chr1;chr1;chr1;chr1;chr1;chr1;chr1;chr1;chr1;chr1;chr1;chr1;chr1;chr1;chr1;chr1;chr1;chr1	68039966;68042441;68071518;68073098;68075418;68078536;68080640;68198842;68250580;68254529;68259181;68290243;68298287;68305845;68309595;68328068;68330192;68331220;68339357;68343840;68346546;68349301;68370455;68396181;68560496;68740382;69107675	68040486;68042738;68071688;68073195;68075564;68078611;68080795;68199027;68250678;68254651;68259313;68290317;68298441;68305938;68309727;68328267;68330282;68331293;68339483;68343953;68346687;68349419;68370520;68396315;68560682;68740533;69108059	-;-;-;-;-;-;-;-;-;-;-;-;-;-;-;-;-;-;-;-;-;-;-;-;-;-;-	4257	erb-b2 receptor tyrosine kinase 4	29.2886	4.87227	0.0041395	0.0267424	-4.95178	-2.30795	0.134565	0.401115	-145.031	-7.18022	0.00015565	0.00089686	-0.679851	-3.92929	-3.86704	-3.95596	3.23651	-4.29067	2.35797	2.572	-4.90711	-2.60854	-4.90711	-4.90711	35	2	2	2	519	1	282	330	0	9	0	0
Ikzf2	chr1;chr1;chr1;chr1;chr1;chr1;chr1;chr1	69531210;69542227;69548599;69570493;69577781;69683210;69684124;69685694	69539492;69542370;69548736;69570660;69578047;69683314;69684172;69685960	-;-;-;-;-;-;-;-	9421	IKAROS family zinc finger 2	1.84584	0.884281	0.000130083	0.00277308	-1.31096	-0.390628	0.0960623	0.348587	-2.41984	-1.27491	5.10963e-08	2.46611e-06	0.44927	0.233615	0.263295	-0.0425455	1.19424	0.577487	1.27166	1.29403	-0.437773	-0.441169	0.253324	-0.0912111	177	159	149	136	278	184	294	301	95	110	170	126
Spag16	chr1;chr1;chr1;chr1;chr1;chr1;chr1;chr1;chr1;chr1;chr1;chr1;chr1;chr1;chr1;chr1;chr1;chr1;chr1;chr1;chr1;chr1;chr1;chr1;chr1;chr1;chr1;chr1;chr1;chr1;chr1;chr1;chr1;chr1;chr1;chr1	69826970;69826970;69842969;69842969;69844279;69844279;69853323;69853323;69858473;69858473;69870264;69870264;69873134;69873134;69887492;69887492;69895227;69895227;69896472;69896472;69923662;69951615;69996781;69996781;70264906;70264906;70299583;70299583;70381279;70381279;70461066;70461066;70493781;70493781;70724767;70724767	69827121;69827121;69843015;69843015;69844374;69844374;69853441;69853441;69858610;69858610;69870371;69870371;69873251;69873251;69887558;69887558;69895271;69895271;69896581;69896581;69926250;69951773;69996908;69996908;70265049;70265049;70299768;70299768;70381405;70381405;70461131;70461131;70493907;70493907;70725132;70725132	+;+;+;+;+;+;+;+;+;+;+;+;+;+;+;+;+;+;+;+;+;+;+;+;+;+;+;+;+;+;+;+;+;+;+;+	4892	sperm associated antigen 16	3.83114	1.93777	0.00088334	0.00987612	-1.63497	-0.709268	0.244425	0.528024	-6.26382	-2.64704	1.26968e-05	0.000134064	-2.00362	-1.62491	-2.58326	-2.72908	-0.320832	-2.32866	0.0273509	0.123377	-2.09387	-3.09025	-3.8573	-2.55489	15	21	9	9	49	11	63	68	14	7	3	10
Bard1	chr1;chr1;chr1;chr1;chr1;chr1;chr1;chr1;chr1;chr1;chr1	71027535;71031359;71046678;71047640;71053613;71065479;71067108;71074543;71088109;71089471;71102668	71030852;71031456;71046770;71047772;71053721;71065651;71067188;71075480;71088251;71089527;71102972	-;-;-;-;-;-;-;-;-;-;-	5448	BRCA1 associated RING domain 1	1.14305	0.19289	0.152419	0.294022	-1.01183	-0.0169686	0.899829	0.958908	-1.15657	-0.209858	0.118944	0.186354	2.36305	2.24712	2.37408	2.37954	2.44779	2.46924	2.71683	2.48503	2.04731	2.33644	2.44919	2.42983	388	374	375	426	384	397	464	398	312	443	454	423
Atic	chr1;chr1;chr1;chr1;chr1;chr1;chr1;chr1;chr1;chr1;chr1;chr1;chr1;chr1;chr1;chr1	71557156;71557497;71559226;71560889;71563759;71564406;71564811;71567814;71568963;71569840;71570840;71572908;71576041;71576617;71577786;71578552	71557274;71557623;71559302;71560955;71563847;71564557;71564967;71567939;71569070;71569925;71570929;71573036;71576133;71576799;71577941;71579403	+;+;+;+;+;+;+;+;+;+;+;+;+;+;+;+	2611	5-aminoimidazole-4-carboxamide ribonucleotide formyltransferase/IMP cyclohydrolase	-1.20518	-0.269251	0.100576	0.2227	1.11474	0.156705	0.338184	0.612156	1.34346	0.425956	0.00941684	0.023021	6.07608	6.01672	6.203	6.17199	5.70074	6.32826	5.67981	5.55642	6.1194	6.41124	6.21417	6.33927	2449	2456	2565	2841	1761	2772	1739	1609	2529	3594	2970	3059
Fn1	chr1;chr1;chr1;chr1;chr1;chr1;chr1;chr1;chr1;chr1;chr1;chr1;chr1;chr1;chr1;chr1;chr1;chr1;chr1;chr1;chr1;chr1;chr1;chr1;chr1;chr1;chr1;chr1;chr1;chr1;chr1;chr1;chr1;chr1;chr1;chr1;chr1;chr1;chr1;chr1;chr1;chr1;chr1;chr1;chr1;chr1;chr1;chr1;chr1;chr1;chr1;chr1;chr1;chr1;chr1;chr1;chr1;chr1;chr1;chr1;chr1;chr1;chr1;chr1;chr1;chr1;chr1;chr1;chr1;chr1;chr1;chr1;chr1;chr1;chr1;chr1;chr1;chr1;chr1;chr1…	71585473;71585473;71585473;71585473;71585473;71585473;71585473;71586830;71586830;71586830;71586830;71586830;71586830;71586830;71590098;71590098;71590098;71590098;71590098;71590098;71590098;71590767;71590767;71590767;71590767;71590767;71590767;71590767;71593071;71593071;71593071;71593071;71593071;71593071;71593071;71595664;71595664;71595664;71595664;71595664;71595664;71595664;71597281;71597281;715…	71586283;71586283;71586283;71586283;71586283;71586283;71586283;71586943;71586943;71586943;71586943;71586943;71586943;71586943;71590204;71590204;71590204;71590204;71590204;71590204;71590204;71590892;71590892;71590892;71590892;71590892;71590892;71590892;71593235;71593235;71593235;71593235;71593235;71593235;71593235;71595802;71595802;71595802;71595802;71595802;71595802;71595802;71597387;71597387;715…	-;-;-;-;-;-;-;-;-;-;-;-;-;-;-;-;-;-;-;-;-;-;-;-;-;-;-;-;-;-;-;-;-;-;-;-;-;-;-;-;-;-;-;-;-;-;-;-;-;-;-;-;-;-;-;-;-;-;-;-;-;-;-;-;-;-;-;-;-;-;-;-;-;-;-;-;-;-;-;-;-;-;-;-;-;-;-;-;-;-;-;-;-;-;-;-;-;-;-;-;-;-;-;-;-;-;-;-;-;-;-;-;-;-;-;-;-;-;-;-;-;-;-;-;-;-;-;-	8425	fibronectin 1	-1.48616	-0.571591	0.00746264	0.038777	-1.25257	-0.324888	0.127482	0.391002	1.18649	0.246702	0.246957	0.337335	8.93054	8.82525	9.1032	8.95496	8.34213	8.67207	8.19916	8.2818	9.15681	8.05139	8.48068	8.62085	57196	55564	61831	63140	35489	45435	32203	34373	67049	36168	46143	48022
Apol7d	chr1;chr1;chr1;chr1	71653335;71657045;71660752;71662019	71653386;71657166;71660945;71662843	+;+;+;+	1193	apolipoprotein L 7d	1.66897	0.738959	0.0843666	0.197689	1.64503	0.718118	0.0889821	0.338364	-1.01455	-0.0208403	0.958156	0.970542	-0.887286	-1.29631	-0.420722	-0.693252	-0.981768	-0.409463	-0.0638121	0.415481	-0.151281	-0.538116	-0.090856	-0.018471	7	5	10	9	6	10	13	19	13	11	15	15
Mreg	chr1;chr1;chr1;chr1;chr1	72159233;72162322;72164072;72192043;72212017	72161019;72162485;72164162;72192202;72212307	-;-;-;-;-	2493	melanoregulin	-1.14438	-0.194569	0.373676	0.537911	1.27012	0.344965	0.113988	0.372838	1.4535	0.539534	0.0137139	0.0313013	4.73381	4.55664	4.79705	4.84378	4.1904	5.19554	4.19247	4.32457	4.75251	5.18559	5.10791	5.23137	921	851	923	1079	589	1206	591	653	935	1466	1316	1354
Pecr	chr1;chr1;chr1;chr1;chr1;chr1;chr1;chr1	72259173;72261952;72267407;72270277;72274886;72276166;72277287;72284093	72259433;72262063;72267517;72270373;72274967;72276331;72277420;72284314	-;-;-;-;-;-;-;-	1185	peroxisomal trans-2-enoyl-CoA reductase	-1.91146	-0.934677	0.0012296	0.0123105	1.11722	0.15991	0.574208	0.784933	2.13552	1.09459	0.000157855	0.000906351	4.76393	4.59031	4.69952	4.72456	3.47328	4.64085	3.04088	3.34502	4.82393	4.92427	4.66262	4.98943	446	413	409	471	169	389	125	156	466	580	458	543
Tmem169	chr1;chr1;chr1	72284373;72297770;72300684	72284466;72298178;72302995	+;+;+	2815	transmembrane protein 169	-1.48509	-0.57055	0.138847	0.275383	-1.10513	-0.144214	0.7037	0.8627	1.34382	0.426336	0.269084	0.361216	0.752236	0.949809	0.380221	0.821745	0.358239	0.949472	-0.883563	-0.305585	1.09733	0.625785	0.158558	0.352868	64	77	47	73	45	70	18	28	82	68	46	50
Xrcc5	chr1;chr1;chr1;chr1;chr1;chr1;chr1;chr1;chr1;chr1;chr1;chr1;chr1;chr1;chr1;chr1;chr1;chr1;chr1;chr1;chr1	72307421;72310435;72312408;72314154;72315459;72318999;72325074;72326216;72329926;72334636;72338960;72339989;72343009;72346228;72354243;72356817;72381619;72383358;72383702;72393896;72394708	72307567;72310548;72312591;72314202;72315581;72319190;72325188;72326354;72330038;72334698;72339097;72340079;72343142;72346424;72354336;72356886;72381728;72383454;72383769;72393967;72394953	+;+;+;+;+;+;+;+;+;+;+;+;+;+;+;+;+;+;+;+;+	2556	X-ray repair complementing defective repair in Chinese hamster cells 5	-1.04072	-0.0575883	0.620133	0.747267	1.16018	0.214351	0.0634911	0.285517	1.20743	0.271939	0.0188864	0.0408209	4.81916	4.67752	4.70539	4.79974	4.6039	4.9041	4.74884	4.48592	4.85583	5.01907	4.9734	5.00819	1002	949	888	1073	805	1010	892	749	1030	1339	1229	1189
Smarcal1	chr1;chr1;chr1;chr1;chr1;chr1;chr1;chr1;chr1;chr1;chr1;chr1;chr1;chr1;chr1;chr1;chr1	72583251;72585638;72587051;72591063;72591825;72595788;72597379;72598771;72601369;72611295;72612809;72616508;72620032;72626463;72628101;72629375;72632821	72583438;72586404;72587101;72591275;72591875;72595974;72597529;72598929;72601434;72611435;72613024;72616578;72620134;72626645;72628201;72629471;72636790	+;+;+;+;+;+;+;+;+;+;+;+;+;+;+;+;+	6715	SWI/SNF related matrix associated, actin dependent regulator of chromatin, subfamily a-like 1	1.18717	0.247528	0.054192	0.144618	-1.13013	-0.176494	0.171997	0.448106	-1.34166	-0.424022	0.00101007	0.00384268	2.40537	2.2947	2.26559	2.21289	2.64396	2.31201	2.50811	2.67921	1.97852	2.06682	2.16638	2.25482	493	477	429	468	543	439	495	562	367	453	460	462
Rpl37a	chr1;chr1;chr1;chr1	72711260;72711672;72712142;72713502	72711323;72711800;72712224;72713813	+;+;+;+	588	ribosomal protein L37a	1.13884	0.187568	0.14766	0.287611	1.28237	0.358817	0.00556556	0.0789556	1.12603	0.171249	0.185227	0.26711	7.81077	7.74967	7.79517	7.88913	7.84489	7.99175	8.01321	8.13358	7.86322	8.43235	8.13317	8.19618	1835	1838	1741	2103	1753	1977	1974	2163	1907	3285	2529	2495
Igfbp2	chr1;chr1;chr1;chr1	72824480;72849086;72849564;72851998	72824964;72849312;72849704;72852471	+;+;+;+	1327	insulin-like growth factor binding protein 2	1.6694	0.73933	0.0261482	0.0879869	-1.00333	-0.00479198	0.988446	0.99443	-1.67495	-0.744122	0.0251924	0.051627	5.81293	5.85534	5.98663	5.36889	6.4208	5.74946	6.83527	6.79949	6.38092	4.57057	5.92146	5.65632	1036	1115	1121	826	1474	942	1969	1936	1540	508	1231	967
Igfbp5	chr1;chr1;chr1;chr1	72858065;72863143;72863851;72873806	72862508;72863262;72864080;72874865	-;-;-;-	5854	insulin-like growth factor binding protein 5	3.11493	1.6392	0.000915728	0.010084	-1.6476	-0.720368	0.137224	0.4043	-5.13217	-2.35957	3.21506e-06	4.8976e-05	5.8941	5.3757	5.53808	4.95024	7.7712	4.50701	7.18754	7.39618	5.20223	4.89114	4.27374	4.48949	4842	3532	3628	2731	16599	1758	11097	12926	3003	2809	1734	1902
Tns1	chr1;chr1;chr1;chr1;chr1;chr1;chr1;chr1;chr1;chr1;chr1;chr1;chr1;chr1;chr1;chr1;chr1;chr1;chr1;chr1;chr1;chr1;chr1;chr1;chr1;chr1;chr1;chr1;chr1;chr1;chr1;chr1;chr1;chr1;chr1;chr1;chr1;chr1;chr1;chr1;chr1;chr1;chr1;chr1;chr1;chr1;chr1;chr1;chr1;chr1;chr1;chr1;chr1;chr1;chr1;chr1;chr1;chr1;chr1;chr1;chr1;chr1;chr1;chr1;chr1;chr1;chr1;chr1	73910231;73910231;73916439;73916439;73916866;73916866;73917633;73917633;73917998;73917998;73919654;73919654;73920507;73920507;73920958;73920958;73921767;73921767;73924706;73924706;73927912;73927912;73935898;73936332;73937225;73937225;73940978;73940978;73941910;73941910;73952421;73952421;73980914;73980914;73982233;73982233;73985019;73985019;73985703;73985703;73985875;73985875;73986263;73986263;739…	73914674;73914674;73916471;73916471;73916934;73916934;73917801;73917801;73918069;73918069;73919731;73919731;73920599;73920599;73921089;73921089;73921853;73921853;73925769;73925769;73928110;73928110;73935936;73936355;73937317;73937317;73941053;73941053;73942106;73942106;73953950;73953950;73981030;73981030;73982298;73982298;73985148;73985148;73985778;73985778;73985935;73985935;73986375;73986375;739…	-;-;-;-;-;-;-;-;-;-;-;-;-;-;-;-;-;-;-;-;-;-;-;-;-;-;-;-;-;-;-;-;-;-;-;-;-;-;-;-;-;-;-;-;-;-;-;-;-;-;-;-;-;-;-;-;-;-;-;-;-;-;-;-;-;-;-;-	9968	tensin 1	-1.61973	-0.695749	0.000150921	0.00301991	-1.07064	-0.0984731	0.589283	0.79389	1.51286	0.597276	0.0011267	0.00416924	4.15335	4.36038	4.29813	4.27883	3.65309	3.70428	3.38545	3.55493	4.72905	3.83886	3.99398	3.95993	2466	2975	2615	2920	1626	1716	1353	1534	3684	2306	2433	2244
Cxcr2	chr1;chr1	74153994;74158330	74154119;74161246	+;+	3043	chemokine (C-X-C motif) receptor 2	-2.82988	-1.50074	0.00743586	0.0387334	-4.17902	-2.06317	0.000342669	0.0154191	-1.47675	-0.562426	0.355081	0.452602	-1.40629	-0.0730021	-1.1039	-0.707488	-2.00493	-1.34156	-2.33482	-3.03713	-2.82726	-1.88902	-3.8771	-2.13169	14	40	17	26	8	14	6	3	4	11	1	8
Arpc2	chr1;chr1;chr1;chr1;chr1;chr1;chr1;chr1;chr1;chr1	74236550;74246080;74248132;74251254;74254828;74255958;74262459;74263743;74264353;74267771	74236899;74246114;74248244;74251299;74255014;74256051;74262585;74263843;74264453;74268213	+;+;+;+;+;+;+;+;+;+	1597	actin related protein 2/3 complex, subunit 2	-1.33395	-0.4157	0.00773327	0.0396534	-1.0421	-0.059487	0.702272	0.861914	1.28006	0.356213	0.0224069	0.0470263	7.35906	7.24526	7.46635	7.43556	6.91794	7.33022	6.81197	6.71458	7.58418	7.3393	7.12722	7.18339	3646	3521	3767	4173	2505	3396	2332	2197	4271	4183	3421	3359
Gpbar1	chr1	74278600	74279589	+	990	G protein-coupled bile acid receptor 1	-4.43135	-2.14775	3.43911e-08	7.28891e-06	-1.70436	-0.769233	0.0258106	0.179731	2.6	1.37851	0.000573935	0.00245631	1.53704	2.24131	1.22551	1.42488	-0.539519	-0.0237321	-0.387216	-0.257139	1.38207	0.341177	0.892331	0.968708	38	66	29	38	7	11	8	9	34	18	26	26
Aamp	chr1;chr1;chr1;chr1;chr1;chr1;chr1;chr1;chr1;chr1;chr1;chr1;chr1;chr1;chr1;chr1;chr1;chr1;chr1;chr1;chr1;chr1	74279840;74279840;74280783;74280783;74281089;74281089;74281329;74281329;74281527;74281527;74281736;74281736;74282027;74282027;74282411;74282411;74283094;74283094;74283886;74283886;74284503;74284503	74280309;74280309;74280937;74280937;74281179;74281179;74281432;74281432;74281642;74281642;74281819;74281819;74282171;74282171;74282550;74282550;74283213;74283213;74284041;74284044;74284738;74284738	-;-;-;-;-;-;-;-;-;-;-;-;-;-;-;-;-;-;-;-;-;-	1820	angio-associated migratory protein	-1.19281	-0.254359	0.0482214	0.133508	1.11842	0.16146	0.208641	0.492363	1.33406	0.415819	0.00124378	0.00450445	6.79856	6.74578	6.93744	6.91598	6.42699	6.87878	6.40777	6.62489	7.12817	7.06991	6.90108	6.94103	2817	2838	2975	3317	2031	2830	2008	2353	3548	3955	3333	3236
Pnkd	chr1;chr1;chr1;chr1;chr1;chr1;chr1;chr1;chr1;chr1;chr1;chr1;chr1;chr1;chr1;chr1;chr1;chr1;chr1;chr1;chr1;chr1	74285034;74285034;74285842;74285842;74287092;74332610;74347385;74347385;74347652;74347652;74348763;74348763;74349308;74349308;74349714;74349714;74350617;74350617;74351537;74351537;74351758;74351758	74285137;74285137;74286010;74286010;74287453;74332791;74347500;74347500;74347764;74347764;74348821;74348821;74349400;74349400;74349877;74349877;74350703;74350703;74351652;74351652;74353692;74353692	+;+;+;+;+;+;+;+;+;+;+;+;+;+;+;+;+;+;+;+;+;+	3500	paroxysmal nonkinesiogenic dyskinesia	1.07908	0.109807	0.378669	0.542778	-1.01827	-0.0261225	0.833785	0.928728	-1.0988	-0.13593	0.275072	0.367467	2.68409	2.64836	2.76683	2.81955	2.99351	2.80711	2.79912	2.75086	2.80046	2.65313	2.70192	2.66338	311	317	316	371	360	322	315	307	338	354	347	319
Tmbim1	chr1;chr1;chr1;chr1;chr1;chr1;chr1;chr1;chr1;chr1;chr1;chr1	74288247;74289871;74290752;74291200;74291431;74291695;74292457;74292835;74293005;74293908;74295198;74304123	74289518;74289924;74290847;74291287;74291468;74291734;74292507;74292888;74293069;74294002;74295439;74304336	-;-;-;-;-;-;-;-;-;-;-;-	2309	transmembrane BAX inhibitor motif containing 1	-1.75661	-0.812793	0.00223864	0.0177441	1.19049	0.251552	0.338968	0.612891	2.09122	1.06434	6.62013e-05	0.000458828	4.35177	4.56567	4.65795	4.55754	3.36511	4.57148	3.23545	3.24434	4.82094	4.81286	4.8072	4.71002	654	793	776	819	307	724	281	285	908	1048	989	873
Slc11a1	chr1;chr1;chr1;chr1;chr1;chr1;chr1;chr1;chr1;chr1;chr1;chr1;chr1;chr1;chr1	74375203;74375718;74376793;74377157;74379783;74380197;74380609;74380842;74381736;74383438;74383625;74384024;74384697;74385141;74385393	74375321;74375851;74376915;74377276;74379889;74380267;74380676;74380997;74381894;74383527;74383744;74384173;74384770;74385294;74386051	+;+;+;+;+;+;+;+;+;+;+;+;+;+;+	2304	solute carrier family 11 (proton-coupled divalent metal ion transporters), member 1	-2.81268	-1.49194	0.00187274	0.0159412	-1.27031	-0.345183	0.432209	0.690024	2.21416	1.14676	0.0179244	0.0390535	-0.480662	-0.602573	0.0973732	-0.652064	-0.916831	-1.62506	-3.3967	-1.76942	-0.0997792	-1.02713	-0.881489	-0.968018	21	20	31	20	14	8	1	7	28	16	17	15
Ctdsp1	chr1;chr1;chr1;chr1;chr1;chr1;chr1	74391609;74393278;74393797;74394019;74394640;74394837;74395456	74391964;74393426;74393901;74394075;74394732;74395022;74397285	+;+;+;+;+;+;+	2776	CTD (carboxy-terminal domain, RNA polymerase II, polypeptide A) small phosphatase 1	1.00452	0.00650163	0.953233	0.974354	-1.11195	-0.153086	0.167245	0.442839	-1.11697	-0.159587	0.150484	0.226012	5.00463	4.92718	5.08328	5.01134	5.04034	4.90266	4.97793	5.12599	5.07311	4.77063	4.7822	4.77047	1238	1226	1254	1350	1184	1096	1136	1269	1301	1224	1169	1095
Mir26b	chr1	74394310	74394394	+	85	microRNA 26b	-1.11676	-0.159313	0.800668	0.877076	-2.71634	-1.44166	0.0340561	0.208384	-2.43235	-1.28235	0.0626328	0.109641	2.75326	3.16207	3.26356	3.65252	3.15696	2.38637	4.01271	2.12476	3.07369	0.739118	1.98952	2.03797	6	9	9	14	8	4	16	3	8	0	3	3
Vil1	chr1;chr1;chr1;chr1;chr1;chr1;chr1;chr1;chr1;chr1;chr1;chr1;chr1;chr1;chr1;chr1;chr1;chr1;chr1;chr1	74409384;74415069;74415966;74418360;74419569;74419795;74421253;74421561;74421779;74422927;74423675;74423863;74425537;74426552;74427240;74427479;74428067;74430617;74432291;74434878	74409436;74415154;74416040;74418556;74419677;74419905;74421455;74421639;74421877;74423080;74423775;74424000;74425695;74426731;74427385;74427623;74428255;74430685;74432431;74435560	+;+;+;+;+;+;+;+;+;+;+;+;+;+;+;+;+;+;+;+	3117	villin 1	-1.6582	-0.72962	0.0302097	0.0972884	1.19674	0.259108	0.439112	0.695428	1.98443	0.988728	0.00344591	0.0101783	6.28546	6.03608	6.40418	6.38426	5.12486	6.58844	4.75388	4.908	6.50927	6.66962	6.47258	6.51515	3381	2972	3521	3930	1410	3964	1092	1225	3957	5133	4242	4126
Usp37	chr1;chr1;chr1;chr1;chr1;chr1;chr1;chr1;chr1;chr1;chr1;chr1;chr1;chr1;chr1;chr1;chr1;chr1;chr1;chr1;chr1;chr1;chr1;chr1;chr1;chr1	74435510;74439960;74441532;74444413;74450495;74452687;74453828;74456079;74459915;74461566;74466915;74468267;74470537;74471296;74471555;74474986;74478047;74479652;74485981;74486619;74490090;74492905;74495630;74499956;74531063;74544175	74439478;74440098;74441601;74444528;74450555;74452853;74454083;74456220;74459980;74461730;74466994;74468384;74470727;74471419;74471686;74475144;74478131;74479749;74486055;74486797;74490190;74493076;74495853;74500100;74531112;74544286	-;-;-;-;-;-;-;-;-;-;-;-;-;-;-;-;-;-;-;-;-;-;-;-;-;-	7196	ubiquitin specific peptidase 37	1.1319	0.178741	0.0928206	0.211138	1.00092	0.00132476	0.990057	0.995113	-1.13086	-0.177416	0.0949637	0.154942	3.58913	3.68213	3.5295	3.60369	3.69387	3.65062	3.91706	3.8452	3.52122	3.5796	3.56761	3.73675	1203	1341	1107	1319	1207	1193	1412	1354	1150	1390	1306	1387
Rqcd1	chr1;chr1;chr1;chr1;chr1;chr1;chr1;chr1	74506060;74517070;74518901;74522318;74523504;74526992;74527592;74528686	74506461;74517249;74519016;74522427;74523613;74527090;74527683;74530842	+;+;+;+;+;+;+;+	3266	NA	-1.21337	-0.279024	0.0226036	0.0803036	1.10615	0.145545	0.231874	0.514607	1.34217	0.424568	0.000517752	0.00225883	5.11696	5.15676	5.23629	5.23155	4.8466	5.21589	4.79692	4.71797	5.27888	5.39645	5.27294	5.37395	1575	1692	1641	1851	1218	1603	1179	1125	1766	2224	1934	1959
Zfp142	chr1;chr1;chr1;chr1;chr1;chr1;chr1;chr1;chr1	74565128;74568551;74569679;74573539;74575780;74578123;74579325;74585384;74587564	74567347;74568656;74572583;74573716;74576604;74578287;74579618;74585697;74588028	-;-;-;-;-;-;-;-;-	7472	zinc finger protein 142	1.24977	0.321664	0.0815532	0.192879	-1.20395	-0.267781	0.149096	0.420192	-1.50467	-0.589445	0.00148897	0.00520304	1.91466	1.85514	2.00016	1.91363	2.29146	1.64922	2.43584	2.45431	1.91165	1.42322	1.61602	1.63081	390	391	397	423	473	308	524	535	390	322	349	333
Bcs1l	chr1;chr1;chr1;chr1;chr1;chr1;chr1;chr1;chr1;chr1;chr1;chr1;chr1;chr1;chr1;chr1	74588289;74588289;74589486;74589486;74589960;74589960;74590265;74590265;74590671;74590671;74590960;74590960;74591589;74591589;74591822;74591822	74588393;74588487;74589878;74589878;74590099;74590099;74590459;74590459;74590734;74590734;74591129;74591129;74591706;74591706;74592443;74592443	+;+;+;+;+;+;+;+;+;+;+;+;+;+;+;+	1901	BCS1-like (yeast)	-1.24835	-0.320022	0.0742471	0.180814	-1.27088	-0.345831	0.0526227	0.259634	-1.01805	-0.0258084	0.886273	0.918624	3.07552	3.33052	3.08251	3.18526	2.74856	3.24853	2.65606	2.68131	2.99271	2.71711	2.76534	2.83241	221	276	213	259	164	237	154	158	209	200	196	194
Rnf25	chr1;chr1;chr1;chr1;chr1;chr1;chr1;chr1;chr1;chr1;chr1;chr1;chr1;chr1;chr1;chr1;chr1;chr1;chr1;chr1	74593748;74593748;74594560;74594560;74595209;74595209;74595631;74595631;74595866;74595866;74598362;74598362;74598530;74598530;74598693;74598693;74599066;74599066;74601325;74601325	74594402;74594402;74594694;74594694;74595298;74595301;74595768;74595768;74595937;74595937;74598431;74598431;74598597;74598597;74598792;74598792;74599140;74599140;74601397;74601397	-;-;-;-;-;-;-;-;-;-;-;-;-;-;-;-;-;-;-;-	1479	ring finger protein 25	-1.46944	-0.555264	0.000103181	0.0023725	-1.04682	-0.0660087	0.640322	0.825683	1.40372	0.489255	0.000618876	0.00260744	5.18954	5.1281	5.26492	5.19667	4.57258	4.94627	4.44105	4.55523	5.36008	5.0138	4.93392	5.17573	749	750	757	817	455	601	416	454	845	771	691	772
Stk36	chr1;chr1;chr1;chr1;chr1;chr1;chr1;chr1;chr1;chr1;chr1;chr1;chr1;chr1;chr1;chr1;chr1;chr1;chr1;chr1;chr1;chr1;chr1;chr1;chr1;chr1;chr1	74601455;74602029;74603138;74603397;74605389;74609012;74610772;74611089;74611401;74612686;74616576;74622196;74623285;74623830;74625493;74626013;74626543;74627395;74627585;74627918;74628142;74631586;74632729;74633142;74633507;74634010;74635715	74601613;74602201;74603278;74603474;74605519;74609261;74610865;74611258;74611588;74612785;74616719;74622375;74623382;74623935;74625643;74626140;74626647;74627493;74627673;74627981;74628252;74631666;74632900;74633289;74633654;74634756;74636893	+;+;+;+;+;+;+;+;+;+;+;+;+;+;+;+;+;+;+;+;+;+;+;+;+;+;+	5234	serine/threonine kinase 36	1.14332	0.193231	0.423857	0.585537	-1.55281	-0.634877	0.0100683	0.109471	-1.77536	-0.828109	0.000785625	0.00314078	0.683675	0.795182	0.679857	0.579792	0.945416	0.132826	0.942649	1.26459	0.219626	0.043479	0.0165255	-0.0333448	115	130	110	116	129	74	129	163	83	85	79	72
Ttll4	chr1;chr1;chr1;chr1;chr1;chr1;chr1;chr1;chr1;chr1;chr1;chr1;chr1;chr1;chr1;chr1;chr1;chr1;chr1;chr1	74661754;74672844;74678898;74681300;74681759;74685319;74685860;74686317;74687204;74687478;74687723;74688164;74688567;74689323;74689960;74695708;74696405;74696742;74697179;74697441	74661889;74673010;74680463;74681409;74681822;74685443;74685970;74686393;74687395;74687560;74687851;74688286;74688665;74689457;74690106;74695810;74696615;74696812;74697249;74697973	+;+;+;+;+;+;+;+;+;+;+;+;+;+;+;+;+;+;+;+	4253	tubulin tyrosine ligase-like family, member 4	1.1295	0.175681	0.0753289	0.18284	-1.05695	-0.0799032	0.418863	0.679171	-1.19382	-0.255585	0.00969956	0.0236214	4.67241	4.58778	4.72971	4.66739	4.78002	4.77154	4.85498	4.94868	4.62965	4.46425	4.57956	4.66111	1507	1485	1504	1630	1515	1534	1599	1720	1466	1517	1557	1556
Cyp27a1	chr1;chr1;chr1;chr1;chr1;chr1;chr1;chr1;chr1	74713574;74731919;74735277;74735554;74735864;74736681;74737017;74737179;74737543	74713891;74732109;74735476;74735751;74736036;74736847;74737098;74737391;74737890	+;+;+;+;+;+;+;+;+	1890	cytochrome P450, family 27, subfamily a, polypeptide 1	1.13585	0.183775	0.475594	0.631133	-1.06791	-0.094784	0.714203	0.868349	-1.21298	-0.278559	0.280386	0.373236	0.5676	1.10381	0.831834	1.00143	1.02255	0.876448	1.15776	1.19836	1.06092	0.801119	0.237968	0.982009	37	57	43	55	48	44	53	55	53	51	32	52
Wnt6	chr1;chr1;chr1;chr1	74771892;74782102;74782560;74784139	74772222;74782322;74782894;74785319	+;+;+;+	2068	wingless-type MMTV integration site family, member 6	1.89159	0.919596	0.078457	0.18806	1.06768	0.0944799	0.85626	0.939099	-1.77168	-0.825116	0.113271	0.179389	0.853028	1.2408	1.25561	0.499185	2.10943	0.0278796	2.34701	2.14438	1.37868	-0.58597	1.67395	1.02784	50	69	64	42	114	26	135	118	73	20	99	59
Ihh	chr1;chr1;chr1	74945318;74948304;74950900	74946747;74948565;74951651	-;-;-	2444	Indian hedgehog	-1.1383	-0.186877	0.364475	0.528936	1.24742	0.318951	0.119997	0.380164	1.41994	0.505829	0.0140387	0.0319088	3.87801	3.83763	4.15963	4.19952	3.64119	4.44305	3.4519	3.60497	4.45998	4.39352	4.28037	4.23863	498	506	581	676	394	701	346	388	748	829	726	666
Nhej1	chr1;chr1;chr1;chr1;chr1	74967346;74968169;74968795;75045309;75046501	74967768;74968275;74968912;75045367;75046639	-;-;-;-;-	846	nonhomologous end-joining factor 1	1.09674	0.13322	0.636308	0.760242	1.05152	0.0724709	0.795191	0.909642	-1.04301	-0.0607495	0.827644	0.874275	0.900545	1.66701	1.70835	1.65165	1.66567	1.68138	1.4871	1.73266	1.24602	1.66098	1.39762	1.94158	20	37	35	38	33	34	29	35	26	41	32	45
Slc23a3	chr1;chr1;chr1;chr1;chr1;chr1;chr1;chr1;chr1;chr1;chr1;chr1	75125542;75126342;75128473;75128904;75129398;75131661;75132152;75132599;75132951;75133195;75133401;75133685	75126018;75126437;75128640;75129009;75129651;75131775;75132272;75132780;75133027;75133292;75133558;75133890	-;-;-;-;-;-;-;-;-;-;-;-	2058	solute carrier family 23 (nucleobase transporters), member 3	-1.98907	-0.992093	0.00462408	0.0287023	1.18621	0.246361	0.475053	0.720374	2.35946	1.23845	0.000427802	0.00195262	3.63593	3.4054	3.88195	3.9524	2.47804	3.75308	2.01042	1.9307	3.76082	3.99839	4.07869	4.06007	354	315	403	479	147	365	106	101	387	530	531	495
Cnppd1	chr1;chr1;chr1;chr1;chr1;chr1;chr1;chr1;chr1	75135215;75137326;75137755;75139347;75139559;75139821;75140898;75141416;75142058	75136932;75137443;75137816;75139475;75139679;75139902;75141006;75141503;75142368	-;-;-;-;-;-;-;-;-	2738	cyclin Pas1/PHO80 domain containing 1	-1.03987	-0.0564015	0.63644	0.760267	1.19031	0.251343	0.0334035	0.206092	1.23777	0.307745	0.0094978	0.0231991	3.87764	4.04038	3.8418	4.02067	3.83107	3.96128	3.70943	4.0434	4.14836	4.31063	4.11053	4.21656	558	653	522	669	504	562	464	590	675	877	723	735
Fam134a	chr1;chr1;chr1;chr1;chr1;chr1;chr1;chr1;chr1;chr1;chr1;chr1;chr1;chr1;chr1;chr1;chr1;chr1;chr1;chr1;chr1;chr1;chr1;chr1;chr1;chr1;chr1;chr1	75142786;75142786;75143158;75143369;75143369;75143369;75143923;75143923;75143923;75144304;75144304;75144304;75144622;75144622;75144622;75144960;75144960;75144960;75145259;75145259;75145259;75145680;75145680;75145680;75146430;75146430;75146430;75146831	75143128;75143128;75143276;75143475;75143475;75143475;75143953;75143953;75143953;75144439;75144439;75144439;75144706;75144706;75144706;75145103;75145103;75145103;75145353;75145353;75145353;75145815;75145815;75145815;75147909;75146719;75147909;75147909	+;+;+;+;+;+;+;+;+;+;+;+;+;+;+;+;+;+;+;+;+;+;+;+;+;+;+;+	2676	NA	-1.29403	-0.371875	0.000764542	0.00900939	1.08549	0.118346	0.278056	0.559709	1.40466	0.490221	8.76403e-06	0.000101562	4.64251	4.70813	4.63758	4.64644	4.18271	4.45663	4.15918	4.33261	4.81733	4.89807	4.71175	4.6695	928	1015	887	1010	629	775	620	705	1050	1289	1073	984
Zfand2b	chr1;chr1;chr1;chr1;chr1;chr1;chr1;chr1;chr1;chr1;chr1;chr1;chr1;chr1;chr1;chr1;chr1;chr1;chr1;chr1;chr1;chr1;chr1;chr1;chr1;chr1;chr1;chr1;chr1	75168646;75168646;75168735;75168831;75168834;75169185;75169185;75169185;75169500;75169500;75169500;75169765;75169765;75169765;75170367;75170367;75170367;75170539;75170539;75170539;75170686;75170686;75170686;75170976;75170976;75170976;75171236;75171236;75171236	75168707;75168707;75168906;75168906;75168906;75169279;75169279;75169279;75169631;75169631;75169631;75169916;75169916;75169916;75170459;75170459;75170459;75170599;75170599;75170599;75170753;75170753;75170753;75171048;75171048;75171048;75171626;75171626;75171626	+;+;+;+;+;+;+;+;+;+;+;+;+;+;+;+;+;+;+;+;+;+;+;+;+;+;+;+;+	1299	zinc finger, AN1 type domain 2B	-1.03575	-0.050674	0.795871	0.873851	-1.06645	-0.0928157	0.633495	0.821152	-1.02964	-0.0421417	0.829767	0.875759	2.94281	2.56878	2.59717	2.90699	2.62249	2.89637	2.51905	2.79094	2.53506	2.8757	2.62864	2.62531	137	110	103	145	102	126	95	116	103	152	121	114
Abcb6	chr1;chr1;chr1;chr1;chr1;chr1;chr1;chr1;chr1;chr1;chr1;chr1;chr1;chr1;chr1;chr1;chr1;chr1;chr1	75171641;75172114;75172266;75172555;75172791;75173545;75173862;75174139;75174326;75174478;75174702;75174973;75175508;75176090;75177303;75177665;75177922;75178931;75179570	75171988;75172182;75172360;75172667;75172965;75173649;75173919;75174224;75174389;75174554;75174827;75175038;75175617;75176211;75177486;75177766;75178102;75179068;75180283	-;-;-;-;-;-;-;-;-;-;-;-;-;-;-;-;-;-;-	2933	ATP-binding cassette, sub-family B (MDR/TAP), member 6	1.01157	0.016603	0.916102	0.951767	1.04896	0.0689551	0.660646	0.83816	1.03695	0.0523521	0.739285	0.802323	3.45965	3.64109	3.51964	3.91927	3.41049	3.89491	3.64384	3.66239	3.4502	3.87887	3.79952	3.69511	447	530	447	668	403	575	475	485	445	696	624	548
Atg9a	chr1;chr1;chr1;chr1;chr1;chr1;chr1;chr1;chr1;chr1;chr1;chr1;chr1;chr1;chr1;chr1;chr1;chr1;chr1;chr1;chr1;chr1;chr1;chr1;chr1;chr1;chr1;chr1;chr1;chr1;chr1;chr1;chr1;chr1;chr1;chr1;chr1;chr1;chr1;chr1;chr1;chr1;chr1;chr1;chr1;chr1;chr1;chr1;chr1;chr1;chr1;chr1;chr1;chr1;chr1;chr1;chr1;chr1;chr1;chr1;chr1;chr1;chr1;chr1	75180861;75180861;75180861;75180861;75182592;75182592;75182592;75182592;75182894;75182894;75182894;75182894;75184456;75184456;75184456;75184456;75184689;75184689;75184689;75184689;75185053;75185053;75185053;75185053;75185666;75185666;75185666;75185666;75185951;75185951;75185951;75186010;75186190;75186190;75186190;75186190;75187685;75187685;75187685;75187685;75187945;75187945;75187945;75187945;751…	75181931;75181931;75181931;75181931;75182737;75182737;75182737;75182737;75183116;75183116;75183116;75183116;75184573;75184573;75184573;75184573;75184867;75184867;75184867;75184867;75185301;75185301;75185301;75185301;75185845;75185845;75185845;75185845;75186104;75186104;75186104;75186104;75186938;75186938;75186938;75187186;75187826;75187826;75187826;75187826;75188106;75188106;75188106;75188106;751…	-;-;-;-;-;-;-;-;-;-;-;-;-;-;-;-;-;-;-;-;-;-;-;-;-;-;-;-;-;-;-;-;-;-;-;-;-;-;-;-;-;-;-;-;-;-;-;-;-;-;-;-;-;-;-;-;-;-;-;-;-;-;-;-	4107	autophagy related 9A	1.05492	0.0771312	0.575819	0.713082	1.08997	0.124292	0.365338	0.636469	1.03323	0.0471606	0.731419	0.79632	3.21051	3.27251	3.06886	3.29587	3.16697	3.39664	3.16719	3.41639	3.32277	3.60599	3.26221	3.11735	527	575	458	607	477	570	478	573	571	807	602	514
Ankzf1	chr1;chr1;chr1;chr1;chr1;chr1;chr1;chr1;chr1;chr1;chr1;chr1;chr1;chr1;chr1;chr1;chr1;chr1;chr1;chr1;chr1;chr1;chr1;chr1;chr1;chr1;chr1;chr1;chr1;chr1;chr1;chr1;chr1	75192160;75192160;75192160;75192160;75194178;75194178;75194178;75194841;75194841;75194841;75194841;75195063;75195063;75195063;75195063;75195569;75195600;75195801;75195801;75196153;75196153;75196514;75196514;75197644;75197644;75198265;75198265;75198477;75198477;75198780;75198780;75199064;75199064	75192677;75192677;75192677;75192677;75194284;75194284;75194284;75194943;75194943;75194943;75194943;75195256;75195538;75195538;75195256;75195712;75195712;75195948;75195948;75196381;75196381;75196669;75196669;75198124;75198124;75198376;75198376;75198644;75198644;75198865;75198865;75199385;75199385	+;+;+;+;+;+;+;+;+;+;+;+;+;+;+;+;+;+;+;+;+;+;+;+;+;+;+;+;+;+;+;+;+	3050	ankyrin repeat and zinc finger domain containing 1	1.88868	0.917376	2.43295e-05	0.000912292	1.16494	0.220257	0.310935	0.58771	-1.62126	-0.697119	0.00123365	0.00447366	2.2219	2.47794	2.18353	2.34575	3.18005	2.56043	3.38646	3.57904	2.62851	2.75106	2.43094	2.26354	196	245	183	232	357	236	413	476	261	330	250	210
Glb1l	chr1;chr1;chr1;chr1;chr1;chr1;chr1;chr1;chr1;chr1;chr1;chr1;chr1;chr1;chr1;chr1;chr1	75198235;75199911;75200330;75200944;75201198;75201399;75201743;75202050;75202187;75202408;75202575;75202847;75208319;75208687;75209056;75209381;75210591	75199757;75200126;75200461;75201057;75201287;75201473;75201861;75202090;75202308;75202466;75202749;75202941;75208379;75208837;75209222;75209503;75210778	-;-;-;-;-;-;-;-;-;-;-;-;-;-;-;-;-	3451	galactosidase, beta 1-like	1.18007	0.238874	0.232217	0.392937	-1.03159	-0.0448678	0.822941	0.923629	-1.21735	-0.283742	0.155623	0.232299	1.08659	1.59001	1.46225	1.48754	1.57902	1.40554	1.76776	1.83005	1.44469	1.07054	1.49532	1.45565	100	149	125	144	132	119	151	159	129	115	147	135
Stk16	chr1;chr1;chr1;chr1;chr1;chr1;chr1;chr1;chr1;chr1;chr1;chr1;chr1;chr1;chr1;chr1;chr1;chr1;chr1;chr1;chr1;chr1;chr1;chr1	75210829;75210829;75210829;75211240;75211240;75211240;75211925;75211925;75211925;75212600;75212600;75212600;75212886;75212886;75212886;75213113;75213133;75213133;75213576;75213576;75213576;75213814;75213814;75213814	75211024;75211052;75211052;75211414;75211414;75211414;75212144;75212144;75212144;75212733;75212733;75212733;75213006;75213006;75213006;75213228;75213228;75213228;75213697;75213697;75213697;75215606;75215606;75215606	+;+;+;+;+;+;+;+;+;+;+;+;+;+;+;+;+;+;+;+;+;+;+;+	2905	serine/threonine kinase 16	-1.121	-0.16479	0.21857	0.376753	-1.16986	-0.226337	0.090219	0.339472	-1.04358	-0.0615469	0.646813	0.72505	3.66011	3.56832	3.87273	3.71005	3.39553	3.69047	3.67871	3.37407	3.65144	3.41453	3.42734	3.41947	509	499	566	572	395	494	482	393	507	499	477	448
Tuba4a	chr1;chr1;chr1;chr1	75214974;75216827;75217212;75219193	75216593;75216975;75217434;75219253	-;-;-;-	2053	tubulin, alpha 4A	-1.60512	-0.682681	0.0247001	0.0849515	1.31728	0.397566	0.187573	0.468739	2.1144	1.08025	0.000406314	0.00187798	4.34614	4.4246	4.16332	4.58696	3.37161	4.63378	3.01496	3.17365	4.79192	4.91491	4.56904	4.84112	579	639	489	743	274	672	214	241	791	1000	745	850
Dnajb2	chr1;chr1;chr1;chr1;chr1;chr1;chr1;chr1;chr1;chr1;chr1;chr1;chr1;chr1;chr1;chr1;chr1;chr1;chr1;chr1;chr1;chr1;chr1;chr1;chr1;chr1;chr1;chr1;chr1;chr1;chr1;chr1;chr1;chr1;chr1;chr1;chr1;chr1;chr1;chr1;chr1;chr1;chr1;chr1;chr1;chr1;chr1	75236423;75236423;75236423;75236423;75236702;75236852;75236852;75236852;75236852;75237455;75237455;75237455;75237455;75237455;75239280;75239280;75239280;75239280;75239508;75239508;75239508;75239508;75239508;75240892;75240892;75240892;75240892;75240892;75241171;75241171;75241171;75241171;75241171;75241409;75241409;75241409;75241409;75241409;75243458;75243458;75243458;75243458;75243458;75244794;752…	75236537;75236589;75236589;75236589;75236948;75236948;75236948;75236948;75236948;75237564;75237564;75237564;75237564;75237564;75239333;75239333;75239333;75239333;75239630;75239630;75239630;75239630;75239630;75240984;75240984;75240984;75240984;75240984;75241273;75241273;75241273;75241273;75241273;75241479;75241479;75241479;75241479;75241479;75243661;75243661;75243661;75243661;75245692;75245692;752…	+;+;+;+;+;+;+;+;+;+;+;+;+;+;+;+;+;+;+;+;+;+;+;+;+;+;+;+;+;+;+;+;+;+;+;+;+;+;+;+;+;+;+;+;+;+;+	3203	DnaJ heat shock protein family (Hsp40) member B2	1.01261	0.0180759	0.905308	0.944916	-1.10156	-0.139548	0.357921	0.629949	-1.11545	-0.157624	0.300718	0.395086	2.5609	2.35984	2.38258	2.4436	2.61568	2.19474	2.53736	2.4463	2.47897	2.24837	2.22864	2.23318	261	237	221	261	253	192	240	227	247	244	228	216
Ptprn	chr1;chr1;chr1;chr1;chr1;chr1;chr1;chr1;chr1;chr1;chr1;chr1;chr1;chr1;chr1;chr1;chr1;chr1;chr1;chr1;chr1;chr1;chr1	75247041;75247837;75248102;75248726;75251751;75252256;75252468;75252771;75253012;75253260;75253923;75254585;75254779;75255125;75255627;75256843;75257293;75257945;75258379;75260571;75262027;75262323;75264004	75247620;75247910;75248166;75248779;75251917;75252375;75252545;75252844;75253159;75253460;75254141;75254649;75254858;75255211;75255901;75256880;75257424;75258296;75258637;75260667;75262140;75262373;75264208	-;-;-;-;-;-;-;-;-;-;-;-;-;-;-;-;-;-;-;-;-;-;-	3535	protein tyrosine phosphatase, receptor type, N	2.04349	1.03104	0.0116023	0.0515567	-1.60537	-0.682909	0.108587	0.366485	-3.28057	-1.71395	4.8384e-05	0.000362591	-0.921166	0.12528	-1.66332	-0.485057	0.358709	-0.422382	0.702975	0.69182	-1.16519	-1.56793	-0.844942	-1.42561	24	54	13	36	57	33	73	73	20	17	28	17
Dnpep	chr1;chr1;chr1;chr1;chr1;chr1;chr1;chr1;chr1;chr1;chr1;chr1;chr1;chr1;chr1;chr1;chr1;chr1;chr1;chr1;chr1;chr1;chr1;chr1;chr1;chr1;chr1;chr1;chr1;chr1	75308565;75308565;75309299;75309299;75311792;75311792;75311992;75311992;75312405;75312405;75313426;75313426;75314364;75314364;75315130;75315130;75315345;75315345;75315619;75315619;75315945;75315945;75316330;75316330;75316541;75316541;75316710;75316710;75316891;75317335	75308709;75308709;75309466;75309466;75311893;75311893;75312031;75312031;75312565;75312565;75313509;75313509;75314441;75314441;75315237;75315237;75315420;75315420;75315749;75315749;75316070;75316070;75316443;75316443;75316629;75316629;75316803;75316803;75317017;75317637	-;-;-;-;-;-;-;-;-;-;-;-;-;-;-;-;-;-;-;-;-;-;-;-;-;-;-;-;-;-	1946	aspartyl aminopeptidase	-1.02483	-0.0353808	0.73381	0.831363	1.01402	0.020083	0.846246	0.934849	1.03919	0.0554638	0.593358	0.677937	5.0723	5.15773	5.07259	5.07576	5.10741	5.12342	4.94538	5.05628	4.98448	5.26179	5.08278	5.11584	909	1008	872	989	869	895	778	847	857	1206	1009	975
Des	chr1;chr1;chr1;chr1;chr1;chr1;chr1;chr1;chr1	75360292;75362158;75362313;75362565;75362894;75363471;75365328;75366760;75367009	75360992;75362218;75362408;75362726;75363019;75363691;75365371;75366842;75368579	+;+;+;+;+;+;+;+;+	3065	desmin	2.58581	1.37062	0.0605831	0.156367	-1.76543	-0.820021	0.257178	0.541225	-4.56507	-2.19064	0.00347969	0.0102636	2.06926	3.7366	1.73223	1.50243	4.91319	0.0473311	3.92814	3.86593	2.34404	1.95485	1.16224	1.20136	177	592	134	129	1197	40	605	584	215	190	103	100
Speg	chr1;chr1;chr1;chr1;chr1;chr1;chr1;chr1;chr1;chr1;chr1;chr1;chr1;chr1;chr1;chr1;chr1;chr1;chr1;chr1;chr1;chr1;chr1;chr1;chr1;chr1;chr1;chr1;chr1;chr1;chr1;chr1;chr1;chr1;chr1;chr1;chr1;chr1;chr1;chr1;chr1;chr1;chr1;chr1;chr1;chr1;chr1;chr1;chr1;chr1;chr1;chr1;chr1;chr1;chr1;chr1;chr1;chr1;chr1;chr1;chr1;chr1;chr1;chr1;chr1;chr1;chr1;chr1;chr1;chr1;chr1;chr1;chr1;chr1;chr1;chr1;chr1;chr1;chr1;chr1…	75375297;75382114;75383137;75384656;75384656;75384828;75384828;75385610;75387798;75387798;75387801;75390979;75390979;75390979;75391762;75391762;75391762;75400085;75401055;75401055;75401055;75401055;75401463;75401463;75401463;75401463;75402298;75402298;75402298;75402298;75403777;75403777;75404887;75404887;75406306;75406306;75406579;75406579;75406876;75406876;75409954;75409954;75410289;75410289;754…	75375833;75382174;75383179;75384745;75384745;75385164;75385164;75385676;75389104;75389104;75389104;75391122;75391122;75391122;75391944;75391944;75391944;75400262;75401230;75401230;75401230;75401230;75401551;75401551;75401551;75401551;75402473;75402473;75402473;75402473;75404565;75404565;75405147;75405147;75406464;75406464;75406768;75406768;75407099;75407099;75410073;75410073;75410393;75410393;754…	+;+;+;+;+;+;+;+;+;+;+;+;+;+;+;+;+;+;+;+;+;+;+;+;+;+;+;+;+;+;+;+;+;+;+;+;+;+;+;+;+;+;+;+;+;+;+;+;+;+;+;+;+;+;+;+;+;+;+;+;+;+;+;+;+;+;+;+;+;+;+;+;+;+;+;+;+;+;+;+;+;+;+;+;+;+;+;+;+;+;+;+;+;+;+;+	11925	SPEG complex locus	1.62184	0.697631	0.0526853	0.142151	-1.71092	-0.774771	0.0321613	0.201654	-2.77484	-1.4724	5.85215e-05	0.000417676	1.78038	1.70436	1.80713	1.68518	2.87528	0.956056	2.60533	2.66839	1.63377	0.248698	0.839472	0.83049	568	563	555	577	1134	304	942	992	514	227	325	305
Gmppa	chr1;chr1;chr1;chr1;chr1;chr1;chr1;chr1;chr1;chr1;chr1;chr1;chr1	75435943;75436778;75436937;75438251;75438842;75439345;75440412;75441475;75441730;75441985;75442185;75442444;75442901	75436011;75436838;75437034;75438354;75439028;75439404;75440542;75441609;75441827;75442031;75442277;75442612;75443176	+;+;+;+;+;+;+;+;+;+;+;+;+	1528	GDP-mannose pyrophosphorylase A	-1.33345	-0.415168	0.00381205	0.0253859	-1.16617	-0.221783	0.119665	0.380014	1.14344	0.193384	0.178171	0.259103	5.05541	5.1152	4.99864	5.02654	4.43094	4.98292	4.46148	4.59719	5.01099	4.83807	4.67907	4.76616	705	768	650	750	426	637	436	483	685	705	598	600
Asic4	chr1;chr1;chr1;chr1;chr1;chr1;chr1;chr1;chr1;chr1	75450510;75469111;75469357;75469671;75470279;75472284;75472822;75472992;75473243;75473519	75451413;75469255;75469484;75469833;75470335;75472437;75472913;75473071;75473347;75474340	+;+;+;+;+;+;+;+;+;+	2650	acid-sensing (proton-gated) ion channel family member 4	2.62722	1.39354	0.0882485	0.203685	-2.29303	-1.19726	0.174461	0.451489	-6.02429	-2.59079	0.00309108	0.00934352	-1.39977	-2.928	-1.99148	-2.96016	-1.31339	-2.84516	-0.949673	-0.0803243	-1.88869	-3.70169	-4.22327	-3.24247	12	3	7	3	12	3	16	31	8	1	0	2
Chpf	chr1;chr1;chr1;chr1;chr1;chr1;chr1;chr1;chr1	75474569;75474569;75476560;75476560;75477245;75477245;75478270;75478792;75478792	75476226;75476226;75476739;75476739;75477818;75477818;75478412;75479471;75479471	-;-;-;-;-;-;-;-;-	3235	chondroitin polymerizing factor	-1.40184	-0.487321	3.40731e-05	0.00115265	1.00138	0.00198906	0.986279	0.993636	1.40377	0.48931	3.09093e-05	0.00025978	3.8871	3.99896	4.01695	3.9729	3.50222	3.67648	3.38593	3.34806	4.12126	3.95564	3.88178	3.91801	664	750	697	765	474	545	438	430	783	810	729	706
Tmem198	chr1;chr1;chr1;chr1;chr1	75479532;75480193;75482569;75484375;75484847	75479885;75480397;75483144;75484577;75485693	+;+;+;+;+	2185	transmembrane protein 198	1.11064	0.151389	0.676888	0.790866	1.21703	0.283365	0.420425	0.680272	1.09579	0.131976	0.706837	0.776677	-1.47006	-0.663157	-1.29376	-1.12377	-0.668798	-1.05796	-1.52935	-0.764692	-0.608758	-0.800956	-1.05044	-0.978686	9	18	10	13	16	12	8	15	18	18	14	14
Obsl1	chr1;chr1;chr1;chr1;chr1;chr1;chr1;chr1;chr1;chr1;chr1;chr1;chr1;chr1;chr1;chr1;chr1;chr1;chr1;chr1	75485825;75486640;75487223;75487629;75487906;75488589;75489483;75490796;75491188;75492506;75492870;75493785;75497008;75498075;75499902;75501959;75502913;75503367;75503697;75505213	75485959;75486909;75487327;75487790;75488062;75488701;75489749;75491068;75491457;75492793;75493145;75494057;75497280;75498347;75500174;75502255;75503215;75503618;75503966;75506452	-;-;-;-;-;-;-;-;-;-;-;-;-;-;-;-;-;-;-;-	5770	obscurin-like 1	-1.21497	-0.280919	0.0326336	0.102412	1.01231	0.0176447	0.893015	0.955686	1.22992	0.298564	0.0231446	0.0482696	5.57985	5.50277	5.6617	5.63827	5.37756	5.45477	5.11337	5.29696	5.86746	5.6206	5.35115	5.57261	3838	3802	3896	4338	3112	3344	2596	2972	4695	4592	3609	3974
Inha	chr1;chr1	75507077;75509334	75507518;75510354	+;+	1463	inhibin alpha	1.72871	0.789695	0.0226626	0.0804411	1.15695	0.210323	0.547901	0.768291	-1.4942	-0.579372	0.0906946	0.148958	0.899557	1.05058	0.708044	0.399451	1.77157	0.674649	1.70051	1.75773	1.60328	0.61636	0.689475	0.806697	36	42	30	27	63	29	60	63	60	34	34	35
Stk11ip	chr1;chr1;chr1;chr1;chr1;chr1;chr1;chr1;chr1;chr1;chr1;chr1;chr1;chr1;chr1;chr1;chr1;chr1;chr1;chr1;chr1;chr1;chr1;chr1;chr1	75521529;75521764;75524683;75525088;75525419;75525852;75526087;75527058;75527363;75527576;75527802;75527969;75528309;75528911;75529411;75529934;75530173;75532303;75532627;75533560;75533753;75534172;75534404;75535178;75536086	75521642;75521849;75524888;75525162;75525514;75525959;75526158;75527184;75527466;75527671;75527843;75528118;75528393;75529261;75529616;75530050;75530350;75532515;75532730;75533657;75533931;75534253;75534474;75535425;75537335	+;+;+;+;+;+;+;+;+;+;+;+;+;+;+;+;+;+;+;+;+;+;+;+;+	4458	serine/threonine kinase 11 interacting protein	1.04035	0.0570726	0.687166	0.798939	-1.01978	-0.0282639	0.841682	0.932269	-1.06094	-0.0853365	0.546831	0.63649	3.35343	3.07982	3.37193	3.17519	3.29206	3.05799	3.27391	3.55908	3.26607	2.9928	3.30846	3.2984	632	546	614	606	565	489	559	687	596	572	675	633
Slc4a3	chr1;chr1;chr1;chr1;chr1;chr1;chr1;chr1;chr1;chr1;chr1;chr1;chr1;chr1;chr1;chr1;chr1;chr1;chr1;chr1;chr1;chr1;chr1	75546266;75546772;75547233;75547944;75548316;75548869;75550504;75550755;75551247;75551637;75552153;75552623;75553256;75553624;75554160;75554502;75554923;75555411;75555939;75556744;75557273;75557627;75558813	75546382;75546921;75547398;75548221;75548431;75549065;75550652;75550935;75551382;75551820;75552252;75552807;75553481;75553842;75554308;75554696;75555141;75555500;75556105;75556997;75557442;75557800;75559431	+;+;+;+;+;+;+;+;+;+;+;+;+;+;+;+;+;+;+;+;+;+;+	4441	solute carrier family 4 (anion exchanger), member 3	2.2349	1.16021	0.0190527	0.0714793	-1.35264	-0.435775	0.377337	0.645659	-3.02301	-1.59599	0.00144958	0.00508606	1.45132	0.617403	0.679141	-0.157248	2.26368	-0.151176	1.97987	2.41199	0.691176	-0.378231	0.613455	0.164186	167	97	93	58	275	51	226	308	98	53	102	70
Epha4	chr1;chr1;chr1;chr1;chr1;chr1;chr1;chr1;chr1;chr1;chr1;chr1;chr1;chr1;chr1;chr1;chr1;chr1	77367185;77372910;77374771;77377414;77380864;77382869;77383523;77387797;77388473;77390033;77398494;77399638;77401200;77426551;77444865;77506548;77511683;77514941	77369671;77373847;77374926;77377607;77381013;77383078;77383584;77387982;77388586;77390091;77398605;77399797;77401324;77426889;77445020;77507211;77511750;77515088	-;-;-;-;-;-;-;-;-;-;-;-;-;-;-;-;-;-	6328	Eph receptor A4	2.21082	1.14458	0.000125956	0.00273939	-1.40547	-0.491048	0.0985059	0.349981	-3.10724	-1.63563	6.51922e-08	2.93345e-06	2.77335	1.96436	2.43891	2.0368	3.81213	2.49874	3.5867	3.69827	2.11033	1.18782	1.95881	1.98635	600	357	456	390	1152	471	987	1075	379	231	375	361
Pax3	chr1;chr1;chr1;chr1;chr1;chr1;chr1;chr1;chr1;chr1;chr1;chr1;chr1;chr1;chr1;chr1;chr1	78101267;78101267;78103328;78121578;78121578;78122591;78122591;78132228;78132228;78192442;78192442;78193740;78193740;78195251;78195251;78196665;78196665	78103574;78102835;78103574;78121792;78121792;78122756;78122756;78132433;78132433;78192576;78192576;78193869;78193869;78195486;78195486;78197136;78197136	-;-;-;-;-;-;-;-;-;-;-;-;-;-;-;-;-	3868	paired box 3	23.1063	4.53022	8.08092e-08	1.35834e-05	1.77578	0.828456	0.29954	0.578891	-13.0119	-3.70176	3.83659e-06	5.59385e-05	-2.75473	-2.9933	-3.72879	-3.03181	-0.486368	-2.37251	1.86174	1.7355	-2.43429	-2.34791	-2.40787	-2.62892	6	5	2	5	34	8	181	167	8	10	9	7
Sgpp2	chr1;chr1;chr1;chr1;chr1	78310346;78360071;78390475;78393359;78416875	78310502;78360229;78390654;78393448;78420286	+;+;+;+;+	3998	sphingosine-1-phosphate phosphotase 2	-2.08137	-1.05753	0.0047266	0.0291407	1.32904	0.410381	0.266029	0.54862	2.76622	1.46791	0.000100268	0.000633947	3.12997	2.98442	3.09506	3.13155	1.744	3.11471	1.02538	1.229	3.28133	3.66778	3.33173	3.65664	485	458	454	527	172	456	104	121	540	820	615	728
Farsb	chr1;chr1;chr1;chr1;chr1;chr1;chr1;chr1;chr1;chr1;chr1;chr1;chr1;chr1;chr1;chr1;chr1;chr1;chr1;chr1;chr1;chr1;chr1;chr1;chr1;chr1;chr1;chr1;chr1;chr1;chr1;chr1;chr1;chr1;chr1;chr1;chr1;chr1;chr1;chr1;chr1;chr1;chr1;chr1;chr1;chr1;chr1;chr1;chr1;chr1;chr1;chr1;chr1;chr1;chr1;chr1;chr1;chr1;chr1;chr1;chr1;chr1;chr1;chr1;chr1;chr1;chr1;chr1	78417958;78424745;78424745;78424745;78425193;78443635;78443635;78443635;78443635;78454754;78454754;78454754;78454754;78458565;78458565;78458565;78458565;78462306;78462306;78462306;78462306;78462835;78462835;78462835;78462835;78463272;78463272;78463272;78463272;78466967;78466967;78466967;78466967;78467971;78467971;78467971;78467971;78469252;78469252;78469252;78469252;78471083;78471083;78471083;784…	78418222;78425345;78425345;78425345;78425345;78443790;78443790;78443790;78443790;78454871;78454871;78454871;78454871;78458657;78458657;78458657;78458657;78462386;78462386;78462386;78462386;78463042;78463042;78463042;78463042;78463333;78463333;78463333;78463333;78467018;78467018;78467018;78467018;78468032;78468032;78468032;78468032;78469322;78469322;78469322;78469322;78471191;78471191;78471191;784…	-;-;-;-;-;-;-;-;-;-;-;-;-;-;-;-;-;-;-;-;-;-;-;-;-;-;-;-;-;-;-;-;-;-;-;-;-;-;-;-;-;-;-;-;-;-;-;-;-;-;-;-;-;-;-;-;-;-;-;-;-;-;-;-;-;-;-;-	2539	phenylalanyl-tRNA synthetase, beta subunit	-1.4295	-0.515513	0.00543259	0.0317912	1.11649	0.158968	0.388813	0.653542	1.59602	0.674481	0.000279688	0.00141137	5.66542	5.51917	5.653	5.76499	4.95293	5.67816	5.01372	4.72264	5.60829	5.98097	5.79214	5.84218	1791	1691	1703	2083	1019	1717	1065	877	1725	2593	2155	2107
Mogat1	chr1;chr1;chr1;chr1;chr1;chr1;chr1	78511060;78511868;78522685;78523574;78527570;78529053;78537944	78511088;78512055;78522863;78523778;78527744;78529252;78538173	+;+;+;+;+;+;+	1206	monoacylglycerol O-acyltransferase 1	-3.27817	-1.71289	0.0381347	0.114232	-1.60935	-0.68648	0.387612	0.652649	2.03695	1.02641	0.210511	0.296667	0.930145	1.4243	0.68607	0.67815	-1.19421	-0.200553	-0.671946	-0.414789	1.05667	1.33672	-2.54184	-2.10671	30	45	24	27	5	12	8	10	33	47	1	2
Acsl3	chr1;chr1;chr1;chr1;chr1;chr1;chr1;chr1;chr1;chr1;chr1;chr1;chr1;chr1;chr1;chr1;chr1;chr1;chr1;chr1;chr1;chr1;chr1;chr1;chr1;chr1;chr1;chr1;chr1;chr1;chr1;chr1;chr1;chr1;chr1;chr1;chr1;chr1;chr1;chr1;chr1;chr1;chr1;chr1;chr1	78657825;78657825;78657825;78663141;78681593;78681593;78688237;78688237;78688237;78690269;78690269;78690269;78692082;78692082;78692082;78694196;78694196;78694196;78696081;78696081;78696081;78696429;78696429;78696429;78696890;78696890;78696890;78698996;78698996;78698996;78699756;78699756;78699756;78701269;78701269;78701269;78703486;78703486;78703486;78705234;78705234;78705234;78706258;78706258;787…	78658103;78658103;78658103;78663280;78682010;78682010;78688414;78688414;78688414;78690378;78690378;78690378;78692220;78692220;78692220;78694346;78694346;78694346;78696204;78696204;78696204;78696500;78696500;78696500;78697029;78697029;78697029;78699168;78699168;78699168;78699830;78699830;78699830;78701460;78701460;78701460;78703600;78703600;78703600;78705391;78705391;78705391;78707743;78707743;787…	+;+;+;+;+;+;+;+;+;+;+;+;+;+;+;+;+;+;+;+;+;+;+;+;+;+;+;+;+;+;+;+;+;+;+;+;+;+;+;+;+;+;+;+;+	3950	acyl-CoA synthetase long-chain family member 3	-1.02145	-0.0306204	0.832373	0.89762	-1.06748	-0.0942066	0.5147	0.745452	-1.04506	-0.0635862	0.660327	0.736978	4.98785	4.83129	5.1875	5.00244	5.10267	4.87722	5.12664	4.77098	5.137	4.68056	4.71821	5.06311	1742	1633	1919	1910	1760	1533	1793	1412	1936	1637	1592	1910
Utp14b	chr1;chr1;chr1;chr1;chr1;chr1;chr1	78657825;78658440;78660326;78663141;78663141;78664326;78664326	78658103;78658660;78660390;78663280;78663280;78667601;78667601	+;+;+;+;+;+;+	3981	UTP14B small subunit processome component	1.06597	0.0921636	0.556873	0.697891	-1.13226	-0.179205	0.253687	0.537131	-1.20695	-0.271369	0.0840634	0.140016	4.39821	3.99829	4.48285	4.39983	4.4376	4.54868	4.3662	4.33163	4.08494	3.75909	4.26945	4.4166	1166	923	1186	1267	1118	1230	1066	1049	940	870	1175	1229
Ap1s3	chr1;chr1;chr1;chr1;chr1	79606876;79614203;79623682;79625107;79671850	79609202;79614340;79623790;79625285;79671972	-;-;-;-;-	2876	adaptor-related protein complex AP-1, sigma 3	1.33532	0.417184	0.0692601	0.171709	-1.15376	-0.206342	0.377995	0.646095	-1.54064	-0.623526	0.00701895	0.0181416	0.764393	0.82463	0.665939	0.883754	1.2179	0.918543	1.34229	1.26892	0.197334	0.397207	0.94977	0.687252	66	72	59	78	85	70	93	89	44	59	83	65
Wdfy1	chr1;chr1;chr1;chr1;chr1;chr1;chr1;chr1;chr1;chr1;chr1;chr1;chr1;chr1;chr1;chr1;chr1	79702262;79706244;79707452;79709093;79713858;79714874;79724645;79726403;79726566;79729656;79729656;79733800;79733800;79740062;79740062;79761564;79761564	79705570;79706352;79707582;79709194;79713963;79715000;79724757;79726716;79726716;79729710;79729710;79733873;79733873;79740129;79740129;79761769;79761769	-;-;-;-;-;-;-;-;-;-;-;-;-;-;-;-;-	4714	WD repeat and FYVE domain containing 1	-1.41267	-0.498423	0.111468	0.238738	-1.51216	-0.596607	0.0569549	0.270688	-1.07043	-0.0981842	0.753607	0.81424	3.9361	3.88984	3.88265	3.89232	3.29073	3.73671	3.25873	3.26686	4.049	3.60348	2.4325	2.44259	1002	1014	926	1055	597	829	585	593	1086	925	388	369
Mrpl44	chr1;chr1;chr1;chr1	79776018;79777858;79779488;79780964	79776311;79778326;79779666;79781445	+;+;+;+	1424	mitochondrial ribosomal protein L44	-1.00459	-0.0066102	0.974239	0.985698	1.25604	0.328878	0.105336	0.360986	1.2618	0.335489	0.099305	0.160735	3.43289	3.44225	3.75687	3.70339	3.49104	3.86786	3.53605	3.39848	3.36084	4.22613	3.91423	4.03095	212	223	255	278	206	273	213	195	202	429	327	335
Serpine2	chr1;chr1;chr1;chr1;chr1;chr1;chr1;chr1;chr1	79794321;79796826;79799468;79801456;79802847;79810554;79816728;79821277;79858511	79795042;79796909;79799554;79801556;79803045;79810751;79816955;79821557;79858665	-;-;-;-;-;-;-;-;-	2055	serine (or cysteine) peptidase inhibitor, clade E, member 2	1.06145	0.0860376	0.716156	0.819617	1.0037	0.00532986	0.981992	0.992238	-1.05754	-0.0807077	0.732688	0.797115	2.58004	3.13814	2.99674	2.58445	2.94088	2.454	3.09162	3.14224	2.33907	2.94044	3.18812	2.80574	169	261	217	184	203	147	226	236	143	253	285	206
Fam124b	chr1;chr1	80198699;80212933	80200548;80213944	-;-	2862	family with sequence similarity 124, member B	2.02535	1.01817	0.0537642	0.144081	1.21076	0.275912	0.611296	0.807562	-1.67279	-0.742259	0.150517	0.226038	-2.51348	-1.37334	-2.2746	-2.4082	-1.91646	-1.93795	-0.47158	-0.992358	-1.32047	-2.66635	-1.9733	-1.66651	5	14	6	6	8	8	25	17	14	5	9	11
Cul3	chr1;chr1;chr1;chr1;chr1;chr1;chr1;chr1;chr1;chr1;chr1;chr1;chr1;chr1;chr1;chr1	80266818;80269210;80271524;80276414;80277375;80277964;80280833;80281383;80282623;80283676;80286899;80288744;80290082;80304080;80322859;80340246	80267287;80269355;80271710;80276548;80277471;80278088;80280940;80281553;80282799;80283821;80287127;80288858;80290242;80304193;80323056;80340430	-;-;-;-;-;-;-;-;-;-;-;-;-;-;-;-	2764	cullin 3	1.02549	0.0363201	0.717912	0.820462	1.08521	0.11798	0.239748	0.523108	1.05823	0.0816595	0.416078	0.513739	5.9215	5.91089	5.94852	5.97584	6.00409	6.11952	5.94833	5.8142	6.09752	6.05367	5.97202	6.10254	2329	2416	2276	2625	2301	2539	2218	2037	2637	2969	2658	2748
Dock10	chr1;chr1;chr1;chr1;chr1;chr1;chr1;chr1;chr1;chr1;chr1;chr1;chr1;chr1;chr1;chr1;chr1;chr1;chr1;chr1;chr1;chr1;chr1;chr1;chr1;chr1;chr1;chr1;chr1;chr1;chr1;chr1;chr1;chr1;chr1;chr1;chr1;chr1;chr1;chr1;chr1;chr1;chr1;chr1;chr1;chr1;chr1;chr1;chr1;chr1;chr1;chr1;chr1;chr1;chr1;chr1;chr1;chr1;chr1;chr1;chr1;chr1;chr1;chr1;chr1;chr1;chr1;chr1;chr1;chr1;chr1;chr1;chr1;chr1;chr1;chr1;chr1;chr1;chr1;chr1…	80501068;80501068;80505325;80505325;80505621;80505621;80510277;80510277;80512427;80512427;80515489;80515489;80523716;80523716;80523970;80523970;80526224;80526224;80528233;80528233;80528649;80528649;80530078;80530078;80531174;80531174;80532322;80532322;80533786;80533786;80535853;80535853;80536845;80536845;80538783;80538783;80539810;80539810;80540085;80540085;80540244;80540244;80540457;80540457;805…	80501826;80501826;80505463;80505463;80505721;80505721;80510467;80510467;80512637;80512637;80515635;80515635;80523829;80523829;80524092;80524092;80526330;80526330;80528331;80528331;80528706;80528706;80530293;80530293;80531284;80531284;80532504;80532504;80533923;80533923;80535965;80535965;80536969;80536969;80538884;80538884;80539857;80539857;80540151;80540151;80540358;80540358;80540578;80540578;805…	-;-;-;-;-;-;-;-;-;-;-;-;-;-;-;-;-;-;-;-;-;-;-;-;-;-;-;-;-;-;-;-;-;-;-;-;-;-;-;-;-;-;-;-;-;-;-;-;-;-;-;-;-;-;-;-;-;-;-;-;-;-;-;-;-;-;-;-;-;-;-;-;-;-;-;-;-;-;-;-;-;-;-;-;-;-;-;-;-;-;-;-;-;-;-;-;-;-;-;-;-;-;-;-;-;-;-;-;-;-;-;-	7552	dedicator of cytokinesis 10	-1.29895	-0.37735	0.150824	0.292123	-1.51654	-0.60078	0.0224112	0.168681	-1.16751	-0.223431	0.41298	0.510604	-1.28992	-1.28497	-1.33699	-1.27458	-1.81603	-2.00501	-1.26591	-1.63578	-2.19614	-1.9654	-1.52715	-1.8633	41	43	38	45	26	23	39	30	21	29	38	28
Irs1	chr1;chr1	82233105;82286777	82237604;82291439	-;-	9163	insulin receptor substrate 1	1.56687	0.647885	0.040253	0.118395	-1.20141	-0.264727	0.400893	0.663948	-1.88245	-0.912612	0.00401543	0.0115435	3.07178	3.00567	3.33848	2.73478	4.07366	2.35751	3.96941	3.84552	3.17385	2.24777	2.69089	2.8923	1070	1068	1235	919	2001	619	1865	1725	1151	702	905	983
Rhbdd1	chr1;chr1;chr1;chr1;chr1;chr1;chr1;chr1;chr1;chr1;chr1;chr1;chr1;chr1	82316579;82339049;82340319;82340319;82342730;82342730;82368292;82368292;82370334;82370334;82377561;82377561;82442863;82442863	82316648;82339296;82340830;82340830;82342862;82342862;82368380;82368380;82370390;82370390;82377704;82377704;82445367;82445367	+;+;+;+;+;+;+;+;+;+;+;+;+;+	3758	rhomboid domain containing 1	1.0208	0.0297068	0.844743	0.905086	1.16725	0.223116	0.135822	0.403011	1.14346	0.193409	0.19767	0.281527	1.7508	1.87955	1.96575	2.15716	1.98296	1.85606	2.05312	2.00578	2.10219	2.2698	2.19139	2.09861	174	199	194	251	191	178	201	196	223	291	261	231
Mff	chr1;chr1;chr1;chr1;chr1;chr1;chr1;chr1;chr1	82724918;82727228;82729216;82731113;82735419;82741818;82747083;82750520;82751585	82725084;82727336;82729436;82731282;82735507;82741976;82747142;82750604;82752389	+;+;+;+;+;+;+;+;+	1865	mitochondrial fission factor	-1.01172	-0.0168057	0.881855	0.929394	1.31409	0.394064	0.000430327	0.0176772	1.32949	0.41087	0.000252557	0.00129821	4.72017	4.7147	4.57667	4.76561	4.70132	4.69313	4.70766	4.61431	4.91401	5.18674	5.00177	5.2308	682	710	592	764	628	636	632	597	782	1097	914	1012
Agfg1	chr1;chr1;chr1;chr1;chr1;chr1;chr1;chr1;chr1;chr1;chr1;chr1;chr1	82839483;82858356;82870685;82875288;82876171;82880008;82882228;82883181;82886111;82886375;82893424;82894482;82894999	82839889;82858449;82870800;82875450;82876324;82880127;82882437;82883361;82886187;82886467;82893582;82894567;82896275	+;+;+;+;+;+;+;+;+;+;+;+;+	3137	ArfGAP with FG repeats 1	-1.05589	-0.0784649	0.596226	0.730007	1.3243	0.405233	0.00615721	0.0833732	1.39832	0.483698	0.00109555	0.0040746	5.47769	5.46381	5.4277	5.56717	5.2833	5.79501	5.24923	5.21626	5.72092	6.08625	5.75592	5.96485	1943	2011	1800	2244	1584	2301	1550	1527	2305	3447	2597	2835
Slc19a3	chr1;chr1;chr1;chr1;chr1;chr1;chr1	83012523;83014703;83019332;83022334;83026226;83028013;83038370	83013989;83014844;83019524;83023141;83026380;83028142;83038448	-;-;-;-;-;-;-	2974	solute carrier family 19, member 3	-1.31668	-0.39691	0.258425	0.421678	-1.20042	-0.263538	0.448508	0.702299	1.09685	0.133371	0.705243	0.775216	0.716052	0.0594793	0.836964	0.622419	0.339289	0.929195	-0.697925	-0.291323	0.406902	0.200249	0.194362	0.503674	66	43	69	67	47	73	22	30	53	53	50	59
Sphkap	chr1;chr1;chr1;chr1;chr1;chr1;chr1;chr1;chr1;chr1;chr1	83255781;83263509;83263782;83267302;83275618;83280330;83288762;83290970;83339535;83362229;83407980	83257270;83263693;83263834;83267487;83279335;83280585;83288896;83291029;83339642;83362328;83408200	-;-;-;-;-;-;-;-;-;-;-	6512	SPHK1 interactor, AKAP domain containing	10.9933	3.45855	0.00092708	0.0101631	-1.38427	-0.46913	0.626136	0.816746	-15.2178	-3.92768	0.000235327	0.00122689	-0.524871	-2.75126	-1.40159	-3.42717	2.76808	-4.47341	1.77985	1.73842	-1.21999	-2.17754	-2.71797	-2.55415	61	12	31	7	574	2	289	283	37	21	13	14
Pid1	chr1;chr1;chr1	84036293;84159232;84284341	84038507;84159378;84284645	-;-;-	2667	phosphotyrosine interaction domain containing 1	-1.55462	-0.636559	0.0268455	0.0895096	1.39544	0.480718	0.0913259	0.340441	2.16937	1.11728	0.000109783	0.000683174	3.24155	3.23084	3.38919	3.30886	2.79837	3.4179	2.01131	1.85928	3.57765	3.83581	3.70742	3.94329	349	362	371	397	239	375	138	125	442	614	532	592
Mir6353	chr1	84218849	84218961	-	113	microRNA 6353	-1.48113	-0.566694	0.261437	0.424571	1.26619	0.340496	0.474215	0.719465	1.87539	0.90719	0.0675426	0.116727	1.92587	3.37641	3.98593	3.48764	2.59159	3.31568	2.21957	3.11783	3.73494	2.86208	3.86102	3.99311	4	15	22	17	7	13	5	11	19	11	23	24
Trip12	chr1;chr1;chr1;chr1;chr1;chr1;chr1;chr1;chr1;chr1;chr1;chr1;chr1;chr1;chr1;chr1;chr1;chr1;chr1;chr1;chr1;chr1;chr1;chr1;chr1;chr1;chr1;chr1;chr1;chr1;chr1;chr1;chr1;chr1;chr1;chr1;chr1;chr1;chr1;chr1;chr1	84721189;84725396;84725736;84726203;84728125;84730532;84731623;84732013;84736982;84738678;84739514;84742187;84743094;84743820;84744678;84745013;84747178;84749158;84750358;84751539;84751880;84754271;84757417;84757722;84758974;84760763;84761011;84761864;84762119;84763328;84763839;84765980;84766159;84768583;84776317;84777424;84782827;84786091;84793525;84814823;84839229	84724814;84725499;84725830;84726316;84728289;84730696;84731777;84732127;84737080;84738834;84739656;84742338;84743221;84744019;84744751;84745185;84747329;84749349;84750499;84751713;84751980;84754478;84757535;84757950;84759127;84760919;84761128;84762029;84762187;84763489;84763931;84766075;84766194;84768731;84776412;84777507;84782963;84786196;84794327;84814969;84839304	-;-;-;-;-;-;-;-;-;-;-;-;-;-;-;-;-;-;-;-;-;-;-;-;-;-;-;-;-;-;-;-;-;-;-;-;-;-;-;-;-	9632	thyroid hormone receptor interactor 12	-1.21277	-0.278305	0.0455168	0.128249	1.13618	0.184189	0.185252	0.465914	1.37792	0.462494	0.000901801	0.00351584	6.54277	6.5246	6.67221	6.60238	6.235	6.65849	6.1572	6.11478	6.73753	6.77432	6.73268	6.83632	12493	12892	13107	14132	9416	12863	8939	8749	14329	17061	15704	15935
Fbxo36	chr1;chr1;chr1;chr1	84839841;84881092;84896490;84899997	84839968;84881200;84896662;84900486	+;+;+;+	900	F-box protein 36	-1.46565	-0.551537	0.0753508	0.182863	-1.33192	-0.413504	0.175975	0.453472	1.1004	0.138033	0.660129	0.736817	2.60098	2.04659	1.86972	2.23853	1.90789	1.63178	1.25021	1.86097	2.37241	1.6992	1.26551	1.72415	74	52	42	62	42	35	26	41	63	45	31	41
Slc16a14	chr1;chr1;chr1;chr1;chr1	84906705;84912196;84922854;84929287;84934860	84907429;84913173;84922997;84929564;84935083	-;-;-;-;-	2349	solute carrier family 16 (monocarboxylic acid transporters), member 14	2.09909	1.06977	0.0421774	0.122116	-1.31151	-0.391224	0.506889	0.742165	-2.75297	-1.46099	0.0071322	0.0183888	-2.2285	-1.50152	-3.00925	-2.78621	-1.03881	-1.51382	-1.96137	-1.25982	-3.0414	-2.38138	-1.97281	-3.06853	5	10	2	3	13	9	6	11	2	5	7	2
Sp110	chr1;chr1;chr1;chr1;chr1;chr1;chr1;chr1;chr1;chr1;chr1;chr1;chr1;chr1;chr1;chr1;chr1;chr1;chr1;chr1;chr1;chr1;chr1;chr1;chr1	85576899;85576899;85579057;85579057;85579644;85579644;85583512;85583512;85584903;85584903;85586215;85586215;85587462;85587462;85589114;85589114;85591523;85591523;85594265;85594265;85595962;85595962;85598629;85598629;85603835	85577345;85577345;85579199;85579199;85579745;85579745;85583580;85583580;85585052;85585052;85586295;85586295;85587539;85587539;85589191;85589191;85591789;85591789;85594433;85594433;85596109;85596109;85598779;85598810;85603891	-;-;-;-;-;-;-;-;-;-;-;-;-;-;-;-;-;-;-;-;-;-;-;-;-	1971	Sp110 nuclear body protein	-2.61063	-1.3844	0.00155688	0.0141679	-1.37197	-0.456251	0.233626	0.516629	1.90283	0.92815	0.0413116	0.0780242	-1.07982	-0.927981	-1.14506	-0.363125	-2.40175	-1.55387	-2.40349	-1.71699	-1.46163	-0.968926	-1.31157	-1.24339	11	13	10	21	3	7	3	6	8	14	10	10
Sp140	chr1;chr1;chr1;chr1;chr1;chr1;chr1;chr1;chr1;chr1;chr1;chr1;chr1;chr1;chr1;chr1;chr1	85600703;85609694;85610739;85614804;85615188;85620056;85621654;85626100;85630460;85632478;85635559;85637824;85641733;85642542;85642935;85643203;85644584	85601191;85609856;85610910;85614854;85615271;85620157;85621707;85626165;85630564;85632620;85635606;85637865;85641848;85642647;85643012;85643346;85645036	+;+;+;+;+;+;+;+;+;+;+;+;+;+;+;+;+	2416	Sp140 nuclear body protein	1.39092	0.476039	0.27845	0.44223	1.05806	0.0814165	0.854937	0.938422	-1.3146	-0.394623	0.364319	0.462257	-1.48923	-1.32078	-1.02048	-1.26875	-1.67206	-0.481695	-0.524523	-0.997891	-0.905923	-2.42195	-1.19542	-0.732518	10	12	14	13	8	21	20	14	16	5	14	19
A630001G21Rik	chr1;chr1;chr1;chr1;chr1;chr1	85717083;85719025;85723098;85725121;85726459;85736472	85718368;85719129;85723181;85725289;85726615;85736606	-;-;-;-;-;-	1936	RIKEN cDNA A630001G21 gene	1.11995	0.163429	0.731489	0.830084	-1.88808	-0.916917	0.0790639	0.320197	-2.11454	-1.08035	0.0376511	0.07242	-1.58577	-1.80376	-1.38483	-1.26775	-2.10503	-0.783006	-1.35479	-1.51836	-2.76244	-2.5646	-2.26509	-1.47928	7	6	8	10	4	13	8	7	2	3	4	8
Cab39	chr1;chr1;chr1;chr1;chr1;chr1;chr1;chr1;chr1	85793447;85818357;85835323;85837286;85842198;85844593;85847410;85848277;85849033	85793821;85818513;85835487;85837404;85842366;85844652;85847475;85848420;85851577	+;+;+;+;+;+;+;+;+	3800	calcium binding protein 39	-1.39054	-0.475643	0.0121159	0.0530964	1.02087	0.0297949	0.87466	0.947641	1.41955	0.505438	0.0076832	0.0195	5.57645	5.46413	5.65766	5.69509	5.05763	5.68617	4.8795	4.66845	5.47585	5.71276	5.62189	5.70039	2521	2437	2558	2971	1641	2585	1453	1265	2356	3223	2867	2859
Itm2c	chr1;chr1;chr1;chr1;chr1;chr1	85894510;85903010;85905214;85906422;85907008;85907547	85894789;85903150;85905402;85906532;85907158;85908698	+;+;+;+;+;+	2024	integral membrane protein 2C	-1.00016	-0.000234918	0.998224	0.998952	1.28872	0.365936	0.000469779	0.0187195	1.28893	0.366171	0.00047975	0.00213295	4.86377	4.90391	5.07255	4.84606	4.95482	4.90159	4.82437	5.00805	5.35496	5.28973	5.17377	5.33271	818	879	907	877	813	798	744	852	1153	1279	1118	1179
Gpr55	chr1;chr1	85939537;85960835	85941865;85961055	-;-	2550	G protein-coupled receptor 55	-15.2598	-3.93166	8.03499e-08	1.35834e-05	-1.62156	-0.697379	0.223843	0.50673	9.41059	3.23429	1.19164e-05	0.00012748	-0.105693	0.0752458	-1.09836	-0.504687	-4.16777	-2.09789	-4.16777	-4.16777	-0.295081	-1.74682	-0.754508	-1.61496	31	37	14	25	0	6	0	0	27	10	21	10
2810459M11Rik	chr1;chr1;chr1;chr1;chr1;chr1	86045863;86045863;86048588;86048591;86052950;86052950	86046572;86046572;86048701;86048701;86055456;86055456	+;+;+;+;+;+	3331	RIKEN cDNA 2810459M11 gene	-1.9896	-0.992478	0.00333985	0.0231698	1.40039	0.485832	0.146787	0.417061	2.78622	1.47831	1.51503e-05	0.000153694	4.5249	4.47226	4.57962	4.6387	3.11583	4.59569	2.70676	2.99381	4.78108	5.20636	5.02611	5.11378	1065	1073	1061	1251	373	1063	281	346	1275	1988	1662	1668
Psmd1	chr1;chr1;chr1;chr1;chr1;chr1;chr1;chr1;chr1;chr1;chr1;chr1;chr1;chr1;chr1;chr1;chr1;chr1;chr1;chr1;chr1;chr1;chr1;chr1;chr1	86064619;86070583;86071614;86071827;86075799;86077356;86078568;86082037;86083147;86085182;86086030;86086575;86088809;86089994;86092003;86094276;86116575;86118510;86126456;86128136;86130637;86132714;86133638;86136963;86139080	86064805;86070626;86071687;86071996;86076004;86077499;86078794;86082097;86083275;86085270;86086108;86086748;86088920;86090190;86092098;86094340;86116689;86118626;86126558;86128305;86130729;86132800;86133784;86137116;86139295	+;+;+;+;+;+;+;+;+;+;+;+;+;+;+;+;+;+;+;+;+;+;+;+;+	3256	proteasome (prosome, macropain) 26S subunit, non-ATPase, 1	-1.18168	-0.240839	0.0659518	0.165604	1.09447	0.130232	0.319034	0.595476	1.29331	0.371071	0.00461801	0.0129301	6.25248	6.22732	6.30095	6.28114	5.98433	6.32189	6.02298	5.70445	6.28535	6.4796	6.42081	6.3908	3452	3545	3424	3822	2674	3442	2752	2224	3539	4700	4275	3954
Armc9	chr1;chr1;chr1;chr1;chr1;chr1;chr1;chr1;chr1;chr1;chr1;chr1;chr1;chr1;chr1;chr1;chr1;chr1;chr1;chr1;chr1;chr1;chr1;chr1;chr1;chr1;chr1;chr1;chr1;chr1;chr1;chr1;chr1;chr1;chr1;chr1;chr1;chr1;chr1;chr1;chr1;chr1;chr1;chr1;chr1;chr1	86154780;86154815;86156918;86156918;86159995;86159995;86162665;86162665;86164696;86164696;86169910;86169910;86172124;86172124;86173557;86173557;86176814;86176814;86186105;86186105;86188877;86188877;86191010;86191010;86194277;86194277;86196319;86196319;86198242;86198242;86199838;86199838;86202490;86202490;86207953;86207953;86213050;86213050;86244566;86244566;86252277;86252277;86257226;86262042;862…	86154843;86154843;86157005;86157005;86160123;86160123;86162835;86162835;86164851;86164851;86170002;86170002;86172148;86172148;86173714;86173714;86176912;86176912;86186139;86186139;86188988;86188988;86191102;86191102;86194367;86194367;86196442;86196442;86198381;86198381;86199914;86199914;86202564;86202564;86208043;86208043;86213105;86213105;86244670;86244670;86252392;86252491;86257362;86262165;862…	+;+;+;+;+;+;+;+;+;+;+;+;+;+;+;+;+;+;+;+;+;+;+;+;+;+;+;+;+;+;+;+;+;+;+;+;+;+;+;+;+;+;+;+;+;+	5256	armadillo repeat containing 9	1.00556	0.00800428	0.962975	0.979894	-1.15399	-0.206631	0.231301	0.514285	-1.16041	-0.214636	0.21536	0.302189	1.51476	1.41692	1.37477	1.37685	1.58605	1.14683	1.46594	1.48485	1.45545	1.03498	1.0266	1.31275	207	202	180	204	203	152	187	191	199	172	162	187
B3gnt7	chr1;chr1	86303221;86305045	86303554;86307305	+;+	2595	UDP-GlcNAc:betaGal beta-1,3-N-acetylglucosaminyltransferase 7	-1.05937	-0.083213	0.714473	0.818395	1.17013	0.226672	0.311408	0.588148	1.23961	0.309885	0.169463	0.249107	1.38	1.63342	1.74271	1.47766	1.62416	1.52698	1.50575	1.24903	2.2063	1.82015	1.41604	1.58919	92	115	114	107	102	97	94	79	165	146	104	111
Ncl	chr1;chr1;chr1;chr1;chr1;chr1;chr1;chr1;chr1;chr1;chr1;chr1;chr1;chr1	86344719;86350812;86351367;86352198;86352510;86353126;86353732;86355020;86356052;86356371;86356556;86356957;86358107;86359206	86350696;86351035;86351493;86352319;86352633;86353280;86353855;86355144;86356193;86356457;86356741;86357452;86358223;86359455	-;-;-;-;-;-;-;-;-;-;-;-;-;-	8257	nucleolin	1.02894	0.0411531	0.745985	0.840598	-1.06326	-0.088496	0.486063	0.726953	-1.09403	-0.129649	0.307549	0.402686	7.35644	7.28277	7.43329	7.53494	7.31147	7.61978	7.51758	7.31039	7.19507	7.30044	7.37849	7.38363	18825	18693	19043	23124	17024	21471	19677	17180	16868	21062	21064	19963
Snora75	chr1	86351170	86351285	-	116	small nucleolar RNA, H/ACA box 75	1.03699	0.0523951	0.864276	0.919001	-1.57932	-0.659301	0.0379254	0.220853	-1.63773	-0.711696	0.0256364	0.0523758	4.63034	4.41826	4.22226	4.24174	4.25954	4.46516	4.89353	3.97173	4.21216	3.28481	3.87941	3.5777	38	34	27	31	27	32	43	22	28	16	24	18
Gm24148	chr1	86351981	86352127	-	147	predicted gene, 24148	1.06394	0.0894143	0.720372	0.821742	-1.70309	-0.768158	0.00399036	0.0645521	-1.81199	-0.857572	0.00134807	0.00480834	4.13654	4.07657	3.66559	4.10277	4.10522	3.98969	4.18785	4.09178	3.35545	2.94312	3.42305	3.43713	34	34	23	36	31	29	33	31	19	16	22	21
C130036L24Rik	chr1;chr1	86359574;86367133	86360007;86367964	+;+	1266	RIKEN cDNA C130036L24 gene	1.30077	0.379371	0.234379	0.395108	-1.08841	-0.12222	0.711284	0.866746	-1.41577	-0.501591	0.117924	0.185134	-0.441173	-0.196598	-0.181892	0.0752247	0.474974	-0.0763432	0.032844	0.184389	-0.236964	-0.421639	-0.355149	-0.104154	11	14	13	18	21	14	15	17	13	13	13	15
Ptma	chr1;chr1;chr1;chr1;chr1	86526736;86529173;86529456;86529731;86529965	86526950;86529244;86529552;86529804;86530698	+;+;+;+;+	1192	prothymosin alpha	1.27313	0.348384	0.00800877	0.0405682	-1.03124	-0.0443779	0.735288	0.880779	-1.3129	-0.392762	0.00280227	0.00865294	8.99817	8.91789	8.94943	8.99046	9.2871	8.9805	9.46947	9.46119	8.92491	9.03783	8.86306	8.84615	8479	8381	7862	9154	9665	7959	10989	11013	8076	10137	8508	7941
Pde6d	chr1;chr1;chr1;chr1;chr1	86543015;86545702;86546657;86547529;86582300	86543583;86545807;86546782;86547617;86582501	-;-;-;-;-	1092	phosphodiesterase 6D, cGMP-specific, rod, delta	1.08694	0.12027	0.509435	0.65926	-1.10362	-0.142238	0.436247	0.693638	-1.19956	-0.262508	0.15087	0.226405	3.32225	3.30624	3.46478	3.53485	3.50418	3.30682	3.67844	3.60222	3.33813	3.48079	3.28478	2.91256	150	155	159	189	159	141	180	172	152	195	161	117
Cops7b	chr1;chr1;chr1;chr1;chr1;chr1;chr1	86587100;86589164;86592291;86596751;86599003;86601083;86605058	86587235;86589341;86592366;86596839;86599205;86601188;86606500	+;+;+;+;+;+;+	2231	COP9 signalosome subunit 7B	1.03404	0.0482973	0.715376	0.819044	1.0745	0.103672	0.429384	0.687917	1.03913	0.0553745	0.67384	0.748348	3.09356	3.09439	2.99219	3.04531	2.98846	3.05339	3.14591	3.22173	3.01225	3.1891	3.23995	3.18631	263	275	235	276	228	243	255	271	249	327	321	292
Dis3l2	chr1;chr1;chr1;chr1;chr1;chr1;chr1;chr1;chr1;chr1;chr1;chr1;chr1;chr1;chr1;chr1;chr1;chr1;chr1;chr1;chr1;chr1;chr1;chr1;chr1;chr1;chr1;chr1;chr1;chr1;chr1;chr1;chr1;chr1;chr1;chr1;chr1;chr1;chr1;chr1;chr1;chr1;chr1	86703804;86703804;86744681;86744681;86745341;86745341;86754227;86754227;86760288;86760288;86791416;86821222;86821222;86854360;86854360;86857127;86857127;86878403;86878403;86930754;86930754;86959743;86959743;86973400;86973400;86990092;86990092;87021038;87021038;87044017;87044017;87044830;87044830;87047037;87047037;87047448;87047448;87047688;87047688;87048833;87048833;87049623;87049623	86703871;86703871;86744828;86744828;86745498;86745498;86754280;86754280;86760389;86760389;86791457;86821450;86821450;86854460;86854460;86857374;86857374;86878576;86878576;86930833;86930833;86959855;86959855;86973507;86973507;86990325;86990325;87021117;87021117;87044200;87044200;87044916;87044916;87047184;87047184;87047578;87047578;87047792;87047792;87048934;87048934;87050097;87050097	+;+;+;+;+;+;+;+;+;+;+;+;+;+;+;+;+;+;+;+;+;+;+;+;+;+;+;+;+;+;+;+;+;+;+;+;+;+;+;+;+;+;+	3171	DIS3 like 3'-5' exoribonuclease 2	1.22341	0.290902	0.0782213	0.187711	-1.13656	-0.184677	0.265284	0.548031	-1.39048	-0.47558	0.00409059	0.011725	3.39761	3.33125	3.42306	3.34065	3.65308	3.26084	3.87909	3.78702	3.5108	2.98854	3.17518	3.02622	463	462	452	483	516	400	605	572	502	405	437	372
Eif4e2	chr1;chr1;chr1;chr1;chr1;chr1;chr1;chr1;chr1;chr1;chr1;chr1;chr1;chr1;chr1;chr1;chr1;chr1;chr1;chr1;chr1	87213914;87213914;87213939;87219581;87219581;87219581;87220920;87220920;87220920;87224353;87224353;87224353;87225850;87225850;87225850;87226097;87226097;87226097;87227801;87227801;87237846	87214019;87214019;87214495;87219695;87219695;87219695;87221054;87221054;87221054;87224457;87224457;87224457;87226002;87226002;87226002;87226233;87226233;87226233;87228858;87228858;87240488	+;+;+;+;+;+;+;+;+;+;+;+;+;+;+;+;+;+;+;+;+	4928	eukaryotic translation initiation factor 4E member 2	-1.39557	-0.480859	0.000375465	0.00560286	-1.2307	-0.299481	0.0262061	0.181234	1.13397	0.181378	0.179466	0.260538	4.82608	4.7492	4.99895	4.98881	4.3492	4.76279	4.24559	4.23179	4.68213	4.56082	4.53622	4.59882	1943	1925	2101	2361	1302	1767	1214	1212	1762	1880	1751	1727
Efhd1	chr1;chr1;chr1;chr1	87264364;87289468;87297629;87309661	87264754;87289615;87297763;87310791	+;+;+;+	1805	EF hand domain containing 1	-1.17012	-0.226654	0.624367	0.751193	-2.41558	-1.27237	0.0115323	0.118683	-2.06439	-1.04572	0.0437179	0.0817768	-1.48469	-1.00658	-0.693613	-1.05249	-0.867579	-0.782322	-1.58132	-2.01369	-2.66136	-2.46352	-1.94748	-1.3782	7	11	13	11	11	12	6	4	2	3	5	8
Gigyf2	chr1;chr1;chr1;chr1;chr1;chr1;chr1;chr1;chr1;chr1;chr1;chr1;chr1;chr1;chr1;chr1;chr1;chr1;chr1;chr1;chr1;chr1;chr1;chr1;chr1;chr1;chr1;chr1;chr1;chr1;chr1;chr1;chr1;chr1;chr1;chr1;chr1;chr1;chr1;chr1;chr1;chr1;chr1;chr1;chr1;chr1;chr1;chr1;chr1;chr1;chr1;chr1;chr1;chr1;chr1;chr1;chr1;chr1	87326998;87326998;87334270;87334270;87354404;87354404;87364104;87364104;87365184;87365184;87373997;87373997;87378972;87378972;87379968;87379968;87403667;87403667;87406984;87407002;87407293;87407293;87407535;87407535;87410662;87410662;87411708;87411708;87416818;87416818;87419088;87419088;87420285;87420285;87421491;87421491;87423181;87423181;87425065;87425065;87428570;87428570;87433680;87433680;874…	87327092;87327092;87334334;87334334;87354486;87354486;87364233;87364233;87365279;87365279;87374111;87374111;87379083;87379083;87380008;87380008;87403846;87403846;87407201;87407201;87407455;87407455;87407723;87407723;87410858;87410858;87411867;87411867;87416984;87416984;87419179;87419179;87420392;87420392;87421591;87421591;87423281;87423281;87425226;87425226;87428728;87428728;87433916;87433916;874…	+;+;+;+;+;+;+;+;+;+;+;+;+;+;+;+;+;+;+;+;+;+;+;+;+;+;+;+;+;+;+;+;+;+;+;+;+;+;+;+;+;+;+;+;+;+;+;+;+;+;+;+;+;+;+;+;+;+	5743	GRB10 interacting GYF protein 2	-1.46624	-0.552118	0.00275408	0.0202696	-1.09521	-0.131204	0.475137	0.720383	1.33877	0.420913	0.0223078	0.046851	5.68746	5.61482	5.8161	5.74581	5.06168	5.69767	4.85709	4.87469	5.80147	5.41022	5.49065	5.6145	4116	4090	4316	4652	2488	3939	2163	2207	4464	3950	3957	4072
Ngef	chr1;chr1;chr1;chr1;chr1;chr1;chr1;chr1;chr1;chr1;chr1;chr1;chr1;chr1;chr1;chr1;chr1;chr1;chr1;chr1;chr1;chr1;chr1;chr1;chr1;chr1;chr1;chr1	87476829;87476829;87479103;87479103;87479837;87479837;87480587;87480587;87481116;87481116;87482623;87482623;87484599;87484599;87486156;87486156;87487799;87487799;87489584;87489584;87503266;87503266;87509245;87509245;87510093;87540659;87545797;87573688	87477744;87477744;87479207;87479207;87479916;87479916;87480742;87480742;87481279;87481279;87482712;87482712;87484673;87484673;87486285;87486285;87487951;87487951;87489744;87489744;87503573;87503573;87509387;87509387;87510362;87540773;87546131;87573870	-;-;-;-;-;-;-;-;-;-;-;-;-;-;-;-;-;-;-;-;-;-;-;-;-;-;-;-	3384	neuronal guanine nucleotide exchange factor	-1.37939	-0.464028	0.286833	0.450504	2.82233	1.49689	0.000259469	0.0131446	3.89309	1.96092	3.73877e-06	5.49466e-05	-2.10116	-0.296519	-0.980083	-0.967076	-2.01855	-0.735319	-1.77671	-1.31266	0.439298	0.887253	0.237619	0.219592	9	38	21	24	9	25	11	16	62	99	59	55
Inpp5d	chr1;chr1;chr1;chr1;chr1;chr1;chr1;chr1;chr1;chr1;chr1;chr1;chr1;chr1;chr1;chr1;chr1;chr1;chr1;chr1;chr1;chr1;chr1;chr1;chr1;chr1;chr1;chr1;chr1;chr1;chr1;chr1;chr1;chr1;chr1;chr1;chr1;chr1;chr1;chr1;chr1;chr1;chr1;chr1;chr1;chr1;chr1;chr1;chr1;chr1;chr1;chr1;chr1;chr1;chr1;chr1;chr1;chr1;chr1;chr1;chr1;chr1;chr1;chr1;chr1;chr1;chr1;chr1;chr1;chr1;chr1;chr1;chr1;chr1;chr1;chr1;chr1;chr1;chr1;chr1…	87620312;87620312;87620312;87620312;87635292;87635292;87635292;87635292;87665387;87665387;87665387;87665387;87667889;87667889;87667892;87667892;87669642;87669642;87669642;87669642;87676283;87676283;87676283;87676283;87681489;87681489;87681489;87681489;87681687;87681687;87681687;87681687;87683743;87683743;87683743;87683743;87691625;87691625;87691625;87691625;87695333;87695333;87695333;87695333;876…	87620631;87620631;87620631;87620631;87635355;87635355;87635355;87635355;87665537;87665537;87665537;87665537;87668063;87668063;87668063;87668063;87669782;87669782;87669782;87669782;87676370;87676370;87676370;87676370;87681569;87681569;87681569;87681569;87681758;87681758;87681758;87681758;87683866;87683866;87683866;87683866;87691731;87691731;87691731;87691731;87695435;87695435;87695435;87695435;876…	+;+;+;+;+;+;+;+;+;+;+;+;+;+;+;+;+;+;+;+;+;+;+;+;+;+;+;+;+;+;+;+;+;+;+;+;+;+;+;+;+;+;+;+;+;+;+;+;+;+;+;+;+;+;+;+;+;+;+;+;+;+;+;+;+;+;+;+;+;+;+;+;+;+;+;+;+;+;+;+;+;+;+;+;+;+;+;+;+;+;+;+;+;+;+;+;+;+;+;+;+;+;+;+;+;+;+;+;+;+	4940	inositol polyphosphate-5-phosphatase D	1.02838	0.0403769	0.845035	0.905333	-1.11047	-0.151167	0.464442	0.712182	-1.14198	-0.191543	0.355007	0.452547	1.15418	1.17391	1.23241	1.22293	1.0066	1.62798	1.14251	1.07945	1.33677	0.737527	1.15933	0.884534	151	160	153	172	127	200	140	135	172	131	167	130
Atg16l1	chr1;chr1;chr1;chr1;chr1;chr1;chr1;chr1;chr1;chr1;chr1;chr1;chr1;chr1;chr1;chr1;chr1;chr1;chr1;chr1;chr1;chr1;chr1;chr1;chr1;chr1;chr1;chr1;chr1;chr1;chr1;chr1;chr1;chr1;chr1;chr1;chr1;chr1;chr1;chr1;chr1;chr1;chr1;chr1;chr1;chr1;chr1;chr1;chr1;chr1;chr1;chr1;chr1;chr1	87756011;87756011;87756011;87760051;87760051;87760051;87765338;87765338;87765338;87766109;87766109;87766109;87766806;87766806;87766806;87771392;87771392;87771392;87774145;87774145;87774145;87774813;87774813;87775081;87775757;87775757;87775757;87778922;87778922;87778922;87780125;87780125;87780125;87781671;87781671;87781671;87785876;87785876;87785876;87786241;87786241;87786241;87789331;87789331;877…	87756314;87756314;87756314;87760144;87760144;87760144;87765443;87765443;87765443;87766182;87766182;87766182;87767057;87767057;87767057;87771457;87771457;87771457;87774231;87774231;87774231;87774869;87774869;87775128;87775859;87775859;87775859;87779027;87779027;87779027;87780195;87780195;87780195;87781742;87781742;87781742;87785996;87785996;87785996;87786346;87786346;87786346;87789480;87789480;877…	+;+;+;+;+;+;+;+;+;+;+;+;+;+;+;+;+;+;+;+;+;+;+;+;+;+;+;+;+;+;+;+;+;+;+;+;+;+;+;+;+;+;+;+;+;+;+;+;+;+;+;+;+;+	3180	autophagy related 16-like 1 (S. cerevisiae)	1.02624	0.0373704	0.754954	0.84679	1.09596	0.132202	0.266718	0.549286	1.06794	0.0948313	0.426424	0.524168	3.78038	3.67371	3.69051	3.61186	3.55102	3.84186	3.78677	3.71341	3.68425	3.71603	3.93581	3.93252	606	588	546	585	482	601	569	545	568	674	744	701
Scarna6	chr1	87784571	87784818	+	248	small Cajal body-specific RNA 6	1.36988	0.454047	0.438262	0.597923	2.46373	1.30084	0.0240869	0.174933	1.7985	0.846794	0.135401	0.206951	2.67086	1.48058	2.0697	1.81109	1.61215	3.23517	2.20237	2.37453	1.66668	4.04599	3.66328	2.55169	20	8	12	11	8	29	13	15	9	64	46	19
Sag	chr1;chr1;chr1;chr1;chr1;chr1;chr1;chr1;chr1;chr1;chr1;chr1;chr1;chr1;chr1;chr1	87803680;87805273;87810307;87812985;87814680;87817516;87821307;87823317;87824426;87828397;87831839;87834550;87837310;87840792;87844112;87844915	87804012;87805377;87810367;87813029;87814873;87817575;87821383;87823452;87824510;87828469;87831976;87834627;87837333;87840847;87844121;87845157	+;+;+;+;+;+;+;+;+;+;+;+;+;+;+;+	1718	S-antigen, retina and pineal gland (arrestin)	1.6385	0.712375	0.117141	0.246308	-1.79579	-0.844621	0.102799	0.356701	-2.9424	-1.557	0.00153395	0.00533345	-0.881626	-1.63141	-1.5383	-1.35505	-0.40511	-1.35567	-0.915639	-0.417789	-2.59009	-2.39226	-1.23701	-2.03871	11	6	6	8	15	7	10	15	2	3	9	4
Dgkd	chr1;chr1;chr1;chr1;chr1;chr1;chr1;chr1;chr1;chr1;chr1;chr1;chr1;chr1;chr1;chr1;chr1;chr1;chr1;chr1;chr1;chr1;chr1;chr1;chr1;chr1;chr1;chr1;chr1;chr1	87853287;87880368;87881859;87915100;87915492;87916369;87916807;87917892;87918559;87921573;87924072;87924480;87925694;87925873;87926051;87926866;87927685;87929741;87931932;87934106;87934394;87935338;87936284;87936749;87938154;87938346;87939196;87940177;87941369;87942383	87853456;87880478;87881939;87915204;87915624;87916475;87916932;87917994;87918721;87921681;87924211;87924564;87925788;87925972;87926324;87927024;87927810;87929837;87932042;87934202;87934501;87935451;87936418;87936900;87938265;87938438;87939315;87940306;87941499;87944489	+;+;+;+;+;+;+;+;+;+;+;+;+;+;+;+;+;+;+;+;+;+;+;+;+;+;+;+;+;+	5694	diacylglycerol kinase, delta	-1.0066	-0.00948849	0.928572	0.95961	1.20466	0.268623	0.0108195	0.114222	1.21261	0.278111	0.00842447	0.0210202	4.22151	4.057	4.21576	4.28222	4.12183	4.34964	4.13464	4.12875	4.34369	4.51597	4.47251	4.51959	1476	1376	1410	1671	1285	1533	1299	1304	1610	2106	1936	1889
Usp40	chr1;chr1;chr1;chr1;chr1;chr1;chr1;chr1;chr1;chr1;chr1;chr1;chr1;chr1;chr1;chr1;chr1;chr1;chr1;chr1;chr1;chr1;chr1;chr1;chr1;chr1;chr1;chr1;chr1;chr1;chr1;chr1;chr1;chr1;chr1;chr1;chr1;chr1;chr1;chr1;chr1;chr1;chr1;chr1;chr1;chr1;chr1;chr1;chr1;chr1;chr1;chr1;chr1;chr1;chr1;chr1;chr1;chr1;chr1;chr1	87945121;87945121;87948502;87948502;87949932;87949932;87950159;87950159;87951643;87951643;87952340;87952340;87954151;87954151;87957211;87957211;87959789;87959789;87962424;87962424;87965306;87967184;87967510;87968396;87974077;87974077;87975808;87975808;87978311;87978311;87980015;87980015;87980971;87980971;87982009;87982009;87983754;87983754;87985902;87985902;87988885;87988885;87990062;87990062;879…	87946707;87946707;87948596;87948596;87950027;87950027;87950369;87950369;87951708;87951708;87952458;87952458;87954245;87954245;87957334;87957334;87959863;87959863;87962488;87962488;87965342;87967270;87967598;87968449;87974134;87974134;87975931;87975931;87978633;87978633;87980085;87980085;87981055;87981055;87982180;87982180;87983835;87983835;87986199;87986199;87988992;87988992;87990157;87990157;879…	-;-;-;-;-;-;-;-;-;-;-;-;-;-;-;-;-;-;-;-;-;-;-;-;-;-;-;-;-;-;-;-;-;-;-;-;-;-;-;-;-;-;-;-;-;-;-;-;-;-;-;-;-;-;-;-;-;-;-;-	5316	ubiquitin specific peptidase 40	1.0028	0.0040409	0.974135	0.985664	1.1282	0.174019	0.16079	0.436691	1.12504	0.169978	0.171392	0.251296	3.61612	3.39312	3.59946	3.47573	3.42628	3.72572	3.49184	3.44666	3.52285	3.60704	3.74147	3.89113	905	810	858	891	740	928	776	758	850	1046	1088	1140
Ugt1a9	chr1;chr1;chr1;chr1;chr1	88070779;88215044;88215795;88216138;88218127	88071678;88215175;88215882;88216357;88220002	+;+;+;+;+	3216	UDP glucuronosyltransferase 1 family, polypeptide A9	-1.66116	-0.73219	0.384849	0.547954	3.52753	1.81866	0.0196691	0.157195	5.85979	2.55085	0.00193614	0.0064146	-3.4931	-1.54159	-2.63827	-3.94996	-2.23929	-2.62856	-4.50254	-4.50254	-0.903096	-1.223	-0.859571	-1.36694	2	14	5	1	7	5	0	0	22	20	25	16
Ugt1a7c	chr1;chr1;chr1;chr1;chr1	88095001;88215044;88215795;88216138;88218127	88095978;88215175;88215882;88216357;88220002	+;+;+;+;+	3294	UDP glucuronosyltransferase 1 family, polypeptide A7C	-1.80915	-0.85531	0.0366039	0.110713	1.06085	0.0852167	0.832822	0.928281	1.91923	0.940527	0.0216161	0.045624	2.29532	1.78505	2.61284	2.28319	0.988512	2.56026	0.482171	0.564407	2.39741	2.326	2.39243	2.31329	223	163	267	240	83	255	58	62	240	265	263	235
Ugt1a6b	chr1;chr1;chr1;chr1;chr1;chr1	88103257;88106941;88215044;88215795;88216138;88218127	88103378;88107799;88215175;88215882;88216357;88218998	+;+;+;+;+;+	2293	UDP glucuronosyltransferase 1 family, polypeptide A6B	-2.16315	-1.11314	0.0170937	0.0662371	1.65409	0.726041	0.0972387	0.34982	3.57806	1.83918	7.46633e-05	0.000503169	0.25125	-0.0120787	0.230198	0.0212348	-0.821616	0.0723273	-1.75348	-2.13162	1.2488	0.154245	0.56953	1.07722	36	31	34	33	15	30	7	5	74	39	50	68
Ugt1a6a	chr1;chr1;chr1;chr1;chr1;chr1	88134809;88138473;88215044;88215795;88216138;88218127	88134935;88139331;88215175;88215882;88216357;88220002	+;+;+;+;+;+	3302	UDP glucuronosyltransferase 1 family, polypeptide A6A	-1.84881	-0.886599	0.01218	0.0532658	1.58162	0.6614	0.0427873	0.234353	2.92411	1.548	8.07883e-06	9.60527e-05	-0.393582	-0.225561	-0.180099	-0.242811	-1.18583	-0.324012	-1.53256	-1.75111	0.722692	-0.116391	0.24923	0.530377	33	39	37	40	17	33	13	11	74	47	58	67
Ugt1a5	chr1;chr1;chr1;chr1;chr1	88166012;88215044;88215795;88216138;88218127	88166903;88215175;88215882;88216357;88220002	+;+;+;+;+	3208	UDP glucuronosyltransferase 1 family, polypeptide A5	-1.88665	-0.915827	0.126093	0.258551	-1.15513	-0.208059	0.717927	0.871283	1.63328	0.707768	0.238897	0.328287	-0.674112	-1.3687	-1.62356	-1.41704	-2.40885	-1.41774	-2.411	-2.09268	-0.626258	-3.5951	-1.69655	-1.07463	26	16	12	16	6	14	6	8	27	2	13	20
Ugt1a2	chr1;chr1;chr1;chr1;chr1	88200611;88215044;88215795;88216138;88218127	88201500;88215175;88215882;88216357;88220002	+;+;+;+;+	3206	UDP glucuronosyltransferase 1 family, polypeptide A2	-3.51819	-1.81483	0.0019277	0.0161993	1.58595	0.665348	0.107841	0.36466	5.57967	2.48018	4.14527e-06	5.92277e-05	-2.67723	-2.21178	-1.97361	-2.57195	-3.43736	-3.45109	-3.87333	-3.44476	-1.57746	-2.19948	-1.69565	-1.72377	5	8	9	6	2	2	1	2	13	9	13	12
Dnajb3	chr1	88204732	88205748	-	1017	DnaJ heat shock protein family (Hsp40) member B3	-1.09981	-0.137252	0.615443	0.743944	-1.27828	-0.354209	0.195194	0.477184	-1.16228	-0.216957	0.435678	0.532683	1.76141	1.43789	1.23265	1.38606	1.35806	1.15176	1.39742	1.42739	0.632202	1.55306	0.999484	1.1665	46	38	30	38	32	28	33	34	20	46	29	31
Ugt1a1	chr1;chr1;chr1;chr1;chr1	88211959;88215044;88215795;88216138;88218127	88212871;88215175;88215882;88216357;88220002	+;+;+;+;+	3229	UDP glucuronosyltransferase 1 family, polypeptide A1	-1.53289	-0.616258	0.23885	0.399832	1.81767	0.862091	0.0827207	0.326528	2.7863	1.47835	0.00410852	0.0117602	-1.79198	-1.54741	-0.480073	-0.899434	-2.09052	-0.515008	-2.61712	-2.42915	-0.283965	-0.339606	-0.534733	-0.0217656	11	14	29	24	8	28	5	6	35	39	32	44
Mroh2a	chr1;chr1;chr1;chr1;chr1;chr1;chr1;chr1;chr1;chr1;chr1;chr1;chr1;chr1;chr1;chr1;chr1;chr1;chr1;chr1;chr1;chr1;chr1;chr1;chr1;chr1;chr1;chr1;chr1;chr1;chr1;chr1;chr1;chr1;chr1;chr1;chr1;chr1;chr1;chr1;chr1;chr1	88227020;88228054;88228227;88230342;88230626;88232244;88233317;88234002;88234970;88235190;88235373;88236655;88237473;88237845;88238894;88240119;88240679;88241071;88241543;88242404;88242669;88243931;88244944;88245988;88247136;88247748;88248552;88249703;88250265;88251245;88252336;88254858;88255090;88255543;88256057;88256400;88256651;88257710;88258583;88259119;88259530;88259905	88227228;88228146;88228408;88230473;88230788;88232342;88233468;88234145;88235062;88235268;88235486;88236731;88237592;88237955;88239041;88240159;88240820;88241123;88241650;88242523;88242791;88244083;88245066;88246067;88247244;88247843;88248656;88249826;88250383;88251397;88252490;88255017;88255283;88255680;88256171;88256549;88256833;88257865;88258714;88259221;88259595;88262289	+;+;+;+;+;+;+;+;+;+;+;+;+;+;+;+;+;+;+;+;+;+;+;+;+;+;+;+;+;+;+;+;+;+;+;+;+;+;+;+;+;+	7502	maestro heat-like repeat family member 2A	1.03332	0.0472836	0.876653	0.926067	1.40428	0.48983	0.100087	0.352163	1.359	0.442547	0.138405	0.210552	-1.7069	-1.55736	-0.539192	-1.1475	-0.751585	-1.08133	-1.44472	-1.303	-0.851318	-0.67019	-0.65252	-0.612368	30	35	67	49	56	45	34	38	56	74	71	69
Hjurp	chr1;chr1;chr1;chr1;chr1;chr1;chr1;chr1	88258856;88267948;88269321;88270202;88272729;88275042;88277219;88277374	88266658;88268026;88269413;88270299;88272765;88275097;88277285;88277579	-;-;-;-;-;-;-;-	8439	Holliday junction recognition protein	1.21986	0.286718	0.0501351	0.137402	1.06818	0.0951556	0.515415	0.745916	-1.142	-0.191562	0.189129	0.271505	2.14399	1.8127	1.91907	1.67918	2.21848	1.89115	2.18422	2.39734	2.02526	1.91293	2.05096	1.98004	517	429	424	406	508	412	497	581	477	512	534	480
Spp2	chr1;chr1;chr1;chr1;chr1;chr1;chr1;chr1	88407019;88407317;88411109;88412251;88417238;88418387;88420583;88426322	88407216;88407441;88411228;88412358;88417292;88418437;88420678;88426438	+;+;+;+;+;+;+;+	870	secreted phosphoprotein 2	-2.19525	-1.13438	0.000288727	0.00465987	1.29654	0.374662	0.22537	0.508455	2.84621	1.50904	1.75088e-06	3.17285e-05	7.82871	7.50952	7.9118	7.98083	6.41072	7.62194	5.9215	6.10828	7.96071	8.20762	8.25397	8.32441	2750	2303	2794	3317	959	2264	684	785	3020	4160	4070	4036
Arl4c	chr1	88698226	88702191	-	3966	ADP-ribosylation factor-like 4C	1.23161	0.300541	0.188204	0.339287	-1.03953	-0.0559374	0.80658	0.915201	-1.2803	-0.356478	0.118638	0.185996	3.15923	3.10471	3.29895	2.87746	3.61739	2.64889	3.57992	3.61229	3.13261	2.57441	3.33864	3.09905	491	494	519	438	630	327	615	634	483	380	613	490
Sh3bp4	chr1;chr1;chr1;chr1;chr1;chr1	89070462;89107258;89137559;89143550;89152200;89153127	89070597;89107336;89137803;89145906;89152388;89153793	+;+;+;+;+;+	3673	SH3-domain binding protein 4	1.29367	0.371468	0.0302171	0.0972908	-1.19475	-0.256708	0.136325	0.403565	-1.54561	-0.628176	0.000264461	0.00134708	3.08605	3.11612	3.18539	2.89686	3.53802	2.91736	3.57884	3.63652	3.01497	2.63912	2.84335	2.75516	432	461	444	411	552	365	569	597	412	368	402	357
Agap1	chr1;chr1;chr1;chr1;chr1;chr1;chr1;chr1;chr1;chr1;chr1;chr1;chr1;chr1;chr1;chr1;chr1;chr1;chr1;chr1;chr1;chr1;chr1;chr1;chr1;chr1;chr1;chr1;chr1;chr1;chr1;chr1;chr1;chr1;chr1	89454811;89454811;89604598;89604598;89609496;89609496;89627761;89627761;89630388;89630388;89634160;89634160;89663661;89663661;89665034;89665034;89671179;89671179;89725961;89725961;89743728;89743728;89766306;89789163;89789163;89834434;89834434;89837712;89837712;89843021;89843021;89887506;89887506;89888691;89888691	89455592;89455592;89604656;89604656;89609583;89609583;89627846;89627846;89630529;89630529;89634294;89634294;89663788;89663788;89665189;89665189;89671271;89671271;89726065;89726065;89743896;89743896;89766464;89789324;89789324;89834588;89834588;89837802;89837802;89843243;89843243;89887761;89887761;89895282;89895282	+;+;+;+;+;+;+;+;+;+;+;+;+;+;+;+;+;+;+;+;+;+;+;+;+;+;+;+;+;+;+;+;+;+;+	9581	ArfGAP with GTPase domain, ankyrin repeat and PH domain 1	1.44288	0.528955	0.0108634	0.0495005	-1.10799	-0.147944	0.475833	0.720713	-1.5987	-0.676899	0.00114162	0.00421486	3.24169	3.15171	3.11	2.99949	3.68699	2.9232	3.79176	4.01155	3.32418	2.74059	2.8541	2.93516	1259	1236	1102	1155	1600	959	1724	2024	1336	1034	1060	1059
Gbx2	chr1;chr1	89927962;89930233	89929143;89931176	-;-	2126	gastrulation brain homeobox 2	4.56432	2.1904	0.000127191	0.00273939	-1.08226	-0.114046	0.848753	0.935551	-4.93977	-2.30444	5.92716e-05	0.000421794	-1.08192	-1.61915	-1.84572	-1.5268	1.41987	-1.50906	0.0100665	0.6541	-1.57084	-1.48447	-1.82891	-1.47755	12	8	6	9	72	8	26	42	8	10	7	9
Ackr3	chr1;chr1;chr1;chr1;chr1	90203980;90203980;90209588;90213795;90213795	90204087;90204087;90209870;90215722;90215722	+;+;+;+;+	2319	atypical chemokine receptor 3	1.5471	0.629569	0.113516	0.241554	-1.59913	-0.677283	0.0918825	0.341412	-2.47401	-1.30685	0.00123704	0.00448449	2.10671	2.33444	2.06947	1.63989	3.00607	1.05887	2.79163	3.10656	1.87957	0.707768	1.17305	1.5607	137	168	128	107	240	62	207	260	117	59	78	97
Cops8	chr1;chr1;chr1;chr1;chr1;chr1;chr1;chr1	90603425;90604375;90605464;90606537;90610093;90610975;90611540;90612174	90603627;90604445;90605512;90606669;90610200;90611037;90611587;90613341	+;+;+;+;+;+;+;+	1843	COP9 signalosome subunit 8	-1.06784	-0.0946979	0.587035	0.723078	1.1993	0.26219	0.131408	0.39694	1.28066	0.356888	0.0404431	0.0766809	5.09258	4.84666	5.15928	5.02645	4.90309	5.20509	4.7762	4.84177	4.73216	5.40675	5.515	5.41055	873	769	877	905	714	897	655	691	681	1263	1290	1133
Col6a3	chr1;chr1;chr1;chr1;chr1;chr1;chr1;chr1;chr1;chr1;chr1;chr1;chr1;chr1;chr1;chr1;chr1;chr1;chr1;chr1;chr1;chr1;chr1;chr1;chr1;chr1;chr1;chr1;chr1;chr1;chr1;chr1;chr1;chr1;chr1;chr1;chr1;chr1;chr1;chr1;chr1;chr1;chr1;chr1;chr1;chr1;chr1;chr1;chr1;chr1;chr1;chr1;chr1;chr1;chr1;chr1;chr1;chr1;chr1;chr1;chr1;chr1;chr1;chr1;chr1;chr1;chr1;chr1;chr1;chr1;chr1;chr1;chr1;chr1;chr1;chr1;chr1;chr1;chr1;chr1…	90766860;90766860;90768324;90768324;90772952;90772952;90773437;90773437;90775531;90775531;90777441;90777441;90778756;90778756;90779988;90779988;90781635;90781635;90782217;90782217;90782341;90782341;90782459;90782459;90784226;90784226;90785207;90785207;90785722;90785722;90785890;90785890;90786638;90786638;90787923;90787923;90788215;90788215;90789031;90789031;90789544;90789544;90791924;90791924;907…	90767605;90767605;90768488;90768488;90773050;90773050;90773700;90773700;90776285;90776285;90777543;90777543;90779454;90779454;90780084;90780084;90782128;90782128;90782228;90782228;90782377;90782377;90782491;90782491;90784288;90784288;90785269;90785269;90785757;90785757;90785940;90785940;90786700;90786700;90787985;90787985;90788277;90788277;90789093;90789093;90789579;90789579;90791977;90791977;907…	-;-;-;-;-;-;-;-;-;-;-;-;-;-;-;-;-;-;-;-;-;-;-;-;-;-;-;-;-;-;-;-;-;-;-;-;-;-;-;-;-;-;-;-;-;-;-;-;-;-;-;-;-;-;-;-;-;-;-;-;-;-;-;-;-;-;-;-;-;-;-;-;-;-;-;-;-;-;-;-;-;-;-;-;-	10841	collagen, type VI, alpha 3	-4.68927	-2.22936	8.51573e-11	6.42148e-08	-2.05646	-1.04016	0.00164258	0.0389968	2.28027	1.1892	0.000374212	0.00176702	2.92043	2.91155	2.60619	2.4589	-0.0404107	1.27917	0.125755	0.307264	2.26784	0.760879	1.74244	1.65416	1140	1184	879	898	135	346	152	174	726	295	554	492
Rab17	chr1;chr1;chr1;chr1;chr1;chr1;chr1;chr1;chr1;chr1;chr1;chr1	90958133;90958133;90959168;90959168;90960002;90960002;90961111;90961111;90964144;90964144;90967508;90969230	90958999;90958999;90959261;90959261;90960127;90960127;90961262;90961262;90964303;90964303;90967667;90969620	-;-;-;-;-;-;-;-;-;-;-;-	1950	RAB17, member RAS oncogene family	-1.72148	-0.783651	0.0133356	0.0566386	1.60867	0.685873	0.0282872	0.188863	2.7693	1.46952	4.26013e-06	6.03347e-05	3.05168	3.45096	3.5646	3.33486	2.16906	3.50584	1.90288	2.14232	3.88242	4.19823	3.83668	4.21965	223	308	306	295	112	291	93	111	399	577	425	524
Lrrfip1	chr1;chr1;chr1;chr1;chr1;chr1;chr1;chr1;chr1;chr1;chr1;chr1;chr1;chr1;chr1;chr1;chr1;chr1;chr1;chr1;chr1;chr1;chr1;chr1;chr1;chr1;chr1;chr1;chr1;chr1;chr1;chr1;chr1;chr1;chr1;chr1;chr1;chr1;chr1;chr1;chr1;chr1;chr1;chr1	90998727;91053444;91053444;91068563;91068563;91068563;91073324;91076944;91078391;91079031;91084946;91088634;91091602;91093560;91100577;91100577;91100577;91101185;91101185;91101185;91103247;91103247;91105127;91105127;91105127;91107298;91107298;91107298;91108580;91110355;91112156;91112156;91112156;91114596;91120141;91120141;91122422;91122422;91123078;91123078;91125641;91125641;91128086;91128086	90998893;91053723;91053723;91068649;91068649;91068649;91073341;91076991;91078435;91079081;91085005;91088711;91091667;91093637;91100612;91100612;91100612;91101310;91101310;91101310;91103318;91103318;91105297;91105297;91105297;91107390;91107390;91107390;91108672;91110447;91112297;91112297;91112297;91117322;91120190;91120190;91122539;91122539;91123157;91123157;91125745;91125745;91128944;91128944	+;+;+;+;+;+;+;+;+;+;+;+;+;+;+;+;+;+;+;+;+;+;+;+;+;+;+;+;+;+;+;+;+;+;+;+;+;+;+;+;+;+;+;+	5743	leucine rich repeat (in FLII) interacting protein 1	-1.23675	-0.306552	0.0551742	0.146329	1.00748	0.0107509	0.94623	0.977582	1.246	0.317302	0.0471267	0.0868751	4.57302	4.41958	4.68169	4.73028	4.25542	4.70529	4.13991	3.99666	4.77078	4.3838	4.67099	4.61452	1900	1785	1965	2300	1422	1979	1315	1200	2184	1938	2241	2035
Rbm44	chr1;chr1;chr1;chr1;chr1;chr1;chr1;chr1;chr1;chr1;chr1;chr1;chr1;chr1;chr1;chr1	91145103;91150083;91152165;91153894;91155385;91156655;91156918;91157064;91162358;91163052;91164914;91165095;91166799;91168693;91168957;91170088	91145169;91150173;91153660;91153952;91155555;91156838;91156940;91157148;91162472;91163180;91164993;91165165;91167084;91168838;91169096;91170795	+;+;+;+;+;+;+;+;+;+;+;+;+;+;+;+	3851	RNA binding motif protein 44	-1.36652	-0.450509	0.407376	0.57006	-3.07297	-1.61963	0.00476013	0.0725126	-2.24875	-1.16912	0.0442275	0.0825505	-2.04613	-0.850096	-1.04575	-1.09942	-2.67241	-1.09258	-1.33566	-1.76446	-4.76251	-2.59766	-2.16399	-2.09472	11	29	23	25	6	22	18	13	0	8	11	11
Ramp1	chr1;chr1;chr1;chr1;chr1;chr1;chr1;chr1;chr1;chr1	91179822;91179822;91179822;91196771;91196771;91196771;91205247;91206397;91206397;91223106	91180140;91180140;91180140;91196909;91196909;91196909;91205325;91206790;91206790;91225196	+;+;+;+;+;+;+;+;+;+	3022	receptor (calcitonin) activity modifying protein 1	1.75393	0.81059	0.102915	0.226456	1.03365	0.0477498	0.925993	0.969604	-1.69683	-0.76284	0.121501	0.189792	-3.07953	-1.28253	-2.02726	-2.31957	-0.983386	-1.33157	-1.13918	-2.16079	-1.69896	-1.5855	-2.69098	-2.27284	3	16	8	7	18	14	16	7	11	14	5	7
Ube2f	chr1;chr1;chr1;chr1;chr1;chr1;chr1;chr1;chr1;chr1	91250319;91254260;91262267;91265218;91275250;91276386;91278261;91279505;91283947;91285305	91250437;91254393;91262296;91265283;91275317;91276456;91278318;91279537;91284009;91286025	+;+;+;+;+;+;+;+;+;+	1363	ubiquitin-conjugating enzyme E2F (putative)	-1.1964	-0.258696	0.0685385	0.170372	-1.00718	-0.0103275	0.941563	0.976257	1.18786	0.248369	0.0800394	0.134416	4.85798	4.8688	4.95684	4.91995	4.66171	4.96249	4.57263	4.29948	4.99009	4.89936	4.81233	4.85728	548	577	563	621	446	560	420	350	602	656	585	570
Scly	chr1;chr1;chr1;chr1;chr1;chr1;chr1;chr1;chr1;chr1;chr1;chr1	91298338;91300528;91302769;91305274;91308314;91308651;91309797;91315489;91317064;91317592;91319038;91320077	91298448;91300640;91302869;91305454;91308441;91308815;91309903;91315525;91317147;91317691;91319113;91321080	+;+;+;+;+;+;+;+;+;+;+;+	2207	selenocysteine lyase	-1.87675	-0.908235	0.00149323	0.0137686	1.05065	0.0712784	0.800961	0.913065	1.9718	0.979513	0.000621315	0.00261546	4.9753	4.68429	4.99144	5.02091	3.79924	4.89443	3.36546	3.4393	4.84919	5.00171	5.04502	5.07485	964	823	935	1080	397	866	294	312	885	1142	1115	1075
Espnl	chr1;chr1;chr1;chr1;chr1;chr1;chr1;chr1;chr1	91322075;91323479;91325036;91327476;91334690;91340509;91341846;91342541;91344315	91322426;91323669;91325222;91327658;91334821;91340623;91341943;91342735;91348303	+;+;+;+;+;+;+;+;+	5442	espin-like	1.32135	0.402009	0.529249	0.676255	-1.17336	-0.230643	0.725494	0.875125	-1.55041	-0.632652	0.326618	0.422733	-2.92441	-3.7061	-3.20171	-3.74195	-2.45972	-4.64497	-3.00038	-2.85514	-5.26141	-3.40816	-3.1849	-3.12147	8	4	6	4	11	1	7	8	0	6	7	7
Klhl30	chr1;chr1;chr1;chr1;chr1;chr1;chr1;chr1	91351073;91353606;91355452;91357334;91357755;91358788;91359336;91361009	91351135;91354452;91355587;91357420;91357910;91358976;91359481;91362404	+;+;+;+;+;+;+;+	3020	kelch-like 30	18.0861	4.17681	5.49191e-08	1.02966e-05	2.31173	1.20898	0.109398	0.367779	-7.82361	-2.96783	2.72643e-05	0.000238465	-2.39769	-3.11656	-3.37175	-3.14871	1.68257	-2.01547	0.631371	0.361318	-2.81631	-1.87807	-2.33531	-1.53839	6	3	2	3	124	8	59	49	4	11	7	13
Fam132b	chr1;chr1;chr1;chr1;chr1;chr1;chr1;chr1	91366430;91368365;91369371;91370086;91370415;91370625;91371382;91372378	91366648;91368481;91369473;91370342;91370523;91370715;91371460;91374217	+;+;+;+;+;+;+;+	2815	NA	1.2324	0.301466	0.329095	0.494166	-1.23569	-0.305317	0.336299	0.610405	-1.52286	-0.606783	0.0533338	0.0961007	-0.53809	-0.397998	-0.714489	-0.316312	-0.81008	-0.469725	0.0091195	0.249106	-1.12644	-0.848745	-0.516366	-0.645627	25	29	21	32	19	25	35	42	16	23	28	24
Ilkap	chr1;chr1;chr1;chr1;chr1;chr1;chr1;chr1;chr1;chr1;chr1;chr1	91375831;91376318;91378466;91381851;91383304;91384565;91385240;91387215;91388345;91390607;91391132;91398651	91376082;91376399;91378585;91381972;91383391;91384658;91385346;91387341;91388464;91390663;91391197;91398783	-;-;-;-;-;-;-;-;-;-;-;-	1368	integrin-linked kinase-associated serine/threonine phosphatase 2C	-1.01927	-0.0275343	0.766903	0.855729	-1.05342	-0.0750803	0.417037	0.677262	-1.03351	-0.047546	0.608759	0.691509	5.37878	5.34248	5.31929	5.32324	5.33106	5.31871	5.33431	5.26967	5.2875	5.28185	5.24272	5.25243	790	805	727	825	713	720	716	690	743	859	792	753
Hes6	chr1;chr1;chr1;chr1	91411483;91412721;91412893;91413057	91412482;91412802;91412979;91413222	-;-;-;-	1335	hairy and enhancer of split 6	1.35329	0.436467	0.0112483	0.05062	1.22426	0.29191	0.089316	0.33869	-1.10539	-0.144557	0.394615	0.492477	2.97427	3.02553	2.85498	3.09394	3.58415	3.0763	3.41218	3.56308	3.23271	3.41405	3.22338	3.23544	144	156	127	170	206	147	183	205	173	228	189	180
Per2	chr1;chr1;chr1;chr1;chr1;chr1;chr1;chr1;chr1;chr1;chr1;chr1;chr1;chr1;chr1;chr1;chr1;chr1;chr1;chr1;chr1;chr1;chr1	91415982;91419375;91420406;91421368;91423690;91427739;91429384;91430774;91430978;91432808;91433396;91434622;91435017;91435650;91438334;91439887;91440832;91444585;91445501;91448708;91449813;91450605;91459173	91418020;91419525;91420598;91421554;91424486;91427978;91429548;91430880;91431140;91432892;91433521;91434730;91435170;91435756;91438412;91440029;91440883;91444786;91445622;91448862;91449878;91450843;91459328	-;-;-;-;-;-;-;-;-;-;-;-;-;-;-;-;-;-;-;-;-;-;-	5837	period circadian clock 2	-1.33521	-0.417069	0.0291757	0.0948358	-1.17286	-0.23003	0.224759	0.507922	1.13842	0.187039	0.32908	0.42528	1.70057	1.73266	1.72159	1.89187	1.29435	1.1039	1.32988	1.62397	1.57202	1.02551	1.7507	1.69187	262	280	255	325	184	164	189	234	240	190	299	271
Traf3ip1	chr1;chr1;chr1;chr1;chr1;chr1;chr1;chr1;chr1;chr1;chr1;chr1;chr1;chr1;chr1	91494668;91497953;91499502;91500773;91501005;91505423;91507493;91518294;91519578;91520056;91520884;91521187;91522831;91525879;91527618	91494888;91498021;91499663;91500910;91501424;91505494;91507568;91518314;91519662;91520139;91521007;91521223;91522907;91526102;91529307	+;+;+;+;+;+;+;+;+;+;+;+;+;+;+	3500	TRAF3 interacting protein 1	1.40605	0.491646	0.023657	0.0826484	-1.23285	-0.301994	0.169665	0.445614	-1.73344	-0.793639	0.00028983	0.00144855	2.01605	1.68876	1.80222	1.38598	2.2347	1.71457	2.42722	2.42175	1.21106	1.34908	1.61321	1.5564	195	162	161	136	212	150	243	244	111	142	162	147
Asb1	chr1;chr1;chr1;chr1;chr1;chr1;chr1;chr1;chr1;chr1	91540565;91541080;91544151;91544156;91546928;91546928;91552054;91552054;91554751;91554751	91540864;91541175;91544297;91544297;91547230;91547230;91552439;91552439;91559590;91559590	+;+;+;+;+;+;+;+;+;+	6072	ankyrin repeat and SOCS box-containing 1	-1.29931	-0.377747	0.186504	0.3373	1.42141	0.50732	0.0748698	0.310536	1.84685	0.885067	0.00203969	0.00669248	2.3306	2.18353	2.51727	2.60046	1.75932	2.81479	1.66733	1.51724	2.29324	3.12839	3.08715	3.03184	423	399	462	554	265	563	249	226	413	857	789	717
Twist2	chr1;chr1	91801477;91847389	91802149;91848027	+;+	1312	twist basic helix-loop-helix transcription factor 2	1.05544	0.0778418	0.825928	0.894237	-1.79935	-0.847476	0.0187804	0.153099	-1.8991	-0.925317	0.0104126	0.0250452	2.66743	2.59253	2.2945	2.10336	2.24691	1.73829	2.41242	3.2253	2.24933	1.15543	1.48157	1.27755	114	113	84	83	79	56	89	159	85	45	54	44
Hdac4	chr1;chr1;chr1;chr1;chr1;chr1;chr1;chr1;chr1;chr1;chr1;chr1;chr1;chr1;chr1;chr1;chr1;chr1;chr1;chr1;chr1;chr1;chr1;chr1;chr1;chr1	91932749;91933656;91934602;91945900;91947418;91955290;91956042;91958355;91959411;91961453;91964780;91968353;91970943;91972700;91975439;91982029;91984378;91984661;91987545;91991483;91996057;92002155;92012669;92029955;92054901;92148256	91933386;91933797;91934686;91946033;91947536;91955387;91956161;91958442;91959466;91961560;91964826;91968458;91971076;91972886;91975693;91982252;91984573;91984777;91987657;91991614;91996178;92002275;92012819;92030196;92054972;92148393	-;-;-;-;-;-;-;-;-;-;-;-;-;-;-;-;-;-;-;-;-;-;-;-;-;-	3945	histone deacetylase 4	-1.11639	-0.158841	0.367164	0.531783	-1.27741	-0.353221	0.0451398	0.24145	-1.14423	-0.19438	0.270974	0.362987	3.84169	3.74682	3.92182	3.71274	3.65219	3.42411	3.62681	3.8617	3.89793	3.02116	3.3416	3.42625	785	768	796	779	642	558	632	750	818	516	611	612
Ndufa10	chr1;chr1;chr1;chr1;chr1;chr1;chr1;chr1;chr1;chr1	92439719;92452011;92460380;92462291;92463078;92464361;92467381;92469863;92470817;92473663	92439907;92452119;92460465;92462345;92463157;92464482;92467467;92470078;92470985;92473758	-;-;-;-;-;-;-;-;-;-	1209	NADH:ubiquinone oxidoreductase subunit A10	-1.15424	-0.206949	0.0620443	0.158708	1.00239	0.00343967	0.975132	0.989879	1.157	0.210389	0.0576235	0.102417	6.33497	6.21078	6.36181	6.35557	6.07883	6.3444	6.00638	5.98206	6.29972	6.39912	6.27768	6.3018	1356	1300	1325	1493	1059	1297	1009	1000	1326	1649	1436	1379
Myeov2	chr1;chr1;chr1;chr1;chr1;chr1	92637145;92637145;92639687;92639687;92641607;92641880	92637403;92637403;92639759;92639759;92641948;92641985	-;-;-;-;-;-	711	NA	-1.15973	-0.213792	0.269398	0.432656	1.66072	0.731812	0.000117511	0.00743934	1.926	0.945605	8.4423e-07	1.83979e-05	4.37292	4.52529	4.33803	4.62602	4.07767	4.29766	4.33662	4.30977	4.64467	5.45946	5.19443	5.36083	203	236	190	263	154	183	185	183	246	504	397	421
Gpc1	chr1;chr1;chr1;chr1;chr1;chr1;chr1;chr1;chr1	92831686;92853347;92854858;92855907;92856987;92857248;92857472;92857855;92858332	92832097;92853505;92855246;92856072;92857117;92857367;92857605;92858030;92860196	+;+;+;+;+;+;+;+;+	3552	glypican 1	3.24754	1.69935	0.000501286	0.00684483	-1.53609	-0.619266	0.196449	0.478413	-4.98853	-2.31861	3.39935e-06	5.12496e-05	2.83633	2.40775	2.61751	1.82563	4.46998	1.64499	4.48122	4.57883	2.35276	1.33777	1.88515	1.64683	351	272	289	188	1020	145	1030	1111	251	143	199	159
Dusp28	chr1;chr1	92906989;92907565	92907423;92908620	+;+	1491	dual specificity phosphatase 28	1.16424	0.219388	0.432965	0.593567	1.45119	0.537235	0.0471927	0.246611	1.24647	0.317847	0.236668	0.325989	0.946256	0.265662	0.725234	0.26953	0.718218	0.863833	0.469164	1.028	0.79129	1.24763	1.04515	1.2132	38	24	31	25	30	34	25	38	34	55	45	48
Rnpepl1	chr1;chr1;chr1;chr1;chr1;chr1;chr1;chr1;chr1;chr1;chr1	92910825;92915059;92915814;92916355;92916711;92917147;92917634;92918018;92918873;92919184;92919562	92911483;92915199;92915965;92916471;92916946;92917260;92917746;92918126;92919103;92919326;92920585	+;+;+;+;+;+;+;+;+;+;+	3039	arginyl aminopeptidase (aminopeptidase B)-like 1	-1.49117	-0.576446	4.83349e-05	0.00147568	1.0508	0.0714948	0.611172	0.807562	1.56693	0.647941	4.93435e-06	6.602e-05	5.28442	5.01527	5.20691	5.22384	4.51478	4.90265	4.35675	4.61138	5.4645	5.27651	5.04206	5.21558	1646	1427	1496	1713	900	1200	808	972	1869	1904	1533	1633
Capn10	chr1;chr1;chr1;chr1;chr1;chr1;chr1;chr1;chr1;chr1;chr1;chr1	92934408;92937945;92939323;92940283;92942482;92943300;92943679;92944695;92945017;92946774;92947215;92947509	92935014;92938076;92939519;92940500;92942623;92943466;92943941;92944897;92945278;92946973;92947260;92947948	+;+;+;+;+;+;+;+;+;+;+;+	2877	calpain 10	-1.22855	-0.296957	0.022035	0.0788645	1.10026	0.13784	0.280197	0.561665	1.35172	0.434797	0.000763464	0.00307742	3.54418	3.62205	3.41985	3.58152	3.28028	3.17215	3.25343	3.28585	3.73998	3.88796	3.45629	3.60549	465	513	409	518	361	341	355	366	534	687	482	505
Gpr35	chr1;chr1;chr1;chr1;chr1;chr1	92973119;92975347;92978903;92982558;92982558;92982558	92973281;92975448;92979301;92986391;92986391;92986391	+;+;+;+;+;+	4498	G protein-coupled receptor 35	-2.65303	-1.40764	2.70988e-05	0.000978502	-1.11316	-0.154656	0.620129	0.812959	2.38334	1.25298	0.000190768	0.00105156	-0.213545	-0.147088	0.067342	0.308801	-1.97604	-0.540935	-1.9785	-1.30535	0.0731529	-0.201691	-0.245478	-0.165895	52	57	61	82	13	39	13	22	64	61	56	56
Kif1a	chr1;chr1;chr1;chr1;chr1;chr1;chr1;chr1;chr1;chr1;chr1;chr1;chr1;chr1;chr1;chr1;chr1;chr1;chr1;chr1;chr1;chr1;chr1;chr1;chr1;chr1;chr1;chr1;chr1;chr1;chr1;chr1;chr1;chr1;chr1;chr1;chr1;chr1;chr1;chr1;chr1;chr1;chr1;chr1;chr1;chr1;chr1;chr1;chr1;chr1;chr1;chr1;chr1;chr1;chr1;chr1;chr1;chr1;chr1;chr1;chr1;chr1;chr1;chr1;chr1;chr1;chr1;chr1;chr1;chr1;chr1;chr1;chr1;chr1;chr1;chr1;chr1;chr1;chr1;chr1…	93015455;93015455;93015455;93015455;93018952;93018952;93018952;93018952;93019807;93019807;93019807;93019807;93020458;93020458;93020458;93020458;93021213;93021213;93021213;93021213;93021726;93021726;93021726;93021726;93022321;93022321;93022321;93022321;93022926;93022926;93022926;93022926;93023459;93023459;93023459;93023459;93024579;93024579;93024579;93024579;93025621;93025621;93025621;93025621;930…	93018499;93018499;93018499;93018499;93019070;93019070;93019070;93019070;93019999;93019999;93019999;93019999;93020610;93020610;93020610;93020610;93021337;93021337;93021337;93021337;93021803;93021803;93021803;93021803;93022521;93022521;93022521;93022521;93023071;93023071;93023071;93023071;93023520;93023520;93023520;93023520;93024712;93024712;93024712;93024712;93025735;93025735;93025735;93025735;930…	-;-;-;-;-;-;-;-;-;-;-;-;-;-;-;-;-;-;-;-;-;-;-;-;-;-;-;-;-;-;-;-;-;-;-;-;-;-;-;-;-;-;-;-;-;-;-;-;-;-;-;-;-;-;-;-;-;-;-;-;-;-;-;-;-;-;-;-;-;-;-;-;-;-;-;-;-;-;-;-;-;-;-;-;-;-;-;-;-;-;-;-;-;-;-;-;-;-;-;-;-;-;-;-;-;-;-;-;-;-;-;-;-;-;-;-;-;-;-;-;-;-;-;-;-;-;-;-	8321	kinesin family member 1A	11.7219	3.55113	7.30892e-05	0.00195747	-3.2494	-1.70017	0.0475096	0.247959	-38.089	-5.2513	7.56671e-08	3.25458e-06	-1.42982	-2.10815	-1.89321	-2.57135	1.44379	-3.47768	2.20454	2.0311	-4.86611	-2.87975	-2.81138	-4.31473	41	26	28	19	292	8	497	444	2	16	16	4
Sned1	chr1;chr1;chr1;chr1;chr1;chr1;chr1;chr1;chr1;chr1;chr1;chr1;chr1;chr1;chr1;chr1;chr1;chr1;chr1;chr1;chr1;chr1;chr1;chr1;chr1;chr1;chr1;chr1;chr1;chr1;chr1	93235897;93256265;93258966;93259645;93261649;93262104;93265038;93265279;93271142;93271599;93271855;93272492;93274049;93274344;93274605;93275297;93280481;93281237;93281652;93282269;93282692;93283202;93283575;93284385;93285796;93286012;93286928;93289308;93289998;93295720;93296267	93236201;93256552;93259106;93259807;93261774;93262217;93265151;93265392;93271267;93271703;93271968;93272608;93274165;93274460;93274718;93275470;93280594;93281350;93281765;93282382;93282988;93283385;93283687;93284666;93285940;93286094;93287023;93289424;93290085;93295801;93296448	+;+;+;+;+;+;+;+;+;+;+;+;+;+;+;+;+;+;+;+;+;+;+;+;+;+;+;+;+;+;+	4474	sushi, nidogen and EGF-like domains 1	2.51464	1.33035	0.0180368	0.0687259	-1.93585	-0.952967	0.101169	0.353438	-4.86796	-2.28332	0.000100208	0.000633841	-1.154	-1.16244	-0.816845	-1.89693	0.34645	-2.73651	0.263371	0.631415	-1.79487	-2.24293	-2.08437	-2.20457	26	27	32	16	72	7	68	89	16	13	14	12
Mterf4	chr1;chr1;chr1;chr1	93299211;93302718;93304608;93305825	93301795;93302902;93305106;93305870	-;-;-;-	3315	mitochondrial transcription termination factor 4	1.03387	0.0480614	0.740587	0.836643	-1.12847	-0.174363	0.230372	0.513231	-1.16669	-0.222424	0.12717	0.19686	2.0648	2.09595	2.25998	2.0832	2.10279	2.24574	2.16114	2.18673	1.89559	1.89331	1.90365	2.11586	191	204	210	210	183	206	191	196	170	197	188	206
Pask	chr1;chr1;chr1;chr1;chr1;chr1;chr1;chr1;chr1;chr1;chr1;chr1;chr1;chr1;chr1;chr1;chr1;chr1	93309437;93310768;93312796;93314281;93316785;93317021;93319960;93320494;93320775;93324202;93325364;93327216;93330755;93331559;93334543;93335610;93337345;93342526	93310249;93310914;93312929;93314480;93316919;93317146;93320127;93320675;93322222;93324355;93325532;93327476;93330889;93331699;93334713;93335845;93337580;93342788	-;-;-;-;-;-;-;-;-;-;-;-;-;-;-;-;-;-	5119	PAS domain containing serine/threonine kinase	1.53541	0.618626	0.0018633	0.0158886	-1.13792	-0.186396	0.350769	0.623686	-1.74717	-0.805023	5.488e-05	0.000399668	2.3494	2.30988	2.10508	1.97606	2.89077	2.12816	2.95657	3.08347	2.09522	1.85793	2.05068	2.01727	361	367	292	302	491	294	515	567	303	298	323	298
Ppp1r7	chr1;chr1;chr1;chr1;chr1;chr1;chr1;chr1;chr1;chr1	93343645;93346156;93350325;93350949;93351506;93352517;93354329;93357757;93360726;93364890	93343711;93346287;93350380;93351014;93351636;93352679;93354445;93357861;93360812;93367618	+;+;+;+;+;+;+;+;+;+	3653	protein phosphatase 1, regulatory subunit 7	1.03901	0.0552086	0.600774	0.733243	1.0715	0.0996275	0.342626	0.615672	1.03127	0.0444189	0.672631	0.747288	3.86379	3.73259	3.90029	3.87449	3.8522	4.05152	3.8578	3.82317	3.87629	3.90611	3.97075	4.01653	738	704	726	807	683	799	687	676	746	884	876	854
Hdlbp	chr1;chr1;chr1;chr1;chr1;chr1;chr1;chr1;chr1;chr1;chr1;chr1;chr1;chr1;chr1;chr1;chr1;chr1;chr1;chr1;chr1;chr1;chr1;chr1;chr1;chr1;chr1;chr1;chr1;chr1;chr1;chr1;chr1;chr1;chr1;chr1;chr1;chr1;chr1;chr1;chr1;chr1;chr1;chr1;chr1;chr1;chr1;chr1;chr1;chr1;chr1;chr1;chr1;chr1;chr1;chr1	93405940;93405940;93408369;93408369;93408689;93408689;93408951;93408951;93412363;93412363;93413491;93413491;93413827;93413827;93414812;93414812;93416501;93416501;93417172;93417172;93417468;93417468;93420069;93420069;93421084;93421084;93421343;93421343;93423264;93423264;93423770;93423770;93425267;93425267;93427558;93427558;93428148;93428148;93429378;93429378;93430098;93430098;93430955;93430955;934…	93408259;93408259;93408497;93408497;93408805;93408805;93409136;93409136;93412506;93412506;93413625;93413625;93413931;93413931;93414966;93414966;93416639;93416639;93417390;93417390;93417689;93417689;93420287;93420287;93421215;93421215;93421429;93421429;93423377;93423377;93423874;93423874;93425406;93425406;93427636;93427636;93428252;93428252;93429485;93429485;93430304;93430304;93431170;93431170;934…	-;-;-;-;-;-;-;-;-;-;-;-;-;-;-;-;-;-;-;-;-;-;-;-;-;-;-;-;-;-;-;-;-;-;-;-;-;-;-;-;-;-;-;-;-;-;-;-;-;-;-;-;-;-;-;-	6469	high density lipoprotein (HDL) binding protein	-1.33007	-0.411505	0.00808688	0.0407942	1.07374	0.102641	0.508031	0.742624	1.42815	0.514146	0.000945655	0.00364792	7.16889	7.28506	7.35226	7.23312	6.7228	7.25537	6.65886	6.67199	7.49446	7.41221	7.1933	7.33936	12950	14668	14104	14696	8868	13066	8500	8646	16263	17830	14514	15167
Sept2	chr1;chr1;chr1;chr1;chr1;chr1;chr1;chr1;chr1;chr1;chr1;chr1;chr1;chr1;chr1;chr1;chr1;chr1;chr1;chr1;chr1;chr1;chr1;chr1;chr1;chr1;chr1;chr1;chr1;chr1;chr1;chr1;chr1;chr1;chr1;chr1;chr1;chr1;chr1;chr1;chr1;chr1;chr1;chr1;chr1;chr1;chr1;chr1;chr1;chr1;chr1	93478993;93478993;93478993;93479061;93489124;93489124;93489128;93491157;93491157;93491157;93491157;93495579;93495579;93495579;93495579;93497341;93497341;93497341;93497341;93499012;93499012;93499012;93499012;93499273;93499273;93499273;93499273;93500458;93500458;93500458;93500458;93501507;93501507;93501507;93501507;93503435;93503435;93503435;93503435;93505544;93505544;93505544;93505544;93506963;935…	93479068;93479068;93479068;93479180;93489154;93489154;93489154;93491277;93491277;93491277;93491277;93495665;93495665;93495665;93495665;93497464;93497464;93497464;93497464;93499146;93499146;93499146;93499146;93499390;93499390;93499390;93499390;93500559;93500559;93500559;93500559;93501652;93501652;93501652;93501652;93503518;93503518;93503518;93503518;93505601;93505601;93505601;93505601;93507082;935…	+;+;+;+;+;+;+;+;+;+;+;+;+;+;+;+;+;+;+;+;+;+;+;+;+;+;+;+;+;+;+;+;+;+;+;+;+;+;+;+;+;+;+;+;+;+;+;+;+;+;+	3334	septin 2	-1.23219	-0.301229	0.0535806	0.143747	1.12617	0.171424	0.271223	0.553189	1.38766	0.472654	0.00247983	0.007809	6.72167	6.78637	6.74095	6.71379	6.31	6.85275	6.37089	6.12042	6.70948	7.06434	6.91648	6.93673	4894	5349	4757	5283	3432	5093	3587	3039	4863	7219	6173	5912
Farp2	chr1;chr1;chr1;chr1;chr1;chr1;chr1;chr1;chr1;chr1;chr1;chr1;chr1;chr1;chr1;chr1;chr1;chr1;chr1;chr1;chr1;chr1;chr1;chr1;chr1;chr1;chr1	93512104;93528569;93560236;93561144;93563309;93567417;93569081;93569873;93574371;93576370;93576823;93577648;93579740;93599923;93603378;93604210;93605342;93607433;93609976;93612392;93613118;93617552;93618503;93618893;93620154;93620493;93621224	93512184;93528779;93560340;93561186;93563387;93567514;93569195;93570020;93574466;93576533;93576891;93577705;93579998;93600101;93603467;93604343;93605423;93607670;93610106;93612460;93613207;93617634;93618621;93619050;93620261;93620644;93621976	+;+;+;+;+;+;+;+;+;+;+;+;+;+;+;+;+;+;+;+;+;+;+;+;+;+;+	3912	FERM, RhoGEF and pleckstrin domain protein 2	-1.19146	-0.252736	0.114281	0.242491	-1.12891	-0.174931	0.26919	0.550934	1.05541	0.0778054	0.628044	0.708517	1.9339	1.86403	2.04136	1.7603	1.74179	1.6725	1.47911	1.70199	1.89579	1.53367	1.7169	1.75399	206	205	213	198	168	163	140	165	201	181	195	189
Stk25	chr1;chr1;chr1;chr1;chr1;chr1;chr1;chr1;chr1;chr1;chr1;chr1	93620751;93623396;93624553;93625034;93625461;93625781;93626051;93627025;93627654;93629034;93635298;93635547	93622526;93623532;93624624;93625148;93625606;93625966;93626208;93627133;93627710;93629264;93635383;93635727	-;-;-;-;-;-;-;-;-;-;-;-	3254	serine/threonine kinase 25 (yeast)	1.09804	0.134934	0.225696	0.385176	-1.02401	-0.0342291	0.758499	0.892884	-1.12441	-0.169163	0.128638	0.198628	4.51331	4.51136	4.65878	4.52084	4.58505	4.59376	4.68918	4.86232	4.67245	4.43146	4.5319	4.42349	1032	1077	1095	1126	1012	1037	1090	1239	1155	1134	1152	1009
Bok	chr1;chr1;chr1;chr1;chr1	93685694;93686418;93689157;93694060;93695037	93685854;93686669;93689285;93694223;93695762	+;+;+;+;+	1432	BCL2-related ovarian killer	2.66088	1.4119	0.00570828	0.0326338	1.11087	0.151692	0.767361	0.897177	-2.39531	-1.26021	0.0128548	0.0297027	0.540203	0.577106	0.545608	-0.335193	2.52295	-0.448355	1.68398	1.81071	0.537384	0.833449	0.410117	0.21425	27	29	26	15	105	12	58	64	27	39	27	22
Thap4	chr1;chr1;chr1;chr1;chr1;chr1	93705391;93714898;93716632;93725157;93749847;93754457	93705655;93715001;93716741;93725316;93750985;93754838	-;-;-;-;-;-	2160	THAP domain containing 4	1.21957	0.286369	0.0637197	0.161497	1.05488	0.0770737	0.617731	0.811726	-1.15612	-0.209296	0.173601	0.253899	3.16719	3.19722	3.19457	3.17266	3.4378	3.0582	3.58803	3.70721	3.2218	3.2874	3.24127	3.28595	268	286	262	292	302	236	336	368	279	339	311	303
Atg4b	chr1;chr1;chr1;chr1;chr1;chr1;chr1;chr1;chr1;chr1;chr1;chr1;chr1	93755033;93768053;93768253;93773770;93775133;93775628;93778285;93780718;93784412;93784753;93785910;93786511;93787686	93755054;93768154;93768324;93773868;93775234;93775700;93778364;93780911;93784490;93784898;93785966;93786604;93789529	+;+;+;+;+;+;+;+;+;+;+;+;+	2964	autophagy related 4B, cysteine peptidase	1.24693	0.318377	0.0141977	0.058818	1.12636	0.171667	0.185436	0.465914	-1.10704	-0.14671	0.255714	0.346894	3.46997	3.53355	3.43198	3.42909	3.8238	3.5306	3.79158	3.95793	3.49818	3.81965	3.5792	3.63194	455	497	425	480	543	451	532	602	465	675	541	530
Dtymk	chr1;chr1;chr1;chr1;chr1;chr1;chr1	93792576;93794726;93798380;93800495;93800802;93801698;93801698	93792943;93794923;93798470;93800910;93800910;93801934;93801934	-;-;-;-;-;-;-	1310	deoxythymidylate kinase	1.02883	0.0409988	0.780267	0.864441	1.2441	0.315097	0.0310042	0.198688	1.20924	0.274098	0.0608826	0.107193	4.878	4.79301	4.81149	4.85398	4.71247	5.04768	4.98301	4.72712	4.75726	5.32919	5.22106	5.22017	534	526	489	570	444	571	537	453	492	850	747	705
Ing5	chr1;chr1;chr1;chr1;chr1;chr1;chr1;chr1	93803965;93806048;93811782;93812407;93812666;93816375;93816638;93818281	93804039;93806119;93811948;93812518;93812759;93816510;93816699;93822100	+;+;+;+;+;+;+;+	4538	inhibitor of growth family, member 5	-1.06155	-0.0861656	0.472479	0.628425	1.05956	0.0834696	0.484228	0.726658	1.12477	0.169635	0.15643	0.233193	3.75584	3.80311	3.95915	3.8248	3.72478	3.93212	3.60633	3.72348	3.69062	3.97053	3.96976	4.02816	851	919	940	969	777	914	717	784	815	1149	1088	1070
D2hgdh	chr1;chr1;chr1;chr1;chr1;chr1;chr1;chr1;chr1;chr1	93825240;93826285;93829206;93829757;93832596;93835287;93837940;93838821;93848103;93850567	93825319;93826640;93829263;93829896;93832789;93835455;93838083;93838963;93848268;93852174	+;+;+;+;+;+;+;+;+;+	3058	D-2-hydroxyglutarate dehydrogenase	1.00144	0.00206943	0.995119	0.997406	-1.35587	-0.43922	0.195607	0.477635	-1.35782	-0.441289	0.193825	0.276887	2.69211	1.99354	2.78821	2.70024	1.87732	2.77568	2.56795	2.89331	0.925392	2.21203	2.62468	2.30001	273	175	280	298	144	275	234	296	79	227	287	216
Fam174a	chr1;chr1;chr1	95313628;95325109;95333936	95314250;95325243;95335284	+;+;+	2107	family with sequence similarity 174, member A	1.01508	0.0215867	0.926819	0.958729	1.4068	0.492415	0.0312931	0.199316	1.3859	0.470828	0.0404838	0.0767382	1.2551	1.10859	1.11481	1.45344	1.26739	1.21959	1.17425	1.37933	1.33236	2.07121	1.54356	1.82448	68	64	59	85	64	63	60	70	72	141	92	106
St8sia4	chr1;chr1;chr1;chr1;chr1;chr1;chr1;chr1;chr1	95587682;95627243;95627507;95653513;95653513;95660864;95660864;95667149;95667149	95591964;95627800;95627800;95653770;95653770;95660995;95660995;95667594;95667594	-;-;-;-;-;-;-;-;-	5677	ST8 alpha-N-acetyl-neuraminide alpha-2,8-sialyltransferase 4	1.11539	0.157543	0.531091	0.677602	-1.01199	-0.0171917	0.945451	0.977298	-1.12876	-0.174735	0.486294	0.580915	-0.154365	0.263159	-0.291626	-0.171176	-0.20705	0.0715545	0.406147	-0.0110004	-0.400243	-0.107173	0.30017	-0.251412	69	97	60	74	62	77	96	72	58	83	105	67
Slco4c1	chr1;chr1;chr1;chr1;chr1;chr1;chr1;chr1;chr1;chr1;chr1;chr1;chr1	96818784;96821183;96823697;96828791;96831986;96836880;96837454;96839167;96841130;96842454;96844476;96867725;96871767	96819107;96821320;96823761;96828975;96832139;96837075;96837598;96839285;96841251;96842550;96844655;96867988;96872171	-;-;-;-;-;-;-;-;-;-;-;-;-	2394	solute carrier organic anion transporter family, member 4C1	-1.8118	-0.857425	0.0435674	0.12441	1.33304	0.414715	0.325611	0.60085	2.4152	1.27214	0.00296989	0.00906068	4.96445	4.85596	5.23106	5.07673	3.82961	5.38957	3.08297	3.01018	5.25648	5.45908	5.4622	5.61175	1038	1006	1198	1218	440	1325	262	251	1274	1702	1616	1693
Panct2	chr1;chr1;chr1;chr1	96871126;96872190;96872485;96877834	96871256;96872390;96872668;96881234	+;+;+;+	3917	pluripotency-associated noncoding transcript 2	-2.09533	-1.06718	0.0259529	0.0876119	1.04004	0.0566365	0.904254	0.961103	2.17922	1.12381	0.0190908	0.0411836	1.82406	1.82693	1.91331	1.69208	0.650973	1.97697	-0.507191	-0.782199	1.7443	1.82306	1.88728	2.02014	191	200	195	189	78	202	34	28	181	222	220	228
D1Ertd622e	chr1;chr1;chr1	97643902;97654600;97661831	97646361;97654689;97662018	-;-;-	2738	DNA segment, Chr 1, ERATO Doi 622, expressed	1.44839	0.534446	0.029582	0.0958156	-1.09864	-0.135719	0.585689	0.79204	-1.59125	-0.670165	0.00653501	0.017133	0.835334	1.20944	1.18185	1.27611	1.70454	1.00942	1.91015	1.8551	0.894701	0.893177	0.951317	1.24636	66	90	81	98	114	71	132	128	69	80	79	92
Ppip5k2	chr1;chr1;chr1;chr1;chr1;chr1;chr1;chr1;chr1;chr1;chr1;chr1;chr1;chr1;chr1;chr1;chr1;chr1;chr1;chr1;chr1;chr1;chr1;chr1;chr1;chr1;chr1;chr1	97706043;97711723;97713004;97719834;97723670;97727189;97727395;97728918;97729911;97733886;97734967;97740462;97740824;97741070;97744057;97745163;97745395;97746418;97747547;97749542;97750567;97752704;97755055;97755886;97756844;97759169;97761425;97769855	97707830;97711848;97713144;97719906;97723834;97727305;97727502;97729032;97730038;97734109;97735108;97740644;97740945;97741195;97744142;97745272;97745470;97746504;97747648;97749663;97750728;97752805;97755209;97755971;97756934;97759364;97761821;97770092	-;-;-;-;-;-;-;-;-;-;-;-;-;-;-;-;-;-;-;-;-;-;-;-;-;-;-;-	5568	diphosphoinositol pentakisphosphate kinase 2	-1.01328	-0.0190385	0.86826	0.920974	1.23075	0.299536	0.00887896	0.103549	1.2471	0.318574	0.00543935	0.014747	4.60088	4.54736	4.53859	4.59495	4.49501	4.71902	4.56975	4.40444	4.62598	4.98177	4.90521	4.94014	1878	1891	1725	2030	1628	1937	1718	1544	1915	2845	2556	2473
Gin1	chr1;chr1;chr1;chr1;chr1;chr1;chr1;chr1	97770179;97775447;97777326;97782927;97784753;97785055;97785976;97792297	97770255;97775592;97777519;97783232;97784944;97785222;97786258;97792971	+;+;+;+;+;+;+;+	2041	gypsy retrotransposon integrase 1	-1.37233	-0.456625	0.0258407	0.0874213	-1.05368	-0.0754365	0.704988	0.863335	1.30241	0.381189	0.0627976	0.109903	1.97929	2.09814	1.95898	1.7839	1.74554	1.70329	1.37486	1.13735	1.95032	1.86472	1.87988	1.84344	110	125	104	104	87	86	67	57	108	118	113	104
Pam	chr1;chr1;chr1;chr1;chr1;chr1;chr1;chr1;chr1;chr1;chr1;chr1;chr1;chr1;chr1;chr1;chr1;chr1;chr1;chr1;chr1;chr1;chr1;chr1;chr1;chr1	97821094;97822936;97825837;97831455;97834408;97837963;97840280;97840699;97842232;97844596;97853103;97864203;97884126;97885602;97894361;97895632;97895969;97897208;97898341;97923094;97924431;97934651;97944620;97975785;97976857;98095485	97821988;97822989;97826037;97831508;97834516;97838078;97840480;97840909;97842304;97844712;97853232;97864520;97884197;97885786;97894464;97895708;97896049;97897275;97898389;97923177;97924516;97934738;97944677;97975905;97977259;98095632	-;-;-;-;-;-;-;-;-;-;-;-;-;-;-;-;-;-;-;-;-;-;-;-;-;-	4103	peptidylglycine alpha-amidating monooxygenase	2.12869	1.08997	9.64289e-05	0.00228554	-1.1044	-0.14326	0.605847	0.803985	-2.35093	-1.23323	1.0949e-05	0.00011967	3.05048	3.04403	2.99625	2.848	4.43094	2.74975	4.31995	4.25475	2.91665	2.87848	2.84553	2.72963	471	490	435	444	1147	363	1064	1025	430	486	450	392
B230216N24Rik	chr1;chr1;chr1	98031123;98033116;98047702	98032108;98033215;98047793	-;-;-	1178	RIKEN cDNA B230216N24 gene	1.77297	0.826169	0.060725	0.156538	1.22314	0.290592	0.518991	0.74783	-1.44952	-0.535576	0.211456	0.29754	-0.337236	-0.390916	-0.529175	-0.810655	-0.143735	-0.657262	0.697408	0.565822	-0.0397858	-1.20036	-0.0726015	-0.00021646	11	11	9	8	12	8	23	21	14	6	15	15
Rnf152	chr1;chr1;chr1;chr1;chr1	105276917;105276917;105355041;105356343;105356343	105284954;105284954;105355163;105356710;105356710	-;-;-;-;-	8529	ring finger protein 152	4.00411	2.00148	0.0053303	0.0313876	-1.91624	-0.938281	0.208173	0.492032	-7.67285	-2.93976	9.91277e-05	0.000627823	-2.4331	-3.04143	-3.84995	-4.17259	-2.40932	-3.66732	-0.797023	-0.522159	-4.091	-4.7039	-3.31114	-4.12981	20	13	6	5	19	7	62	76	5	3	11	5
Pign	chr1;chr1;chr1;chr1;chr1;chr1;chr1;chr1;chr1;chr1;chr1;chr1;chr1;chr1;chr1;chr1;chr1;chr1;chr1;chr1;chr1;chr1;chr1;chr1;chr1;chr1;chr1;chr1;chr1;chr1;chr1	105518422;105546664;105549065;105552372;105554064;105554444;105557463;105557988;105566148;105579922;105584989;105587980;105589049;105589226;105591622;105597668;105599049;105637510;105638183;105640665;105644479;105646698;105648109;105649283;105653104;105655934;105656666;105657602;105658887;105659293;105663500	105522127;105546716;105549107;105552445;105554139;105554499;105557549;105558090;105566250;105580030;105585097;105588071;105589141;105589325;105591761;105597850;105599127;105637565;105638275;105640724;105644519;105646814;105648239;105649407;105653210;105656032;105656787;105657850;105659006;105659366;105663676	-;-;-;-;-;-;-;-;-;-;-;-;-;-;-;-;-;-;-;-;-;-;-;-;-;-;-;-;-;-;-	6777	phosphatidylinositol glycan anchor biosynthesis, class N	-1.09551	-0.131597	0.417423	0.579219	1.48669	0.5721	0.000386733	0.0164407	1.62867	0.703697	1.38713e-05	0.000143258	2.64051	2.60152	2.60415	2.64267	2.19149	2.84964	2.5236	2.31094	2.84297	3.31473	3.25091	3.31127	586	596	548	637	400	644	505	439	676	1089	987	972
2310035C23Rik	chr1;chr1;chr1;chr1;chr1;chr1;chr1;chr1;chr1;chr1;chr1;chr1;chr1;chr1;chr1;chr1;chr1;chr1;chr1;chr1;chr1;chr1;chr1;chr1;chr1;chr1;chr1;chr1;chr1;chr1;chr1;chr1;chr1;chr1;chr1;chr1;chr1;chr1;chr1;chr1;chr1;chr1;chr1;chr1;chr1;chr1;chr1;chr1;chr1;chr1;chr1;chr1;chr1;chr1;chr1;chr1;chr1	105663861;105663861;105678163;105678163;105686949;105687130;105687130;105687282;105687282;105691906;105691906;105692212;105692212;105692884;105692884;105695428;105695428;105696501;105696501;105703931;105703931;105713849;105713849;105716778;105716778;105718775;105718775;105719452;105719452;105721268;105721268;105725649;105725649;105726343;105726343;105727940;105727940;105731201;105731201;105734518…	105664633;105664633;105678252;105678252;105687020;105687185;105687185;105687395;105687395;105692109;105692109;105692303;105692303;105693177;105693177;105695503;105695503;105696596;105696596;105704043;105704043;105713939;105713939;105716849;105716849;105718915;105718915;105719616;105719616;105721415;105721415;105725805;105725805;105726466;105726466;105727988;105727988;105731280;105731280;105734624…	+;+;+;+;+;+;+;+;+;+;+;+;+;+;+;+;+;+;+;+;+;+;+;+;+;+;+;+;+;+;+;+;+;+;+;+;+;+;+;+;+;+;+;+;+;+;+;+;+;+;+;+;+;+;+;+;+	5406	NA	-1.01571	-0.0224879	0.858257	0.914273	1.19247	0.253955	0.0425235	0.233526	1.21121	0.276443	0.0275818	0.055597	3.40175	3.45343	3.34469	3.43852	3.27402	3.62504	3.34577	3.27672	3.45915	3.60467	3.70929	3.85295	793	859	731	883	677	880	713	685	827	1062	1082	1129
Tnfrsf11a	chr1;chr1;chr1;chr1;chr1;chr1;chr1;chr1;chr1;chr1	105780723;105808143;105809330;105813651;105817669;105819870;105821478;105825000;105826991;105844520	105780829;105808224;105809455;105813794;105817762;105819964;105821591;105825052;105827735;105847981	+;+;+;+;+;+;+;+;+;+	5022	tumor necrosis factor receptor superfamily, member 11a, NFKB activator	1.06501	0.0908634	0.849424	0.908969	-1.70317	-0.768222	0.120175	0.380399	-1.81389	-0.859085	0.0828559	0.138367	-1.80666	-1.05837	-2.27015	-2.06363	-2.04095	-2.25859	-1.17915	-1.3482	-2.67317	-3.69026	-2.00561	-1.85836	18	33	12	16	14	12	27	24	9	4	17	18
Zcchc2	chr1;chr1;chr1;chr1;chr1;chr1;chr1;chr1;chr1;chr1;chr1;chr1;chr1;chr1;chr1;chr1;chr1;chr1;chr1;chr1;chr1;chr1;chr1;chr1;chr1;chr1;chr1	105990406;105990406;106000931;106000931;106004100;106004100;106006015;106006015;106011702;106011702;106015999;106015999;106018219;106018219;106019848;106019848;106021726;106021726;106023200;106023200;106023664;106023664;106027403;106027403;106029752;106029752;106032096	105991707;105991707;106001042;106001042;106004176;106004176;106006086;106006086;106011814;106011814;106016093;106016093;106018302;106018302;106019905;106019905;106021858;106021858;106023264;106023264;106023758;106023758;106027531;106027531;106031233;106034079;106034079	+;+;+;+;+;+;+;+;+;+;+;+;+;+;+;+;+;+;+;+;+;+;+;+;+;+;+	6663	zinc finger, CCHC domain containing 2	-1.47599	-0.561682	1.40738e-05	0.00064021	-1.19923	-0.262108	0.0408066	0.228205	1.23078	0.299575	0.0206387	0.0438884	3.36469	3.25525	3.30352	3.37801	2.72495	2.99407	2.63907	2.67758	3.31874	2.92209	2.94767	3.03734	953	923	876	1044	570	700	538	557	925	815	786	790
Phlpp1	chr1;chr1;chr1;chr1;chr1;chr1;chr1;chr1;chr1;chr1;chr1;chr1;chr1;chr1;chr1;chr1;chr1	106171869;106281363;106286991;106318849;106338737;106339440;106343377;106344860;106347085;106350532;106364241;106369014;106376161;106380318;106386327;106389674;106392129	106173447;106281559;106287116;106319015;106338883;106339670;106343579;106344920;106347180;106350687;106364441;106369176;106376291;106380422;106386521;106389902;106394245	+;+;+;+;+;+;+;+;+;+;+;+;+;+;+;+;+	6104	PH domain and leucine rich repeat protein phosphatase 1	1.55149	0.63365	0.000156765	0.00309384	1.20886	0.273651	0.10239	0.356258	-1.28343	-0.359999	0.0305737	0.0608623	2.41188	1.98384	2.2737	2.24222	2.75216	2.42323	3.08322	3.10572	2.53998	2.39975	2.57629	2.51174	450	349	392	434	532	431	671	687	493	519	556	502
Bcl2	chr1;chr1;chr1	106538178;106711774;106712305	106543398;106714290;106714290	-;-;-	7738	B cell leukemia/lymphoma 2	1.77008	0.823811	0.00643786	0.0351821	-1.08302	-0.115059	0.704252	0.863068	-1.91703	-0.93887	0.00194536	0.00643786	0.757172	0.25282	0.478686	0.25178	1.53873	0.0494404	1.62694	1.3736	0.522479	0.0792137	0.349588	0.362565	180	132	142	137	290	104	309	261	153	130	149	142
Kdsr	chr1;chr1;chr1;chr1;chr1;chr1;chr1;chr1;chr1;chr1	106720410;106727629;106734547;106739331;106743669;106747488;106747771;106753212;106755444;106759544	106725021;106727730;106734630;106739414;106743860;106747583;106747836;106753268;106755533;106759742	-;-;-;-;-;-;-;-;-;-	5582	3-ketodihydrosphingosine reductase	-1.02323	-0.0331239	0.79368	0.872624	1.21372	0.27944	0.0252567	0.178328	1.24191	0.312564	0.0127609	0.0295276	2.2205	2.26109	2.24	2.30693	2.11476	2.34466	2.28504	2.14139	2.37229	2.69579	2.473	2.57932	360	387	350	415	312	373	352	321	401	583	473	481
Vps4b	chr1;chr1;chr1;chr1;chr1;chr1;chr1;chr1;chr1;chr1;chr1	106770788;106774007;106777270;106778969;106779962;106780504;106782666;106786703;106789929;106791678;106796421	106772548;106774147;106777489;106779050;106780110;106780660;106782785;106786770;106790085;106791789;106796725	-;-;-;-;-;-;-;-;-;-;-	3272	vacuolar protein sorting 4B	-1.06337	-0.088638	0.383887	0.547277	1.09576	0.131929	0.192309	0.474007	1.16519	0.220567	0.0298405	0.059632	4.70687	4.6853	4.67042	4.71982	4.49663	4.79126	4.59968	4.52247	4.76561	4.8717	4.815	4.85495	1187	1222	1110	1300	957	1196	1030	984	1239	1548	1410	1369
Dsel	chr1;chr1	111858702;111864095	111863640;111864918	-;-	5763	dermatan sulfate epimerase-like	-1.12571	-0.170837	0.342005	0.507147	-1.14689	-0.197733	0.269329	0.551052	-1.01882	-0.0268957	0.881432	0.914906	1.72987	1.66139	1.42771	1.26484	1.19977	1.21494	1.55237	1.4531	1.57243	1.19344	1.39372	1.14904	264	263	205	207	170	175	218	205	237	211	230	183
Tsn	chr1;chr1;chr1;chr1;chr1;chr1	118298518;118304691;118305200;118308745;118309773;118311001	118301037;118304770;118305315;118308841;118309866;118311132	-;-;-;-;-;-	3039	translin	-1.0124	-0.017786	0.892308	0.93683	1.27961	0.355706	0.00660125	0.08697	1.29549	0.373492	0.00439298	0.0124261	4.87869	4.73539	4.90718	4.94849	4.79324	4.93587	4.85114	4.82318	4.82612	5.33218	5.3694	5.30621	1242	1175	1215	1415	1092	1228	1139	1126	1200	1979	1924	1739
Nifk	chr1;chr1;chr1;chr1;chr1;chr1;chr1	118321843;118323582;118327625;118329353;118330606;118332344;118332750	118321997;118323725;118327733;118329564;118330662;118332478;118333831	+;+;+;+;+;+;+	1894	nucleolar protein interacting with the FHA domain of MKI67	-1.15558	-0.208612	0.175792	0.323816	-1.03646	-0.0516589	0.736678	0.881675	1.11493	0.156953	0.308237	0.403487	5.36754	5.28946	5.43956	5.46354	5.09762	5.60152	5.01918	4.91259	5.12411	5.44181	5.35092	5.42113	1086	1075	1095	1260	840	1214	797	746	919	1330	1183	1173
Clasp1	chr1;chr1;chr1;chr1;chr1;chr1;chr1;chr1;chr1;chr1;chr1;chr1;chr1;chr1;chr1;chr1;chr1;chr1;chr1;chr1;chr1;chr1;chr1;chr1;chr1;chr1;chr1;chr1;chr1;chr1;chr1;chr1;chr1;chr1;chr1;chr1;chr1;chr1;chr1;chr1;chr1;chr1;chr1;chr1;chr1;chr1;chr1;chr1;chr1;chr1;chr1;chr1;chr1;chr1;chr1;chr1;chr1;chr1;chr1;chr1;chr1;chr1;chr1;chr1;chr1;chr1;chr1;chr1;chr1;chr1;chr1;chr1;chr1;chr1;chr1;chr1;chr1;chr1;chr1;chr1…	118389058;118389058;118389058;118419440;118419440;118419440;118459801;118459801;118459801;118461187;118461187;118461187;118462466;118462466;118462466;118464528;118464528;118464528;118467880;118467880;118467880;118471772;118471772;118471772;118497634;118497634;118497634;118499648;118499648;118499648;118501302;118501302;118501302;118502853;118502853;118502853;118503820;118503820;118503820;118504896…	118389521;118389521;118389521;118419918;118419918;118419918;118459879;118459879;118459879;118461290;118461290;118461290;118462557;118462557;118462557;118464603;118464603;118464603;118467977;118467977;118467977;118471839;118471839;118471839;118497786;118497786;118497786;118499721;118499721;118499721;118501394;118501394;118501394;118502998;118502998;118502998;118503955;118503955;118503955;118504966…	+;+;+;+;+;+;+;+;+;+;+;+;+;+;+;+;+;+;+;+;+;+;+;+;+;+;+;+;+;+;+;+;+;+;+;+;+;+;+;+;+;+;+;+;+;+;+;+;+;+;+;+;+;+;+;+;+;+;+;+;+;+;+;+;+;+;+;+;+;+;+;+;+;+;+;+;+;+;+;+;+;+;+;+;+;+;+;+;+;+;+;+;+;+;+;+;+;+;+;+;+;+;+;+;+;+;+;+;+;+;+;+;+;+	7875	CLIP associating protein 1	1.62936	0.704302	0.00109236	0.011378	-1.19221	-0.25364	0.238363	0.521675	-1.94254	-0.957942	9.77115e-06	0.000109665	4.07677	3.82967	3.98399	3.80487	4.8301	3.76639	4.82581	4.84582	3.91209	3.41172	3.70915	3.62216	1847	1626	1661	1660	2906	1415	2903	2967	1651	1354	1577	1402
2900060B14Rik	chr1	118458669	118459265	-	597	RIKEN cDNA 2900060B14 gene	-1.20766	-0.272209	0.633637	0.758021	1.01116	0.0160109	0.976619	0.990211	1.22113	0.28822	0.610952	0.693515	-0.252256	0.795144	0.802309	-0.553619	-0.407753	0.323275	0.482044	-0.190183	0.261499	1.14026	-0.163051	-0.513779	5	13	12	4	4	8	9	5	8	19	6	4
Tfcp2l1	chr1;chr1;chr1;chr1;chr1;chr1;chr1;chr1;chr1;chr1;chr1;chr1;chr1;chr1;chr1	118627945;118632242;118652301;118652869;118653716;118656368;118659008;118661980;118664759;118664898;118666116;118668631;118669389;118675575;118677388	118628102;118632393;118652377;118652974;118653822;118656520;118659118;118662071;118664807;118664991;118666206;118668734;118669531;118675626;118685168	+;+;+;+;+;+;+;+;+;+;+;+;+;+;+	9270	transcription factor CP2-like 1	-1.01744	-0.0249493	0.926374	0.958422	1.63168	0.706356	0.0091323	0.105075	1.66014	0.731306	0.00698474	0.0180811	3.4858	3.12519	3.61612	3.38758	3.2437	4.16515	2.79509	2.92011	3.7147	4.14943	4.27263	4.2747	1443	1174	1515	1463	1138	2197	835	918	1695	2660	2745	2596
Gli2	chr1;chr1;chr1;chr1;chr1;chr1;chr1;chr1;chr1;chr1;chr1;chr1;chr1;chr1	118834061;118840254;118841916;118844351;118845917;118848383;118853258;118854441;118855436;118866572;118867979;118890296;119002040;119053302	118838177;118840590;118842197;118844515;118846066;118848517;118853380;118854657;118855637;118866757;118868181;118890401;119002206;119053619	-;-;-;-;-;-;-;-;-;-;-;-;-;-	6708	GLI-Kruppel family member GLI2	2.12094	1.0847	0.0309266	0.0987058	-1.88894	-0.917576	0.0680771	0.29466	-4.00633	-2.00228	0.000105346	0.000659493	2.04053	1.64509	2.20203	1.28664	2.93264	1.17225	3.22334	3.4557	1.81448	-0.668604	0.743322	0.833255	382	303	410	245	663	198	813	963	327	66	170	171
Inhbb	chr1;chr1	119415465;119420627	119418097;119422248	-;-	4255	inhibin beta-B	-1.57378	-0.654236	0.314741	0.478757	-2.92936	-1.55058	0.0234264	0.172621	-1.86135	-0.896348	0.206305	0.29178	-2.19006	-1.69845	-3.26828	-2.66347	-1.71354	-3.85947	-3.51372	-3.52079	-3.89852	-3.70068	-2.99641	-3.60758	11	17	4	8	15	2	3	3	2	3	6	3
Ralb	chr1;chr1;chr1;chr1;chr1	119470305;119475895;119477915;119483494;119504577	119471825;119476072;119478123;119483656;119504782	-;-;-;-;-	2277	v-ral simian leukemia viral oncogene B	-1.37423	-0.458627	0.00453276	0.0283157	-1.02065	-0.029493	0.854543	0.938271	1.34643	0.429134	0.00788556	0.0199547	5.99024	5.93463	6.18442	6.14598	5.42835	6.06809	5.42668	5.39588	6.23054	5.96088	5.93582	6.00613	2012	2023	2208	2433	1271	2018	1272	1255	2382	2293	2135	2117
Tmem185b	chr1	119526154	119528983	+	2830	transmembrane protein 185B	-1.36743	-0.451472	0.0129275	0.0555218	1.22919	0.297709	0.0935908	0.343817	1.68084	0.749181	3.38864e-05	0.000279658	2.55233	2.83228	2.72616	2.65474	2.3153	2.54834	2.0445	2.01408	2.71996	3.24196	2.87435	3.06975	229	291	248	267	181	217	150	148	258	431	316	342
3830432H09Rik	chr1;chr1;chr1;chr1	119529480;119534978;119535762;119536063	119531596;119535022;119535910;119536165	-;-;-;-	2414	RIKEN cDNA 3830432H09 gene	2.48051	1.31064	0.0135457	0.0571697	1.3042	0.383167	0.484273	0.726658	-1.90194	-0.927473	0.071809	0.122938	-1.90412	-1.80243	-1.85691	-1.84574	-0.278143	-0.919365	-0.523328	-1.41598	-2.07684	-3.18485	-1.02604	-0.875322	7	8	7	8	24	15	20	10	6	2	16	17
Epb4.1l5	chr1;chr1;chr1;chr1;chr1;chr1;chr1;chr1;chr1;chr1;chr1;chr1;chr1;chr1;chr1;chr1;chr1;chr1;chr1;chr1;chr1;chr1;chr1;chr1;chr1;chr1;chr1;chr1;chr1;chr1;chr1;chr1;chr1;chr1;chr1;chr1;chr1;chr1;chr1;chr1;chr1;chr1	119545033;119549887;119550522;119554206;119555052;119567796;119570045;119572806;119578914;119594824;119599005;119599005;119600198;119600198;119605228;119605228;119607987;119607987;119609117;119609117;119615346;119615346;119616401;119616401;119617364;119617364;119617554;119617554;119620167;119620167;119620675;119620675;119621886;119621886;119623926;119623926;119633545;119633545;119642477;119642477…	119549195;119550017;119550563;119554280;119555142;119567860;119570173;119572903;119579077;119596059;119599120;119599120;119600237;119600237;119605255;119605255;119608093;119608093;119609286;119609286;119615415;119615415;119616489;119616489;119617451;119617451;119617674;119617674;119620219;119620219;119620719;119620719;119621964;119621964;119623968;119623968;119633649;119633649;119642658;119642658…	-;-;-;-;-;-;-;-;-;-;-;-;-;-;-;-;-;-;-;-;-;-;-;-;-;-;-;-;-;-;-;-;-;-;-;-;-;-;-;-;-;-	7746	NA	1.041	0.0579671	0.619737	0.747158	-1.0365	-0.0517236	0.657636	0.836138	-1.079	-0.109691	0.347622	0.444528	3.57449	3.43494	3.66247	3.46094	3.68564	3.55519	3.6694	3.45271	3.2674	3.45877	3.62586	3.55917	1282	1216	1307	1286	1292	1202	1280	1110	1038	1376	1464	1320
Ptpn4	chr1;chr1;chr1;chr1;chr1;chr1;chr1;chr1;chr1;chr1;chr1;chr1;chr1;chr1;chr1;chr1;chr1;chr1;chr1;chr1;chr1;chr1;chr1;chr1;chr1;chr1;chr1	119658093;119667514;119675549;119678755;119680049;119682484;119682705;119684467;119687610;119691601;119691746;119692750;119706155;119707776;119715947;119721864;119726033;119741355;119743352;119765031;119765429;119765878;119773049;119773229;119783482;119802323;119836902	119659917;119667649;119675697;119678883;119680195;119682545;119682795;119684633;119687766;119691657;119691829;119692909;119706313;119707901;119716015;119722036;119726096;119741443;119743439;119765151;119765481;119765922;119773127;119773271;119783589;119802477;119837071	-;-;-;-;-;-;-;-;-;-;-;-;-;-;-;-;-;-;-;-;-;-;-;-;-;-;-	4706	protein tyrosine phosphatase, non-receptor type 4	1.29543	0.373433	0.0532806	0.14331	-1.23836	-0.308426	0.112867	0.370996	-1.60421	-0.681859	0.000452196	0.00203287	2.40156	2.32584	2.11948	2.14868	2.67389	2.15377	2.96776	2.59152	1.56377	2.1035	2.08518	1.97055	344	341	271	313	388	275	477	370	192	325	304	265
Tmem177	chr1;chr1	119907899;119913133	119911154;119913168	-;-	3292	transmembrane protein 177	-1.06503	-0.0909004	0.619793	0.747164	1.18037	0.239236	0.181268	0.45995	1.25713	0.330136	0.0679037	0.117287	1.44806	1.38556	1.37437	1.22411	1.32202	1.34901	1.31926	1.07402	1.34965	1.62474	1.66601	1.711	123	123	112	114	105	109	105	89	115	162	158	154
Tmem37	chr1;chr1	120067377;120073712	120068324;120073780	-;-	1017	transmembrane protein 37	-2.00557	-1.00401	0.00334992	0.0232032	1.27894	0.354947	0.294224	0.574167	2.565	1.35896	8.05985e-05	0.000533578	6.17437	6.1609	6.20454	6.18847	4.98414	6.19904	4.28489	4.3551	6.43862	6.60155	6.4636	6.63253	1020	1056	999	1118	416	986	256	271	1228	1596	1374	1459
Dbi	chr1;chr1;chr1;chr1;chr1;chr1;chr1;chr1	120113280;120113280;120116386;120116386;120119895;120119895;120120762;120120945	120113533;120113533;120116448;120116448;120120012;120120012;120120919;120121096	-;-;-;-;-;-;-;-	745	diazepam binding inhibitor	-1.13783	-0.186291	0.246453	0.408909	1.09532	0.131358	0.412463	0.673784	1.2463	0.317649	0.0480398	0.088201	6.93226	6.76613	7.21385	7.15109	6.65536	7.26198	6.70915	6.6367	7.0463	7.22386	7.13557	7.21805	1264	1177	1474	1597	973	1510	1012	970	1371	1800	1604	1604
3110009E18Rik	chr1;chr1;chr1;chr1;chr1;chr1;chr1;chr1;chr1;chr1;chr1	120121187;120121187;120150603;120150603;120160606;120160606;120166135;120166135;120171401;120188041;120188041	120121217;120121810;120150747;120150747;120160656;120160656;120166172;120166172;120171482;120188189;120188189	+;+;+;+;+;+;+;+;+;+;+	1089	RIKEN cDNA 3110009E18 gene	1.17987	0.238629	0.367812	0.532351	-1.16956	-0.225969	0.403129	0.666114	-1.37993	-0.464599	0.0830287	0.138581	0.984183	1.22692	1.08801	1.35753	1.45818	1.67183	1.25673	1.15808	0.774745	1.32965	0.648603	0.977775	28	35	29	40	37	44	32	30	24	42	24	29
Steap3	chr1;chr1;chr1;chr1;chr1;chr1;chr1;chr1;chr1;chr1;chr1	120226416;120226416;120234242;120234242;120241432;120241432;120243768;120243768;120265232;120269983;120270938	120227928;120227928;120234406;120234406;120241959;120241959;120244267;120244267;120265280;120270259;120271082	-;-;-;-;-;-;-;-;-;-;-	3177	STEAP family member 3	-1.21084	-0.276005	0.509457	0.65926	-1.16636	-0.222013	0.594936	0.797246	1.03813	0.053992	0.897342	0.926511	1.4162	2.44225	1.23644	2.51444	0.780513	2.09836	1.88711	1.88522	0.552738	1.84957	2.19584	2.08412	116	249	98	272	69	178	151	152	63	183	221	193
En1	chr1;chr1	120602487;120606873	120603921;120607991	+;+	2554	engrailed 1	4.10661	2.03795	0.0118814	0.0524144	-1.92014	-0.94121	0.270426	0.552445	-7.88525	-2.97916	0.000492727	0.00217365	-2.1559	-1.62223	-1.93824	-2.90692	-3.10935	-1.9277	0.987095	-0.214352	-2.57452	-2.96428	-2.91963	-2.61073	6	10	7	3	2	7	64	27	4	3	3	4
Insig2	chr1;chr1;chr1;chr1;chr1;chr1;chr1;chr1;chr1;chr1;chr1;chr1;chr1;chr1;chr1;chr1;chr1;chr1;chr1;chr1;chr1;chr1;chr1	121304353;121304353;121304353;121304353;121306864;121306864;121306864;121306864;121307140;121307140;121307140;121307140;121312201;121312201;121312201;121312201;121319597;121319597;121319597;121327521;121327691;121327691;121332492	121305947;121305947;121305947;121305947;121306963;121306963;121306963;121306963;121307306;121307306;121307306;121307306;121312325;121312325;121312325;121312325;121319905;121319972;121319972;121327678;121328024;121328024;121332589	-;-;-;-;-;-;-;-;-;-;-;-;-;-;-;-;-;-;-;-;-;-;-	2953	insulin induced gene 2	-1.06612	-0.0923741	0.642806	0.765006	1.50207	0.586952	0.00271237	0.0527409	1.60139	0.679326	0.000564249	0.00242337	2.09858	2.19835	2.02957	2.14423	2.13043	2.26663	1.67736	1.97182	2.22114	2.92239	2.77623	2.78671	174	195	159	195	166	186	121	150	190	360	308	293
Ccdc93	chr1;chr1;chr1;chr1;chr1;chr1;chr1;chr1;chr1;chr1;chr1;chr1;chr1;chr1;chr1;chr1;chr1;chr1;chr1;chr1;chr1;chr1;chr1;chr1;chr1;chr1;chr1;chr1;chr1;chr1;chr1;chr1;chr1;chr1;chr1;chr1;chr1;chr1;chr1;chr1;chr1;chr1;chr1;chr1;chr1;chr1;chr1;chr1	121431067;121431067;121434533;121434533;121437796;121437796;121441782;121441782;121445640;121445640;121448224;121448224;121456071;121456071;121461464;121461464;121461887;121461887;121462233;121462236;121463099;121463099;121476032;121476032;121477835;121477835;121480815;121480815;121481996;121481996;121482601;121482601;121483287;121483287;121486603;121486603;121491122;121491122;121492905;121492905…	121431257;121431257;121434646;121434646;121437890;121437890;121441893;121441893;121445738;121445738;121448280;121448280;121456171;121456171;121461500;121461500;121461979;121461979;121462283;121462283;121463185;121463185;121476148;121476148;121477897;121477897;121480888;121480888;121482077;121482077;121482666;121482666;121483340;121483340;121486665;121486665;121491230;121491230;121492987;121492987…	+;+;+;+;+;+;+;+;+;+;+;+;+;+;+;+;+;+;+;+;+;+;+;+;+;+;+;+;+;+;+;+;+;+;+;+;+;+;+;+;+;+;+;+;+;+;+;+	7256	coiled-coil domain containing 93	-1.5346	-0.617863	0.00276269	0.0203023	1.2651	0.339253	0.0983604	0.349981	1.94142	0.957116	3.8827e-06	5.64419e-05	4.09807	3.91824	4.08024	4.06975	3.37446	4.0507	2.91914	3.08619	4.25968	4.39543	4.37108	4.49315	1727	1593	1636	1838	975	1588	712	806	1936	2469	2300	2364
Ddx18	chr1;chr1;chr1;chr1;chr1;chr1;chr1;chr1;chr1;chr1;chr1;chr1;chr1	121553835;121555216;121555691;121557405;121558411;121559166;121560132;121561281;121561690;121562059;121564493;121565881;121567791	121554138;121555393;121555747;121557518;121558563;121559327;121560271;121561595;121561790;121562194;121564603;121566168;121567980	-;-;-;-;-;-;-;-;-;-;-;-;-	2249	DEAD (Asp-Glu-Ala-Asp) box polypeptide 18	-1.00064	-0.000919089	0.995055	0.997406	1.19277	0.254312	0.0851331	0.331568	1.19353	0.255231	0.0844096	0.14047	4.71696	4.47268	4.6334	4.69563	4.50053	4.85051	4.72733	4.40551	4.51703	4.99454	4.96656	5.01102	821	724	743	878	659	856	773	623	716	1158	1076	1048
Actr3	chr1;chr1;chr1;chr1;chr1;chr1;chr1;chr1;chr1;chr1;chr1;chr1;chr1;chr1;chr1;chr1;chr1;chr1;chr1;chr1;chr1;chr1;chr1;chr1;chr1;chr1;chr1;chr1;chr1;chr1;chr1;chr1;chr1;chr1;chr1;chr1;chr1;chr1	125392905;125392905;125392905;125395068;125395068;125395068;125397107;125397107;125397107;125397452;125397452;125397452;125403393;125403393;125403393;125405845;125405845;125405845;125407292;125407292;125407292;125408520;125408520;125408520;125411264;125411264;125411264;125416256;125416256;125416256;125418249;125418249;125418249;125435285;125435285;125435285;125435650;125435653	125394090;125394090;125394090;125395151;125395151;125395151;125397232;125397232;125397232;125397544;125397544;125397544;125403566;125403566;125403566;125405988;125405988;125405988;125407399;125407399;125407399;125408615;125408615;125408615;125411374;125411374;125411374;125416380;125416380;125416380;125418304;125418304;125418304;125435457;125435457;125435727;125435727;125435727	-;-;-;-;-;-;-;-;-;-;-;-;-;-;-;-;-;-;-;-;-;-;-;-;-;-;-;-;-;-;-;-;-;-;-;-;-;-	2746	ARP3 actin-related protein 3	-1.16996	-0.226454	0.109374	0.236155	1.34583	0.4285	0.00242572	0.049269	1.57457	0.654954	3.84777e-06	5.60456e-05	6.39256	6.28295	6.40432	6.46604	6.13425	6.44532	6.14178	5.86684	6.5445	6.95988	6.84588	6.88119	3208	3107	3102	3664	2502	3162	2520	2099	3572	5530	4841	4685
Slc35f5	chr1;chr1;chr1;chr1;chr1;chr1;chr1;chr1;chr1;chr1;chr1;chr1;chr1;chr1;chr1;chr1	125561016;125562275;125562500;125566468;125568547;125570547;125572313;125574666;125576172;125579263;125584453;125585074;125587365;125589811;125591033;125594913	125561284;125562365;125562641;125566611;125568609;125570628;125572503;125574747;125576259;125579327;125584557;125585233;125587455;125589965;125591129;125595684	+;+;+;+;+;+;+;+;+;+;+;+;+;+;+;+	2597	solute carrier family 35, member F5	-1.74502	-0.803246	0.00117101	0.0119005	1.56313	0.644442	0.00850912	0.100434	2.72771	1.44769	6.94588e-09	5.2359e-07	4.07019	4.17069	4.24226	4.04218	3.08388	4.02986	2.92113	2.98663	4.25417	4.97989	4.91485	4.8481	605	678	654	644	284	559	254	268	689	1324	1199	1081
Gpr39	chr1;chr1	125676996;125872370	125678192;125873861	+;+	2689	G protein-coupled receptor 39	-1.97079	-0.978772	0.00110768	0.0114641	-1.28504	-0.361814	0.22013	0.502475	1.53364	0.616958	0.0394117	0.0750367	2.76301	2.43247	2.86204	2.78111	1.34775	2.58873	1.43928	1.1245	2.62929	2.20247	2.21315	2.35401	252	209	259	277	87	212	93	75	230	198	189	197
Lypd1	chr1;chr1;chr1	125872042;125910391;125911839	125873571;125910528;125912214	-;-;-	2044	Ly6/Plaur domain containing 1	7.92482	2.98638	2.59207e-05	0.000954822	-1.30285	-0.381674	0.64623	0.829702	-10.3249	-3.36805	3.90833e-06	5.67018e-05	-2.83923	-2.5534	-3.84867	-2.11161	-0.838156	-1.60634	0.166883	0.107012	-3.84867	-2.18072	-2.90802	-3.27648	2	3	0	5	13	7	28	27	0	5	2	1
Nckap5	chr1;chr1;chr1;chr1;chr1;chr1;chr1;chr1;chr1;chr1;chr1;chr1;chr1;chr1;chr1;chr1;chr1;chr1;chr1;chr1;chr1;chr1;chr1;chr1;chr1;chr1;chr1;chr1;chr1;chr1;chr1;chr1;chr1;chr1;chr1;chr1;chr1;chr1;chr1;chr1;chr1;chr1;chr1;chr1;chr1	125913636;125913636;125913636;125976926;125976926;125981383;125981383;125981383;126014571;126014571;126014571;126023033;126023033;126024276;126024276;126033773;126033773;126102544;126102544;126102544;126110209;126110209;126110209;126124043;126124043;126124043;126222609;126222609;126222609;126258391;126258391;126258391;126382052;126382052;126382052;126448454;126448454;126448454;126492548;126528682…	125915021;125915021;125915021;125977062;125977062;125981697;125981697;125981697;126014649;126014649;126014649;126023210;126023210;126028015;126028015;126033964;126033964;126102663;126102663;126102663;126110247;126110247;126110247;126124111;126124111;126124111;126222761;126222761;126222761;126258478;126258478;126258478;126382185;126382185;126382185;126448517;126448517;126448517;126492927;126528755…	-;-;-;-;-;-;-;-;-;-;-;-;-;-;-;-;-;-;-;-;-;-;-;-;-;-;-;-;-;-;-;-;-;-;-;-;-;-;-;-;-;-;-;-;-	7593	NCK-associated protein 5	-1.35915	-0.4427	0.026487	0.0887796	-1.07418	-0.103239	0.602131	0.802111	1.26528	0.339461	0.0887666	0.146317	2.12542	2.10228	2.23161	2.25178	1.44759	2.17028	1.53327	1.68854	2.40565	1.59918	2.11744	2.07442	459	472	474	544	267	450	284	319	559	370	503	461
Mgat5	chr1;chr1;chr1;chr1;chr1;chr1;chr1;chr1;chr1;chr1;chr1;chr1;chr1;chr1;chr1;chr1;chr1;chr1	127204986;127249790;127306634;127320604;127365148;127366403;127382921;127384768;127387343;127390744;127397507;127412127;127446242;127459836;127469192;127471501;127479465;127482527	127205427;127249839;127307016;127320765;127365224;127366492;127382992;127384929;127387512;127390878;127397640;127412260;127446391;127459982;127469308;127471575;127479622;127482972	+;+;+;+;+;+;+;+;+;+;+;+;+;+;+;+;+;+	3104	mannoside acetylglucosaminyltransferase 5	1.2979	0.376174	0.0342943	0.106085	-1.29983	-0.378324	0.0362595	0.215728	-1.68704	-0.754498	2.72845e-05	0.000238499	2.17455	2.33083	2.07799	2.01252	2.57346	2.09946	2.61801	2.74	1.84031	1.66499	1.76875	1.84133	193	225	173	187	238	174	246	270	153	157	160	159
Tmem163	chr1;chr1;chr1;chr1;chr1;chr1;chr1;chr1	127490342;127495718;127500184;127519345;127551326;127552761;127668651;127677431	127491660;127495859;127500295;127519441;127551417;127552804;127668770;127678021	-;-;-;-;-;-;-;-	2517	transmembrane protein 163	9.16288	3.1958	3.11139e-05	0.00107314	-1.02103	-0.0300221	0.968722	0.987287	-9.35555	-3.22582	2.58167e-05	0.000228261	-2.32816	-1.37986	-1.76346	-3.5964	1.66819	-2.0791	0.870306	0.859222	-2.33033	-2.48103	-1.78799	-1.8579	5	12	8	1	102	6	58	58	5	5	9	8
Acmsd	chr1;chr1;chr1;chr1;chr1;chr1;chr1;chr1;chr1;chr1	127729413;127738551;127739943;127745776;127748989;127753788;127758004;127759659;127765880;127766283	127729542;127738595;127740039;127745825;127749225;127753881;127758099;127759831;127765978;127767564	+;+;+;+;+;+;+;+;+;+	2303	amino carboxymuconate semialdehyde decarboxylase	-1.48295	-0.568472	0.42944	0.590627	-1.40423	-0.489775	0.486473	0.727198	1.05606	0.0786973	0.915058	0.939689	-1.83621	-1.73452	-3.40899	-1.92758	-2.9601	-1.77846	-2.96156	-2.63515	-4.02079	-2.35284	-2.77039	-1.59292	7	8	1	7	2	7	2	3	0	5	3	9
Ccnt2	chr1;chr1;chr1;chr1;chr1;chr1;chr1;chr1;chr1	127774164;127775101;127791605;127793358;127795255;127797841;127799390;127801606;127802162	127774385;127775182;127791733;127793418;127795317;127797886;127799553;127801676;127804837	+;+;+;+;+;+;+;+;+	3514	cyclin T2	1.18212	0.241377	0.0898897	0.2062	-1.15161	-0.203652	0.153272	0.42727	-1.36134	-0.445029	0.00181138	0.00608956	4.51768	4.37211	4.4792	4.3763	4.72795	4.36876	4.77557	4.80169	4.28322	3.87658	4.30929	4.41449	1118	1056	1044	1100	1207	958	1250	1283	952	833	1066	1083
Rab3gap1	chr1;chr1;chr1;chr1;chr1;chr1;chr1;chr1;chr1;chr1;chr1;chr1;chr1;chr1;chr1;chr1;chr1;chr1;chr1;chr1;chr1;chr1;chr1;chr1	127868773;127868925;127874080;127889156;127891018;127901579;127903672;127909851;127915639;127918221;127919568;127924728;127925275;127927460;127927949;127930390;127930707;127934417;127937338;127937989;127938198;127938575;127939046;127942374	127868829;127868980;127874155;127889288;127891096;127901698;127903837;127909950;127915720;127918289;127919641;127924820;127925441;127927549;127928121;127930444;127931078;127934554;127937565;127938085;127938301;127938690;127939148;127943876	+;+;+;+;+;+;+;+;+;+;+;+;+;+;+;+;+;+;+;+;+;+;+;+	4251	RAB3 GTPase activating protein subunit 1	-1.14546	-0.195928	0.0969608	0.217611	1.18581	0.245878	0.0352317	0.211714	1.3583	0.441807	0.000171812	0.000967119	3.64897	3.61066	3.60422	3.71857	3.42292	3.67496	3.38808	3.28935	3.73639	3.90739	3.92229	3.98855	740	753	688	843	590	716	577	543	788	1030	986	975
Zranb3	chr1;chr1;chr1;chr1;chr1;chr1;chr1;chr1;chr1;chr1;chr1;chr1;chr1;chr1;chr1;chr1;chr1;chr1;chr1;chr1;chr1;chr1;chr1;chr1;chr1;chr1;chr1;chr1;chr1;chr1;chr1;chr1;chr1;chr1;chr1;chr1;chr1;chr1;chr1;chr1;chr1;chr1	127954179;127954179;127956537;127956537;127959710;127959710;127960759;127960759;127963761;127963761;127965063;127965063;127967878;127967878;127972947;127972947;127976139;127976139;127987997;127987997;127992800;127992800;127996853;127996853;127999341;127999341;128016043;128016043;128017558;128017558;128032849;128032849;128036398;128036398;128040818;128040818;128057982;128057982;128091843;128091843…	127955065;127955065;127956668;127956668;127960100;127960100;127960869;127960869;127963903;127963903;127965164;127965164;127967969;127967969;127973144;127973144;127976544;127976544;127988146;127988146;127992979;127992979;127996972;127996972;127999460;127999460;128016159;128016159;128017729;128017729;128032934;128032934;128036629;128036629;128040996;128040996;128058000;128058000;128092010;128092010…	-;-;-;-;-;-;-;-;-;-;-;-;-;-;-;-;-;-;-;-;-;-;-;-;-;-;-;-;-;-;-;-;-;-;-;-;-;-;-;-;-;-	4304	zinc finger, RAN-binding domain containing 3	1.5817	0.661473	0.00408018	0.0265141	1.01497	0.0214431	0.925913	0.969604	-1.55836	-0.640029	0.0053874	0.0146387	1.95369	2.09876	2.26408	1.95574	2.67511	1.90336	2.94754	3.12383	2.07571	2.02404	2.26493	1.9987	230	266	274	250	355	211	430	490	251	281	315	247
R3hdm1	chr1;chr1;chr1;chr1;chr1;chr1;chr1;chr1;chr1;chr1;chr1;chr1;chr1;chr1;chr1;chr1;chr1;chr1;chr1;chr1;chr1;chr1;chr1;chr1;chr1;chr1;chr1	128103306;128151744;128153189;128162202;128162769;128167893;128168979;128174949;128175092;128178883;128179087;128181717;128181838;128181986;128184400;128186758;128190638;128193460;128196974;128211205;128216401;128221600;128223469;128231323;128235066;128235542;128236397	128103483;128151952;128153399;128162243;128162858;128168007;128169057;128175008;128175232;128178991;128179182;128181754;128181888;128182212;128184654;128186909;128190739;128193756;128197097;128211359;128216552;128221703;128223641;128231467;128235148;128235626;128237735	+;+;+;+;+;+;+;+;+;+;+;+;+;+;+;+;+;+;+;+;+;+;+;+;+;+;+	4812	R3H domain containing 1	1.31893	0.399371	0.00627413	0.0346802	-1.27631	-0.351974	0.0164437	0.14439	-1.68336	-0.751344	3.19419e-07	8.90118e-06	3.96416	3.97081	3.97657	4.02021	4.31328	4.02934	4.61138	4.50746	3.84773	3.37208	3.71396	3.55171	1043	1095	1009	1177	1240	1037	1528	1433	964	804	966	815
Ubxn4	chr1;chr1;chr1;chr1;chr1;chr1;chr1;chr1;chr1;chr1;chr1;chr1;chr1	128244181;128252203;128255433;128256119;128258832;128259444;128260834;128262793;128266290;128269869;128272821;128274802;128276957	128244552;128252305;128255461;128256237;128259003;128259537;128260888;128262957;128266414;128269971;128272952;128275004;128279377	+;+;+;+;+;+;+;+;+;+;+;+;+	4093	UBX domain protein 4	-1.37122	-0.455457	0.000510282	0.00691599	-1.07214	-0.100489	0.441136	0.697575	1.27896	0.354968	0.00672558	0.0175508	5.44508	5.44028	5.36491	5.54958	4.8904	5.31138	4.88209	4.84937	5.5431	5.23827	5.27753	5.32646	2479	2582	2249	2893	1574	2147	1568	1545	2659	2498	2432	2376
Lct	chr1;chr1;chr1;chr1;chr1;chr1;chr1;chr1;chr1;chr1;chr1;chr1;chr1;chr1;chr1;chr1;chr1	128284764;128286456;128287491;128288951;128291923;128293627;128294126;128295073;128298466;128299839;128303752;128307556;128310517;128311535;128313055;128319059;128327658	128285336;128286686;128287714;128289085;128292032;128293829;128294324;128295363;128298734;128301395;128304397;128308276;128310595;128311637;128313138;128319138;128328318	-;-;-;-;-;-;-;-;-;-;-;-;-;-;-;-;-	6166	lactase	1.67681	0.745723	0.163346	0.308069	2.7277	1.44768	0.00321054	0.0580358	1.62671	0.701961	0.12534	0.194644	-4.10836	-3.8863	-3.57734	-3.92215	-3.54832	-3.79436	-2.75924	-3.3624	-3.10703	-3.14304	-2.15855	-2.77382	3	4	5	4	5	4	10	6	8	9	19	11
Mcm6	chr1;chr1;chr1;chr1;chr1;chr1;chr1;chr1;chr1;chr1;chr1;chr1;chr1;chr1;chr1;chr1;chr1	128331591;128333517;128334763;128335730;128338116;128339350;128341285;128343411;128344297;128345872;128348369;128348925;128349304;128351433;128353460;128355513;128359459	128332051;128333656;128334918;128335865;128338277;128339478;128341440;128343518;128344438;128346013;128348519;128349070;128349469;128351682;128353570;128355659;128359656	-;-;-;-;-;-;-;-;-;-;-;-;-;-;-;-;-	2901	minichromosome maintenance complex component 6	1.18023	0.239067	0.0438833	0.125024	1.18742	0.247833	0.0365152	0.216477	1.00609	0.00876651	0.940964	0.958623	5.81155	5.75822	5.77502	5.80483	5.95606	6.00358	6.09704	6.0454	5.77895	6.29103	6.06707	5.9546	2265	2281	2118	2447	2336	2459	2581	2510	2219	3674	2980	2603
Dars	chr1;chr1;chr1;chr1;chr1;chr1;chr1;chr1;chr1;chr1;chr1;chr1;chr1;chr1;chr1;chr1;chr1;chr1;chr1;chr1	128363707;128366698;128366921;128368365;128369493;128372140;128373937;128376178;128378766;128387117;128389119;128391271;128405366;128412118;128413660;128413660;128415354;128415354;128417152;128417152	128364325;128366769;128367032;128368445;128369535;128372286;128374084;128376312;128378877;128387176;128389199;128391373;128405468;128412394;128413752;128413752;128415411;128415411;128417416;128417416	-;-;-;-;-;-;-;-;-;-;-;-;-;-;-;-;-;-;-;-	2509	aspartyl-tRNA synthetase	-1.05399	-0.0758641	0.601248	0.733576	1.27484	0.350316	0.015582	0.141097	1.34367	0.42618	0.00331059	0.00984626	5.45467	5.34137	5.34396	5.53029	5.2528	5.57274	5.37777	5.13629	5.42885	6.02619	5.84365	5.71483	1529	1477	1358	1749	1240	1577	1355	1155	1505	2644	2207	1906
Cxcr4	chr1;chr1	128588199;128592189	128589901;128592299	-;-	1814	chemokine (C-X-C motif) receptor 4	7.0764	2.82302	2.10325e-05	0.000838077	1.00072	0.00103286	0.998741	0.99939	-7.07133	-2.82198	2.07344e-05	0.000193627	-0.1999	-0.257607	-1.44466	-0.243372	2.22176	-1.01404	2.70501	2.85332	-0.662621	-0.849173	0.0186572	-0.463071	20	20	7	21	108	10	152	170	14	14	26	17
Cd55	chr1;chr1;chr1;chr1;chr1;chr1;chr1;chr1;chr1;chr1	130439030;130447619;130448328;130449417;130452384;130456821;130458087;130459582;130461822;130462570	130440379;130447639;130448408;130449563;130452575;130456906;130458186;130459773;130462007;130462740	-;-;-;-;-;-;-;-;-;-	2526	CD55 molecule, decay accelerating factor for complement	-1.16534	-0.220748	0.327487	0.49241	1.02415	0.0344314	0.878168	0.949164	1.19348	0.255179	0.2574	0.348765	3.86743	3.70222	3.94145	3.9684	3.33915	4.33251	3.43304	3.21199	3.78938	3.77674	4.07594	3.96721	511	476	516	595	330	671	353	305	485	558	651	570
Pfkfb2	chr1;chr1;chr1;chr1;chr1;chr1;chr1;chr1;chr1;chr1;chr1;chr1;chr1;chr1;chr1;chr1;chr1;chr1;chr1;chr1;chr1;chr1;chr1;chr1;chr1;chr1;chr1;chr1;chr1;chr1;chr1;chr1;chr1;chr1;chr1;chr1;chr1;chr1;chr1;chr1;chr1;chr1;chr1;chr1;chr1;chr1;chr1;chr1;chr1;chr1;chr1;chr1;chr1;chr1;chr1;chr1;chr1;chr1;chr1;chr1	130689043;130689043;130692255;130697017;130697017;130698679;130698679;130698679;130698679;130699188;130699188;130699188;130699981;130699981;130699981;130699981;130700770;130700770;130700770;130700770;130701705;130701705;130701705;130701705;130702231;130702231;130702231;130702231;130705377;130705377;130705377;130705377;130706426;130706426;130706426;130706426;130706843;130706843;130706843;130706843…	130691148;130691148;130698085;130698085;130698085;130698743;130698743;130698743;130698743;130699250;130699250;130699250;130700110;130700110;130700110;130700110;130700874;130700874;130700874;130700874;130701851;130701851;130701851;130701851;130702438;130702438;130702438;130702438;130705501;130705501;130705501;130705501;130706482;130706482;130706482;130706482;130706917;130706917;130706917;130706917…	-;-;-;-;-;-;-;-;-;-;-;-;-;-;-;-;-;-;-;-;-;-;-;-;-;-;-;-;-;-;-;-;-;-;-;-;-;-;-;-;-;-;-;-;-;-;-;-;-;-;-;-;-;-;-;-;-;-;-;-	9621	6-phosphofructo-2-kinase/fructose-2,6-biphosphatase 2	-1.08577	-0.118719	0.494789	0.647093	1.21493	0.280876	0.104113	0.358836	1.31914	0.399595	0.0212382	0.0449736	1.85414	1.89159	1.84389	2.0318	1.78982	2.14052	1.47081	1.67177	1.81185	2.121	2.40663	2.33741	482	517	459	592	430	559	345	400	469	675	780	702
Yod1	chr1;chr1	130717327;130718716	130717811;130722057	+;+	3827	YOD1 deubiquitinase	-1.48063	-0.56621	0.0181506	0.0690335	1.13126	0.177926	0.450633	0.703124	1.67497	0.744135	0.00188012	0.00627736	2.17806	2.30542	1.90974	2.46064	1.67688	2.17106	1.46954	1.15674	2.10137	2.74533	2.42984	2.25799	239	273	190	316	157	226	136	110	227	413	314	263
AA986860	chr1;chr1;chr1;chr1	130731976;130737502;130741003;130742329	130732223;130737687;130741183;130744622	+;+;+;+	2909	expressed sequence AA986860	-1.40041	-0.485849	0.0768957	0.185657	-1.09263	-0.127803	0.639849	0.825496	1.28169	0.358047	0.192055	0.275057	3.37861	3.0896	3.70965	3.59847	2.62433	3.78416	2.50548	2.56617	3.42279	3.23189	3.24606	3.43025	419	358	506	530	231	528	213	224	433	440	421	452
Pigr	chr1;chr1;chr1;chr1;chr1;chr1;chr1;chr1;chr1;chr1;chr1	130826684;130834373;130841497;130844435;130846327;130847213;130848438;130848991;130849488;130849731;130850801	130826807;130834471;130841841;130845088;130846659;130847545;130848630;130849118;130849619;130849789;130852249	+;+;+;+;+;+;+;+;+;+;+	3849	polymeric immunoglobulin receptor	-1.92112	-0.941947	0.200231	0.353816	-1.61661	-0.692973	0.333444	0.60831	1.18836	0.248974	0.741013	0.803781	-3.16422	-2.09906	-2.23732	-2.03918	-4.13606	-1.68055	-4.13704	-4.14105	-2.57953	-3.30648	-2.53601	-3.20246	4	11	9	12	1	14	1	1	7	4	8	4
Mapkapk2	chr1;chr1;chr1;chr1;chr1;chr1;chr1;chr1;chr1;chr1	131053704;131055759;131055929;131056414;131056889;131057494;131058001;131058352;131058623;131097289	131055235;131055839;131056014;131056538;131056964;131057620;131058080;131058416;131058762;131097543	-;-;-;-;-;-;-;-;-;-	2567	MAP kinase-activated protein kinase 2	1.21	0.275007	0.0235015	0.0822413	1.31231	0.392113	0.00121235	0.0326798	1.08456	0.117106	0.332518	0.428813	5.21538	4.96288	5.03856	4.95703	5.52262	5.08736	5.27174	5.37116	5.35608	5.55442	5.43201	5.40424	1325	1162	1124	1202	1530	1152	1288	1391	1464	1950	1697	1572
Dyrk3	chr1;chr1;chr1	131128441;131136260;131138080	131130245;131136371;131138234	-;-;-	2072	dual-specificity tyrosine-(Y)-phosphorylation regulated kinase 3	1.95519	0.967308	0.00105785	0.0111135	1.07393	0.102898	0.732651	0.878941	-1.8206	-0.864411	0.00315786	0.0094963	0.358962	0.761195	0.376411	0.62154	1.69094	0.743811	1.60265	1.677	0.356099	0.668482	1.05867	0.343022	35	49	34	46	85	44	80	85	35	51	64	36
Eif2d	chr1;chr1;chr1;chr1;chr1;chr1;chr1;chr1;chr1;chr1;chr1;chr1;chr1;chr1;chr1;chr1;chr1;chr1;chr1;chr1;chr1;chr1;chr1;chr1;chr1;chr1;chr1;chr1;chr1;chr1	131153207;131153207;131154229;131154229;131155168;131155168;131155633;131155633;131158192;131158192;131160410;131160410;131161285;131161285;131163520;131163520;131164403;131164403;131164620;131164620;131165120;131165120;131166327;131166327;131168120;131168120;131170937;131170937;131171921;131173304	131153425;131153425;131154419;131154419;131155251;131155251;131155723;131155723;131158299;131158299;131160624;131160624;131161402;131161402;131163565;131163565;131164506;131164506;131164769;131164769;131165209;131165209;131166422;131166422;131168240;131168240;131171111;131171111;131172234;131173471	+;+;+;+;+;+;+;+;+;+;+;+;+;+;+;+;+;+;+;+;+;+;+;+;+;+;+;+;+;+	2290	eukaryotic translation initiation factor 2D	1.01816	0.0259629	0.817684	0.889003	1.03922	0.0555061	0.620571	0.813193	1.02069	0.0295432	0.792572	0.845472	4.30992	4.32651	4.49248	4.55178	4.28333	4.50792	4.43854	4.5553	4.45434	4.46468	4.44388	4.55244	630	666	686	809	577	687	644	704	698	816	762	776
Rassf5	chr1;chr1;chr1;chr1;chr1;chr1	131176410;131180553;131181154;131182144;131212257;131244689	131178677;131180668;131181451;131182254;131212378;131245178	-;-;-;-;-;-	3405	Ras association (RalGDS/AF-6) domain family member 5	17.2681	4.11004	9.8462e-05	0.00230385	-1.13451	-0.182072	0.852496	0.93722	-19.5909	-4.29211	5.56866e-05	0.000402786	-1.56845	-2.29866	-4.58493	-3.06547	2.52745	-3.20683	1.03653	0.726474	-2.40271	-2.42008	-3.07966	-2.80509	14	8	0	4	253	3	89	72	7	8	4	5
Ikbke	chr1;chr1;chr1;chr1;chr1;chr1;chr1;chr1;chr1;chr1;chr1;chr1;chr1;chr1;chr1;chr1;chr1;chr1;chr1;chr1;chr1;chr1	131254602;131256887;131257117;131257901;131259182;131260006;131263273;131265639;131265875;131269801;131270018;131270186;131270887;131271763;131272108;131273371;131273641;131275150;131275707;131276468;131278699;131279331	131255338;131256958;131257223;131257997;131259283;131260045;131263349;131265754;131265950;131269887;131270109;131270250;131271083;131271942;131272218;131273531;131273822;131275279;131275847;131276578;131278787;131279563	-;-;-;-;-;-;-;-;-;-;-;-;-;-;-;-;-;-;-;-;-;-	3203	inhibitor of kappaB kinase epsilon	1.26131	0.334918	0.338571	0.503433	-1.1002	-0.13776	0.696605	0.859457	-1.38768	-0.472677	0.178378	0.259282	-0.0864535	0.437311	-0.965213	-0.381099	0.0764602	-0.0510753	0.138124	0.437326	0.073015	-1.03503	-0.088903	-0.323797	40	61	20	35	42	39	44	55	45	23	44	35
Srgap2	chr1;chr1;chr1;chr1;chr1;chr1;chr1;chr1;chr1;chr1;chr1;chr1;chr1;chr1;chr1;chr1;chr1;chr1;chr1;chr1;chr1;chr1;chr1	131285251;131292521;131296320;131298332;131300393;131310474;131317129;131319525;131320435;131325088;131332117;131333857;131336390;131344349;131345762;131349452;131355511;131356690;131364002;131411800;131436675;131524938;131527233	131289740;131292845;131296466;131298512;131300472;131310698;131317234;131319659;131320512;131325148;131332141;131333884;131336474;131344546;131345863;131349676;131355639;131356905;131364064;131411962;131436867;131525593;131527361	-;-;-;-;-;-;-;-;-;-;-;-;-;-;-;-;-;-;-;-;-;-;-	8040	SLIT-ROBO Rho GTPase activating protein 2	1.20774	0.272313	0.0614798	0.157827	-1.07844	-0.108944	0.454831	0.706325	-1.30248	-0.381257	0.00890498	0.0219701	3.24824	3.14493	3.18813	3.09591	3.4516	3.08476	3.52268	3.65075	3.31671	2.84871	3.10708	2.92974	1061	1032	976	1036	1140	900	1200	1322	1115	935	1060	885
Fam72a	chr1;chr1;chr1;chr1	131527989;131530654;131533809;131538835	131528852;131530731;131533933;131539872	+;+;+;+	2105	family with sequence similarity 72, member A	1.21783	0.284309	0.389575	0.552103	1.05032	0.070825	0.830247	0.926834	-1.15948	-0.213484	0.515153	0.607891	0.799415	-0.0258915	0.739281	-0.521744	0.682064	0.554528	0.541363	0.668421	-0.121578	0.562102	0.577873	0.498323	49	28	45	20	42	39	38	42	25	48	46	41
Ctse	chr1;chr1;chr1;chr1;chr1;chr1;chr1;chr1;chr1;chr1	131638314;131661876;131662613;131663311;131664284;131668037;131670686;131672204;131672445;131674781	131638557;131662066;131662769;131663428;131664402;131668236;131670808;131672345;131672543;131675507	+;+;+;+;+;+;+;+;+;+	2120	cathepsin E	-1.4508	-0.536852	0.488706	0.641358	-6.07912	-2.60386	0.001582	0.0380204	-4.19017	-2.06701	0.0106639	0.0254826	1.8586	2.80926	1.65173	3.36182	0.497123	1.99686	2.54431	2.44041	-0.242947	0.837207	-3.90134	0.553587	105	214	87	327	37	110	159	149	23	59	0	43
Slc26a9	chr1;chr1;chr1;chr1;chr1;chr1;chr1;chr1;chr1;chr1;chr1;chr1;chr1;chr1;chr1;chr1;chr1;chr1;chr1;chr1;chr1	131744022;131750580;131752844;131753120;131753827;131755372;131756189;131756637;131757388;131758471;131758759;131759398;131761706;131762756;131762915;131763145;131763794;131764987;131765884;131767809;131769201	131744113;131750722;131752983;131753230;131754002;131755536;131756341;131756719;131757535;131758584;131758836;131759493;131761812;131762825;131763007;131763258;131764075;131765041;131766026;131767880;131770405	+;+;+;+;+;+;+;+;+;+;+;+;+;+;+;+;+;+;+;+;+	3640	solute carrier family 26, member 9	4.28094	2.09793	0.00179388	0.0155321	-2.77908	-1.47461	0.0469812	0.245992	-11.8971	-3.57253	1.3861e-06	2.67753e-05	-3.08368	-1.63313	-4.06941	-1.5993	0.0179103	0.0801422	-0.618114	-1.41787	-2.86256	-3.22594	-3.17595	-4.68121	4	15	1	16	46	49	29	16	5	4	4	0
Pm20d1	chr1;chr1;chr1;chr1;chr1;chr1;chr1;chr1;chr1;chr1;chr1;chr1;chr1	131797395;131798596;131801094;131801726;131802301;131802720;131804052;131804587;131804893;131806899;131812035;131813891;131815987	131797586;131798682;131801326;131801812;131802434;131802839;131804127;131804648;131804971;131806970;131812203;131813990;131818115	+;+;+;+;+;+;+;+;+;+;+;+;+	3540	peptidase M20 domain containing 1	-1.2474	-0.31893	0.429927	0.590784	-2.13548	-1.09456	0.00752654	0.0938347	-1.71194	-0.775633	0.0574174	0.102137	2.48095	2.25127	2.54077	2.55025	1.94422	2.74547	1.49575	2.1065	1.95203	1.37214	-0.434041	1.67834	273	243	273	311	175	312	128	198	189	146	38	162
Slc41a1	chr1;chr1;chr1;chr1;chr1;chr1;chr1;chr1;chr1;chr1;chr1	131828012;131830011;131839115;131840177;131840855;131841128;131841985;131842949;131843919;131844338;131846550	131828393;131830990;131839222;131840248;131840999;131841274;131842132;131843028;131844053;131844486;131848864	+;+;+;+;+;+;+;+;+;+;+	4661	solute carrier family 41, member 1	1.42501	0.510973	0.0148932	0.0609226	-1.28898	-0.366228	0.0851509	0.331568	-1.83681	-0.877202	3.50577e-05	0.000285936	1.54295	1.5973	1.41526	1.33957	2.20948	1.3295	2.07168	2.16406	1.2538	1.2	1.08091	0.901319	187	203	164	176	278	153	253	272	153	171	149	124
Rab29	chr1;chr1;chr1;chr1;chr1;chr1	131867277;131867519;131869933;131870680;131872067;131872466	131867410;131867775;131870004;131870861;131872188;131872889	+;+;+;+;+;+	1191	RAB29, member RAS oncogene family	1.03666	0.0519423	0.879471	0.927882	-1.12042	-0.164035	0.632317	0.820424	-1.16149	-0.215977	0.531083	0.622667	0.755389	0.413346	-0.194061	0.424659	0.430881	-0.182497	0.495924	0.835358	0.114524	0.0745041	0.625658	0.0661565	26	21	12	22	19	12	20	26	16	18	26	16
Nucks1	chr1;chr1;chr1;chr1;chr1;chr1;chr1;chr1;chr1;chr1;chr1;chr1;chr1;chr1	131910458;131910458;131919005;131919005;131921943;131921943;131924586;131924586;131928064;131928064;131929613;131929616;131931034;131931034	131910750;131910750;131919054;131919054;131922048;131922048;131924641;131924641;131928216;131928216;131929762;131929762;131936321;131936321	+;+;+;+;+;+;+;+;+;+;+;+;+;+	6096	nuclear casein kinase and cyclin-dependent kinase substrate 1	1.20191	0.265327	0.0370096	0.111617	1.22607	0.294038	0.0207791	0.162066	1.0201	0.0287114	0.821194	0.869157	5.95342	5.88056	5.79344	5.80305	6.16186	6.0336	6.19626	6.10026	5.82577	6.29349	6.28297	6.16192	5254	5220	4510	5138	5664	5278	5812	5481	4819	7736	7276	6318
Slc45a3	chr1;chr1;chr1;chr1;chr1;chr1;chr1;chr1;chr1;chr1	131962915;131970609;131976718;131976718;131977413;131977413;131978748;131978748;131981291;131981291	131963052;131970827;131977112;131977112;131978198;131978198;131979013;131979013;131982972;131982972	+;+;+;+;+;+;+;+;+;+	3486	solute carrier family 45, member 3	-1.83431	-0.875238	0.00101064	0.0108038	-1.2977	-0.375962	0.144386	0.413452	1.4135	0.499276	0.0628843	0.110029	0.923126	0.907253	0.290406	1.21417	-0.258015	0.401397	0.0775782	-0.233951	0.440864	0.6625	0.453183	0.452144	90	93	55	120	36	59	46	37	64	87	71	67
Elk4	chr1;chr1;chr1;chr1;chr1	132007605;132014383;132017593;132019350;132023553	132007940;132014598;132018462;132019466;132025684	+;+;+;+;+	3671	ELK4, member of ETS oncogene family	-1.16213	-0.216776	0.198666	0.352027	1.02397	0.0341791	0.838282	0.931245	1.18999	0.250955	0.136275	0.207981	3.12295	3.25354	3.01094	3.00851	2.76907	2.74718	2.9651	3.04372	3.3991	2.65926	3.24105	3.15069	443	507	393	444	323	324	371	395	538	373	530	470
Cdk18	chr1;chr1;chr1;chr1;chr1;chr1;chr1;chr1;chr1;chr1;chr1;chr1;chr1;chr1;chr1;chr1	132113547;132115465;132115862;132116447;132116596;132116884;132117482;132117750;132118521;132118850;132119100;132119968;132121448;132122037;132122312;132139410	132114970;132115542;132115952;132116489;132116701;132116981;132117602;132117873;132118583;132118944;132119214;132120024;132121573;132122116;132122460;132139685	-;-;-;-;-;-;-;-;-;-;-;-;-;-;-;-	3046	cyclin-dependent kinase 18	1.5863	0.665662	0.0770549	0.185845	1.1293	0.175427	0.64243	0.827235	-1.40467	-0.490234	0.189707	0.272201	0.548221	-0.296456	0.0775561	0.180796	1.21581	-0.583506	1.02902	0.963301	0.521825	-0.154261	0.480808	0.371405	60	34	41	50	90	25	79	76	59	42	63	55
Klhdc8a	chr1;chr1;chr1;chr1;chr1	132298626;132302525;132302940;132303729;132304599	132299652;132302689;132303155;132303830;132307357	+;+;+;+;+	4269	kelch domain containing 8A	1.5633	0.64459	0.338389	0.503315	-1.35838	-0.441891	0.519795	0.748638	-2.12356	-1.08648	0.111778	0.177543	-1.6464	-1.86309	-1.84176	-2.40857	-0.711515	-4.29473	-1.4134	-0.858824	-2.09027	-3.70542	-1.77125	-2.24338	17	15	14	10	32	1	19	29	12	3	17	11
Nuak2	chr1;chr1;chr1;chr1;chr1;chr1;chr1;chr1;chr1;chr1;chr1;chr1;chr1;chr1;chr1	132316125;132316125;132324953;132324953;132326206;132327697;132327697;132328131;132328131;132329958;132329958;132330559;132330559;132331321;132331321	132316472;132316472;132325073;132325073;132326229;132327848;132327848;132328196;132328196;132330077;132330077;132330691;132330691;132333488;132333488	+;+;+;+;+;+;+;+;+;+;+;+;+;+;+	3132	NUAK family, SNF1-like kinase, 2	-1.28799	-0.365122	0.129461	0.263133	1.1762	0.234129	0.326548	0.602199	1.51493	0.599251	0.0127404	0.0294937	2.67327	2.43966	3.16504	2.90849	2.20794	3.06636	2.16624	2.17061	2.88225	2.91878	3.2698	3.11188	276	245	373	353	186	345	181	183	320	381	461	390
Tmcc2	chr1;chr1;chr1;chr1;chr1	132356315;132358903;132360275;132380657;132390977	132357817;132359038;132361215;132381181;132391281	-;-;-;-;-	3410	transmembrane and coiled-coil domains 2	1.53633	0.619488	0.00584624	0.0330226	-1.14525	-0.195659	0.386808	0.652353	-1.75948	-0.815147	0.000303989	0.00149833	1.94727	2.32861	1.98302	2.5237	2.76474	2.20498	3.02431	3.16099	2.01355	2.19846	2.02081	1.83416	181	247	178	294	299	206	359	398	190	251	210	174
Dstyk	chr1;chr1;chr1;chr1;chr1;chr1;chr1;chr1;chr1;chr1;chr1;chr1;chr1	132417453;132434099;132449312;132453087;132454061;132455232;132455860;132456325;132456869;132458317;132459876;132462913;132463324	132417870;132434487;132449975;132453319;132454144;132455408;132455989;132456481;132457001;132458430;132459990;132463047;132466959	+;+;+;+;+;+;+;+;+;+;+;+;+	6385	dual serine/threonine and tyrosine protein kinase	1.13896	0.187712	0.335569	0.500905	1.0014	0.00202326	0.991716	0.99587	-1.13736	-0.185689	0.340161	0.436975	1.50399	1.61846	1.5865	1.34021	1.60905	1.25781	1.91807	1.92497	1.59518	1.17488	1.79267	1.44123	250	283	254	242	251	200	312	316	267	231	337	249
Rbbp5	chr1;chr1;chr1;chr1;chr1;chr1;chr1;chr1;chr1;chr1;chr1;chr1;chr1;chr1	132477367;132484052;132484746;132489588;132490423;132492553;132493815;132494021;132494270;132494857;132496206;132496799;132497930;132503764	132477527;132484077;132484918;132489728;132490585;132492662;132493934;132494174;132494341;132494974;132496275;132497028;132498121;132505665	+;+;+;+;+;+;+;+;+;+;+;+;+;+	3632	retinoblastoma binding protein 5, histone lysine methyltransferase complex subunit	1.05249	0.0738046	0.488945	0.641394	-1.02123	-0.030301	0.775929	0.901357	-1.07483	-0.104106	0.328616	0.424906	3.94436	3.88654	3.87857	3.97768	3.84782	3.9436	4.07079	4.10763	3.81142	3.85969	4.00673	3.88331	776	779	711	862	677	737	792	819	709	851	893	774
Tmem81	chr1;chr1	132506230;132507165	132506496;132508639	+;+	1742	transmembrane protein 81	-1.00637	-0.00915661	0.977959	0.987792	1.09428	0.12998	0.690943	0.855917	1.10125	0.139137	0.672421	0.747168	0.569685	0.765645	0.313711	0.713618	1.22451	0.375335	0.620993	-0.201543	0.982082	0.282775	0.692861	0.868577	34	41	27	41	51	28	33	18	46	32	41	44
Cntn2	chr1;chr1;chr1;chr1;chr1;chr1;chr1;chr1;chr1;chr1;chr1;chr1;chr1;chr1;chr1;chr1;chr1;chr1;chr1;chr1;chr1;chr1;chr1	132509425;132516021;132516524;132516901;132518297;132518662;132519169;132521139;132521721;132522333;132522935;132523358;132523593;132525307;132525818;132526288;132527695;132528076;132528612;132528910;132529187;132533657;132542723	132515637;132516189;132516636;132517087;132518409;132518896;132519239;132521288;132521879;132522453;132523110;132523485;132523743;132525436;132525954;132526463;132527794;132528285;132528707;132529085;132529331;132533817;132542940	-;-;-;-;-;-;-;-;-;-;-;-;-;-;-;-;-;-;-;-;-;-;-	9535	contactin 2	3.66023	1.87193	0.0104873	0.0482951	-2.49381	-1.31835	0.0831369	0.327327	-9.12792	-3.19029	4.58871e-05	0.000348599	-2.24567	-3.10955	-3.30289	-3.69189	-1.20093	-5.02354	-0.7094	-0.683016	-4.05865	-4.61523	-3.994	-3.77943	26	14	11	9	52	2	74	76	6	4	7	8
Nfasc	chr1;chr1;chr1;chr1;chr1;chr1;chr1;chr1;chr1;chr1;chr1;chr1;chr1;chr1;chr1;chr1;chr1;chr1;chr1;chr1;chr1;chr1;chr1;chr1;chr1;chr1;chr1;chr1;chr1;chr1;chr1;chr1;chr1;chr1;chr1;chr1;chr1;chr1;chr1;chr1;chr1;chr1;chr1;chr1;chr1;chr1;chr1;chr1;chr1;chr1;chr1;chr1;chr1;chr1;chr1;chr1;chr1;chr1;chr1;chr1;chr1;chr1;chr1;chr1;chr1;chr1;chr1;chr1;chr1;chr1;chr1;chr1;chr1;chr1;chr1;chr1;chr1;chr1;chr1;chr1…	132564690;132564690;132564690;132564690;132573770;132573770;132573770;132573770;132576286;132576286;132576286;132576286;132582995;132584364;132588074;132593351;132593351;132593351;132593351;132595484;132595484;132595484;132595484;132596526;132596526;132596526;132596526;132597765;132597765;132597765;132600099;132600099;132600099;132601971;132601971;132601971;132601971;132603798;132603798;132603798…	132570651;132570651;132570651;132570651;132573839;132573839;132573839;132573839;132576417;132576417;132576417;132576417;132583147;132584480;132588310;132593365;132593365;132593365;132593365;132595657;132595657;132595657;132595657;132596648;132596648;132596648;132596648;132597969;132597969;132597969;132600214;132600214;132600214;132602193;132602193;132602193;132602193;132603868;132603868;132603868…	-;-;-;-;-;-;-;-;-;-;-;-;-;-;-;-;-;-;-;-;-;-;-;-;-;-;-;-;-;-;-;-;-;-;-;-;-;-;-;-;-;-;-;-;-;-;-;-;-;-;-;-;-;-;-;-;-;-;-;-;-;-;-;-;-;-;-;-;-;-;-;-;-;-;-;-;-;-;-;-;-;-;-;-;-;-;-;-;-;-;-;-;-;-;-;-;-;-;-;-;-;-;-;-;-;-;-;-;-;-;-;-	10379	neurofascin	8.3713	3.06545	1.15219e-06	0.000106643	1.39623	0.48154	0.460247	0.709386	-5.99563	-2.58391	2.08072e-05	0.000193935	-4.17873	-5.21505	-4.13317	-4.09966	-1.58717	-3.79652	-1.14968	-1.25885	-4.01065	-4.73759	-3.48881	-3.90179	6	2	6	7	43	8	59	55	7	4	12	8
Lrrn2	chr1;chr1	132880355;132936981	132880675;132940005	+;+	3346	leucine rich repeat protein 2, neuronal	1.46753	0.553385	0.221831	0.380309	-1.75629	-0.812529	0.0907821	0.340011	-2.5774	-1.36591	0.00391271	0.0113149	-1.37305	-0.743314	-1.40226	-2.0571	-0.360055	-1.67276	-0.696994	-0.819275	-3.22829	-1.64652	-2.19872	-1.59349	16	27	15	10	32	12	25	23	3	15	9	14
Mdm4	chr1;chr1;chr1;chr1;chr1;chr1;chr1;chr1;chr1;chr1;chr1;chr1;chr1;chr1;chr1;chr1;chr1;chr1;chr1;chr1;chr1;chr1;chr1;chr1;chr1;chr1;chr1;chr1;chr1;chr1;chr1;chr1;chr1;chr1;chr1;chr1;chr1;chr1;chr1;chr1;chr1;chr1;chr1;chr1;chr1;chr1;chr1;chr1;chr1;chr1;chr1;chr1;chr1;chr1;chr1;chr1;chr1;chr1;chr1;chr1;chr1;chr1;chr1;chr1;chr1;chr1	132986105;132986105;132986105;132986105;132986105;132986105;132994503;132994503;132994503;132994503;132994503;132994503;132996563;132996563;132996563;132996563;132996563;132996563;133001283;133001283;133001283;133001283;133001283;133001283;133003791;133003791;133003791;133003791;133003791;133003791;133004654;133004654;133004654;133004654;133004654;133009137;133009137;133009137;133009137;133009137…	132992225;132992225;132992225;132992225;132992225;132992225;132994583;132994583;132994583;132994583;132994583;132994583;132996709;132996709;132996709;132996709;132996709;132996709;133001443;133001443;133001443;133001443;133001443;133001443;133003890;133003890;133003890;133003890;133003890;133003890;133004692;133004721;133004721;133004721;133004721;133009192;133009192;133009192;133009192;133009192…	-;-;-;-;-;-;-;-;-;-;-;-;-;-;-;-;-;-;-;-;-;-;-;-;-;-;-;-;-;-;-;-;-;-;-;-;-;-;-;-;-;-;-;-;-;-;-;-;-;-;-;-;-;-;-;-;-;-;-;-;-;-;-;-;-;-	7354	transformed mouse 3T3 cell double minute 4	1.02671	0.0380312	0.745486	0.840221	1.22291	0.290316	0.0130369	0.127612	1.19109	0.252285	0.0310262	0.0616227	4.2801	4.23251	4.22317	4.19358	4.22551	4.26305	4.31198	4.28067	4.27126	4.39001	4.69626	4.68604	1986	2008	1831	2030	1784	1865	1898	1872	1978	2493	2921	2739
Pik3c2b	chr1;chr1;chr1;chr1;chr1;chr1;chr1;chr1;chr1;chr1;chr1;chr1;chr1;chr1;chr1;chr1;chr1;chr1;chr1;chr1;chr1;chr1;chr1;chr1;chr1;chr1;chr1;chr1;chr1;chr1;chr1;chr1;chr1	133046012;133066212;133070318;133071174;133071602;133074511;133074779;133075811;133077326;133078219;133079644;133080961;133084818;133085501;133086937;133088188;133089966;133090171;133090681;133091561;133092272;133093656;133094698;133098631;133099153;133099605;133100725;133101330;133102280;133103353;133103801;133104987;133105973	133046423;133067229;133070418;133071328;133071722;133074622;133074858;133075874;133077472;133078252;133079839;133081083;133084985;133085612;133087079;133088376;133090059;133090265;133090861;133091668;133092364;133093785;133094834;133098800;133099309;133099714;133100926;133101454;133102397;133103434;133103907;133105115;133108688	+;+;+;+;+;+;+;+;+;+;+;+;+;+;+;+;+;+;+;+;+;+;+;+;+;+;+;+;+;+;+;+;+	7929	phosphatidylinositol-4-phosphate 3-kinase catalytic subunit type 2 beta	1.69227	0.758956	0.000987008	0.0106289	-1.21068	-0.275822	0.232561	0.515533	-2.0488	-1.03478	8.05644e-06	9.60207e-05	1.73394	1.61466	1.82883	1.39146	2.70219	1.8383	2.27704	2.6509	1.64592	0.779709	1.518	1.42396	365	351	374	312	668	373	498	651	344	218	346	306
Ppp1r15b	chr1;chr1	133131166;133136663	133133615;133139800	+;+	5588	protein phosphatase 1, regulatory subunit 15B	-1.2539	-0.326422	0.0174931	0.0673176	1.21845	0.285047	0.0373691	0.21956	1.52781	0.611469	8.78013e-06	0.000101583	5.01267	5.1028	5.03029	5.15276	4.62735	5.05838	4.64532	4.61714	5.09609	5.52853	5.32068	5.45981	2508	2790	2435	3000	1791	2460	1817	1796	2663	4172	3422	3559
Plekha6	chr1;chr1;chr1;chr1;chr1;chr1;chr1;chr1;chr1;chr1;chr1;chr1;chr1;chr1;chr1;chr1;chr1;chr1;chr1;chr1;chr1;chr1;chr1;chr1;chr1;chr1;chr1;chr1;chr1;chr1;chr1;chr1;chr1;chr1;chr1;chr1;chr1;chr1;chr1;chr1;chr1;chr1;chr1;chr1;chr1;chr1;chr1;chr1;chr1;chr1	133246097;133246097;133259009;133259009;133260042;133260042;133263797;133263797;133264661;133264661;133266566;133266566;133270000;133270060;133272209;133272209;133273858;133273858;133274793;133275812;133279373;133280339;133280339;133281783;133281783;133282117;133282117;133283271;133283271;133284880;133284880;133285247;133285247;133286247;133287470;133287470;133287774;133287774;133292352;133292352…	133246142;133246142;133259089;133259089;133260156;133260156;133263901;133263901;133264733;133264733;133266666;133266666;133270202;133270202;133272691;133272691;133274374;133274374;133274879;133275865;133279453;133280407;133280407;133281863;133281863;133282266;133282266;133283366;133283366;133284991;133284991;133285386;133285386;133286396;133287599;133287599;133287880;133287880;133292528;133292528…	+;+;+;+;+;+;+;+;+;+;+;+;+;+;+;+;+;+;+;+;+;+;+;+;+;+;+;+;+;+;+;+;+;+;+;+;+;+;+;+;+;+;+;+;+;+;+;+;+;+	7457	pleckstrin homology domain containing, family A member 6	-1.26478	-0.338891	0.102293	0.22561	1.0784	0.108893	0.598433	0.799953	1.36394	0.447784	0.0309095	0.0614325	3.63384	3.65206	3.70515	3.62262	3.59268	3.78477	2.73753	2.86831	3.92012	3.73178	3.62658	3.75628	1286	1361	1296	1385	1166	1357	645	712	1572	1601	1410	1457
Golt1a	chr1;chr1;chr1;chr1;chr1	133309823;133319281;133320153;133320991;133321609	133309911;133319372;133320331;133321054;133323026	+;+;+;+;+	1842	golgi transport 1A	-2.0122	-1.00878	0.0020176	0.0166828	1.19994	0.262959	0.410277	0.672688	2.41452	1.27174	0.000103176	0.000647571	3.01358	2.92961	3.18073	3.20285	1.86069	3.02962	1.24654	1.51173	3.26549	3.40284	3.37089	3.34522	205	202	221	254	85	197	55	67	245	313	290	269
Etnk2	chr1;chr1;chr1;chr1;chr1;chr1;chr1;chr1	133363572;133365576;133368750;133373135;133374527;133376906;133378449;133379317	133364018;133365835;133368872;133373277;133374610;133377051;133378522;133380319	+;+;+;+;+;+;+;+	2280	ethanolamine kinase 2	-1.37988	-0.464545	0.176817	0.324886	-1.35428	-0.437531	0.197643	0.479883	1.0189	0.0270144	0.938353	0.956804	0.369149	0.5055	0.197636	-0.0992967	0.235362	-0.0620705	-0.815912	-0.265872	-0.347916	0.327332	-0.866382	0.00179046	39	45	33	30	33	27	15	23	23	44	17	31
Sox13	chr1;chr1;chr1;chr1;chr1;chr1;chr1;chr1;chr1;chr1;chr1;chr1;chr1;chr1	133382300;133384457;133385466;133385994;133386185;133386766;133387084;133388449;133388929;133389324;133390559;133390729;133393073;133423876	133383924;133384673;133385609;133386090;133386294;133386928;133387166;133388563;133388997;133389496;133390645;133390840;133393271;133424212	-;-;-;-;-;-;-;-;-;-;-;-;-;-	3531	SRY (sex determining region Y)-box 13	2.21603	1.14798	0.00327581	0.0229652	-1.1142	-0.156004	0.686886	0.853297	-2.46909	-1.30398	0.000876179	0.00343703	2.84489	2.47813	2.48005	2.42383	3.80765	2.12664	3.97431	4.1899	3.1232	1.80224	2.34035	2.01086	351	284	261	284	640	202	720	843	427	197	272	204
Snrpe	chr1;chr1;chr1;chr1;chr1	133603871;133606501;133608897;133609718;133610164	133604076;133606579;133608959;133609744;133610280	-;-;-;-;-	492	small nuclear ribonucleoprotein E	1.13659	0.184709	0.330248	0.495288	1.70711	0.771558	4.69391e-05	0.0039757	1.50196	0.586848	0.00190621	0.00633556	6.39217	6.11857	6.07913	6.2207	6.41461	6.41706	6.46638	6.26155	6.26885	7.21541	7.06227	7.17443	573	495	442	552	543	554	564	493	527	1181	1006	1027
Zc3h11a	chr1;chr1;chr1;chr1;chr1;chr1;chr1;chr1;chr1;chr1;chr1;chr1;chr1;chr1;chr1;chr1;chr1;chr1;chr1;chr1;chr1;chr1;chr1;chr1;chr1;chr1;chr1;chr1;chr1;chr1;chr1;chr1;chr1;chr1;chr1	133619871;133619871;133622117;133622117;133622984;133622984;133624483;133624483;133625848;133625848;133626767;133626767;133633762;133633762;133635997;133635997;133637349;133637349;133638533;133638533;133638833;133638833;133639040;133639040;133640612;133640612;133645727;133645727;133647336;133647336;133653973;133653973;133655345;133661237;133661237	133621801;133621801;133622184;133622184;133623150;133623150;133624810;133624810;133625930;133625930;133627270;133627270;133633860;133633860;133636056;133636056;133637459;133637459;133638613;133638613;133638949;133638949;133639243;133639243;133640735;133640735;133645846;133645846;133647529;133647529;133654032;133654032;133655398;133661399;133661399	-;-;-;-;-;-;-;-;-;-;-;-;-;-;-;-;-;-;-;-;-;-;-;-;-;-;-;-;-;-;-;-;-;-;-	4468	zinc finger CCCH type containing 11A	1.0836	0.115828	0.262199	0.425371	1.13054	0.177017	0.086186	0.333877	1.04333	0.0611896	0.553006	0.64194	5.37617	5.37609	5.31459	5.26807	5.39341	5.33403	5.49338	5.56857	5.4709	5.38009	5.60192	5.58157	2580	2696	2371	2598	2436	2381	2616	2778	2761	3009	3325	3096
Zbed6	chr1	133655879	133660885	-	5007	zinc finger, BED type containing 6	1.05834	0.0818024	0.428359	0.589828	1.0441	0.062264	0.546152	0.767236	-1.01364	-0.0195383	0.849822	0.891456	5.16125	5.15061	5.05217	5.02096	5.14878	5.11102	5.25384	5.19939	5.22163	4.97492	5.26362	5.16277	2491	2584	2215	2453	2304	2286	2483	2410	2603	2546	2947	2595
Lax1	chr1;chr1;chr1;chr1;chr1;chr1;chr1;chr1;chr1;chr1;chr1;chr1	133679029;133679029;133682983;133682983;133683538;133683538;133684006;133684006;133688821;133688821;133689809;133689815	133680635;133680635;133683053;133683053;133683642;133683642;133684109;133684109;133689004;133689004;133690108;133690016	-;-;-;-;-;-;-;-;-;-;-;-	2371	lymphocyte transmembrane adaptor 1	1.81471	0.859737	0.164247	0.309171	1.08143	0.112937	0.859274	0.940943	-1.67807	-0.7468	0.221025	0.308836	-1.58792	-1.9275	-3.45097	-2.32571	-1.26108	-0.657379	-2.67006	-2.17988	-2.05091	-2.39483	-1.57813	-2.50347	9	7	1	5	11	18	3	5	6	5	10	4
Atp2b4	chr1;chr1;chr1;chr1;chr1;chr1;chr1;chr1;chr1;chr1;chr1;chr1;chr1;chr1;chr1;chr1;chr1;chr1;chr1;chr1;chr1;chr1;chr1;chr1;chr1;chr1;chr1;chr1;chr1;chr1;chr1;chr1;chr1;chr1;chr1;chr1;chr1;chr1;chr1;chr1;chr1	133702674;133702674;133711632;133715054;133715054;133716505;133716505;133717788;133717788;133718700;133718700;133719324;133719324;133726457;133726457;133727723;133727723;133728697;133728697;133729717;133729717;133730369;133730369;133731663;133731663;133732226;133732226;133735048;133735048;133736616;133736616;133737990;133737990;133738538;133738538;133739163;133739163;133739914;133739914;133753089…	133706996;133706996;133711822;133715230;133715230;133716612;133716612;133717999;133717999;133718913;133718913;133719515;133719515;133726563;133726563;133727810;133727810;133728876;133728876;133729948;133729948;133730610;133730610;133731905;133731905;133732440;133732440;133735209;133735209;133736651;133736651;133738118;133738118;133738663;133738663;133739420;133739420;133740111;133740111;133753747…	-;-;-;-;-;-;-;-;-;-;-;-;-;-;-;-;-;-;-;-;-;-;-;-;-;-;-;-;-;-;-;-;-;-;-;-;-;-;-;-;-	8292	ATPase, Ca++ transporting, plasma membrane 4	-1.03816	-0.0540286	0.833847	0.898679	-1.58352	-0.663139	0.0104744	0.112218	-1.52532	-0.60911	0.0187066	0.0404982	2.96517	2.98575	2.72753	2.69185	3.19221	1.95095	2.81669	2.94625	2.62046	1.59466	2.25809	2.0953	899	953	731	807	982	422	758	836	709	403	606	511
Fmod	chr1;chr1;chr1	134037515;134040216;134046474	134037582;134041202;134048277	+;+;+	2859	fibromodulin	-3.64694	-1.86669	4.10376e-06	0.000265546	-2.55735	-1.35465	0.000535783	0.0200391	1.42606	0.512038	0.213727	0.300341	1.06062	1.0159	1.13676	0.525321	-1.53109	-1.16345	-0.417303	-0.480716	0.489802	-0.989947	-0.538742	-0.844488	81	82	82	60	11	15	26	25	54	21	28	21
Btg2	chr1;chr1	134074865;134078912	134077703;134079155	-;-	3083	B cell translocation gene 2, anti-proliferative	1.14898	0.200354	0.262373	0.42552	1.28767	0.364759	0.0398443	0.225497	1.1207	0.164405	0.353006	0.450468	2.28439	2.47405	2.22911	2.41981	2.41772	2.31529	2.66799	2.77086	2.64553	3.03621	2.68589	2.43294	207	247	191	247	212	201	253	274	267	407	302	239
Adora1	chr1;chr1;chr1;chr1;chr1;chr1;chr1;chr1;chr1;chr1;chr1;chr1	134199215;134199215;134199215;134199215;134199215;134234015;134234015;134234015;134234663;134235228;134235228;134235228	134203590;134203590;134203590;134203590;134203590;134234412;134234446;134235457;134234856;134235457;134235457;134235457	-;-;-;-;-;-;-;-;-;-;-;-	5819	adenosine A1 receptor	1.5274	0.61108	0.573895	0.711542	-1.62773	-0.702857	0.518696	0.747643	-2.48619	-1.31394	0.232853	0.321778	-2.25397	2.08131	-2.83361	-1.92497	1.58005	-0.159673	0.614129	0.954724	-1.88425	1.27121	-2.65399	-2.58377	15	356	9	21	224	67	114	146	20	225	12	12
Ppfia4	chr1;chr1;chr1;chr1;chr1;chr1;chr1;chr1;chr1;chr1;chr1;chr1;chr1;chr1;chr1;chr1;chr1;chr1;chr1;chr1;chr1;chr1;chr1;chr1;chr1;chr1;chr1;chr1;chr1	134296783;134299026;134299291;134300470;134303605;134304287;134309576;134311529;134312057;134312536;134313087;134313630;134316615;134317063;134317438;134317808;134319215;134321061;134323002;134324079;134324511;134326484;134326816;134327258;134328000;134328293;134328644;134329146;134332290	134298828;134299136;134299468;134300538;134303780;134304384;134309751;134311555;134312119;134312736;134313168;134313723;134316778;134317196;134317473;134318048;134319423;134321169;134323093;134324210;134324594;134326618;134326962;134327449;134328089;134328367;134328808;134329247;134332928	-;-;-;-;-;-;-;-;-;-;-;-;-;-;-;-;-;-;-;-;-;-;-;-;-;-;-;-;-	6067	protein tyrosine phosphatase, receptor type, f polypeptide (PTPRF), interacting protein (liprin), alpha 4	1.18472	0.244548	0.363808	0.528296	-1.47815	-0.56379	0.0385138	0.222458	-1.75119	-0.808339	0.00303181	0.00920239	1.10815	1.10736	0.972722	0.951104	1.48099	0.760333	1.32609	1.44038	0.539794	-0.421771	0.93764	0.554908	180	188	157	175	218	134	196	214	121	71	176	127
Tmem183a	chr1;chr1;chr1;chr1;chr1;chr1;chr1;chr1;chr1;chr1;chr1;chr1;chr1;chr1;chr1;chr1	134346097;134346097;134350083;134350083;134352355;134352355;134354661;134354661;134355560;134355560;134360757;134360757;134361534;134361534;134361762;134361762	134348194;134348194;134350238;134350238;134352435;134352435;134354841;134354841;134355713;134355716;134360924;134360924;134361623;134361623;134361999;134361999	-;-;-;-;-;-;-;-;-;-;-;-;-;-;-;-	3169	transmembrane protein 183A	-1.25993	-0.333345	0.0433396	0.124201	1.3	0.378512	0.0212227	0.163762	1.63791	0.711858	1.64966e-05	0.000163446	4.94157	4.86099	4.9207	4.83413	4.61896	4.9553	4.32454	4.21183	5.02532	5.50458	5.2281	5.27286	1353	1337	1279	1363	1009	1298	824	768	1437	2326	1819	1772
Cyb5r1	chr1;chr1;chr1;chr1;chr1;chr1;chr1;chr1;chr1	134405990;134406313;134406599;134407046;134407574;134408404;134409601;134410493;134410907	134406053;134406462;134406671;134407152;134407703;134408487;134409686;134410592;134411738	+;+;+;+;+;+;+;+;+	1626	cytochrome b5 reductase 1	-1.17773	-0.236007	0.0893707	0.205461	1.12603	0.17124	0.211578	0.494901	1.32615	0.407248	0.00324564	0.00968657	4.19709	4.23779	4.32829	4.3366	4.03011	4.33498	3.91875	3.82859	4.29154	4.52133	4.47434	4.48727	413	444	434	494	343	432	318	301	442	602	552	526
Adipor1	chr1;chr1;chr1;chr1;chr1;chr1;chr1;chr1;chr1;chr1;chr1;chr1;chr1;chr1;chr1;chr1	134415378;134415664;134422921;134422921;134423958;134423958;134424751;134424751;134425909;134425909;134428082;134428082;134431057;134431057;134431530;134431530	134415585;134415989;134423155;134423155;134424074;134424074;134424922;134424922;134426095;134426095;134428269;134428269;134431250;134431250;134433350;134433350	+;+;+;+;+;+;+;+;+;+;+;+;+;+;+;+	3448	adiponectin receptor 1	-1.13053	-0.177005	0.139765	0.27617	1.13135	0.178052	0.136106	0.403327	1.27904	0.355057	0.0030396	0.00922222	5.38803	5.45886	5.29692	5.43592	5.14054	5.4858	5.05015	5.16241	5.62767	5.68778	5.46131	5.50871	2007	2203	1807	2252	1577	2041	1484	1617	2375	2874	2327	2271
Klhl12	chr1;chr1;chr1;chr1;chr1;chr1;chr1;chr1;chr1;chr1;chr1;chr1	134455555;134458428;134463827;134467651;134472394;134475788;134483747;134485718;134487010;134487644;134489016;134489332	134455665;134458666;134463980;134467868;134472543;134475902;134483853;134485913;134487168;134487742;134489121;134490873	+;+;+;+;+;+;+;+;+;+;+;+	3196	kelch-like 12	1.10107	0.138909	0.407571	0.570109	1.48741	0.572801	0.000557132	0.0203998	1.35087	0.433893	0.00883837	0.0218272	2.71497	2.58619	2.40502	2.38515	2.76412	2.48689	2.85546	2.52917	2.74131	3.22106	3.2281	3.14746	290	277	224	250	280	235	299	240	296	480	457	408
Rabif	chr1;chr1	134494660;134506076	134494809;134507884	+;+	1959	RAB interacting factor	-1.16689	-0.222669	0.15796	0.301214	1.30621	0.385381	0.0127455	0.126603	1.5242	0.60805	0.000101332	0.000640077	3.44562	3.3922	3.31899	3.43126	3.01693	3.45417	3.22866	2.9529	3.51832	3.82174	3.90249	3.85009	295	297	259	317	204	282	237	197	311	446	447	407
Kdm5b	chr1;chr1;chr1;chr1;chr1;chr1;chr1;chr1;chr1;chr1;chr1;chr1;chr1;chr1;chr1;chr1;chr1;chr1;chr1;chr1;chr1;chr1;chr1;chr1;chr1;chr1;chr1	134560178;134585154;134587922;134588777;134593329;134595800;134597583;134599060;134600634;134602450;134604442;134605713;134607688;134608865;134613188;134613887;134615918;134616189;134617692;134619560;134620843;134621935;134624711;134627265;134628598;134630433;134631237	134560542;134585231;134588044;134588947;134593463;134595896;134597692;134599218;134600753;134602608;134604623;134605875;134607807;134609059;134613369;134614011;134616068;134616303;134618047;134619698;134621022;134622093;134625196;134627376;134628752;134630753;134632878	+;+;+;+;+;+;+;+;+;+;+;+;+;+;+;+;+;+;+;+;+;+;+;+;+;+;+	6300	lysine (K)-specific demethylase 5B	2.18221	1.12579	1.75275e-05	0.000739942	1.10171	0.139744	0.589938	0.79448	-1.98075	-0.986049	0.00016137	0.000921827	4.31353	3.86967	4.1513	3.95167	5.19456	4.08322	5.47434	5.63517	4.29134	4.34103	4.15948	4.07934	1741	1337	1492	1470	2993	1410	3641	4103	1718	2064	1724	1540
Ppp1r12b	chr1;chr1;chr1;chr1;chr1;chr1;chr1;chr1;chr1;chr1;chr1;chr1;chr1;chr1;chr1;chr1;chr1;chr1;chr1;chr1;chr1;chr1;chr1;chr1;chr1;chr1	134765943;134771998;134773426;134776376;134777315;134779723;134782151;134803102;134834435;134835785;134835978;134837853;134842643;134865778;134872807;134873939;134875965;134879633;134886423;134887275;134890756;134892158;134893350;134896343;134902378;134955492	134766077;134772048;134773479;134776480;134777459;134782167;134782167;134803721;134834476;134835897;134836167;134838041;134842733;134865960;134872932;134874021;134876165;134879745;134886562;134887354;134890830;134892302;134893509;134896461;134902508;134955940	-;-;-;-;-;-;-;-;-;-;-;-;-;-;-;-;-;-;-;-;-;-;-;-;-;-	6185	protein phosphatase 1, regulatory subunit 12B	1.39615	0.481458	0.0355125	0.108646	-1.41568	-0.501499	0.0301035	0.196345	-1.97651	-0.982957	2.20581e-05	0.000202752	1.87186	1.58639	1.6154	1.76353	2.49574	1.52828	2.23554	2.33762	1.19164	0.688342	1.43368	1.43447	313	268	251	315	451	234	377	408	195	159	254	240
Ube2t	chr1;chr1;chr1;chr1;chr1;chr1;chr1;chr1;chr1;chr1;chr1;chr1;chr1;chr1	134962565;134962565;134967727;134967727;134969241;134969241;134971250;134971250;134971901;134971901;134972106;134972106;134973800;134973800	134962609;134962786;134967898;134967898;134969310;134969310;134971355;134971355;134971999;134971999;134972189;134972189;134974179;134974179	+;+;+;+;+;+;+;+;+;+;+;+;+;+	1133	ubiquitin-conjugating enzyme E2T	1.11702	0.159652	0.518498	0.666946	1.41597	0.50179	0.0391559	0.224005	1.26763	0.342138	0.158789	0.236037	2.3247	2.36833	2.18794	2.31498	2.47627	2.34059	2.50836	2.49717	2.1472	3.22375	2.71643	2.87145	77	83	67	83	80	74	82	82	68	169	112	118
Ptprv	chr1;chr1;chr1;chr1;chr1;chr1;chr1;chr1;chr1;chr1;chr1;chr1;chr1;chr1;chr1;chr1;chr1;chr1;chr1;chr1;chr1;chr1;chr1;chr1;chr1;chr1;chr1;chr1;chr1;chr1;chr1;chr1;chr1;chr1;chr1;chr1;chr1;chr1	135108498;135108919;135109286;135109563;135109809;135110085;135110252;135110413;135110650;135111046;135111302;135112190;135112890;135114110;135114301;135114542;135116384;135116519;135118114;135118662;135119229;135119666;135120257;135120702;135122332;135123539;135123948;135124295;135125243;135125705;135126136;135126577;135127016;135128037;135128089;135128654;135129117;135132520	135108695;135109054;135109449;135109679;135109937;135110161;135110330;135110500;135110717;135111181;135111462;135112312;135113024;135114186;135114391;135114635;135116431;135116645;135118181;135118872;135119369;135119947;135120523;135120965;135122604;135123814;135124193;135124549;135125506;135125974;135126408;135126625;135127082;135128079;135128113;135128721;135129750;135132575	-;-;-;-;-;-;-;-;-;-;-;-;-;-;-;-;-;-;-;-;-;-;-;-;-;-;-;-;-;-;-;-;-;-;-;-;-;-	6080	protein tyrosine phosphatase, receptor type, V	1.4588	0.544783	0.135642	0.270914	-1.87963	-0.910451	0.0247331	0.176998	-2.74201	-1.45523	0.000215092	0.00115347	-2.23468	-1.93855	-2.2639	-2.80457	-1.99195	-1.38049	-2.31924	-1.62401	-2.50076	-3.12277	-3.34484	-3.45025	16	21	15	11	18	29	14	24	13	9	7	6
Ptpn7	chr1;chr1;chr1;chr1;chr1;chr1;chr1;chr1;chr1;chr1	135132725;135133750;135134440;135134831;135136099;135137324;135137768;135139124;135141943;135143161	135132790;135133923;135134623;135134915;135136175;135137461;135137878;135139278;135142056;135145320	+;+;+;+;+;+;+;+;+;+	3264	protein tyrosine phosphatase, non-receptor type 7	-1.21618	-0.282359	0.502838	0.653819	-1.02083	-0.0297468	0.943368	0.976971	1.19136	0.252613	0.548641	0.638018	0.834291	0.940165	0.893098	1.03693	-0.201721	1.75713	0.260247	-0.25493	1.23305	1.03574	0.732913	0.482997	79	89	79	99	35	144	49	34	105	106	81	64
Arl8a	chr1;chr1;chr1;chr1;chr1;chr1;chr1	135146834;135152471;135152793;135154176;135154408;135154713;135155222	135147100;135152551;135152866;135154269;135154475;135154783;135156268	+;+;+;+;+;+;+	1702	ADP-ribosylation factor-like 8A	1.04735	0.0667407	0.700427	0.807683	-1.23859	-0.308703	0.0769872	0.315721	-1.29724	-0.375444	0.0317921	0.062913	3.09234	3.19773	3.15914	3.07859	3.08779	2.98267	3.3444	3.34583	3.15906	2.67817	2.75511	2.66273	200	225	201	215	186	176	223	225	210	174	174	154
Elf3	chr1;chr1;chr1;chr1;chr1;chr1;chr1;chr1;chr1;chr1;chr1;chr1;chr1;chr1;chr1;chr1;chr1;chr1	135253574;135253574;135254925;135254925;135255975;135255975;135256234;135256234;135256471;135256471;135256779;135256779;135257005;135257005;135257615;135257615;135258349;135258349	135254380;135254380;135255120;135255120;135256091;135256091;135256323;135256323;135256590;135256590;135256874;135256874;135257226;135257286;135257782;135257782;135258472;135258472	-;-;-;-;-;-;-;-;-;-;-;-;-;-;-;-;-;-	2000	E74-like factor 3	1.00147	0.00212499	0.993764	0.996968	1.29536	0.373349	0.164977	0.441242	1.29345	0.371224	0.168625	0.248111	1.78612	2.50489	1.42958	1.91801	1.9287	2.3719	1.67119	1.79298	2.22064	2.42064	2.57065	2.06357	94	163	70	112	97	135	81	89	128	171	180	119
Rnpep	chr1;chr1;chr1;chr1;chr1;chr1;chr1;chr1;chr1;chr1;chr1;chr1;chr1;chr1;chr1;chr1;chr1;chr1;chr1;chr1;chr1	135262699;135262699;135264053;135264053;135265183;135265183;135266870;135266870;135267170;135267170;135268083;135268083;135271529;135271529;135272362;135277389;135277389;135278767;135278767;135283562;135283562	135263129;135263129;135264195;135264195;135265407;135265407;135266978;135266978;135267282;135267282;135268196;135268196;135271764;135271764;135272478;135277537;135277537;135278907;135278907;135284084;135284084	-;-;-;-;-;-;-;-;-;-;-;-;-;-;-;-;-;-;-;-;-	2301	arginyl aminopeptidase (aminopeptidase B)	1.0261	0.0371762	0.834903	0.899089	1.77642	0.828975	3.31713e-06	0.000614047	1.73123	0.791799	8.9578e-06	0.000102664	4.33907	4.30658	4.38347	4.24988	4.45219	4.82926	4.00601	3.9643	5.01443	5.23795	5.10734	5.21915	646	660	639	659	652	863	479	469	1035	1403	1214	1239
Timm17a	chr1;chr1;chr1;chr1;chr1;chr1	135301535;135304430;135306089;135309135;135309771;135313694	135302003;135304540;135306217;135309198;135309870;135313737	-;-;-;-;-;-	917	translocase of inner mitochondrial membrane 17a	-1.32579	-0.406853	0.0338447	0.105039	1.12229	0.166446	0.38301	0.649633	1.48792	0.573299	0.00280418	0.00865657	6.34888	6.37684	6.54021	6.54945	5.8796	6.63843	5.78983	5.68121	6.4884	6.72721	6.55844	6.70375	1038	1106	1137	1295	699	1206	658	615	1146	1570	1323	1382
Lmod1	chr1;chr1;chr1	135324813;135363670;135366082	135325270;135365169;135368065	+;+;+	3942	leiomodin 1 (smooth muscle)	2.46404	1.30103	0.00439605	0.0278423	-1.21482	-0.280747	0.54672	0.767517	-2.99337	-1.58177	0.000614976	0.00259475	-1.02388	-0.629008	-0.864472	-1.08092	1.06205	-1.46529	0.602455	0.212	-0.736967	-1.58286	-1.20732	-1.18788	25	35	27	26	105	17	76	58	31	19	24	23
Shisa4	chr1;chr1;chr1;chr1;chr1	135371456;135372197;135373152;135374378;135374889	135371996;135372364;135373285;135374549;135375063	-;-;-;-;-	1190	shisa family member 4	1.12657	0.171936	0.442161	0.601056	-1.07009	-0.0977384	0.662768	0.838517	-1.20554	-0.269674	0.228489	0.317113	3.1695	3.05761	3.28596	3.14653	3.49232	2.91752	3.52236	3.33895	3.47877	2.78021	3.17836	2.71397	147	142	153	157	172	117	176	156	183	130	163	111
Ipo9	chr1;chr1;chr1;chr1;chr1;chr1;chr1;chr1;chr1;chr1;chr1;chr1;chr1;chr1;chr1;chr1;chr1;chr1;chr1;chr1;chr1;chr1;chr1;chr1	135382315;135385927;135386219;135386684;135387374;135388511;135389313;135390538;135391496;135394136;135400044;135402233;135403288;135404224;135405821;135406517;135406759;135406952;135407988;135409393;135419237;135419991;135420292;135430268	135385477;135386003;135386320;135386806;135387507;135388677;135389588;135390666;135391644;135394362;135400203;135402372;135403394;135404322;135405972;135406575;135406859;135407071;135408074;135409481;135419438;135420077;135420353;135430491	-;-;-;-;-;-;-;-;-;-;-;-;-;-;-;-;-;-;-;-;-;-;-;-	6236	importin 9	1.08352	0.115724	0.270199	0.433443	1.01146	0.0164403	0.875443	0.947961	-1.07124	-0.0992839	0.343881	0.4409	4.95269	4.79664	4.92831	4.80965	5.0495	4.76761	5.04938	5.06878	4.90772	4.85334	4.91679	4.88068	2685	2518	2532	2639	2679	2244	2684	2742	2608	2915	2886	2658
Nav1	chr1;chr1;chr1;chr1;chr1;chr1;chr1;chr1;chr1;chr1;chr1;chr1;chr1;chr1;chr1;chr1;chr1;chr1;chr1;chr1;chr1;chr1;chr1;chr1;chr1;chr1;chr1;chr1;chr1	135434580;135443634;135448931;135449895;135450570;135450786;135452172;135452805;135453193;135454045;135454434;135454691;135455134;135458647;135460344;135460691;135463722;135463915;135464706;135465839;135467641;135468856;135469632;135470480;135472159;135472733;135532349;135537197;135584555	135441779;135443831;135449049;135450091;135450641;135450940;135452407;135452964;135453288;135454142;135454602;135454883;135455330;135458777;135460455;135460774;135463799;135463938;135464758;135466009;135467789;135468897;135470066;135471170;135472456;135472871;135532714;135537299;135585355	-;-;-;-;-;-;-;-;-;-;-;-;-;-;-;-;-;-;-;-;-;-;-;-;-;-;-;-;-	12767	neuron navigator 1	1.15651	0.209783	0.254155	0.417051	-1.0097	-0.0139205	0.939669	0.975138	-1.16773	-0.223703	0.223938	0.311972	2.97838	2.89105	2.9294	2.89896	3.38872	2.71571	3.13115	3.22026	3.30059	2.65049	2.52562	3.03582	1398	1375	1296	1436	1734	1107	1453	1558	1752	1295	1125	1514
Csrp1	chr1;chr1;chr1;chr1;chr1;chr1	135729197;135739400;135745259;135746720;135750565;135751044	135729274;135739512;135745427;135746849;135750658;135752229	+;+;+;+;+;+	1770	cysteine and glycine-rich protein 1	1.11431	0.156157	0.383035	0.546435	-1.16827	-0.224373	0.210542	0.493898	-1.30182	-0.38053	0.0338457	0.0662685	5.70756	5.96448	5.65708	5.75257	6.3154	5.46527	5.9698	5.84829	5.83827	5.54598	5.47753	5.28905	1285	1605	1190	1439	1828	1032	1441	1335	1410	1336	1207	1000
Phlda3	chr1;chr1	135766085;135768478	135766894;135769134	+;+	1467	pleckstrin homology like domain, family A, member 3	1.16415	0.219278	0.351537	0.515997	1.27071	0.345629	0.138107	0.40568	1.09153	0.126352	0.586295	0.672047	2.18743	2.22991	1.95482	2.14726	2.08581	2.66336	2.32861	2.2559	2.16887	2.90881	2.29226	2.39924	91	98	74	96	79	121	94	90	90	176	108	110
Tnni1	chr1;chr1;chr1;chr1;chr1;chr1;chr1;chr1;chr1;chr1;chr1;chr1;chr1;chr1;chr1;chr1;chr1;chr1	135799421;135799511;135799973;135799973;135802594;135802594;135805051;135805051;135805499;135805499;135807521;135807521;135808633;135808633;135809626;135809626;135810613;135810613	135799496;135799538;135800020;135800020;135802625;135802625;135805094;135805094;135805630;135805630;135807610;135807610;135808809;135808809;135809735;135809735;135810989;135810989	+;+;+;+;+;+;+;+;+;+;+;+;+;+;+;+;+;+	1114	troponin I, skeletal, slow 1	6.31147	2.65798	1.50359e-05	0.000668344	1.13114	0.177775	0.759895	0.893674	-5.57976	-2.4802	4.69381e-05	0.00035385	3.24521	2.17333	3.01165	2.03907	6.33058	2.30679	5.34484	5.18927	2.86267	3.2397	3.03681	2.19882	145	71	118	67	1162	71	587	531	111	168	138	72
Lad1	chr1;chr1;chr1;chr1;chr1;chr1;chr1;chr1;chr1;chr1	135818598;135825755;135827164;135828715;135829689;135830900;135831083;135831525;135831874;135832312	135819016;135825892;135828046;135828819;135829732;135830972;135831220;135831611;135831948;135833341	+;+;+;+;+;+;+;+;+;+	2992	ladinin	-1.69084	-0.757739	0.00237369	0.0184251	1.21161	0.276929	0.26288	0.545817	2.04864	1.03467	3.57215e-05	0.000290702	4.86358	4.80491	5.02041	4.98818	3.93448	4.94421	3.57212	3.78807	5.37977	5.15674	5.13962	5.10119	1210	1214	1294	1432	592	1216	461	540	1735	1725	1615	1485
[truncated: 14,099 more rows]
