# Supplementary material for: Hand1 gene replacement with Hand2 reveals overlap in function with unique occurrence of omphalocele and heart defects
Source: Development. 2025 Oct 14;152(19):dev204963. doi: 10.1242/dev.204963 (PMC12587295; doi:10.1242/dev.204963)
Supplement: Table S3. [file develop-152-204963-TableS3.zip]

Archive with 1 entries (1 files):
- Firulli 2025 Supplemental File 3 IPA H1H2vsWTctrl.pdf
