# Supplementary material for: Hand1 gene replacement with Hand2 reveals overlap in function with unique occurrence of omphalocele and heart defects
Source: Development. 2025 Oct 14;152(19):dev204963. doi: 10.1242/dev.204963 (PMC12587295; doi:10.1242/dev.204963)
Supplement: Table S5. [file develop-152-204963-TableS5.xlsx]

## Sheet: WT-7_8A_V52L18-318_A1
Table 1
Barcode	VBW
AACACCGAATGTCTCA-1	ventral_body_wall
AACAGTCTGACGAATT-1	ventral_body_wall
AACCAAGGCGTTATGT-1	ventral_body_wall
AACCATACCATAGACG-1	ventral_body_wall
AACCTTCAAGGAAGTT-1	ventral_body_wall
AACTCGCTTAGCTGCC-1	ventral_body_wall
AACTGGATTCCAAGGC-1	ventral_body_wall
AAGATTATACGAATGC-1	ventral_body_wall
AAGCCACTCAGGCAGA-1	ventral_body_wall
AAGGAAGGTGCATTAT-1	ventral_body_wall
AAGTTACTTCGTTCGA-1	ventral_body_wall
AATAACATCCATGTGG-1	ventral_body_wall
AATAACTCACCTGTCG-1	ventral_body_wall
AATCACCTGAAGCACC-1	ventral_body_wall
AATCGCGAGTCAACCA-1	ventral_body_wall
AATCGCTACGGCATAG-1	ventral_body_wall
AATTCAGACCTACGCA-1	ventral_body_wall
AATTCCAGAATACCAT-1	ventral_body_wall
AATTCTAATGGTCGGT-1	ventral_body_wall
AATTGGACTATCAGCC-1	ventral_body_wall
AATTGGCCTTATTCGG-1	ventral_body_wall
ACAACTACAGGCTCAT-1	ventral_body_wall
ACAAGTTCCTTATCGC-1	ventral_body_wall
ACAATGACTAAGCGAA-1	ventral_body_wall
ACAATGGCCGATTGAA-1	ventral_body_wall
ACAGGAACCTTACGTC-1	ventral_body_wall
ACAGTAGGCCAGGCAC-1	ventral_body_wall
ACATCGTCAGCTGTTA-1	ventral_body_wall
ACATGCCAATGATCGG-1	ventral_body_wall
ACCAGTTAAGTGTAAC-1	ventral_body_wall
ACCATCGGTCACGGCA-1	ventral_body_wall
ACCGTAGAGTGGCTAA-1	ventral_body_wall
ACCTATGTTAGCAGGC-1	ventral_body_wall
ACCTGCAGCGTTATGC-1	ventral_body_wall
ACCTGGCAGCGTACTC-1	ventral_body_wall
ACGAAGTGTATTAGTG-1	ventral_body_wall
ACGAAGTTGATTCCTA-1	ventral_body_wall
ACGACTCGCTACCTCA-1	ventral_body_wall
ACGAGTTACGCTTACA-1	ventral_body_wall
ACGCCATGACTCAGTG-1	ventral_body_wall
ACGCCATGCGGTTAGA-1	ventral_body_wall
ACGCCGGTCGACCGAG-1	ventral_body_wall
ACGCTCGGAACTCCTG-1	ventral_body_wall
ACTGATAATTGCTAAC-1	ventral_body_wall
ACTGCACGGAGGCGTC-1	ventral_body_wall
AGATCTTAATAGTCAG-1	ventral_body_wall
AGCCATACTATCCGCC-1	ventral_body_wall
AGCGGTGCGAACGCGT-1	ventral_body_wall
AGGACCGTGGACAGTG-1	ventral_body_wall
AGGACTGGATTAGAGG-1	ventral_body_wall
AGGAGCCGGATAAGGC-1	ventral_body_wall
AGGATCAAGATAAGAA-1	ventral_body_wall
AGGATGGTAGAAGCAC-1	ventral_body_wall
AGGCACTCCTTAAGGC-1	ventral_body_wall
AGGCATGGAATTCCTT-1	ventral_body_wall
AGGCTCTGGCCGACCT-1	ventral_body_wall
AGGTACTCAATCGCAT-1	ventral_body_wall
AGGTCGCAACCGAGGC-1	ventral_body_wall
AGTAGAAGACGAAGCA-1	ventral_body_wall
AGTATTGACGTTGATG-1	ventral_body_wall
AGTCACGTACGAGTCT-1	ventral_body_wall
AGTCGCTACCTTGAGC-1	ventral_body_wall
AGTGGTATTGAGTGAC-1	ventral_body_wall
AGTGTCACTAATCATG-1	ventral_body_wall
ATAACCATGCATACCG-1	ventral_body_wall
ATAACGCTCAATCACT-1	ventral_body_wall
ATAACGCTCGCCTGCT-1	ventral_body_wall
ATAAGAACTGACTACC-1	ventral_body_wall
ATAATTGTGGAAGAGC-1	ventral_body_wall
ATACTAATTGTCCGCC-1	ventral_body_wall
ATACTGTTAACAAGAC-1	ventral_body_wall
ATAGCGAACGGTGACG-1	ventral_body_wall
ATAGCGGCTTAAGATT-1	ventral_body_wall
ATAGTGCACGCCGGCG-1	ventral_body_wall
ATCAGAGGTGTCTTAG-1	ventral_body_wall
ATCCACCGAGCGTGAA-1	ventral_body_wall
ATCCACGCTAGTACTG-1	ventral_body_wall
ATCGCACCGACGTCAG-1	ventral_body_wall
ATCGTACACCGGCTAC-1	ventral_body_wall
ATCTCGGTTGGTGCTT-1	ventral_body_wall
ATGGAGTACTGTCCAC-1	ventral_body_wall
ATGGTATGCGACCGCC-1	ventral_body_wall
ATGTACATTGGACAAT-1	ventral_body_wall
ATGTACGATGGTACAG-1	ventral_body_wall
ATGTCTGGCCTCTGTT-1	ventral_body_wall
ATGTGCGTTGATGGCG-1	ventral_body_wall
ATTATCAATTCTGGAT-1	ventral_body_wall
ATTATCTTATGAGTCG-1	ventral_body_wall
ATTCAACGAATCAGTG-1	ventral_body_wall
ATTCAGATGTGATAGA-1	ventral_body_wall
ATTCAGATTCTACATT-1	ventral_body_wall
ATTCCAGAGCCGTGGA-1	ventral_body_wall
ATTCTAGGAATTGTGC-1	ventral_body_wall
ATTCTGCCGAGGCTCA-1	ventral_body_wall
ATTGACTTCAATGTCC-1	ventral_body_wall
ATTGAGCTCAGAACAA-1	ventral_body_wall
ATTGCATGAGAATGTC-1	ventral_body_wall
ATTGCCACTTATACTC-1	ventral_body_wall
ATTGCCGCTCACTTGG-1	ventral_body_wall
ATTGGCAAGCGGAAGG-1	ventral_body_wall
CAACAGCTCCTGAGTG-1	ventral_body_wall
CAAGGCTCGTAAGGCT-1	ventral_body_wall
CAAGTAAGCTGCACAA-1	ventral_body_wall
CAATGCCGTCGAGGTT-1	ventral_body_wall
CACGTATCGGCGGAGT-1	ventral_body_wall
CACTACTGGTGCTCTG-1	ventral_body_wall
CACTCAAGGAGTGAAG-1	ventral_body_wall
CACTGGCTCCACCTAC-1	ventral_body_wall
CACTGGCTTGCGATTG-1	ventral_body_wall
CAGACGTGATAATGCT-1	ventral_body_wall
CAGATCATGTGAATTC-1	ventral_body_wall
CAGATTAGACAGGTTC-1	ventral_body_wall
CAGCCAAGCAAGTGCA-1	ventral_body_wall
CAGCTGAGCGGTTATC-1	ventral_body_wall
CATCAGTCAGGAATAC-1	ventral_body_wall
CATCTTAGACCAGCCG-1	ventral_body_wall
CATTGCTGAGGTCTGA-1	ventral_body_wall
CATTGCTGATGTGCCG-1	ventral_body_wall
CCATAGACCTGGCAAG-1	ventral_body_wall
CCGACCTTCTATCACC-1	ventral_body_wall
CCGCAAGGTTAGATTC-1	ventral_body_wall
CCGCAATGAGAAGGAA-1	ventral_body_wall
CCGCGTTGCATGAGTT-1	ventral_body_wall
CCGCTGGTCACTAGTA-1	ventral_body_wall
CCGGAGACCGGATTCT-1	ventral_body_wall
CCGTAAGCAGGTCAGT-1	ventral_body_wall
CCGTCCAGAACTCCAT-1	ventral_body_wall
CCGTTCTTCGATGCCA-1	ventral_body_wall
CCTCACCGTAGAGGCT-1	ventral_body_wall
CCTCACTCAGTCATCG-1	ventral_body_wall
CCTCGCGACGTGCTAA-1	ventral_body_wall
CCTCGCTGCGAGTTGA-1	ventral_body_wall
CCTCTATTGGAGCGTC-1	ventral_body_wall
CCTGGATCGTCTGCGA-1	ventral_body_wall
CCTTAGTACACTCCTT-1	ventral_body_wall
CCTTGTCGCATCTTAG-1	ventral_body_wall
CGAAGGAGGCCTGGAC-1	ventral_body_wall
CGACGCATGCTCGATT-1	ventral_body_wall
CGACGCGAGTCTCATC-1	ventral_body_wall
CGAGAACGTAGTCTAA-1	ventral_body_wall
CGAGATCATTACATTC-1	ventral_body_wall
CGAGGAGCGAGGTTGT-1	ventral_body_wall
CGATGAGTAAGGACTA-1	ventral_body_wall
CGATGATCCTCACTCG-1	ventral_body_wall
CGCATGAGTTATAGCG-1	ventral_body_wall
CGCCTTGTGATCCACT-1	ventral_body_wall
CGCTCATGGATACCGT-1	ventral_body_wall
CGCTGCCATGAAGGCT-1	ventral_body_wall
CGCTTCCGTGACTCTG-1	ventral_body_wall
CGCTTGCGTAGCATCG-1	ventral_body_wall
CGCTTGGACATGTCAC-1	ventral_body_wall
CGGAGGCATACGCTGT-1	ventral_body_wall
CGGATTCGGCAACACC-1	ventral_body_wall
CGGCCTGCCTTAGTGG-1	ventral_body_wall
CGGTTATGGAGCTAGA-1	ventral_body_wall
CGTAACGGCTCCGTGA-1	ventral_body_wall
CGTACAATGATCTGGT-1	ventral_body_wall
CGTAGTTGGTGACCAC-1	ventral_body_wall
CGTCGAACATTACACG-1	ventral_body_wall
CGTGGCTCCATTAGGT-1	ventral_body_wall
CGTGTAGTCCTAGTTG-1	ventral_body_wall
CGTTACGTAGGCTGTT-1	ventral_body_wall
CGTTGTAATAACAGTA-1	ventral_body_wall
CTAACTAACGGCCAGC-1	ventral_body_wall
CTACCTGCATACGTCC-1	ventral_body_wall
CTACGAGTAACGAAGG-1	ventral_body_wall
CTACGAGTTGCGGTTG-1	ventral_body_wall
CTAGCACTCGGAAGGA-1	ventral_body_wall
CTAGCATATCACAGTC-1	ventral_body_wall
CTAGCGGAGCGGTACC-1	ventral_body_wall
CTAGCGTTGTGCTGTA-1	ventral_body_wall
CTAGTTCGGACGCACG-1	ventral_body_wall
CTATCCATAACGGCAG-1	ventral_body_wall
CTATGCGTGCAATTGG-1	ventral_body_wall
CTATGTGCCGACTACC-1	ventral_body_wall
CTCACCGCCTAATCAG-1	ventral_body_wall
CTCAGCCTCAGTTCGG-1	ventral_body_wall
CTCAGGCTAGCCACTT-1	ventral_body_wall
CTCCAACCGGTCCAAC-1	ventral_body_wall
CTCGACAGCGGTTGAG-1	ventral_body_wall
CTCGATTCTTCACGCC-1	ventral_body_wall
CTGAAGGCACTTAGAT-1	ventral_body_wall
CTGACGTAGTCGGAGT-1	ventral_body_wall
CTGACTATTGGATCTA-1	ventral_body_wall
CTGAGGCCAGGCATGA-1	ventral_body_wall
CTGATTATCGTACATC-1	ventral_body_wall
CTGCATGAGGTAGTAT-1	ventral_body_wall
CTGCCGATGCGTGGTC-1	ventral_body_wall
CTGCTATCTGCTTCAT-1	ventral_body_wall
CTGGCTCGGTTCTACC-1	ventral_body_wall
CTGGCTGTAGATGAAT-1	ventral_body_wall
CTGGTAGACACTCACC-1	ventral_body_wall
CTGTGCGATAACGAAG-1	ventral_body_wall
CTTACGCAACATAGTA-1	ventral_body_wall
CTTACGGAACTGCATA-1	ventral_body_wall
CTTATCACGCTATGCT-1	ventral_body_wall
CTTCAAGTCTACAGCG-1	ventral_body_wall
CTTCGACCGAACTTAT-1	ventral_body_wall
CTTCGCTCTGGTGACA-1	ventral_body_wall
CTTGATCTGCAGCGGT-1	ventral_body_wall
CTTGTATCGCATACCG-1	ventral_body_wall
GAAGCGAGCCACGGCT-1	ventral_body_wall
GAAGCGGAATTAATGT-1	ventral_body_wall
GAAGCGGCTTGACCTC-1	ventral_body_wall
GAAGCTAATTATCTCC-1	ventral_body_wall
GAATAGTAAGGCTGGA-1	ventral_body_wall
GAATCATATTAGCCGT-1	ventral_body_wall
GAATGCTTCTGAAGCC-1	ventral_body_wall
GACAGAGGTAAGGTAA-1	ventral_body_wall
GACGAGGTGAGGTTGC-1	ventral_body_wall
GACGCAACAGCGGCTA-1	ventral_body_wall
GACGGTTGACTCAGGA-1	ventral_body_wall
GACTACGATGAACGCC-1	ventral_body_wall
GACTTGAATGACTGCC-1	ventral_body_wall
GACTTGCTGATTAGCT-1	ventral_body_wall
GAGCTAAGGTCCGGAC-1	ventral_body_wall
GAGGCCAGACAGATGA-1	ventral_body_wall
GAGGTAGATCTTCGGT-1	ventral_body_wall
GAGGTAGTTCATAACA-1	ventral_body_wall
GAGGTATTAATGAGCT-1	ventral_body_wall
GAGGTGAGATTCGCGA-1	ventral_body_wall
GAGGTGTATGCCGCAC-1	ventral_body_wall
GAGTGGACAGTAGCTT-1	ventral_body_wall
GATAGAGTCGCTGGCA-1	ventral_body_wall
GATATGCTGTAACTGT-1	ventral_body_wall
GATCCAATGCTCGTGC-1	ventral_body_wall
GATCCACCGATTGGTG-1	ventral_body_wall
GATGTAGGCGTGCGGA-1	ventral_body_wall
GATTCCTACCGGCATT-1	ventral_body_wall
GATTCCTTGGCCTCAC-1	ventral_body_wall
GCAAGATATCCAAGTA-1	ventral_body_wall
GCAAGTCGGCCGACTT-1	ventral_body_wall
GCACAGTCACTCATCC-1	ventral_body_wall
GCAGCGAGTAAGTAAT-1	ventral_body_wall
GCAGCGCAAGTGGTGA-1	ventral_body_wall
GCATTACCTTAATTGG-1	ventral_body_wall
GCCAGATTAGTAGATA-1	ventral_body_wall
GCCGTATTACCTTGCC-1	ventral_body_wall
GCCTCCGTTATGAGTC-1	ventral_body_wall
GCCTGGAAGACCAAGT-1	ventral_body_wall
GCGAACAGTCTTCGAC-1	ventral_body_wall
GCGAGCAGGCTCAGGA-1	ventral_body_wall
GCGGCTAATCATCGGA-1	ventral_body_wall
GCGTTCTTATGCAATG-1	ventral_body_wall
GCTAACAGACCGTTGT-1	ventral_body_wall
GCTCAATCTTGATCCG-1	ventral_body_wall
GCTCATGATACAGCTC-1	ventral_body_wall
GCTCGTCTCCAGTGGT-1	ventral_body_wall
GCTCGTCTGAAGTTAC-1	ventral_body_wall
GCTCGTGCTCCAAGCA-1	ventral_body_wall
GCTGTCCTGACTATTC-1	ventral_body_wall
GCTGTTGCTGTATCAC-1	ventral_body_wall
GCTTGCCGCAGTAAGT-1	ventral_body_wall
GCTTGGTCACGCCGGC-1	ventral_body_wall
GGAATGTTGCCTTGAG-1	ventral_body_wall
GGACAGCTCAGCCTAG-1	ventral_body_wall
GGAGCCGGCGACATAA-1	ventral_body_wall
GGCATACTAGCCGGTT-1	ventral_body_wall
GGCCATGGTCGACTAC-1	ventral_body_wall
GGCCTTACCGCTAGTT-1	ventral_body_wall
GGCCTTCGTTACTATC-1	ventral_body_wall
GGCGACCTCCAACAGG-1	ventral_body_wall
GGTAAGCCGCTTACGA-1	ventral_body_wall
GGTACCGTTGCGTACA-1	ventral_body_wall
GGTACCTACGAGGTCT-1	ventral_body_wall
GGTATGATAACCGAAG-1	ventral_body_wall
GGTCAATATGTAAGTT-1	ventral_body_wall
GGTGAGTCAGTACGAA-1	ventral_body_wall
GGTGCGTAATGACCAC-1	ventral_body_wall
GGTGTATGTAAGTTAC-1	ventral_body_wall
GGTTGTTCCGCCTTAC-1	ventral_body_wall
GTAACAGTATTGAGTC-1	ventral_body_wall
GTAAGTAAGACAGGTT-1	ventral_body_wall
GTACCTTCACTGGTTA-1	ventral_body_wall
GTACCTTCTATCTGCC-1	ventral_body_wall
GTACGCACTGGCCTAT-1	ventral_body_wall
GTAGACAAGCATTCAG-1	ventral_body_wall
GTAGACTCTATCGCGA-1	ventral_body_wall
GTATGTTGTAGTAACC-1	ventral_body_wall
GTATTGGCTCTTAGAT-1	ventral_body_wall
GTCAACGCGAACTACG-1	ventral_body_wall
GTCAGCCTGTCGACTT-1	ventral_body_wall
GTCAGCTTGCTCGTTG-1	ventral_body_wall
GTCAGGAGAAGTAGGA-1	ventral_body_wall
GTCATAAGCCGTGGCG-1	ventral_body_wall
GTCCGTACAGGTTGAT-1	ventral_body_wall
GTCGCACCGGTGCGTT-1	ventral_body_wall
GTCTACGTCATCGAAG-1	ventral_body_wall
GTCTGAGGCATGTCGG-1	ventral_body_wall
GTCTGATACACTGAAT-1	ventral_body_wall
GTCTGCGAGCAAGTAG-1	ventral_body_wall
GTCTGTCCGATTGTAC-1	ventral_body_wall
GTCTTACACCAATCGT-1	ventral_body_wall
GTGACATACCGTTAGC-1	ventral_body_wall
GTGCACCGTGCACGTT-1	ventral_body_wall
GTGCGTCAAGCGGCAA-1	ventral_body_wall
GTGGCGGTCGCAATAC-1	ventral_body_wall
GTTAATCCAAGCGATA-1	ventral_body_wall
GTTACTATAAGAGCAT-1	ventral_body_wall
GTTAGCTCACTTACAA-1	ventral_body_wall
GTTAGGCTTAGACCTT-1	ventral_body_wall
GTTATCTTAACCACAA-1	ventral_body_wall
GTTATTCTCGCTAAGA-1	ventral_body_wall
GTTCATGAGGCACCGG-1	ventral_body_wall
GTTCATTAAGTAACCG-1	ventral_body_wall
GTTGACGGCGAAGACC-1	ventral_body_wall
GTTGCCGTCCGCTCTG-1	ventral_body_wall
GTTGTCTTCCTGCGTT-1	ventral_body_wall
TAACGAGCACCGCCAG-1	ventral_body_wall
TAACGCCGAGCCTGTA-1	ventral_body_wall
TAACGCTCATTGAAGG-1	ventral_body_wall
TAAGACGCCGACTCCG-1	ventral_body_wall
TAAGATCTGTACTACG-1	ventral_body_wall
TAATTCCTACTCGCTT-1	ventral_body_wall
TACAAGATTAGTGCAT-1	ventral_body_wall
TACAAGTGCTATGGAT-1	ventral_body_wall
TACAAGTGTCACTATT-1	ventral_body_wall
TACACTACATTCTTGT-1	ventral_body_wall
TACCATCGCCAAGTCG-1	ventral_body_wall
TACCGTGCCGTTGGAC-1	ventral_body_wall
TACCTGAGTGAGTGCG-1	ventral_body_wall
TACGCCTCGAGGCATC-1	ventral_body_wall
TACGGTAGACATTCTA-1	ventral_body_wall
TACTAAGGACAACGTC-1	ventral_body_wall
TACTTAACTTGCCTTC-1	ventral_body_wall
TAGACAGGCCTATCCT-1	ventral_body_wall
TAGATGAGGTGATAGA-1	ventral_body_wall
TAGATGCTCAGACTTA-1	ventral_body_wall
TAGATGGTCGGAGGCG-1	ventral_body_wall
TAGATGTTCTACTTAT-1	ventral_body_wall
TAGCACGGCTAGCTCG-1	ventral_body_wall
TAGCAGCGACTAGATC-1	ventral_body_wall
TAGCAGCGAGTGTAGG-1	ventral_body_wall
TAGCAGTATTAATTCT-1	ventral_body_wall
TAGCTACGACCGACCT-1	ventral_body_wall
TAGGCTAGATACTCAC-1	ventral_body_wall
TAGTATGATTAGACTC-1	ventral_body_wall
TAGTGACTGAAGCGAG-1	ventral_body_wall
TATCACCGACCGGTCT-1	ventral_body_wall
TATCTACATTCAGATT-1	ventral_body_wall
TATGACGCTCAGACCG-1	ventral_body_wall
TATGACGGATCTATGT-1	ventral_body_wall
TATGTTGGACTCAGCA-1	ventral_body_wall
TATGTTGGCACGTGTA-1	ventral_body_wall
TATTCGTGGTAACTCC-1	ventral_body_wall
TATTCTCAATCCGGAT-1	ventral_body_wall
TATTCTCGGTTGGTTC-1	ventral_body_wall
TATTGACTACAAGAAC-1	ventral_body_wall
TCAACCTGAGATAACA-1	ventral_body_wall
TCAATCCGGCTGTATG-1	ventral_body_wall
TCACTACATACGAGAA-1	ventral_body_wall
TCAGAACCGCTCTACC-1	ventral_body_wall
TCAGCGCCTAAGGACT-1	ventral_body_wall
TCAGGAGCTAATCAGG-1	ventral_body_wall
TCAGTCAGATCTTGCA-1	ventral_body_wall
TCAGTCCGCCACTCTT-1	ventral_body_wall
TCAGTCTAGAGTAACC-1	ventral_body_wall
TCAGTTACGGTGCATG-1	ventral_body_wall
TCAGTTAGTTAACCGC-1	ventral_body_wall
TCATCTACCAGGAGGC-1	ventral_body_wall
TCCAATCTTACTAAGA-1	ventral_body_wall
TCCAGACTTCGCACCA-1	ventral_body_wall
TCCAGTGCAACGCACC-1	ventral_body_wall
TCCGAACCGTCCTAAG-1	ventral_body_wall
TCCGGCCAAGTAACTC-1	ventral_body_wall
TCCGGCCGAAGATTAT-1	ventral_body_wall
TCCGTGTCCATGACGC-1	ventral_body_wall
TCCTATCGGACAAGGC-1	ventral_body_wall
TCCTCAGTTCAATTAT-1	ventral_body_wall
TCCTGAGTCGAGTCGG-1	ventral_body_wall
TCGACGAGTACGATAA-1	ventral_body_wall
TCGACTGCGTCTGCTA-1	ventral_body_wall
TCGCGGAATATTGTCG-1	ventral_body_wall
TCGGCGAATTGCACTA-1	ventral_body_wall
TCGGTACCGGCTGGCT-1	ventral_body_wall
TCGTAACCTTCAAGCT-1	ventral_body_wall
TCGTATAGAATCTGCG-1	ventral_body_wall
TCTAACCGACTAGACA-1	ventral_body_wall
TCTACACTAGCCTGCA-1	ventral_body_wall
TCTAGAATGATCCTTC-1	ventral_body_wall
TCTGATCCAATTGTGA-1	ventral_body_wall
TCTGCCATTGTTCTCG-1	ventral_body_wall
TCTTACATCCTCGTTG-1	ventral_body_wall
TCTTGTCGCCTCCATT-1	ventral_body_wall
TGAACTGCACGCGTAA-1	ventral_body_wall
TGAAGAATGTAAGGCC-1	ventral_body_wall
TGACGCCTATTGTCGG-1	ventral_body_wall
TGAGACCGCTATCATA-1	ventral_body_wall
TGAGGTACGCGATCAA-1	ventral_body_wall
TGAGTACGAAGAGTTG-1	ventral_body_wall
TGAGTTCCGTCATAGG-1	ventral_body_wall
TGATAGCCTCCGTCAA-1	ventral_body_wall
TGATTCACGTCGGAGT-1	ventral_body_wall
TGATTCACTACCGATG-1	ventral_body_wall
TGCACGGCCACCGGAG-1	ventral_body_wall
TGCACGGTTAATGACC-1	ventral_body_wall
TGCAGACACTCAACAT-1	ventral_body_wall
TGCCACGGAGTAAGCC-1	ventral_body_wall
TGCGATCGATCAGTCA-1	ventral_body_wall
TGCGCTCAACGCCGTC-1	ventral_body_wall
TGCGGATTCAGTGGTC-1	ventral_body_wall
TGCTTAGTCCTCTGAA-1	ventral_body_wall
TGGAAGGATTGATCGT-1	ventral_body_wall
TGGAGGAACGTGCGTA-1	ventral_body_wall
TGGAGTGCGTTACATA-1	ventral_body_wall
TGGATCTAACGAAGTT-1	ventral_body_wall
TGGCAACTTGGAGCGT-1	ventral_body_wall
TGGCAAGCTGTTCATA-1	ventral_body_wall
TGGCCACTATCGTTGT-1	ventral_body_wall
TGGCCATTACATCTAC-1	ventral_body_wall
TGGCTGGTGCGACGCT-1	ventral_body_wall
TGGCTGTTATCAGGAA-1	ventral_body_wall
TGGTAGCAGGTGTTCT-1	ventral_body_wall
TGGTAGTTATAGTGTT-1	ventral_body_wall
TGGTTGGCCTAGTGGA-1	ventral_body_wall
TGGTTGGTAATAGCGA-1	ventral_body_wall
TGGTTGGTTCGTTAGG-1	ventral_body_wall
TGTACCGTGAATTGCG-1	ventral_body_wall
TGTAGCTCGGTACAGA-1	ventral_body_wall
TGTAGTGGTTGTTCTG-1	ventral_body_wall
TGTATCTATTCCGCAG-1	ventral_body_wall
TGTATGTCTAGTCGAA-1	ventral_body_wall
TGTCACAATGCACGTA-1	ventral_body_wall
TGTCCTTAAGCGAGAA-1	ventral_body_wall
TGTCTGGATTACTATT-1	ventral_body_wall
TGTTCACCTATGAGAA-1	ventral_body_wall

## Sheet: WT-7_10B_V52L18-318_B1
Table 1
Barcode	VBW
AACGACCAGCCGGCGA-1	ventral_body_wall
AACTCAGATGGAGGAA-1	ventral_body_wall
AACTTCGTTAGCCGCT-1	ventral_body_wall
AAGACTTGATAAGATA-1	ventral_body_wall
AAGATTGGCGTCTACT-1	ventral_body_wall
AAGCACGCGACGAGAT-1	ventral_body_wall
AAGGCGGATCGGAGGC-1	ventral_body_wall
AAGTCGTTAATGCAGG-1	ventral_body_wall
AATGATTGGAGTGGCC-1	ventral_body_wall
AATGGTTGACCGGCAT-1	ventral_body_wall
AATGGTTGAGGACTCA-1	ventral_body_wall
AATTCTCCTAGAGGCT-1	ventral_body_wall
AATTGGCTTACTCCTT-1	ventral_body_wall
ACAACGTTGGCCGTGC-1	ventral_body_wall
ACAAGCAATCCGGCGA-1	ventral_body_wall
ACAGAAGTGAACCTAA-1	ventral_body_wall
ACAGATGAGTTCCACT-1	ventral_body_wall
ACATAAGAACGTAGAA-1	ventral_body_wall
ACATCGAGTGCATCTG-1	ventral_body_wall
ACATCGCTAAGTTATC-1	ventral_body_wall
ACATGAGTCTATTGCT-1	ventral_body_wall
ACCACGTGCCTCCGCC-1	ventral_body_wall
ACCGAGTATCACGTGA-1	ventral_body_wall
ACCTGCAGGCGATTCA-1	ventral_body_wall
ACCTGCTTCTTATTGA-1	ventral_body_wall
ACGAACGCGTGGTCCA-1	ventral_body_wall
ACGAACGTCGACGCCG-1	ventral_body_wall
ACGGAGAAGTAACCAC-1	ventral_body_wall
ACTAATCTAGTAGAAC-1	ventral_body_wall
ACTCCTAAGTCTCCTG-1	ventral_body_wall
ACTCGAGTAGTCACTC-1	ventral_body_wall
ACTTACGTGGAAGGAT-1	ventral_body_wall
AGAATATTCCTGAGAC-1	ventral_body_wall
AGACAAGGAATTCACC-1	ventral_body_wall
AGCCAGCGGCGAATCG-1	ventral_body_wall
AGCCATGTTAATTATC-1	ventral_body_wall
AGCCGGATGGAGAATA-1	ventral_body_wall
AGCCGTGACAAGGACG-1	ventral_body_wall
AGCGAGCAATGGCGGT-1	ventral_body_wall
AGCGGAAGTTCGATTA-1	ventral_body_wall
AGCTCAGGCCTTAAGA-1	ventral_body_wall
AGCTCATTGCGACGTC-1	ventral_body_wall
AGGACTGGTGTACTCG-1	ventral_body_wall
AGGATCAGCCGCATAC-1	ventral_body_wall
AGGATTACGCTCAGAT-1	ventral_body_wall
AGGTACCATCGCTCGA-1	ventral_body_wall
AGGTCCGCTGGTGATG-1	ventral_body_wall
AGGTCGCAACCGAGGC-1	ventral_body_wall
AGGTTGACCATACGAG-1	ventral_body_wall
AGGTTGAGGCACCAGG-1	ventral_body_wall
AGTAACTTGCGATCGT-1	ventral_body_wall
AGTACACGCTCCAGGC-1	ventral_body_wall
AGTAGAAGTCAGCACC-1	ventral_body_wall
AGTAGACTTACACCTC-1	ventral_body_wall
AGTAGAGTTAAGATGC-1	ventral_body_wall
AGTATTAGAACCGACT-1	ventral_body_wall
AGTCGGTTGCAGGTAT-1	ventral_body_wall
AGTGCTAATGGATTAC-1	ventral_body_wall
AGTTAGCTAGAATAAC-1	ventral_body_wall
ATAACGAATCGCTGAC-1	ventral_body_wall
ATACCGTGTATCGCCA-1	ventral_body_wall
ATACGACAATTCGCAA-1	ventral_body_wall
ATAGCTGTATCCACCG-1	ventral_body_wall
ATAGGCTACGCAGACT-1	ventral_body_wall
ATAGTCGAGTAGGAGT-1	ventral_body_wall
ATAGTGCATTAACCGG-1	ventral_body_wall
ATAGTTACTCGAAGCC-1	ventral_body_wall
ATCACTTGGTACGGCT-1	ventral_body_wall
ATCCGTGGACTTGTCG-1	ventral_body_wall
ATCTTATCGCTTGGAT-1	ventral_body_wall
ATGAGCGGTCTTCAAC-1	ventral_body_wall
ATGAGCTCCTAGTTAA-1	ventral_body_wall
ATGCTGCGCACCAGTC-1	ventral_body_wall
ATGTCACCTCTGGCAG-1	ventral_body_wall
ATTCACCTGTCAGATG-1	ventral_body_wall
ATTCACGCGGCTCACT-1	ventral_body_wall
ATTCAGTGCCGCTTCC-1	ventral_body_wall
ATTGCCGATTAGACAG-1	ventral_body_wall
ATTGCCGTAGTGATTA-1	ventral_body_wall
CAAGATCCAACCTAAT-1	ventral_body_wall
CAAGGTTGCGCATCCA-1	ventral_body_wall
CAAGTCGTATGCGAAT-1	ventral_body_wall
CAAGTGAATACTGAGC-1	ventral_body_wall
CAATCATATTAAGGAT-1	ventral_body_wall
CACGAACCGGTGATAC-1	ventral_body_wall
CACTCAATAGCTGAAT-1	ventral_body_wall
CACTCAATTGGTAACC-1	ventral_body_wall
CACTGTTACGGCTAGA-1	ventral_body_wall
CAGAGGAAGCAGTAAT-1	ventral_body_wall
CAGAGGTCATGCCATA-1	ventral_body_wall
CAGAGTAGTTGGAGAC-1	ventral_body_wall
CAGTACAGGTGGCTAT-1	ventral_body_wall
CAGTCTCAAGCATAAT-1	ventral_body_wall
CATAGAAGGACACCTT-1	ventral_body_wall
CATGCAGAATCTATGG-1	ventral_body_wall
CCAGGATAGACCATCT-1	ventral_body_wall
CCATACCTTCCAATCT-1	ventral_body_wall
CCATGGAATGGCTGGC-1	ventral_body_wall
CCGACAACTCGGTCAG-1	ventral_body_wall
CCGACATCGGCAGTCG-1	ventral_body_wall
CCGCAATGTCTTAGCG-1	ventral_body_wall
CCGCGTTAATGTAGAA-1	ventral_body_wall
CCGGATCACCTGCGGC-1	ventral_body_wall
CCTAACGCTACACGTT-1	ventral_body_wall
CCTAATCGGAGGTACT-1	ventral_body_wall
CCTACGAGTAATACAT-1	ventral_body_wall
CCTACGTGCGAGTTAG-1	ventral_body_wall
CCTCACCGTAGAGGCT-1	ventral_body_wall
CCTGAAGCGGTAGGTA-1	ventral_body_wall
CGAAGTGCAATGAGGA-1	ventral_body_wall
CGACCAGACATCAGTC-1	ventral_body_wall
CGACGCTCTTAGGTCA-1	ventral_body_wall
CGAGTCGCACGCAGTA-1	ventral_body_wall
CGCAATGTGAAGATTC-1	ventral_body_wall
CGCATCGCACTCGGAT-1	ventral_body_wall
CGCATCTTCGCTTCCA-1	ventral_body_wall
CGCCTCAACGTGACCT-1	ventral_body_wall
CGCTCGTTGTTAAGGA-1	ventral_body_wall
CGCTTAAGCGGTCTTA-1	ventral_body_wall
CGGTAGACTCAACTTA-1	ventral_body_wall
CGGTGCACATAGTAAC-1	ventral_body_wall
CGTACTGCATCGGTAC-1	ventral_body_wall
CGTATCCGAGGAGTGC-1	ventral_body_wall
CGTCTGCTCACCTTGA-1	ventral_body_wall
CGTGCTGAACAAGACG-1	ventral_body_wall
CTAAGGTGCTGTTAAG-1	ventral_body_wall
CTACCAAGACCGTTGG-1	ventral_body_wall
CTACTCATACAGTTCT-1	ventral_body_wall
CTAGTTCTGGCTTCGG-1	ventral_body_wall
CTATAACTCACTCGAC-1	ventral_body_wall
CTATCCACTCGGAGGT-1	ventral_body_wall
CTATCCGTGGATGCTG-1	ventral_body_wall
CTATCGTAAGTGAGAT-1	ventral_body_wall
CTATCGTTGCCTACGG-1	ventral_body_wall
CTATGCCTAATTGACG-1	ventral_body_wall
CTATGTCACGTAGTCA-1	ventral_body_wall
CTATGTGCTAACCTGT-1	ventral_body_wall
CTATTAGCCAAGGCCA-1	ventral_body_wall
CTCAATACTCGACTGT-1	ventral_body_wall
CTCATGAATCGGCGAC-1	ventral_body_wall
CTCCAGTTAGATAATG-1	ventral_body_wall
CTCCGGAGTCATTCGT-1	ventral_body_wall
CTCCGTAACCTTCTTG-1	ventral_body_wall
CTCCTTGGAGGCCGAC-1	ventral_body_wall
CTCCTTGGTTAATGAG-1	ventral_body_wall
CTCGATCCTTAGCTCA-1	ventral_body_wall
CTCGATTCGAATCGGC-1	ventral_body_wall
CTGAATACAGTGGTGA-1	ventral_body_wall
CTGACCGTTAACGACA-1	ventral_body_wall
CTGACGTCCTGGTTGG-1	ventral_body_wall
CTGACTGGAGATAATG-1	ventral_body_wall
CTGCATTGCCAGGATC-1	ventral_body_wall
CTGGCTCACCGCGTTA-1	ventral_body_wall
CTGGTGGCAGCCTAGA-1	ventral_body_wall
CTGGTGTACAGCTAAC-1	ventral_body_wall
CTGTTCCAGACTAGAA-1	ventral_body_wall
CTTACGAAGATATCGC-1	ventral_body_wall
CTTCAACGAGCTTCAG-1	ventral_body_wall
CTTGAATGCCGTATAG-1	ventral_body_wall
CTTGCTACCAGTCTCG-1	ventral_body_wall
CTTGCTGGTTGCAGTT-1	ventral_body_wall
CTTGGTTATCTATTAA-1	ventral_body_wall
GAAGCCGGCACGCTGC-1	ventral_body_wall
GAAGCGCCTGTCTTCC-1	ventral_body_wall
GAATCCTCTTGTGATT-1	ventral_body_wall
GAATGAATCTATAGTA-1	ventral_body_wall
GAATGCTTCTGAAGCC-1	ventral_body_wall
GAATGGTCAATTACCA-1	ventral_body_wall
GACAATCATACAGGAT-1	ventral_body_wall
GACCGATGAGCTTGTT-1	ventral_body_wall
GACCGTGATGCAGACA-1	ventral_body_wall
GACGAGTAGAAGCCTA-1	ventral_body_wall
GACGCTCGAGGAGTGC-1	ventral_body_wall
GACGGTCTGGCTAATC-1	ventral_body_wall
GACGTGAGACCTCGTC-1	ventral_body_wall
GACGTTGAACTACACG-1	ventral_body_wall
GACTTGTCCGAAGTTA-1	ventral_body_wall
GAGCGGATGCGTGATA-1	ventral_body_wall
GAGCTAAGCGACGCGG-1	ventral_body_wall
GAGCTAAGGTCCGGAC-1	ventral_body_wall
GAGCTCTATGGCGGAG-1	ventral_body_wall
GAGGTACCACAGTTAT-1	ventral_body_wall
GAGGTAGAGTCTATGA-1	ventral_body_wall
GAGTTCGGATAATCAG-1	ventral_body_wall
GATAAGACTTGACATC-1	ventral_body_wall
GATAAGTTACGTCTGG-1	ventral_body_wall
GATACATAGTCGCTAT-1	ventral_body_wall
GATCGTGGTTAGATCT-1	ventral_body_wall
GATTCCTGGCACGCGG-1	ventral_body_wall
GCACCAGCGGTAACAG-1	ventral_body_wall
GCACTGGAGTCAGACG-1	ventral_body_wall
GCCAGATGCCTGAACC-1	ventral_body_wall
GCCATAATGTTAGTGC-1	ventral_body_wall
GCCGGCAGACGTTGAG-1	ventral_body_wall
GCCGTATGACGACAGA-1	ventral_body_wall
GCCTTCTGGCGGAATG-1	ventral_body_wall
GCGTAATAGCTCCTAC-1	ventral_body_wall
GCGTCGGACTTAGTTG-1	ventral_body_wall
GCGTTCGCTCGAGTAC-1	ventral_body_wall
GCTCCTTCACAACTTA-1	ventral_body_wall
GCTTGCATGTTCCAGA-1	ventral_body_wall
GCTTGCCATTATAACT-1	ventral_body_wall
GCTTGGCTCGAATATC-1	ventral_body_wall
GGAATGCGCATTCACT-1	ventral_body_wall
GGACAGACATGCTCCT-1	ventral_body_wall
GGACTCGAACGGTTCT-1	ventral_body_wall
GGAGATCCAATAGGCG-1	ventral_body_wall
GGAGATTCGCTATTCT-1	ventral_body_wall
GGATCGCTGACGTCAG-1	ventral_body_wall
GGATGCTAAGATTCAC-1	ventral_body_wall
GGATTAGAGTTGCAAT-1	ventral_body_wall
GGCCGACCATCATACA-1	ventral_body_wall
GGCGGACAGTAGCTGA-1	ventral_body_wall
GGCGGATTGCACGTAT-1	ventral_body_wall
GGCGTGAGTGTCGTTC-1	ventral_body_wall
GGTACCACTTGCTAAT-1	ventral_body_wall
GGTACCTACGAGGTCT-1	ventral_body_wall
GGTATTCGAATCCAAC-1	ventral_body_wall
GGTCTGCGCTTGCCAC-1	ventral_body_wall
GGTGCGATCCGCAAGG-1	ventral_body_wall
GGTTGACAAGGTGCCG-1	ventral_body_wall
GTAACAGTAGACTTCC-1	ventral_body_wall
GTAACATGGTCCATTG-1	ventral_body_wall
GTAACGGAGGACCGGT-1	ventral_body_wall
GTAATGGACCGCGACC-1	ventral_body_wall
GTACAACCGAGTCGCT-1	ventral_body_wall
GTACAGGACACCGATT-1	ventral_body_wall
GTACCTGTTCGCCTTA-1	ventral_body_wall
GTAGCAGACGGCCAAC-1	ventral_body_wall
GTATGCCGGCCAGTGA-1	ventral_body_wall
GTATGCGAGCAACGTT-1	ventral_body_wall
GTCATCACTGACCGCC-1	ventral_body_wall
GTCATTGTGCATAAGT-1	ventral_body_wall
GTCCTTATGACGTATT-1	ventral_body_wall
GTCTATCATTACGCTA-1	ventral_body_wall
GTGAACTCTGTCTTAA-1	ventral_body_wall
GTGACAATTACAGAGT-1	ventral_body_wall
GTGATTCATCGATAAC-1	ventral_body_wall
GTGCACGGTAACAGAT-1	ventral_body_wall
GTGCCTGCAGTCACGC-1	ventral_body_wall
GTGGTTGTTAATTCTA-1	ventral_body_wall
GTTATTACAGATCACG-1	ventral_body_wall
GTTATTCCACAATCTT-1	ventral_body_wall
GTTATTGATCTGCCAC-1	ventral_body_wall
GTTCCGAGCGTGCCTA-1	ventral_body_wall
GTTCGCCGATCGTACC-1	ventral_body_wall
GTTGACCGCAGCCTTG-1	ventral_body_wall
GTTGAGCGGTGGACGA-1	ventral_body_wall
GTTGCCACCTGACCAG-1	ventral_body_wall
GTTGCCGGATACGATG-1	ventral_body_wall
TAACAGTTACTCGGAC-1	ventral_body_wall
TAACATTAAGCTCACC-1	ventral_body_wall
TAACGACTTGGCACAG-1	ventral_body_wall
TAAGAACACCGCAGGC-1	ventral_body_wall
TAAGCGCACCTCGCAC-1	ventral_body_wall
TACAACAGTTAACATA-1	ventral_body_wall
TACAAGACTAATCAGC-1	ventral_body_wall
TACACTTCATTAACTC-1	ventral_body_wall
TACAGATCCTCATGAG-1	ventral_body_wall
TACAGGCCGCATTACA-1	ventral_body_wall
TACCGTTCGGAAGATC-1	ventral_body_wall
TACGCACCTCATCTGT-1	ventral_body_wall
TACGTGATTCGAGCTT-1	ventral_body_wall
TACTAGGCCGAACTAG-1	ventral_body_wall
TACTCCAGTGCACGGC-1	ventral_body_wall
TACTGTCCTTATCGGC-1	ventral_body_wall
TACTTAGATCATTACT-1	ventral_body_wall
TAGCGTAGCTGACTCC-1	ventral_body_wall
TAGGACTTGGCGGTAA-1	ventral_body_wall
TAGGCAGATACCGGAC-1	ventral_body_wall
TAGGCTAGACATTACG-1	ventral_body_wall
TAGGTCCGGTATCAAT-1	ventral_body_wall
TAGTTCTTCCGGCCAA-1	ventral_body_wall
TAGTTGCAAGACTAGA-1	ventral_body_wall
TATCAATCAAGGCATG-1	ventral_body_wall
TATTCCGACTCACTCG-1	ventral_body_wall
TATTGAAGTGAACATA-1	ventral_body_wall
TCAAGGAGCCGCCAGA-1	ventral_body_wall
TCAAGGCGCAACGAAT-1	ventral_body_wall
TCAATATCTAGCCATA-1	ventral_body_wall
TCACATAAGGCGGAAC-1	ventral_body_wall
TCACTAATGATAGGAA-1	ventral_body_wall
TCACTCGAACCTTGCG-1	ventral_body_wall
TCACTGTCGCAATGGC-1	ventral_body_wall
TCAGTGAACAGGCGAA-1	ventral_body_wall
TCAGTGATCCTAGCAC-1	ventral_body_wall
TCATAGGTTACTCAGG-1	ventral_body_wall
TCATCTCATAACAGCG-1	ventral_body_wall
TCATCTGCTCCGATGG-1	ventral_body_wall
TCCAATACTAAGGTCA-1	ventral_body_wall
TCCGCCTCGGCGGTCT-1	ventral_body_wall
TCCGTGTAGATGCATA-1	ventral_body_wall
TCCTATCGTCGCTTAG-1	ventral_body_wall
TCGCGGAGTCCGCACT-1	ventral_body_wall
TCGCGGATTCGCGGCT-1	ventral_body_wall
TCTAGAGCTACTAGTG-1	ventral_body_wall
TCTGCAAGCTCGGTGC-1	ventral_body_wall
TCTGCACGCAACGCAG-1	ventral_body_wall
TCTGCGTGTCAGACGC-1	ventral_body_wall
TCTTACCAGGTCTGTA-1	ventral_body_wall
TCTTACGGTTGTGCTT-1	ventral_body_wall
TGAACACGTGCTTACA-1	ventral_body_wall
TGAATATGGTCCAATA-1	ventral_body_wall
TGAATGTTCCGATATT-1	ventral_body_wall
TGACCAGGTCTATTAG-1	ventral_body_wall
TGACGGCACCTAAGGC-1	ventral_body_wall
TGAGCTTGGACTATCA-1	ventral_body_wall
TGAGTCGCGATATTAC-1	ventral_body_wall
TGCACGCTTCGGACAG-1	ventral_body_wall
TGCAGAACCAGCTCGG-1	ventral_body_wall
TGCATTACTTACAAGT-1	ventral_body_wall
TGCCGACATAATTAAC-1	ventral_body_wall
TGCGAAGCTCATCTAC-1	ventral_body_wall
TGCGGCTAACGTCGAG-1	ventral_body_wall
TGCGTTACATAGCGAG-1	ventral_body_wall
TGCTATCCTTCACGCA-1	ventral_body_wall
TGCTATGCGATATGTC-1	ventral_body_wall
TGCTTCTACGGTCTTC-1	ventral_body_wall
TGGAAGCTTGCGCCTC-1	ventral_body_wall
TGGAAGGTGATCATGA-1	ventral_body_wall
TGGACTTCCGAGGTCG-1	ventral_body_wall
TGGAGTCCAGCAATAG-1	ventral_body_wall
TGGCAACCTATCGTCC-1	ventral_body_wall
TGGCATCTGTAGTCAC-1	ventral_body_wall
TGGCTGCAGCGGAGTA-1	ventral_body_wall
TGGTGCGACTAAGTTA-1	ventral_body_wall
TGGTTGGATATGAGAA-1	ventral_body_wall
TGGTTGTCCTCAGAAG-1	ventral_body_wall
TGTAAGGAATGTCAGT-1	ventral_body_wall
TGTCACAGTTCCGTAA-1	ventral_body_wall

## Sheet: WT-8_8A_V52L18-320_A1c
Table 1
Barcode	VBW
AACAGTATCCGCCTGG-1	ventral_body_wall
AACATCAAGGCTGGCT-1	ventral_body_wall
AACCAACTTCTGTATT-1	ventral_body_wall
AACCAATAGACATAAT-1	ventral_body_wall
AACGAGGAATCTAGAA-1	ventral_body_wall
AACGCTCGTGGTCGAC-1	ventral_body_wall
AACTGAAGTGGATGGT-1	ventral_body_wall
AAGACTTGTCGGTCCT-1	ventral_body_wall
AAGATAACTTGGAGCC-1	ventral_body_wall
AAGCAGTGGTCCTACA-1	ventral_body_wall
AAGCCAGCAATCGACC-1	ventral_body_wall
AAGGACATCAACTGTC-1	ventral_body_wall
AAGGCACCAACGCACT-1	ventral_body_wall
AAGGCGATTAGGAAGA-1	ventral_body_wall
AAGTACGTACCATCAC-1	ventral_body_wall
AAGTTACTTCGTTCGA-1	ventral_body_wall
AATAACTGCCGTTACC-1	ventral_body_wall
AATACGATTCACGGCG-1	ventral_body_wall
AATACTAACCTGTATG-1	ventral_body_wall
AATACTAATGTTGCAT-1	ventral_body_wall
AATCGCGAGTCAACCA-1	ventral_body_wall
AATGCGCACTACTCAA-1	ventral_body_wall
AATTCAGACCTACGCA-1	ventral_body_wall
AATTCTCCAGCCTCGC-1	ventral_body_wall
AATTGGACAGACGTTA-1	ventral_body_wall
AATTGGCCAAGAGCAG-1	ventral_body_wall
ACAAGTTAGGCACGTA-1	ventral_body_wall
ACAATATTCCAATTGT-1	ventral_body_wall
ACAGAACCTCCAGTTC-1	ventral_body_wall
ACAGGACATGGAAGCC-1	ventral_body_wall
ACAGGCGGCAAGCTTC-1	ventral_body_wall
ACAGTACGTCGCACTG-1	ventral_body_wall
ACATAACCGGAAGTCA-1	ventral_body_wall
ACATAGCTCGTGCGAA-1	ventral_body_wall
ACCAACTCTAATTACC-1	ventral_body_wall
ACCATAACTTGCTTCG-1	ventral_body_wall
ACCGATCTACTGCTGT-1	ventral_body_wall
ACCGTAATTGGCGGTC-1	ventral_body_wall
ACCTAAGTCTGCCACT-1	ventral_body_wall
ACCTCATCTGCAGGCA-1	ventral_body_wall
ACCTCCGAGCTTGTGA-1	ventral_body_wall
ACCTCGTCTTGTGCTC-1	ventral_body_wall
ACCTGTAACCAGTTGG-1	ventral_body_wall
ACGAGTATACGGTGCT-1	ventral_body_wall
ACGCTCAGTTAACACG-1	ventral_body_wall
ACGGATGTTGGCAACA-1	ventral_body_wall
ACGGCCGGCGAGAATA-1	ventral_body_wall
ACGTGGTTACTTGGTA-1	ventral_body_wall
ACGTTCCACCGATTCG-1	ventral_body_wall
ACTAATAGGATGCCTG-1	ventral_body_wall
ACTCGTCCACGCGAAG-1	ventral_body_wall
ACTGAGGCAGGACCAT-1	ventral_body_wall
ACTTGTCCATTGTTCG-1	ventral_body_wall
AGACAGGCTTCGAGTG-1	ventral_body_wall
AGACCGTACTAAGCCG-1	ventral_body_wall
AGACGACATGGTATCT-1	ventral_body_wall
AGACTACACTTCGCTG-1	ventral_body_wall
AGACTAGAGTTCGTGC-1	ventral_body_wall
AGACTCCAATCGAGAT-1	ventral_body_wall
AGACTGCGAGATCTAG-1	ventral_body_wall
AGATACGCCATATGAT-1	ventral_body_wall
AGATGAATCTACTGTC-1	ventral_body_wall
AGATGGCGTAACCAGA-1	ventral_body_wall
AGCAAGGTTGGTATCT-1	ventral_body_wall
AGCAATTCTAAGTGTC-1	ventral_body_wall
AGCACTAACTTAGACA-1	ventral_body_wall
AGCCAGATCTAATTAT-1	ventral_body_wall
AGCCAGTCGATGCTAG-1	ventral_body_wall
AGCGACAGAATGAGCC-1	ventral_body_wall
AGCGCACTCATGTCTT-1	ventral_body_wall
AGCGGTCTCACGACTC-1	ventral_body_wall
AGCGTGTATTAATCCT-1	ventral_body_wall
AGCGTTCTAACCTTCC-1	ventral_body_wall
AGCTGTTGTCCTGATC-1	ventral_body_wall
AGGAGCCTGCTCAATT-1	ventral_body_wall
AGGAGCGATATGCAGA-1	ventral_body_wall
AGGATCAGTCTATGGT-1	ventral_body_wall
AGGCTCTGGCCGACCT-1	ventral_body_wall
AGGTTACAGTACAGCT-1	ventral_body_wall
AGTGCGGAATTCGAGC-1	ventral_body_wall
AGTGTACCAGATGTCA-1	ventral_body_wall
AGTGTCGTGGCGCCAC-1	ventral_body_wall
AGTTAAGGATCTGATT-1	ventral_body_wall
AGTTATTGAGACGGTC-1	ventral_body_wall
ATAATGTCAGCCACAT-1	ventral_body_wall
ATACAGATGACTAACG-1	ventral_body_wall
ATACAGTGCCGACTGA-1	ventral_body_wall
ATACGGCGAGTAACAT-1	ventral_body_wall
ATACTATTCGAAGGCC-1	ventral_body_wall
ATACTCTGTTCAGCGA-1	ventral_body_wall
ATAGAATATGCGGTCC-1	ventral_body_wall
ATAGAATCGTGCGTGG-1	ventral_body_wall
ATCAAGTTGGCTCAGA-1	ventral_body_wall
ATCATTCCACATCCTG-1	ventral_body_wall
ATCCGGTGCGTCGAGC-1	ventral_body_wall
ATCCGTGGTACAAGTC-1	ventral_body_wall
ATCGCAGTAACAAGCC-1	ventral_body_wall
ATCGCATTCCTATCCA-1	ventral_body_wall
ATCGTCTTCGTGTCTT-1	ventral_body_wall
ATCTGGTGTACAATCG-1	ventral_body_wall
ATCTTGATCATATGTC-1	ventral_body_wall
ATGACATTCGACCAGA-1	ventral_body_wall
ATGACCTGAAGATGAG-1	ventral_body_wall
ATGAGCTCGGAGGCCG-1	ventral_body_wall
ATGCGTATTGCGCCTG-1	ventral_body_wall
ATGCTCATACCACGAT-1	ventral_body_wall
ATGCTGGCGGAGGCTC-1	ventral_body_wall
ATGCTTCACTCGCTAA-1	ventral_body_wall
ATGGCTAATCGTCCTA-1	ventral_body_wall
ATGTACATTGGACAAT-1	ventral_body_wall
ATGTACTTACTGACGC-1	ventral_body_wall
ATGTAGCATTACCGCT-1	ventral_body_wall
ATGTATAGTAGCAACT-1	ventral_body_wall
ATGTATGGACCATAAG-1	ventral_body_wall
ATGTCGTAGGTAATCA-1	ventral_body_wall
ATGTTCTTGGTACTAT-1	ventral_body_wall
ATTACCTTGCTCACAT-1	ventral_body_wall
ATTCACTGTTGCTTAG-1	ventral_body_wall
ATTCCATTGTAATGTA-1	ventral_body_wall
ATTCCGTCCTTCGGTA-1	ventral_body_wall
ATTCTAATGTGAAGAT-1	ventral_body_wall
ATTGACCTATAACTAC-1	ventral_body_wall
ATTGCCACTTATACTC-1	ventral_body_wall
ATTGCCGCGGAATCCG-1	ventral_body_wall
ATTGGCATAGCCGGCG-1	ventral_body_wall
ATTGTCGCCGTGATGT-1	ventral_body_wall
ATTGTTGGCCGGATCC-1	ventral_body_wall
CAACCGTCGCACAGGC-1	ventral_body_wall
CAATAGCAACAGCCTA-1	ventral_body_wall
CAATGACTAGCAATCT-1	ventral_body_wall
CACCTATTACTGCTTC-1	ventral_body_wall
CACGATGCACCTCCGC-1	ventral_body_wall
CACGCCTTAGGCCTGA-1	ventral_body_wall
CACTCAAGGAGTGAAG-1	ventral_body_wall
CAGAACGAACTTGGTA-1	ventral_body_wall
CAGACGAAGCGAGTTG-1	ventral_body_wall
CAGACGCAGTGGCAGC-1	ventral_body_wall
CAGACGTCCGCAGCCA-1	ventral_body_wall
CAGAGCTTGATTACTT-1	ventral_body_wall
CAGAGGTGCGTATGGT-1	ventral_body_wall
CAGCATAATCACTCGA-1	ventral_body_wall
CAGCCGAGGTGATTGG-1	ventral_body_wall
CAGCGAGCCGTGCAGG-1	ventral_body_wall
CAGCGAGTCATAACCT-1	ventral_body_wall
CAGTAGTGTACTATAC-1	ventral_body_wall
CATACCGTGGATGGCC-1	ventral_body_wall
CATCCTTCGCGAGTTA-1	ventral_body_wall
CATCGGCCTATTGTAT-1	ventral_body_wall
CATGACCGGATTAAGA-1	ventral_body_wall
CATGTCTGGCCACTAA-1	ventral_body_wall
CCAAGCTATCAGATGG-1	ventral_body_wall
CCAAGCTGCAGGACTA-1	ventral_body_wall
CCAATTAAGACCGTCC-1	ventral_body_wall
CCATAGTAACCTATGA-1	ventral_body_wall
CCATAGTGAACACTCA-1	ventral_body_wall
CCATAGTTACTTCGCA-1	ventral_body_wall
CCGATTCTGCGTCAGG-1	ventral_body_wall
CCGCGAGTATTGTCTT-1	ventral_body_wall
CCGCGTAATAGCAAGG-1	ventral_body_wall
CCGCTCAGGACTTAGT-1	ventral_body_wall
CCGGACCTCCAACATC-1	ventral_body_wall
CCGGAGGTTACGATGC-1	ventral_body_wall
CCGGAGTTCATAGCGG-1	ventral_body_wall
CCGGCAGCTCCAATCG-1	ventral_body_wall
CCGGTTACGGAGACCG-1	ventral_body_wall
CCGTACGTTATCGGAT-1	ventral_body_wall
CCGTCCAGAACTCCAT-1	ventral_body_wall
CCTCCACGGCTGACAA-1	ventral_body_wall
CCTCTATTGCCTGTTC-1	ventral_body_wall
CCTCTTAACCGGACGG-1	ventral_body_wall
CCTGCTCCGCAACATT-1	ventral_body_wall
CCTGGAAGCTATGAGG-1	ventral_body_wall
CCTGGATAACCTAGAA-1	ventral_body_wall
CCTGGCTTCAGACAAT-1	ventral_body_wall
CCTTCAGGTCCGTTAG-1	ventral_body_wall
CGAGCGCAATAATGAC-1	ventral_body_wall
CGAGGAAGTTAACCAG-1	ventral_body_wall
CGAGGACAATAGGATA-1	ventral_body_wall
CGATAAGGAGCGAATA-1	ventral_body_wall
CGATGATCCTCACTCG-1	ventral_body_wall
CGATGCTGTCATACAA-1	ventral_body_wall
CGATGGCACTCGTGAA-1	ventral_body_wall
CGCAATGGAGCCGCCT-1	ventral_body_wall
CGCACGCACGGAGCCT-1	ventral_body_wall
CGCTCGGCTGAGTGAG-1	ventral_body_wall
CGCTCGTTCATATTAC-1	ventral_body_wall
CGCTGCGGTATGGCGG-1	ventral_body_wall
CGCTTCCTCATAATGC-1	ventral_body_wall
CGGACCAGGACAGACG-1	ventral_body_wall
CGGAGCACTCGACATT-1	ventral_body_wall
CGGAGGTCCAGACATC-1	ventral_body_wall
CGGATTCGAATAACCT-1	ventral_body_wall
CGGCACTCTTAGCCTG-1	ventral_body_wall
CGGCGTATACCGGAGT-1	ventral_body_wall
CGGTAACGCATTCTGA-1	ventral_body_wall
CGGTAGACCTGTGGTC-1	ventral_body_wall
CGGTATCTGTGCAACC-1	ventral_body_wall
CGGTGAGCGTTGAGCG-1	ventral_body_wall
CGGTTCTAAGCTAGAT-1	ventral_body_wall
CGTGATCCTCCGTACT-1	ventral_body_wall
CGTGTATGAAGTGATC-1	ventral_body_wall
CGTGTTGCATCCTCAC-1	ventral_body_wall
CTAAGCGAATAACCTC-1	ventral_body_wall
CTAAGGAGAATGTAGA-1	ventral_body_wall
CTAAGTATTCCAAGCC-1	ventral_body_wall
CTACCTGAAGCCGTAT-1	ventral_body_wall
CTACGATATCTGGTGC-1	ventral_body_wall
CTAGACGAATGTCCAC-1	ventral_body_wall
CTATCCATAACGGCAG-1	ventral_body_wall
CTATCCTTAATTCGGA-1	ventral_body_wall
CTATCTTGTTATCAAG-1	ventral_body_wall
CTATGGTGGCTCCAGA-1	ventral_body_wall
CTATGTGCAGGTTGTC-1	ventral_body_wall
CTATGTGCCTTGCTAC-1	ventral_body_wall
CTATTCCGGCTCAGGT-1	ventral_body_wall
CTATTCGTTGGAAGTA-1	ventral_body_wall
CTCCGGTAGCGAGTAT-1	ventral_body_wall
CTCCGTCGGAGTTCAC-1	ventral_body_wall
CTCCTACTGCCTTCTA-1	ventral_body_wall
CTCCTTCGATGGAACA-1	ventral_body_wall
CTCGACAGTATTAATA-1	ventral_body_wall
CTCGACGTGCTACGAA-1	ventral_body_wall
CTCGGAAGCGGACGTA-1	ventral_body_wall
CTGAAGGCCAACCTCG-1	ventral_body_wall
CTGACTAACTAGCTTA-1	ventral_body_wall
CTGACTTCAGTGGCTG-1	ventral_body_wall
CTGACTTCCGTGCAGA-1	ventral_body_wall
CTGCCTAAGCCTGTGC-1	ventral_body_wall
CTGCGACAGAATCCAC-1	ventral_body_wall
CTGGCAATTCCGTGCA-1	ventral_body_wall
CTGGCTGTACTAGATG-1	ventral_body_wall
CTGGTGACAGCTCGAG-1	ventral_body_wall
CTTACGCAACATAGTA-1	ventral_body_wall
CTTACGCTGTGCTACA-1	ventral_body_wall
CTTATTAATGTCTGGC-1	ventral_body_wall
CTTCGAATGTTCCATA-1	ventral_body_wall
CTTCGCTGTCAGACGG-1	ventral_body_wall
CTTGAATCGCACGCTC-1	ventral_body_wall
CTTGAATCTGGTCGTG-1	ventral_body_wall
CTTGAGCTGAATAGTC-1	ventral_body_wall
CTTGAGTACCAATGAG-1	ventral_body_wall
CTTGGAGCCATTAACA-1	ventral_body_wall
CTTGGATTGATCCTAC-1	ventral_body_wall
CTTGTCGCTAGTGAGC-1	ventral_body_wall
GAACGCCAACTACAGA-1	ventral_body_wall
GAACTCTGTAACGCGG-1	ventral_body_wall
GAAGCGGCAACGGACA-1	ventral_body_wall
GAAGCGTTGTGCACTC-1	ventral_body_wall
GAATCCGAGCGATTAG-1	ventral_body_wall
GACACGCACGTTAGGA-1	ventral_body_wall
GACTGATATTGTGACG-1	ventral_body_wall
GACTGCCTGCCGCATA-1	ventral_body_wall
GAGCGACGTTATACCA-1	ventral_body_wall
GAGCGGAACTGATAAT-1	ventral_body_wall
GAGCTCAGTTCCGCGT-1	ventral_body_wall
GAGGTGTATGGTTCTG-1	ventral_body_wall
GAGTAGCACTATCCAT-1	ventral_body_wall
GATATCAGAAGTATTC-1	ventral_body_wall
GATCACTCAGCTGAAG-1	ventral_body_wall
GATCCACTCCGGTAAT-1	ventral_body_wall
GCAAGCTCCATACAAG-1	ventral_body_wall
GCAAGTCGAAGAGTCG-1	ventral_body_wall
GCACAGGCAAGGTTCT-1	ventral_body_wall
GCACCAGTCTTCTAAG-1	ventral_body_wall
GCACGAGGCGCCGAAT-1	ventral_body_wall
GCAGGTGGACAATTCC-1	ventral_body_wall
GCAGTAATCTGCACGG-1	ventral_body_wall
GCATAGTGCCAAGACT-1	ventral_body_wall
GCCACGAGCAGAGCGG-1	ventral_body_wall
GCCGCTGGCTTGACTT-1	ventral_body_wall
GCCGTATGCAATCTGA-1	ventral_body_wall
GCCTGGTCCGTGACAG-1	ventral_body_wall
GCGAATTGATGTCCGC-1	ventral_body_wall
GCGACGAGGTCTTGCT-1	ventral_body_wall
GCGATGTATTGACTTA-1	ventral_body_wall
GCGGTTATGTGATTCT-1	ventral_body_wall
GCGTCGCATGGACCAT-1	ventral_body_wall
GCTATCATAGTATGAT-1	ventral_body_wall
GCTCGTCCTGAATACT-1	ventral_body_wall
GCTGGACATTGGACAT-1	ventral_body_wall
GCTGTTGCTGTATCAC-1	ventral_body_wall
GCTTATAATTAATGGT-1	ventral_body_wall
GCTTCGATCTATCATG-1	ventral_body_wall
GCTTCGATTGATTACC-1	ventral_body_wall
GCTTCTACTGAAGTGG-1	ventral_body_wall
GCTTCTCCGTGAGCTG-1	ventral_body_wall
GGAACATAGTACAAGA-1	ventral_body_wall
GGAACCACTCCATATG-1	ventral_body_wall
GGACGGATTGTTCCTA-1	ventral_body_wall
GGATAAGTGGAGCTGG-1	ventral_body_wall
GGATCAGAGCACTAAT-1	ventral_body_wall
GGATGCATCGGACCAT-1	ventral_body_wall
GGCATACAGGCGTCCA-1	ventral_body_wall
GGCATAGGAATGCGGT-1	ventral_body_wall
GGCATAGGTCGGTACT-1	ventral_body_wall
GGCCGACTCGAGTCAC-1	ventral_body_wall
GGCCGCCTTATGCAGC-1	ventral_body_wall
GGCGCCACGTTAGGAC-1	ventral_body_wall
GGCTTGAACGGATGTT-1	ventral_body_wall
GGCTTGCCGCACTCTG-1	ventral_body_wall
GGTACCTTAGGCTCAG-1	ventral_body_wall
GGTAGTTGCCTGCAGT-1	ventral_body_wall
GGTGATTCTGTCTTAG-1	ventral_body_wall
GGTTAATCGTAGACCA-1	ventral_body_wall
GGTTCCGTCACTGTTG-1	ventral_body_wall
GGTTCTAGGTCTCGGT-1	ventral_body_wall
GGTTCTTAGGAGTACC-1	ventral_body_wall
GTAACACCATACGCGA-1	ventral_body_wall
GTAACAGTATTGAGTC-1	ventral_body_wall
GTAACAGTTCAGGACG-1	ventral_body_wall
GTAACCACAGCACGAC-1	ventral_body_wall
GTACAGGACGTTACCT-1	ventral_body_wall
GTACAGGAGTCGATCC-1	ventral_body_wall
GTACAGGATGTAATTA-1	ventral_body_wall
GTACATACAGTGTCCG-1	ventral_body_wall
GTACTTCGTTACTTGA-1	ventral_body_wall
GTAGACGTGCCACCAT-1	ventral_body_wall
GTAGGTGATCGACGCA-1	ventral_body_wall
GTATACAGTCCTGGTT-1	ventral_body_wall
GTATACGCGTATACCG-1	ventral_body_wall
GTATGGACTAGTCGTA-1	ventral_body_wall
GTATGTCTTCGCGTCA-1	ventral_body_wall
GTCAGTGACCGAAGCG-1	ventral_body_wall
GTCCTAAGATGGAGCT-1	ventral_body_wall
GTCGAGTAAGGATGCA-1	ventral_body_wall
GTCGCACCATCCGATC-1	ventral_body_wall
GTCTAGTTGGCACGGT-1	ventral_body_wall
GTCTATGGATAGCTCG-1	ventral_body_wall
GTCTCGCATGTATGCC-1	ventral_body_wall
GTCTGACGAGCGAACA-1	ventral_body_wall
GTCTTGTCCACTGTTG-1	ventral_body_wall
GTGAACGGAGCTTAGA-1	ventral_body_wall
GTGAACTCCTGAGCTA-1	ventral_body_wall
GTGAACTTCGATACCG-1	ventral_body_wall
GTGACAAGCACTGTGA-1	ventral_body_wall
GTGACCTAATAGACGT-1	ventral_body_wall
GTGACTGCAGCGATAG-1	ventral_body_wall
GTGCACGTCTGACATA-1	ventral_body_wall
GTGGATTACTGATTCA-1	ventral_body_wall
GTGGCGAGTGGCTCGC-1	ventral_body_wall
GTGGTTAGACTGCGTG-1	ventral_body_wall
GTTAATGCACTGCCTT-1	ventral_body_wall
GTTAGGACTTCGTTGA-1	ventral_body_wall
GTTATTCTGAGCTTGC-1	ventral_body_wall
GTTCATGACATTCACG-1	ventral_body_wall
GTTCCTTAGAGTTAAT-1	ventral_body_wall
GTTCGACATCACATGG-1	ventral_body_wall
GTTCTAACGGAACGGT-1	ventral_body_wall
GTTCTTCGTCGCCAAC-1	ventral_body_wall
GTTGACGGCGAAGACC-1	ventral_body_wall
GTTGATTCGAGTGCTG-1	ventral_body_wall
GTTGCCGCGGTAGACA-1	ventral_body_wall
TAACTCGACGGTTATT-1	ventral_body_wall
TAACTTGTGAACCGAA-1	ventral_body_wall
TAAGACGCCGACTCCG-1	ventral_body_wall
TAAGCAGTACAGGCAG-1	ventral_body_wall
TAAGTGCCGATATTGT-1	ventral_body_wall
TAAGTGGAGCCGGTGA-1	ventral_body_wall
TAATTCCTACTCGCTT-1	ventral_body_wall
TACAAGGTGCGACCGT-1	ventral_body_wall
TACAGCCTAACCTCCA-1	ventral_body_wall
TACATACGGCAACGAG-1	ventral_body_wall
TACCATGGAATCTTCC-1	ventral_body_wall
TACCGTGAACCTAATC-1	ventral_body_wall
TACGGAACGGAATAAC-1	ventral_body_wall
TACGTACGACTGATCC-1	ventral_body_wall
TAGAAGGAGCTGGATG-1	ventral_body_wall
TAGACAATCACTCCTT-1	ventral_body_wall
TAGACAGTCGGTCAGC-1	ventral_body_wall
TAGAGTTAATGACAAT-1	ventral_body_wall
TAGATGAGGTGATAGA-1	ventral_body_wall
TAGATGTTCTATCAGG-1	ventral_body_wall
TAGCTATGCTTATCGT-1	ventral_body_wall
TAGGCGCATTCCGTCA-1	ventral_body_wall
TAGGCGCTGTCGACTA-1	ventral_body_wall
TAGGTCTTATCGCCAC-1	ventral_body_wall
TAGTATCCATTATGCC-1	ventral_body_wall
TAGTGACCTGCAGACA-1	ventral_body_wall
TAGTGACTGAAGCGAG-1	ventral_body_wall
TAGTGATCACATTAAG-1	ventral_body_wall
TAGTGCTCGACCAGGC-1	ventral_body_wall
TATCAAGCTCACATAC-1	ventral_body_wall
TATCAGGAACGGTGTC-1	ventral_body_wall
TATCTACCAGTTACAA-1	ventral_body_wall
TATGACAGCGACTCTA-1	ventral_body_wall
TATGACGAGTCTGCGA-1	ventral_body_wall
TATGACGAGTTCATTC-1	ventral_body_wall
TATGGAAGATGCATGT-1	ventral_body_wall
TATGTCCAGGAACGGC-1	ventral_body_wall
TATGTCGGCGGATGGA-1	ventral_body_wall
TATTAGCGTGCTACTT-1	ventral_body_wall
TATTCGGAACAATTCA-1	ventral_body_wall
TCACCGGAATAGCGCT-1	ventral_body_wall
TCACTAACCGCATGCT-1	ventral_body_wall
TCACTAACGCAGCGGA-1	ventral_body_wall
TCACTACAAGGCATAA-1	ventral_body_wall
TCACTACGCTTAGATA-1	ventral_body_wall
TCACTATGCAAGGTCT-1	ventral_body_wall
TCACTCGTACGGTCGA-1	ventral_body_wall
TCAGAACATTGTCCTG-1	ventral_body_wall
TCAGAACTGTAACATA-1	ventral_body_wall
TCAGAACTTCGGAGTG-1	ventral_body_wall
TCAGACTGCTCGGATA-1	ventral_body_wall
TCAGGAGCTAATCAGG-1	ventral_body_wall
TCAGTATCAGTCTGTA-1	ventral_body_wall
TCATAGATCACTGTGC-1	ventral_body_wall
TCATTGATAGTTAAGG-1	ventral_body_wall
TCCAACGTGACATCTA-1	ventral_body_wall
TCCAGTGCCGCTATGT-1	ventral_body_wall
TCCGCCAGGAGTAGCG-1	ventral_body_wall
TCCGCCGACTTCAGCA-1	ventral_body_wall
TCCGGCCTCGATCTAT-1	ventral_body_wall
TCCTACAGCCTTGTAT-1	ventral_body_wall
TCCTGAGTGCCATACT-1	ventral_body_wall
TCCTGATCCTGGCCGC-1	ventral_body_wall
TCCTGATGTCACATTA-1	ventral_body_wall
TCGCGGTCTAGCAGTT-1	ventral_body_wall
TCGTAACCTACCACAA-1	ventral_body_wall
TCGTCAGGAATTCACT-1	ventral_body_wall
TCTACAGACGATCTGA-1	ventral_body_wall
TCTACATGCGCTGAGC-1	ventral_body_wall
TCTAGAGGATCCGTCA-1	ventral_body_wall
TCTAGGTTAGGCTATG-1	ventral_body_wall
TCTGATTCAAGACAAT-1	ventral_body_wall
TCTGCCGGAACCGGAC-1	ventral_body_wall
TCTGCGCTACAGACTA-1	ventral_body_wall
TCTTACTCCAATCGCC-1	ventral_body_wall
TCTTCGGTCATATGTC-1	ventral_body_wall
TCTTGCCAGCACGCAT-1	ventral_body_wall
TGAACTCCTATCGGTG-1	ventral_body_wall
TGAACTGCTCCTTGCC-1	ventral_body_wall
TGAGCAGACGCCACAA-1	ventral_body_wall
TGAGCTTGAGATTCGT-1	ventral_body_wall
TGAGGCCACTGCCATG-1	ventral_body_wall
TGAGGTGAGTCGCTTA-1	ventral_body_wall
TGAGTTCCGTCATAGG-1	ventral_body_wall
TGATGGTGTAGAACAT-1	ventral_body_wall
TGATTCACCAGTGGCT-1	ventral_body_wall
TGCACCGACAGAGCAG-1	ventral_body_wall
TGCACCTCGGCTTCGG-1	ventral_body_wall
TGCACGGCCACCGGAG-1	ventral_body_wall
TGCACGGTTGGACTCC-1	ventral_body_wall
TGCAGAACATACGTCG-1	ventral_body_wall
TGCATAATGGTAATTA-1	ventral_body_wall
TGCCAATAAGTTGTTC-1	ventral_body_wall
TGCCACAACCGCAGGT-1	ventral_body_wall
TGCGCACCATTATCAC-1	ventral_body_wall
TGCGCTCACGGACCAT-1	ventral_body_wall
TGCGGATCTGACTGCG-1	ventral_body_wall
TGCGTGTCCGCTTAGG-1	ventral_body_wall
TGCTTACTTATCTGCG-1	ventral_body_wall
TGGACTGGTGGCGATA-1	ventral_body_wall
TGGAGTGCGTTACATA-1	ventral_body_wall
TGGAGTGCTCACAAGG-1	ventral_body_wall
TGGATCCACGCCACAT-1	ventral_body_wall
TGGATCGGCCGGTTGG-1	ventral_body_wall
TGGCGATAACGATTCA-1	ventral_body_wall
TGGCGGCCGCAACGTC-1	ventral_body_wall
TGGCTGGCGGACCAGA-1	ventral_body_wall
TGGTACTTATCGAACC-1	ventral_body_wall
TGGTACTTATTGCCGT-1	ventral_body_wall
TGGTCAATGGACGTTG-1	ventral_body_wall
TGGTCGCTGCCTAGAT-1	ventral_body_wall
TGGTTGGTAATAGCGA-1	ventral_body_wall
TGTATCACCATCGACT-1	ventral_body_wall
TGTCTGGACATATGAA-1	ventral_body_wall
TGTTACGCAGAAGGCC-1	ventral_body_wall

## Sheet: WT-8_9B_V52L18-320_B1
Table 1
Barcode	VBW
AACACCAGCCTACTCG-1	ventral_body_wall
AACACCGAATGTCTCA-1	ventral_body_wall
AACCAATAGACATAAT-1	ventral_body_wall
AACCATACCATAGACG-1	ventral_body_wall
AACCGCAACTCAACGC-1	ventral_body_wall
AACGCATATGATACCT-1	ventral_body_wall
AACGCTCAGGCCAGCT-1	ventral_body_wall
AACGTGTATCGTGCAA-1	ventral_body_wall
AACTATTCAGGATGTT-1	ventral_body_wall
AACTGCCGCTACATCT-1	ventral_body_wall
AACTGGATTCCAAGGC-1	ventral_body_wall
AAGACTAACGCTAGAC-1	ventral_body_wall
AAGAGCTCATAAGAGG-1	ventral_body_wall
AAGCAGCGCCTAACGC-1	ventral_body_wall
AAGGTGAATCTAGACT-1	ventral_body_wall
AAGGTTACTTGTGGAA-1	ventral_body_wall
AATACTGTGATGCAAT-1	ventral_body_wall
AATCACCTGAAGCACC-1	ventral_body_wall
AATCGCGAGTCAACCA-1	ventral_body_wall
AATCTAAGTGAAGAGT-1	ventral_body_wall
AATGGCCGGCGTATAG-1	ventral_body_wall
AATTGGACTATCAGCC-1	ventral_body_wall
ACAAGTTCCTTATCGC-1	ventral_body_wall
ACAGAATCATACCTTC-1	ventral_body_wall
ACAGCCAGATAGTTAC-1	ventral_body_wall
ACAGGAACCTTACGTC-1	ventral_body_wall
ACAGGTTCACGTTCGT-1	ventral_body_wall
ACAGTACGTCGCACTG-1	ventral_body_wall
ACATAAGACAGAGCAT-1	ventral_body_wall
ACATACCAACGCTGTT-1	ventral_body_wall
ACATCGAACATTCCAA-1	ventral_body_wall
ACATGTTGGCATAGTA-1	ventral_body_wall
ACCAGCAATCATTAAT-1	ventral_body_wall
ACCAGTTAAGTGTAAC-1	ventral_body_wall
ACCATCTAAGCGTTAA-1	ventral_body_wall
ACCATCTACATCAGGT-1	ventral_body_wall
ACGAAGTTGATTCCTA-1	ventral_body_wall
ACGACTCGCTACCTCA-1	ventral_body_wall
ACGGCCGGCGAGAATA-1	ventral_body_wall
ACGTCAGAACTTAGTT-1	ventral_body_wall
ACTACCTCAGGAAGCC-1	ventral_body_wall
ACTATGCCGATCCGTG-1	ventral_body_wall
ACTATGGACTAGTTGG-1	ventral_body_wall
ACTCAGTGTCGTATGT-1	ventral_body_wall
ACTGATACTCAGTAGG-1	ventral_body_wall
ACTTACGCGAATGAAG-1	ventral_body_wall
AGAACATACAACAGAT-1	ventral_body_wall
AGAAGGCATTCCTCCG-1	ventral_body_wall
AGACAGGCTTCGAGTG-1	ventral_body_wall
AGACGACATGGTATCT-1	ventral_body_wall
AGACTAGGCACTGTAT-1	ventral_body_wall
AGACTCCAGCTGTCCT-1	ventral_body_wall
AGATAACACGGTATAA-1	ventral_body_wall
AGATCCTGCTTGGCTA-1	ventral_body_wall
AGATCGGATTGGTTCG-1	ventral_body_wall
AGCAGGTGTTGGACAA-1	ventral_body_wall
AGCCAGTAGACAACCT-1	ventral_body_wall
AGCGGATGAGACCGCT-1	ventral_body_wall
AGCGGTGCGAACGCGT-1	ventral_body_wall
AGCGTGATGCGATGCA-1	ventral_body_wall
AGCTATGCGGAACATA-1	ventral_body_wall
AGCTGTCGTAGTGGTA-1	ventral_body_wall
AGGAATCACCTTGGCA-1	ventral_body_wall
AGGACGTCTTCGTGAG-1	ventral_body_wall
AGGACTAGCGTTGGTG-1	ventral_body_wall
AGGACTAGGAATGTTA-1	ventral_body_wall
AGGACTGGATTAGAGG-1	ventral_body_wall
AGGAGCCTCAGGTGAC-1	ventral_body_wall
AGGATCAAGATAAGAA-1	ventral_body_wall
AGGATTCCAACACGAT-1	ventral_body_wall
AGGCACTCCTTAAGGC-1	ventral_body_wall
AGGCTCTGGCCGACCT-1	ventral_body_wall
AGGTTCCGCAACTGTT-1	ventral_body_wall
AGGTTGACGCCTCGTG-1	ventral_body_wall
AGTAGAAGACGAAGCA-1	ventral_body_wall
AGTCACGTACGAGTCT-1	ventral_body_wall
AGTGCATTGGAACTAA-1	ventral_body_wall
AGTGGCTTAAGGTGTC-1	ventral_body_wall
AGTGGTAACCGAGCGG-1	ventral_body_wall
AGTGTAGAAGGCCTAG-1	ventral_body_wall
AGTGTCTTCACCGGAC-1	ventral_body_wall
AGTTGGCTCAGTGAGT-1	ventral_body_wall
ATAACGAACGAGGCAC-1	ventral_body_wall
ATAATGTCAGCCACAT-1	ventral_body_wall
ATAATTGTGCCATGTT-1	ventral_body_wall
ATAATTGTGGAAGAGC-1	ventral_body_wall
ATACATCAACGTGATT-1	ventral_body_wall
ATACATTCAGTGAGCC-1	ventral_body_wall
ATACTATTCGAAGGCC-1	ventral_body_wall
ATACTGTTAACAAGAC-1	ventral_body_wall
ATACTTAACCATTATC-1	ventral_body_wall
ATAGCTAGATCGCTCG-1	ventral_body_wall
ATAGCTATGTAGCATA-1	ventral_body_wall
ATCACGCAATACCTCC-1	ventral_body_wall
ATCTCGGTTGGTGCTT-1	ventral_body_wall
ATGACCTCAAGGTCGC-1	ventral_body_wall
ATGAGCTCTAGCCAAG-1	ventral_body_wall
ATGAGTTCGACAGGCG-1	ventral_body_wall
ATGCAACTAGATGTCC-1	ventral_body_wall
ATGGAGTACTGTCCAC-1	ventral_body_wall
ATGGATCTGTGATCAG-1	ventral_body_wall
ATGGCTAATCGTCCTA-1	ventral_body_wall
ATGTACATTGGACAAT-1	ventral_body_wall
ATGTACGATGGTACAG-1	ventral_body_wall
ATGTATCCTTCCGAAG-1	ventral_body_wall
ATGTATGAAGGCTTCT-1	ventral_body_wall
ATGTCGAGTCACTACA-1	ventral_body_wall
ATGTCTGGCCTCTGTT-1	ventral_body_wall
ATGTTAACAAGGATAC-1	ventral_body_wall
ATGTTAGATTGTATTG-1	ventral_body_wall
ATGTTCACTGCAATCC-1	ventral_body_wall
ATTAAGAACTAGTACA-1	ventral_body_wall
ATTACAACTGTCCGTA-1	ventral_body_wall
ATTACCTTGTGGCGTT-1	ventral_body_wall
ATTACTATAGCTCAAG-1	ventral_body_wall
ATTCACATTCGCGGAC-1	ventral_body_wall
ATTCACTAGAAGTAAG-1	ventral_body_wall
ATTCAGATTCTACATT-1	ventral_body_wall
ATTCCAGAGCCGTGGA-1	ventral_body_wall
ATTCCTTACGCCGGTG-1	ventral_body_wall
ATTCGTGCCAGGCAAT-1	ventral_body_wall
ATTCTGCCGAGGCTCA-1	ventral_body_wall
ATTGCATTCGGTCGAC-1	ventral_body_wall
ATTGCCACTTATACTC-1	ventral_body_wall
ATTGGCAAGCGGAAGG-1	ventral_body_wall
ATTGTTCGCAGAGGCA-1	ventral_body_wall
CAACCGTCGCACAGGC-1	ventral_body_wall
CAAGGTCATTGTGAGG-1	ventral_body_wall
CAAGTAAGGCGTCCTA-1	ventral_body_wall
CAAGTCTATTGTGCTC-1	ventral_body_wall
CAAGTGACTGGACGCA-1	ventral_body_wall
CAATACCGCTTCCAAG-1	ventral_body_wall
CAATCTTATTGCCAAT-1	ventral_body_wall
CAATGCCGTCGAGGTT-1	ventral_body_wall
CAATTGAACTACTCTT-1	ventral_body_wall
CACCGCTCTTGCCTAA-1	ventral_body_wall
CACCTCGGTCGGCTAT-1	ventral_body_wall
CACCTTCGGTCTGTAA-1	ventral_body_wall
CACGAACGATAGTGGC-1	ventral_body_wall
CACGCCGGACGGCCTT-1	ventral_body_wall
CACGGTACGATACAAG-1	ventral_body_wall
CACTAAGCGTTCGGTT-1	ventral_body_wall
CACTCAAGGAGTGAAG-1	ventral_body_wall
CACTCGAACTTGTTAC-1	ventral_body_wall
CAGAGCTTGATTACTT-1	ventral_body_wall
CAGAGGTGCGTATGGT-1	ventral_body_wall
CAGAGGTGTACTCCAG-1	ventral_body_wall
CAGATCTTACTCGCCA-1	ventral_body_wall
CAGCCAAGCAAGTGCA-1	ventral_body_wall
CAGCCGAGGTGATTGG-1	ventral_body_wall
CAGCCGCAGAGTGAAG-1	ventral_body_wall
CAGCTGTATCTGGCCG-1	ventral_body_wall
CAGGAGATGTCGGCAT-1	ventral_body_wall
CAGGCCATCGATTATC-1	ventral_body_wall
CAGTCTGTCTTGAATT-1	ventral_body_wall
CATAAGGTAATCATGG-1	ventral_body_wall
CATACCGTGGATGGCC-1	ventral_body_wall
CATAGAAGGTGGATCC-1	ventral_body_wall
CATCAGAAGTTGCACG-1	ventral_body_wall
CATCAGAATTGTAGTC-1	ventral_body_wall
CATCCGATAGACCGAG-1	ventral_body_wall
CATCCGTATGTAACAA-1	ventral_body_wall
CATCTGAACGGTGAAG-1	ventral_body_wall
CATCTTAGGAATACGA-1	ventral_body_wall
CATTGCCATCCTAATT-1	ventral_body_wall
CCAACTGAGGCTCGCC-1	ventral_body_wall
CCAATCCAACGATATC-1	ventral_body_wall
CCAATTAAGACCGTCC-1	ventral_body_wall
CCACATTGTAGGTCGA-1	ventral_body_wall
CCACTGTACCTCGAGC-1	ventral_body_wall
CCATACGCTTGAACGT-1	ventral_body_wall
CCATAGTTACTTCGCA-1	ventral_body_wall
CCGACAATTGCAACAG-1	ventral_body_wall
CCGATTCTGCGTCAGG-1	ventral_body_wall
CCGCAAGGTTAGATTC-1	ventral_body_wall
CCGCCTGTGAATGCCG-1	ventral_body_wall
CCGCGTTCCTGCGGTG-1	ventral_body_wall
CCGCTCAAGGCCTAAG-1	ventral_body_wall
CCGCTCAGGACTTAGT-1	ventral_body_wall
CCGCTCCGTAGTGCTT-1	ventral_body_wall
CCGCTCGGTCACAGTC-1	ventral_body_wall
CCGGACCTCCAACATC-1	ventral_body_wall
CCGGAGACCGGATTCT-1	ventral_body_wall
CCGGCGCATCTTGATG-1	ventral_body_wall
CCGGCGTCACATGATC-1	ventral_body_wall
CCGTTGTAACGAAGTA-1	ventral_body_wall
CCTAGTTCGAGTACAT-1	ventral_body_wall
CCTCACGTACCGCTTC-1	ventral_body_wall
CCTCGCAGTTAATCTG-1	ventral_body_wall
CCTCGCGACGTGCTAA-1	ventral_body_wall
CCTCGCTGCGAGTTGA-1	ventral_body_wall
CCTCTTAACCGGACGG-1	ventral_body_wall
CCTGGAGGTAACTGCG-1	ventral_body_wall
CCTGGATCGTCTGCGA-1	ventral_body_wall
CCTGGCTTCAGACAAT-1	ventral_body_wall
CCTTAGCGCTTCACAA-1	ventral_body_wall
CCTTAGTACACTCCTT-1	ventral_body_wall
CGAACCGAACGGCGAG-1	ventral_body_wall
CGAATGATCACCGCTC-1	ventral_body_wall
CGACGCGAGTCTCATC-1	ventral_body_wall
CGACTAAGGCAGCGAC-1	ventral_body_wall
CGACTTCTGCACATGG-1	ventral_body_wall
CGACTTCTGGTAGATA-1	ventral_body_wall
CGAGATCATTACATTC-1	ventral_body_wall
CGAGGAACGGAGCGGT-1	ventral_body_wall
CGAGTCACCAGTTATC-1	ventral_body_wall
CGAGTCCGCACTAACA-1	ventral_body_wall
CGATGATCCTCACTCG-1	ventral_body_wall
CGCATGAGTTATAGCG-1	ventral_body_wall
CGCATGGAGCCTCAAG-1	ventral_body_wall
CGCCTTACGCGGCACC-1	ventral_body_wall
CGCTATTAGCGTTAAC-1	ventral_body_wall
CGCTCGAGCGGCCATT-1	ventral_body_wall
CGCTCGTTCATATTAC-1	ventral_body_wall
CGCTGCTAAGCTATCC-1	ventral_body_wall
CGCTTCCTCATAATGC-1	ventral_body_wall
CGCTTGCGTAGCATCG-1	ventral_body_wall
CGCTTGGACATGTCAC-1	ventral_body_wall
CGGCATGGTGAGACTG-1	ventral_body_wall
CGGCGTATCATTGATT-1	ventral_body_wall
CGGCGTCACCTCAATA-1	ventral_body_wall
CGGTAGCAACAGTGGT-1	ventral_body_wall
CGGTAGCAGTCATACT-1	ventral_body_wall
CGGTCTGCGGAAGACC-1	ventral_body_wall
CGGTGGAGGCACCTCA-1	ventral_body_wall
CGGTTGATTGACAAGG-1	ventral_body_wall
CGGTTGGCTGCGTTCC-1	ventral_body_wall
CGTAACGCCAATCTGC-1	ventral_body_wall
CGTACATTATCGCCAA-1	ventral_body_wall
CGTAGTTGGTGACCAC-1	ventral_body_wall
CGTGAGCAGGCTACCA-1	ventral_body_wall
CGTGAGTCGATTGCCG-1	ventral_body_wall
CGTGAGTTACCAGAGG-1	ventral_body_wall
CGTGGCGATTGCCACT-1	ventral_body_wall
CGTGTATGAAGTGATC-1	ventral_body_wall
CGTGTCTGCCGCAGCC-1	ventral_body_wall
CGTTACGTAGGCTGTT-1	ventral_body_wall
CTAAGAATCCGCCAAC-1	ventral_body_wall
CTACAGCACGACTCAC-1	ventral_body_wall
CTACCTGAAGCCGTAT-1	ventral_body_wall
CTACCTGCATACGTCC-1	ventral_body_wall
CTAGAATTATCCACGC-1	ventral_body_wall
CTAGCACTCGGAAGGA-1	ventral_body_wall
CTAGCGGAGCGGTACC-1	ventral_body_wall
CTAGTTCGGACGCACG-1	ventral_body_wall
CTAGTTGTTAAGATAC-1	ventral_body_wall
CTATCCACGTATCTTC-1	ventral_body_wall
CTATCCATAACGGCAG-1	ventral_body_wall
CTATCGGTATGTGAGT-1	ventral_body_wall
CTATCGTAGGAATATC-1	ventral_body_wall
CTATGCCTCCAAGGCA-1	ventral_body_wall
CTATGGTGAACGAAGC-1	ventral_body_wall
CTATGGTGGCTCCAGA-1	ventral_body_wall
CTATTACAAGTGATAG-1	ventral_body_wall
CTATTCCTAATTAGAT-1	ventral_body_wall
CTCAAGCTGGCAGATG-1	ventral_body_wall
CTCACGTAGAAGTCAG-1	ventral_body_wall
CTCCGGTAGCGAGTAT-1	ventral_body_wall
CTCCGTCGGAGTTCAC-1	ventral_body_wall
CTCCTACTCGGCGTAC-1	ventral_body_wall
CTCCTTATACTCGTAG-1	ventral_body_wall
CTCGATTCTTCACGCC-1	ventral_body_wall
CTGAAGGCACTTAGAT-1	ventral_body_wall
CTGAATTCAGCCGGAG-1	ventral_body_wall
CTGACGTAGTCGGAGT-1	ventral_body_wall
CTGACTAACTAGCTTA-1	ventral_body_wall
CTGATTATCGTACATC-1	ventral_body_wall
CTGCATGAGGTAGTAT-1	ventral_body_wall
CTGCATGTATCGGTGC-1	ventral_body_wall
CTGCCGTAGGACGAAC-1	ventral_body_wall
CTGCGATTGCGGATTC-1	ventral_body_wall
CTGCGGTGGCGTTGAA-1	ventral_body_wall
CTGCGTCGTACTTGTC-1	ventral_body_wall
CTGCTAAGCGTAAGTC-1	ventral_body_wall
CTGGACAATACACCGG-1	ventral_body_wall
CTGGCAATTCCGTGCA-1	ventral_body_wall
CTGGCCACGACATATC-1	ventral_body_wall
CTGGCTATGAGCACCA-1	ventral_body_wall
CTGGCTGTAGATGAAT-1	ventral_body_wall
CTGGTGACAGCTCGAG-1	ventral_body_wall
CTGGTGCGATTCGAAG-1	ventral_body_wall
CTTAGACACGAAGTTA-1	ventral_body_wall
CTTATCACGCTATGCT-1	ventral_body_wall
CTTCATCTACTTATGT-1	ventral_body_wall
CTTCATGCGATATGCC-1	ventral_body_wall
CTTCGCTGTCAGACGG-1	ventral_body_wall
CTTCGTCCACAGACAT-1	ventral_body_wall
CTTGATCTGCAGCGGT-1	ventral_body_wall
CTTGGACAGAGCATCA-1	ventral_body_wall
CTTGTCTGTACTTAAC-1	ventral_body_wall
GAACAAGGCTTCAGTA-1	ventral_body_wall
GAACATTGTTATCTGC-1	ventral_body_wall
GAACGCTTATACCTAG-1	ventral_body_wall
GAAGCGAGCCACGGCT-1	ventral_body_wall
GAAGCTAATTATCTCC-1	ventral_body_wall
GAAGCTTCCGTAGCAA-1	ventral_body_wall
GAATCTTCGCTAGATG-1	ventral_body_wall
GAATGAGCTAATCGGC-1	ventral_body_wall
GAATGTGACCGGATGA-1	ventral_body_wall
GAATTACGTGACGCGT-1	ventral_body_wall
GAATTCACCATAACAT-1	ventral_body_wall
GACGCTTCGCTGGTCT-1	ventral_body_wall
GACGTTACAATAGTAT-1	ventral_body_wall
GACTGCCTGCCGCATA-1	ventral_body_wall
GACTGGTGGCTTGGAG-1	ventral_body_wall
GACTTGAATGACTGCC-1	ventral_body_wall
GAGCACTACACTACCA-1	ventral_body_wall
GAGCGGAACTGATAAT-1	ventral_body_wall
GAGCGGCTCCGCTACC-1	ventral_body_wall
GAGCTCGAGGAAGACT-1	ventral_body_wall
GAGGTAGATCTTCGGT-1	ventral_body_wall
GAGGTGTATGCCGCAC-1	ventral_body_wall
GAGTAGACATAATGTC-1	ventral_body_wall
GAGTCGTTACCTTAAT-1	ventral_body_wall
GAGTGCGATATTAAGA-1	ventral_body_wall
GAGTGCTGAATCCGGA-1	ventral_body_wall
GAGTTCAGAACATACT-1	ventral_body_wall
GAGTTCGCCACGACGC-1	ventral_body_wall
GATCACTCAGCTGAAG-1	ventral_body_wall
GATCCACCGATTGGTG-1	ventral_body_wall
GATGTAGTTGCTGGAG-1	ventral_body_wall
GATTCCGCAATGGCAA-1	ventral_body_wall
GATTCCTACCGGCATT-1	ventral_body_wall
GATTCCTTGGCCTCAC-1	ventral_body_wall
GCACAGTCACTCATCC-1	ventral_body_wall
GCACGAACAACTGGCC-1	ventral_body_wall
GCACGAGGCGCCGAAT-1	ventral_body_wall
GCAGCGACCTTGAAGA-1	ventral_body_wall
GCAGCGCAAGTGGTGA-1	ventral_body_wall
GCAGGTCAATAGCGAC-1	ventral_body_wall
GCAGGTGGACAATTCC-1	ventral_body_wall
GCCACTATGGTTGGCC-1	ventral_body_wall
GCCACTTGAGTAGAAC-1	ventral_body_wall
GCCGGCTACCAGTACA-1	ventral_body_wall
GCCGTATGCAATCTGA-1	ventral_body_wall
GCCTCCGTTATGAGTC-1	ventral_body_wall
GCCTGGAAGGATCACC-1	ventral_body_wall
GCGAACAGTCTTCGAC-1	ventral_body_wall
GCGAAGCGCACCTGTA-1	ventral_body_wall
GCGAATACGGAACCGA-1	ventral_body_wall
GCGACCTCAACCATCT-1	ventral_body_wall
GCGACGAGGTCTTGCT-1	ventral_body_wall
GCGATTACTCGTATCC-1	ventral_body_wall
GCGGCTAATCATCGGA-1	ventral_body_wall
GCGTAATACCAATTCC-1	ventral_body_wall
GCGTCGGTTGCACGGC-1	ventral_body_wall
GCGTCTCGACGTGAAC-1	ventral_body_wall
GCGTCTGGATGGTTCG-1	ventral_body_wall
GCGTTCCGGCGTTCTT-1	ventral_body_wall
GCGTTCTTATGCAATG-1	ventral_body_wall
GCTAACAGACCGTTGT-1	ventral_body_wall
GCTAACAGGCAATCAG-1	ventral_body_wall
GCTCATGATACAGCTC-1	ventral_body_wall
GCTCATGTCGACCATT-1	ventral_body_wall
GCTGGACATTGGACAT-1	ventral_body_wall
GCTTACGCCAGGCGCT-1	ventral_body_wall
GCTTGCAAGCAGCCTT-1	ventral_body_wall
GCTTGCCGCAGTAAGT-1	ventral_body_wall
GGACAGGTAACCGACA-1	ventral_body_wall
GGACAGGTAGGACTTG-1	ventral_body_wall
GGACGTCGCAGAGCGA-1	ventral_body_wall
GGACGTGGATCGCTAC-1	ventral_body_wall
GGACTCGTTGCGGCAT-1	ventral_body_wall
GGAGGTGAGTTGGACC-1	ventral_body_wall
GGAGTGCAAGTTGATT-1	ventral_body_wall
GGATCGCCTTGGCATT-1	ventral_body_wall
GGCAATCGTCACATGG-1	ventral_body_wall
GGCAATGGTCACTGTC-1	ventral_body_wall
GGCCATGGTCGACTAC-1	ventral_body_wall
GGCCGACTCGAGTCAC-1	ventral_body_wall
GGCCTATCGTCCTCTG-1	ventral_body_wall
GGCGCTCAGCCATAGT-1	ventral_body_wall
GGCGGAACATGTACCA-1	ventral_body_wall
GGCGGAAGTCGGTCGG-1	ventral_body_wall
GGCGTGAGGAGCCGAA-1	ventral_body_wall
GGCTCAATGACGTAAT-1	ventral_body_wall
GGCTCAGCCGTGTTAT-1	ventral_body_wall
GGCTGAGCTTGCGTGC-1	ventral_body_wall
GGTAGGAAGATATTAA-1	ventral_body_wall
GGTAGTGAAGTCTATG-1	ventral_body_wall
GGTATGATAACCGAAG-1	ventral_body_wall
GGTCAATATGTAAGTT-1	ventral_body_wall
GGTGATCGACGCTTGT-1	ventral_body_wall
GGTGATTCTGTCTTAG-1	ventral_body_wall
GGTGGACGGACACCAG-1	ventral_body_wall
GGTGTATGTAAGTTAC-1	ventral_body_wall
GGTTCATTGTTCCTGC-1	ventral_body_wall
GGTTGCACGGCCATCA-1	ventral_body_wall
GTAACAGTATTGAGTC-1	ventral_body_wall
GTAAGTGCCGAGAAGT-1	ventral_body_wall
GTACCTTCACTGGTTA-1	ventral_body_wall
GTAGCCACAAGCTTAG-1	ventral_body_wall
GTAGCGTAGGATAGTG-1	ventral_body_wall
GTATCCAGACATGGAG-1	ventral_body_wall
GTATGGCTCATTCTTG-1	ventral_body_wall
GTATGTTGTAGTAACC-1	ventral_body_wall
GTATTGGCTCTTAGAT-1	ventral_body_wall
GTCACTGACAGATTCT-1	ventral_body_wall
GTCAGATTATGGTATC-1	ventral_body_wall
GTCAGCTTGCTCGTTG-1	ventral_body_wall
GTCAGGAGAAGTAGGA-1	ventral_body_wall
GTCAGTGACCGAAGCG-1	ventral_body_wall
GTCATAAGCCGTGGCG-1	ventral_body_wall
GTCCAGTTCGCAATAA-1	ventral_body_wall
GTCCGTACAGGTTGAT-1	ventral_body_wall
GTCCTAAGATGGAGCT-1	ventral_body_wall
GTCCTTATGCGATTGT-1	ventral_body_wall
GTCGCACGAGTTGCGA-1	ventral_body_wall
GTCTAGTTAGCCATCG-1	ventral_body_wall
GTCTATTCGTTACAAT-1	ventral_body_wall
GTCTGAGGCATGTCGG-1	ventral_body_wall
GTCTGCAACTCAGCTG-1	ventral_body_wall
GTCTTGTCCACTGTTG-1	ventral_body_wall
GTGAACCTGTCTGGAA-1	ventral_body_wall
GTGAATTAGATTGTAA-1	ventral_body_wall
GTGACAAGCACTGTGA-1	ventral_body_wall
GTGACATACCGTTAGC-1	ventral_body_wall
GTGATTCGGTATCTAA-1	ventral_body_wall
GTGCAGCGGAACGTGG-1	ventral_body_wall
GTGCAGTTCACTGCAT-1	ventral_body_wall
GTGCTCGATCCTCGCT-1	ventral_body_wall
GTGGTCCGGAGCGGTC-1	ventral_body_wall
GTGGTTAGCCGCTCTA-1	ventral_body_wall
GTGGTTAGCGAGGAAG-1	ventral_body_wall
GTTAGGTCTATTACGT-1	ventral_body_wall
GTTATGAGAAGTCGAT-1	ventral_body_wall
GTTATGCAAGTATTGC-1	ventral_body_wall
GTTCCAGTCAACTAGG-1	ventral_body_wall
GTTCGCCATTACCAGT-1	ventral_body_wall
GTTCGCGGTTCATCAG-1	ventral_body_wall
GTTGACGGCGAAGACC-1	ventral_body_wall
TAACATAGGAGCACCT-1	ventral_body_wall
TAACGCTTCCAACTGT-1	ventral_body_wall
TAACGTAACTCGCTGA-1	ventral_body_wall
TAAGACGCCGACTCCG-1	ventral_body_wall
TAAGATCTGTACTACG-1	ventral_body_wall
TAAGCATCTGTACAGT-1	ventral_body_wall
TAATAGTGACTTAGTC-1	ventral_body_wall
TAATTATCGCGGTAAT-1	ventral_body_wall
TACCAAGGAACAGAGG-1	ventral_body_wall
TACCTCGTAGGAACTT-1	ventral_body_wall
TACCTGAGTGAGTGCG-1	ventral_body_wall
TACGACGTGCTGGTAT-1	ventral_body_wall
TACGTTACAACCAAGT-1	ventral_body_wall
TACTAAGGACAACGTC-1	ventral_body_wall
TACTAGTAGGATCGGC-1	ventral_body_wall
TACTCCGATCACGCAC-1	ventral_body_wall
TACTCCGCCACTCAGG-1	ventral_body_wall
TACTTAACTTGCCTTC-1	ventral_body_wall
TAGAAGGAGCTGGATG-1	ventral_body_wall
TAGACATGCTAGTGAA-1	ventral_body_wall
TAGATGAGGTGATAGA-1	ventral_body_wall
TAGATGGTCGGAGGCG-1	ventral_body_wall
TAGATGTTCTACTTAT-1	ventral_body_wall
TAGATGTTCTATCAGG-1	ventral_body_wall
TAGCAGCGACTAGATC-1	ventral_body_wall
TAGCCGCATCACAGTT-1	ventral_body_wall
TAGCGTCTGCAGACGC-1	ventral_body_wall
TAGGTCGACAATGAAT-1	ventral_body_wall
TAGTATAGCTGCTTCA-1	ventral_body_wall
TAGTGACTGAAGCGAG-1	ventral_body_wall
TAGTGAGGAATACTTA-1	ventral_body_wall
TATCAAGGTTGCCAAT-1	ventral_body_wall
TATCACCGACCGGTCT-1	ventral_body_wall
TATCTGCTACTCTACT-1	ventral_body_wall
TATGACAGCGACTCTA-1	ventral_body_wall
TATGACGAGTTCATTC-1	ventral_body_wall
TATGGCCTAGCGGCTA-1	ventral_body_wall
TATGTCGGCGTCATCT-1	ventral_body_wall
TATGTTGGACTCAGCA-1	ventral_body_wall
TATTCCATAGCTGTTA-1	ventral_body_wall
TATTGATTGATGGCGA-1	ventral_body_wall
TCAATCAGTGTCAAGC-1	ventral_body_wall
TCAATCCGGCTGTATG-1	ventral_body_wall
TCACCGTCTAGCGTCG-1	ventral_body_wall
TCACGATAAGGACACG-1	ventral_body_wall
TCACGATGTTCCATAC-1	ventral_body_wall
TCACTATGCAAGGTCT-1	ventral_body_wall
TCAGAACATTGTCCTG-1	ventral_body_wall
TCAGCGCCTAAGGACT-1	ventral_body_wall
TCAGTCATAGTAATCT-1	ventral_body_wall
TCAGTTAGTTAACCGC-1	ventral_body_wall
TCAGTTGCAAGCTTAT-1	ventral_body_wall
TCAGTTGGCTCGGAAG-1	ventral_body_wall
TCATAATCTTAGGACC-1	ventral_body_wall
TCATTCAGACTCCTAT-1	ventral_body_wall
TCATTGCCTCGAGGTA-1	ventral_body_wall
TCCAATCTTACTAAGA-1	ventral_body_wall
TCCAGTGCAACGCACC-1	ventral_body_wall
TCCAGTGCCGCTATGT-1	ventral_body_wall
TCCATTAGGTACGGAG-1	ventral_body_wall
TCCGGTTGGCTACGCA-1	ventral_body_wall
TCCGTCAAGTACAAGA-1	ventral_body_wall
TCCGTGTCAATCGGTC-1	ventral_body_wall
TCCGTGTCCATGACGC-1	ventral_body_wall
TCCTCAGTCCAGATTG-1	ventral_body_wall
TCCTTCGTGGCCGAAT-1	ventral_body_wall
TCGACGAGTACGATAA-1	ventral_body_wall
TCGCCTCGTAACTTAC-1	ventral_body_wall
TCGCGGTCTAGCAGTT-1	ventral_body_wall
TCGCTAACTCTACCGA-1	ventral_body_wall
TCGGAACGCATGGCTG-1	ventral_body_wall
TCGGCGAATTGCACTA-1	ventral_body_wall
TCGGCGCAGCCGTCCT-1	ventral_body_wall
TCGGCGTATTACGTTC-1	ventral_body_wall
TCGGTACCGGCTGGCT-1	ventral_body_wall
TCGTAACCTTCAAGCT-1	ventral_body_wall
TCGTCATCACCATCTT-1	ventral_body_wall
TCGTCATCCTTATGAG-1	ventral_body_wall
TCTAACCGACTAGACA-1	ventral_body_wall
TCTACATGCGCTGAGC-1	ventral_body_wall
TCTAGCAATGCGATCA-1	ventral_body_wall
TCTAGGTTAGGCTATG-1	ventral_body_wall
TCTGATTCAAGACAAT-1	ventral_body_wall
TCTGCCGGAACCGGAC-1	ventral_body_wall
TCTTACATCCTCGTTG-1	ventral_body_wall
TCTTACTCGCAACTGC-1	ventral_body_wall
TCTTGCCAGCACGCAT-1	ventral_body_wall
TGAACTTGAGGCCAAT-1	ventral_body_wall
TGACCAATTGTAGACG-1	ventral_body_wall
TGACCTTAGACCGCAT-1	ventral_body_wall
TGAGCACGTACCGCTA-1	ventral_body_wall
TGAGCAGACGCCACAA-1	ventral_body_wall
TGAGCCATCGGAGCCT-1	ventral_body_wall
TGAGGTGCCATACTGG-1	ventral_body_wall
TGAGTATGTACCGAAT-1	ventral_body_wall
TGAGTTCCGTCATAGG-1	ventral_body_wall
TGATAGCCTCCGTCAA-1	ventral_body_wall
TGATGGAAGTGACTGC-1	ventral_body_wall
TGATGGCGAAGATTCC-1	ventral_body_wall
TGATTCACGTCGGAGT-1	ventral_body_wall
TGATTCCAATTCAATA-1	ventral_body_wall
TGATTCCGTTCGCTGC-1	ventral_body_wall
TGCACCGACAGAGCAG-1	ventral_body_wall
TGCACGACATTGAAGC-1	ventral_body_wall
TGCACGGCCACCGGAG-1	ventral_body_wall
TGCAGAACATACGTCG-1	ventral_body_wall
TGCAGACAGGAAGTGC-1	ventral_body_wall
TGCAGAGCTTCCTTAG-1	ventral_body_wall
TGCAGAGGTTCGAGTG-1	ventral_body_wall
TGCAGATTGCTGCCTA-1	ventral_body_wall
TGCATTCTGCCAGCAA-1	ventral_body_wall
TGCCACGGAGTAAGCC-1	ventral_body_wall
TGCCTACATTCCATTC-1	ventral_body_wall
TGCGCTCAACGCCGTC-1	ventral_body_wall
TGCGTGTCCGCTTAGG-1	ventral_body_wall
TGCTAATAACTTAGAA-1	ventral_body_wall
TGCTAGTGGTTAACCA-1	ventral_body_wall
TGCTTAGTCCTCTGAA-1	ventral_body_wall
TGGAAGGTCACCGCGG-1	ventral_body_wall
TGGACAATCGCCACCG-1	ventral_body_wall
TGGACCTATGATTAAC-1	ventral_body_wall
TGGAGGAACGTGCGTA-1	ventral_body_wall
TGGAGTGCGTTACATA-1	ventral_body_wall
TGGATGCGAGGCGAAC-1	ventral_body_wall
TGGCATCATTGGTAAG-1	ventral_body_wall
TGGCCATTACATCTAC-1	ventral_body_wall
TGGCGAGGAAGTTCGT-1	ventral_body_wall
TGGCGGCCGCAACGTC-1	ventral_body_wall
TGGCTGAAGCTGCATC-1	ventral_body_wall
TGGCTGTTATCAGGAA-1	ventral_body_wall
TGGTAGTTATAGTGTT-1	ventral_body_wall
TGGTGCAGTTCTGAAT-1	ventral_body_wall
TGGTGCATTGAGCTTG-1	ventral_body_wall
TGGTTATTCCAATGCA-1	ventral_body_wall
TGTAACGTATTGAGGC-1	ventral_body_wall
TGTACCGTGAATTGCG-1	ventral_body_wall
TGTAGTGGTTGTTCTG-1	ventral_body_wall
TGTATCTATTCCGCAG-1	ventral_body_wall
TGTATGCCGCCTCCTT-1	ventral_body_wall
TGTATGTCTAGTCGAA-1	ventral_body_wall
TGTCTGGAATCATAGG-1	ventral_body_wall
TGTTCACCTATGAGAA-1	ventral_body_wall
TGTTCACTCCTTGACT-1	ventral_body_wall
TGTTCGCATGTTAGCG-1	ventral_body_wall

## Sheet: WT-9_8A_V52L19-023_A1
Table 1
Barcode	VBW
AACCAACTTCTGTATT-1	ventral_body_wall
AACCATAGTGAGTTGC-1	ventral_body_wall
AACTGAAGTGGATGGT-1	ventral_body_wall
AAGAATCTATGATATC-1	ventral_body_wall
AAGACTTGTCGGTCCT-1	ventral_body_wall
AAGAGCACCTAAGTCT-1	ventral_body_wall
AAGATAACTTGGAGCC-1	ventral_body_wall
AAGCAGTGGTCCTACA-1	ventral_body_wall
AAGGAATTAATATGAG-1	ventral_body_wall
AAGGTAGTATGGAAGC-1	ventral_body_wall
AAGGTGAATCTAGACT-1	ventral_body_wall
AATACTAACCTGTATG-1	ventral_body_wall
AATACTAATGTTGCAT-1	ventral_body_wall
AATAGTACATCGTGAT-1	ventral_body_wall
AATTCTCCTGCCAACT-1	ventral_body_wall
ACAAGTTAGGCACGTA-1	ventral_body_wall
ACAGGTGGACCGGACG-1	ventral_body_wall
ACATCTGGCGGTCCGA-1	ventral_body_wall
ACCTCATCTGCAGGCA-1	ventral_body_wall
ACCTGGTCTGCGCTGG-1	ventral_body_wall
ACCTTCAGAAGGTGTC-1	ventral_body_wall
ACGAGGACGTCGCATT-1	ventral_body_wall
ACGAGTATACGGTGCT-1	ventral_body_wall
ACGCGTCGACCAGGAA-1	ventral_body_wall
ACGTATGCGACGTGTA-1	ventral_body_wall
ACTAATACGTATTGTT-1	ventral_body_wall
ACTCGAACCTATAGAC-1	ventral_body_wall
ACTGACTAGTATGGCG-1	ventral_body_wall
ACTGCAACGGTCGTGC-1	ventral_body_wall
ACTTGTCCATTGTTCG-1	ventral_body_wall
AGACTACCAGCAACGT-1	ventral_body_wall
AGACTCCGGCCGCTAT-1	ventral_body_wall
AGATAACACGGTATAA-1	ventral_body_wall
AGATACGCCATATGAT-1	ventral_body_wall
AGCAAGGTCGTGTTCG-1	ventral_body_wall
AGCAATTCTAAGTGTC-1	ventral_body_wall
AGCACTAACTTAGACA-1	ventral_body_wall
AGCCATACGCACTAGC-1	ventral_body_wall
AGGACGTCCTGATACC-1	ventral_body_wall
AGGATTCCAACACGAT-1	ventral_body_wall
AGTACCACGAGCTTGG-1	ventral_body_wall
AGTATTCTGTATAGTT-1	ventral_body_wall
AGTGCGGAATTCGAGC-1	ventral_body_wall
AGTGTACCAGATGTCA-1	ventral_body_wall
AGTGTCTAACCGCCGT-1	ventral_body_wall
AGTTGGCTCAGTGAGT-1	ventral_body_wall
ATAACATATCACTTCT-1	ventral_body_wall
ATAACTAGCTACGGAC-1	ventral_body_wall
ATAAGAGCACCGAGCA-1	ventral_body_wall
ATACATAAGGTTAGGT-1	ventral_body_wall
ATACATCCAACTCAAT-1	ventral_body_wall
ATACTGCTGTCGTTGC-1	ventral_body_wall
ATAGAATCGTGCGTGG-1	ventral_body_wall
ATAGCTAACTTCCATC-1	ventral_body_wall
ATCCGAACTTGGTTGC-1	ventral_body_wall
ATCCGAAGGTTAGTGA-1	ventral_body_wall
ATCCGTGGTACAAGTC-1	ventral_body_wall
ATCCGTTCAACAATCA-1	ventral_body_wall
ATCGAACTGGCATATC-1	ventral_body_wall
ATCGTCGACCAATCAT-1	ventral_body_wall
ATCGTCTTCGTGTCTT-1	ventral_body_wall
ATCTGGAATATTGTGC-1	ventral_body_wall
ATCTGGTGTACAATCG-1	ventral_body_wall
ATCTTGATCATATGTC-1	ventral_body_wall
ATGACCTCAAGGTCGC-1	ventral_body_wall
ATGAGCTCGGAGGCCG-1	ventral_body_wall
ATGGAGCGAGCCAAGA-1	ventral_body_wall
ATGTACTTAGATACAT-1	ventral_body_wall
ATGTAGCATTACCGCT-1	ventral_body_wall
ATGTATGGACCATAAG-1	ventral_body_wall
ATGTTCTTGGTACTAT-1	ventral_body_wall
ATTCACTCCAATCGAA-1	ventral_body_wall
ATTCCGGTTCGCTGGA-1	ventral_body_wall
ATTGACCTATAACTAC-1	ventral_body_wall
ATTGTTATACAAGCCT-1	ventral_body_wall
ATTGTTCGCAGAGGCA-1	ventral_body_wall
ATTGTTGGCCGGATCC-1	ventral_body_wall
CAACTTGTAGGTTAGG-1	ventral_body_wall
CAAGGCCTAATGAACC-1	ventral_body_wall
CAAGTCGGAGGTTGTA-1	ventral_body_wall
CAATAGCAACAGCCTA-1	ventral_body_wall
CAATCTTATTGCCAAT-1	ventral_body_wall
CAATGACTAGCAATCT-1	ventral_body_wall
CACGGCAGCGCACGAG-1	ventral_body_wall
CAGACGTCCGCAGCCA-1	ventral_body_wall
CAGCGAGCCGTGCAGG-1	ventral_body_wall
CAGCGAGTCATAACCT-1	ventral_body_wall
CAGCTGTCTGAACGAC-1	ventral_body_wall
CAGTTGACGTGGAGCG-1	ventral_body_wall
CATAGAAGTGGACCGC-1	ventral_body_wall
CATGCGGCACGCAAGT-1	ventral_body_wall
CATTATGATCCTGCGG-1	ventral_body_wall
CCAAGACGTGATGGCT-1	ventral_body_wall
CCAATACCTACGTCGC-1	ventral_body_wall
CCAATTAAGACCGTCC-1	ventral_body_wall
CCAGCCTGATCCGAGT-1	ventral_body_wall
CCAGTGGTAACACGAC-1	ventral_body_wall
CCATAGATTACGCCTC-1	ventral_body_wall
CCATAGTGAACACTCA-1	ventral_body_wall
CCGCCACTGTGACTTG-1	ventral_body_wall
CCGCGTCTAGCTCAAT-1	ventral_body_wall
CCGGACTAGGATGCAA-1	ventral_body_wall
CCGGAGGTTACGATGC-1	ventral_body_wall
CCGGATCATATGTCAC-1	ventral_body_wall
CCGGTAACTGAGTGGC-1	ventral_body_wall
CCGGTTACGGAGACCG-1	ventral_body_wall
CCGTAACAATTATGCG-1	ventral_body_wall
CCTACCGCGACCATTG-1	ventral_body_wall
CCTATCAACGCCTCAT-1	ventral_body_wall
CCTCACATCAATACGT-1	ventral_body_wall
CCTCTATTCGTGATCC-1	ventral_body_wall
CCTTCAGGTCCGTTAG-1	ventral_body_wall
CGAAGACTGTTGACGC-1	ventral_body_wall
CGACTAAGTGACCGTA-1	ventral_body_wall
CGAGGACAATAGGATA-1	ventral_body_wall
CGCAATGCCTATACGC-1	ventral_body_wall
CGCACGAGCCTTCGGC-1	ventral_body_wall
CGCTGCGGTATGGCGG-1	ventral_body_wall
CGGAACTTCCTTATTG-1	ventral_body_wall
CGGCAATGTCGCTTCA-1	ventral_body_wall
CGGCACTCTTAGCCTG-1	ventral_body_wall
CGGCCTCCTGTCTGAT-1	ventral_body_wall
CGGTATCTGTGCAACC-1	ventral_body_wall
CGTAACCTGTCACGTT-1	ventral_body_wall
CGTGAGTTACCAGAGG-1	ventral_body_wall
CGTGTTGCATCCTCAC-1	ventral_body_wall
CGTGTTGGACCGGCTC-1	ventral_body_wall
CTAAGGCCAACATGAC-1	ventral_body_wall
CTAAGTATTCCAAGCC-1	ventral_body_wall
CTAATTCAAGCAGAAC-1	ventral_body_wall
CTACAGCCTGAAGTCT-1	ventral_body_wall
CTACTCTGCTTCGGTA-1	ventral_body_wall
CTACTGAGACGAGCCA-1	ventral_body_wall
CTAGTTGTGCTGGCGT-1	ventral_body_wall
CTATCAGAGCTAACCG-1	ventral_body_wall
CTATCCGTGGCTTAGA-1	ventral_body_wall
CTATGCAAGAACTCAT-1	ventral_body_wall
CTATGTGCAGGTTGTC-1	ventral_body_wall
CTATTAAGGATACACC-1	ventral_body_wall
CTCAAGCGCTCGCAGT-1	ventral_body_wall
CTCCAGTGTCTAAGTA-1	ventral_body_wall
CTCCGGATTAGGCTGT-1	ventral_body_wall
CTCCTTCGACGTACAT-1	ventral_body_wall
CTCGATTCAATCGGTA-1	ventral_body_wall
CTGACTATCTCGAACA-1	ventral_body_wall
CTGATTGCATGGCATC-1	ventral_body_wall
CTGGCGTGATCATGAC-1	ventral_body_wall
CTGGTGACAGCTCGAG-1	ventral_body_wall
CTGTGGATACCAGTCC-1	ventral_body_wall
CTTACGCTGTGCTACA-1	ventral_body_wall
CTTAGCACTCTTATGC-1	ventral_body_wall
CTTATTAATGTCTGGC-1	ventral_body_wall
CTTCACGGATGCGAGT-1	ventral_body_wall
CTTCTACATACACCGA-1	ventral_body_wall
CTTGGATTGATCCTAC-1	ventral_body_wall
GACAACTAGGCAGCAA-1	ventral_body_wall
GACCTACGGTACTGGA-1	ventral_body_wall
GACTGATATTGTGACG-1	ventral_body_wall
GACTTGAGTGCAGCGT-1	ventral_body_wall
GAGCTCAGTTCCGCGT-1	ventral_body_wall
GAGGATACCATCAAGA-1	ventral_body_wall
GAGTGCGATATTAAGA-1	ventral_body_wall
GATATCACCGCTGTTG-1	ventral_body_wall
GATATCAGAAGTATTC-1	ventral_body_wall
GATCCAAGACCAATCA-1	ventral_body_wall
GATCCATCCGCTTCCA-1	ventral_body_wall
GCAAGACGCTCAGACC-1	ventral_body_wall
GCAAGCTCCATACAAG-1	ventral_body_wall
GCACTCCAGAGTCTGA-1	ventral_body_wall
GCCAAGCGAAGGCCTG-1	ventral_body_wall
GCCACGGCAACGCCAC-1	ventral_body_wall
GCGACAATTGTCTTAG-1	ventral_body_wall
GCTGACGCGTTAGCTT-1	ventral_body_wall
GCTTATAATTAATGGT-1	ventral_body_wall
GCTTCGATCTATCATG-1	ventral_body_wall
GCTTCGTAGCGTGGTC-1	ventral_body_wall
GCTTCTCCGTGAGCTG-1	ventral_body_wall
GGACGGATTGTTCCTA-1	ventral_body_wall
GGACGTGGCCAGGATT-1	ventral_body_wall
GGAGCGAGCTACTTAC-1	ventral_body_wall
GGATGCTTGTAACCGC-1	ventral_body_wall
GGCATAGACGGAGTGG-1	ventral_body_wall
GGCATAGGTCGGTACT-1	ventral_body_wall
GGCGGAAGTGGAGCCT-1	ventral_body_wall
GGCTTGAACGGATGTT-1	ventral_body_wall
GGCTTGCCGCACTCTG-1	ventral_body_wall
GGTACCGCGGAAGCTC-1	ventral_body_wall
GGTACGGTATTACTCC-1	ventral_body_wall
GGTGATTCTGTCTTAG-1	ventral_body_wall
GGTTAATGCGATTCGT-1	ventral_body_wall
GGTTCTATTCGCTGAA-1	ventral_body_wall
GTAACAGGAAGCACGC-1	ventral_body_wall
GTAACCAACATATCAC-1	ventral_body_wall
GTACTTAGACCTCCTG-1	ventral_body_wall
GTAGCCTCGTGCAGAT-1	ventral_body_wall
GTAGCGACTAACTATG-1	ventral_body_wall
GTAGCGTAGGCGAACT-1	ventral_body_wall
GTATACGCGTATACCG-1	ventral_body_wall
GTATGGACTAGTCGTA-1	ventral_body_wall
GTATGTCCGCACCGAA-1	ventral_body_wall
GTATTATGCTGACACT-1	ventral_body_wall
GTCACTAGGCATGGTG-1	ventral_body_wall
GTCACTTATCGGCGTA-1	ventral_body_wall
GTCAGGATGCTGTTGA-1	ventral_body_wall
GTCAGTGCTAATGGTC-1	ventral_body_wall
GTCGCACGCAGAAGTG-1	ventral_body_wall
GTCGCAGTTAGCATTC-1	ventral_body_wall
GTCGCTCCATAACATT-1	ventral_body_wall
GTCTAGTTGAGGCAGA-1	ventral_body_wall
GTCTTCGACGTCAAGA-1	ventral_body_wall
GTGAACGGAGCTTAGA-1	ventral_body_wall
GTGAACTTCGATACCG-1	ventral_body_wall
GTGACCTAATAGACGT-1	ventral_body_wall
GTGAGGTTCTACATAA-1	ventral_body_wall
GTGGATTACTGATTCA-1	ventral_body_wall
GTTAATGCCGCAGGCG-1	ventral_body_wall
GTTATGTCGCCACTCC-1	ventral_body_wall
GTTGACTTCCAAGGAA-1	ventral_body_wall
GTTGCCAACCATCCGG-1	ventral_body_wall
GTTGGCTGCATGTCGC-1	ventral_body_wall
TAAGCCACCGAGTTCC-1	ventral_body_wall
TAAGCCTGCGCATGGT-1	ventral_body_wall
TAAGGTATCTCGCCAC-1	ventral_body_wall
TACAACGAGCTCGGCA-1	ventral_body_wall
TACAAGGTGCGACCGT-1	ventral_body_wall
TACATAACCTTGAGTA-1	ventral_body_wall
TACATACGGCAACGAG-1	ventral_body_wall
TACCATGGAATCTTCC-1	ventral_body_wall
TACGACTTGAACGGAG-1	ventral_body_wall
TACGCTCATTCGCTGA-1	ventral_body_wall
TACGGACACGCCACTC-1	ventral_body_wall
TACGTACAGCGACATC-1	ventral_body_wall
TACGTACGACTGATCC-1	ventral_body_wall
TACTAGTAGGATCGGC-1	ventral_body_wall
TACTCCGCCAGCGAAT-1	ventral_body_wall
TAGACAATCACTCCTT-1	ventral_body_wall
TAGACAGTCGGTCAGC-1	ventral_body_wall
TAGACATGCCGAAGGC-1	ventral_body_wall
TAGCGTTCGGAGTCTG-1	ventral_body_wall
TAGGCAGGCGTCTGAG-1	ventral_body_wall
TAGGCGCTGTCGACTA-1	ventral_body_wall
TAGGCTGTCTTAAGAA-1	ventral_body_wall
TATCACCGAGGCTTAA-1	ventral_body_wall
TATGACGAGTCTGCGA-1	ventral_body_wall
TATGCTAGAACACCGC-1	ventral_body_wall
TATGGAAGATGCATGT-1	ventral_body_wall
TATGGCGTCCTCAGAT-1	ventral_body_wall
TATTAGCGTGCTACTT-1	ventral_body_wall
TATTCCTTCGGCTGAG-1	ventral_body_wall
TATTGATTCGGTGAAC-1	ventral_body_wall
TCAATCAGTGTCAAGC-1	ventral_body_wall
TCACTAACGCAGCGGA-1	ventral_body_wall
TCACTCGTACGGTCGA-1	ventral_body_wall
TCAGAACATTGTCCTG-1	ventral_body_wall
TCAGACCTCAAGCATG-1	ventral_body_wall
TCAGCGCTTGCGAACG-1	ventral_body_wall
TCAGGATATTCCTCAG-1	ventral_body_wall
TCAGTCTGAACGTAAT-1	ventral_body_wall
TCATCCACAAGCGTCT-1	ventral_body_wall
TCATGGACGAGTCTGT-1	ventral_body_wall
TCCGAGACGTGCGTGG-1	ventral_body_wall
TCCGGAGGATGTCCTA-1	ventral_body_wall
TCCGGCCTCGATCTAT-1	ventral_body_wall
TCCGGTTGGCTACGCA-1	ventral_body_wall
TCCTACAGCCTTGTAT-1	ventral_body_wall
TCCTGATCCTGGCCGC-1	ventral_body_wall
TCCTGCCGACCAAGAA-1	ventral_body_wall
TCCTGGTAATTCGTCA-1	ventral_body_wall
TCGATCTAGGCCGCTG-1	ventral_body_wall
TCGCAACAGGCCACTG-1	ventral_body_wall
TCGCCGCTTATGGTAC-1	ventral_body_wall
TCGGAGAACAAGTGCT-1	ventral_body_wall
TCGGTGTCCTGGTCCT-1	ventral_body_wall
TCGTAACCTACCACAA-1	ventral_body_wall
TCGTATCGGCGAGGAC-1	ventral_body_wall
TCGTCACGATCGAGTT-1	ventral_body_wall
TCGTCAGGAATTCACT-1	ventral_body_wall
TCTAGGACCGAACTGA-1	ventral_body_wall
TCTAGGTTGTTACATT-1	ventral_body_wall
TGAAGAACGCTCCTGG-1	ventral_body_wall
TGAATTCAGGAAGTAG-1	ventral_body_wall
TGAGAAGGAGCTTCCT-1	ventral_body_wall
TGAGACGTTACGCCGA-1	ventral_body_wall
TGAGCTGAACGACAAG-1	ventral_body_wall
TGAGGCCACTGCCATG-1	ventral_body_wall
TGCATTCTTGGTCGTA-1	ventral_body_wall
TGCCAATAAGTTGTTC-1	ventral_body_wall
TGCCACAACCGCAGGT-1	ventral_body_wall
TGCGCACCATTATCAC-1	ventral_body_wall
TGCTTAGACCAACTGG-1	ventral_body_wall
TGGAAGTCCGCCAGTA-1	ventral_body_wall
TGGAGTCTAGCGGTGC-1	ventral_body_wall
TGGATCCACGCCACAT-1	ventral_body_wall
TGGCATAATTGTAGCG-1	ventral_body_wall
TGGCATGTATTCTTAC-1	ventral_body_wall
TGGTACTCGCCTTGCC-1	ventral_body_wall
TGGTACTTATCGAACC-1	ventral_body_wall
TGGTAGGCTGAATGTA-1	ventral_body_wall
TGGTGCATTGAGCTTG-1	ventral_body_wall
TGGTTGAAGTTACGTG-1	ventral_body_wall
TGGTTGGTTCGCGGCC-1	ventral_body_wall
TGTAGGTGTCATGTTC-1	ventral_body_wall
TGTCGCACAAGACACC-1	ventral_body_wall
TGTTACGCAGAAGGCC-1	ventral_body_wall
TGTTAGGATTGTCTTG-1	ventral_body_wall

## Sheet: WT-9_9B_V52L19-023_B1
Table 1
Barcode	VBW
AACAGACCGCGATCTG-1	ventral-body_wall
AACAGGAGATGTAACG-1	ventral-body_wall
AACCATACCATAGACG-1	ventral-body_wall
AACCTTCTGCCTACTG-1	ventral-body_wall
AACGCTTGAGAATTAA-1	ventral-body_wall
AACTAGCAAGCCATTA-1	ventral-body_wall
AACTGCAATTCCTAGA-1	ventral-body_wall
AACTTCTAGGCGCCGT-1	ventral-body_wall
AAGACTGAAGCTTGTT-1	ventral-body_wall
AAGATTATACGAATGC-1	ventral-body_wall
AAGCACTAAGAAGGAG-1	ventral-body_wall
AAGCCAGCAATCGACC-1	ventral-body_wall
AAGGACAAGCAGTGTA-1	ventral-body_wall
AAGGACCAGATAACTG-1	ventral-body_wall
AAGGCGTGGAAGCGAC-1	ventral-body_wall
AAGGTGGATCTTAGAA-1	ventral-body_wall
AATACATGCTCAGTGA-1	ventral-body_wall
AATACGATTCACGGCG-1	ventral-body_wall
AATACGCATAGCTTAC-1	ventral-body_wall
AATACTGTGATGCAAT-1	ventral-body_wall
ACAATGACGTACCATA-1	ventral-body_wall
ACAGAACCTCCAGTTC-1	ventral-body_wall
ACAGCCAGGTAGACCG-1	ventral-body_wall
ACAGGCTGAATATCGA-1	ventral-body_wall
ACAGGTTCACGTTCGT-1	ventral-body_wall
ACAGTACGATCGAGCG-1	ventral-body_wall
ACATCTAATAGCAATG-1	ventral-body_wall
ACATCTGGCGTATTAC-1	ventral-body_wall
ACATTGTCACTCCGGT-1	ventral-body_wall
ACCAACAGGATCGCAA-1	ventral-body_wall
ACCAAGCAGTCTGATA-1	ventral-body_wall
ACCAAGTGCTACCGAA-1	ventral-body_wall
ACCAAGTTAGCTAGTA-1	ventral-body_wall
ACCACTATTAGCGTGA-1	ventral-body_wall
ACCAGCAATCATTAAT-1	ventral-body_wall
ACCATAACTTGCTTCG-1	ventral-body_wall
ACCGGATACCATGTAT-1	ventral-body_wall
ACCTATGTTAGCAGGC-1	ventral-body_wall
ACCTGGCCGCTTGGCC-1	ventral-body_wall
ACCTGTGAGTAAGATT-1	ventral-body_wall
ACGAAGTTGATTCCTA-1	ventral-body_wall
ACGAGTATACGGTGCT-1	ventral-body_wall
ACGCTCGGAACTCCTG-1	ventral-body_wall
ACGGATGAGGTGCGGT-1	ventral-body_wall
ACGGCCGTTATGCGAT-1	ventral-body_wall
ACGGCTATCCGCTTGT-1	ventral-body_wall
ACGGTTGTGGATTGGT-1	ventral-body_wall
ACTCAGGCAGTGAGGA-1	ventral-body_wall
ACTCCTGACCTAATGC-1	ventral-body_wall
ACTGAGGCAGGACCAT-1	ventral-body_wall
ACTGATACTCAGTAGG-1	ventral-body_wall
ACTGCTCGTGCTCAGC-1	ventral-body_wall
ACTGGTAGTCTTATTC-1	ventral-body_wall
ACTGTCGCTAGTTACG-1	ventral-body_wall
AGAAGGCATTCCTCCG-1	ventral-body_wall
AGACCGTACTAAGCCG-1	ventral-body_wall
AGACCTCATCTGGTTC-1	ventral-body_wall
AGACGGTTATGACTCA-1	ventral-body_wall
AGACTAGGCACTGTAT-1	ventral-body_wall
AGACTCCATCCACCTT-1	ventral-body_wall
AGATGATTGATGACTC-1	ventral-body_wall
AGCATGAGATGTGATT-1	ventral-body_wall
AGCCGAATGACCTCGT-1	ventral-body_wall
AGCCTCAATAGCGTGG-1	ventral-body_wall
AGCGTGTACAGTAACG-1	ventral-body_wall
AGCTACCAGCTACCGC-1	ventral-body_wall
AGCTCAGACACTGGTA-1	ventral-body_wall
AGGACGTACAGTCTAC-1	ventral-body_wall
AGGACTGATGGCTTGA-1	ventral-body_wall
AGGACTGGATTAGAGG-1	ventral-body_wall
AGGAGCCTCAGGTGAC-1	ventral-body_wall
AGGATCGATATTGACG-1	ventral-body_wall
AGGTACAAGCTTCAGT-1	ventral-body_wall
AGGTGCAGAATTCAGA-1	ventral-body_wall
AGGTGGTCAGCAACGG-1	ventral-body_wall
AGGTTAATGACCGGAA-1	ventral-body_wall
AGGTTCCATAGTTAGC-1	ventral-body_wall
AGGTTGACGCCTCGTG-1	ventral-body_wall
AGTAGAGCTTAGTTCT-1	ventral-body_wall
AGTCACGTACGAGTCT-1	ventral-body_wall
AGTGAGCCGCCTGCGG-1	ventral-body_wall
AGTGATCGGACATACT-1	ventral-body_wall
AGTGGCTTAAGGTGTC-1	ventral-body_wall
AGTGTAAGCTACAGGT-1	ventral-body_wall
AGTGTACCAGATGTCA-1	ventral-body_wall
AGTTAATTCTTAGACG-1	ventral-body_wall
AGTTCAGCAAGTAGAT-1	ventral-body_wall
ATAAGACCACGTACTA-1	ventral-body_wall
ATACAGGTCAGCACGC-1	ventral-body_wall
ATACATCCAACTCAAT-1	ventral-body_wall
ATACGTACATAGTGTT-1	ventral-body_wall
ATAGAATATTACTACC-1	ventral-body_wall
ATAGCTAGATCGCTCG-1	ventral-body_wall
ATAGCTATGTAGCATA-1	ventral-body_wall
ATCATGCTCGGAGGTA-1	ventral-body_wall
ATCATTACAGGCTCCG-1	ventral-body_wall
ATCCACAAGAGGTTAA-1	ventral-body_wall
ATCCGGCGGTCTGGCT-1	ventral-body_wall
ATCCGGTGCGTCGAGC-1	ventral-body_wall
ATCGCAATCGACCGAT-1	ventral-body_wall
ATCGCCACGATATGCG-1	ventral-body_wall
ATCTCACTATGAGCTC-1	ventral-body_wall
ATCTCGGTTGGTGCTT-1	ventral-body_wall
ATCTGAACAGCTAGTA-1	ventral-body_wall
ATCTGACCACATTACC-1	ventral-body_wall
ATGACCATCTGGATGG-1	ventral-body_wall
ATGCCAAGGATTGATC-1	ventral-body_wall
ATGCCAAGTGATAGAA-1	ventral-body_wall
ATGCGTATTGCGCCTG-1	ventral-body_wall
ATGGAGATGCCGGTAC-1	ventral-body_wall
ATGTACAGGATGGCCT-1	ventral-body_wall
ATGTACGATGGTACAG-1	ventral-body_wall
ATGTACGGCGGTAATA-1	ventral-body_wall
ATGTCGATCTTGGTCC-1	ventral-body_wall
ATGTGCGTTGATGGCG-1	ventral-body_wall
ATGTTCTAGCGAGCAA-1	ventral-body_wall
ATTAGACACCAGTCCA-1	ventral-body_wall
ATTAGACTCACGTTGG-1	ventral-body_wall
ATTAGATCATTCGTCC-1	ventral-body_wall
ATTCACATTCGCGGAC-1	ventral-body_wall
ATTCACGTTGAGGATC-1	ventral-body_wall
ATTCACTAGAAGTAAG-1	ventral-body_wall
ATTCAGTCTTACCAGA-1	ventral-body_wall
ATTCCGGTGCAGGTGG-1	ventral-body_wall
ATTCCGGTTCGCTGGA-1	ventral-body_wall
ATTCTGTTATAACTGA-1	ventral-body_wall
ATTGACGCCTCCACAA-1	ventral-body_wall
ATTGCCAATATCGACA-1	ventral-body_wall
ATTGGCACGCCGTTGA-1	ventral-body_wall
CAACAGTTGATTATGC-1	ventral-body_wall
CAACGGACTGCTTCGA-1	ventral-body_wall
CAAGATTAAGCGGCAT-1	ventral-body_wall
CAAGGTCACTCCAACA-1	ventral-body_wall
CAAGTCTATTGTGCTC-1	ventral-body_wall
CAAGTGCGCATCTAGC-1	ventral-body_wall
CAATACCGCTTCCAAG-1	ventral-body_wall
CAATGGTATGTATCTA-1	ventral-body_wall
CAATTGTTCGCTGGCA-1	ventral-body_wall
CACCTTCCTCATCCGT-1	ventral-body_wall
CACGATTGCGGAGTAC-1	ventral-body_wall
CACGCCACCGAGGCCT-1	ventral-body_wall
CACGCCGGACGGCCTT-1	ventral-body_wall
CACGGCTCATGCCAGT-1	ventral-body_wall
CACTACGTGGACTTCG-1	ventral-body_wall
CACTCAGTCCAGCGGA-1	ventral-body_wall
CACTGGCTCCACCTAC-1	ventral-body_wall
CAGCCAAGCAAGTGCA-1	ventral-body_wall
CAGCTGTCTTCATCGC-1	ventral-body_wall
CAGTCTGCAGCTTACA-1	ventral-body_wall
CATAATCAGATATCTG-1	ventral-body_wall
CATCCGTATGTAACAA-1	ventral-body_wall
CATTGCCAGGTAACTA-1	ventral-body_wall
CATTGCTGATGTGCCG-1	ventral-body_wall
CCAATATCACTCGCAA-1	ventral-body_wall
CCACGTCGTGACGCGA-1	ventral-body_wall
CCACTGTAGGAAGGTT-1	ventral-body_wall
CCATGTCAGAGGCATA-1	ventral-body_wall
CCGATAATGGCCTAGT-1	ventral-body_wall
CCGGCGAGTTATCATG-1	ventral-body_wall
CCGGTTACGGAGACCG-1	ventral-body_wall
CCGTATGTTGCACGAT-1	ventral-body_wall
CCGTGAGCCACTATAG-1	ventral-body_wall
CCGTTGTAACGAAGTA-1	ventral-body_wall
CCTAGTTCCGACTCCG-1	ventral-body_wall
CCTCACATCAATACGT-1	ventral-body_wall
CCTCGCAGTTAATCTG-1	ventral-body_wall
CCTCGCGACGTGCTAA-1	ventral-body_wall
CCTGAATACTATTCGT-1	ventral-body_wall
CCTGGAAGCTATGAGG-1	ventral-body_wall
CCTGGCGAATCCTAGG-1	ventral-body_wall
CCTTCAATAATTCACC-1	ventral-body_wall
CCTTGTCCAACCTATC-1	ventral-body_wall
CGAAGACTCAATCAGT-1	ventral-body_wall
CGAATGATCACCGCTC-1	ventral-body_wall
CGACTAAGGCAGCGAC-1	ventral-body_wall
CGACTAGCTGCCGACA-1	ventral-body_wall
CGAGATCAGTCTAGCG-1	ventral-body_wall
CGAGGAGCGAGGTTGT-1	ventral-body_wall
CGAGTCACCAGTTATC-1	ventral-body_wall
CGATAACTCGCCTCTA-1	ventral-body_wall
CGCAATTATGTCAGAT-1	ventral-body_wall
CGCATGAGTTATAGCG-1	ventral-body_wall
CGCCGGTCGATCGTGG-1	ventral-body_wall
CGCCTTGGTCGCTTAG-1	ventral-body_wall
CGCTGAGTAAGCGGTT-1	ventral-body_wall
CGCTGCGGTATGGCGG-1	ventral-body_wall
CGCTTGCGTAGCATCG-1	ventral-body_wall
CGGACGAGAACCGCCT-1	ventral-body_wall
CGGCACTCTTAGCCTG-1	ventral-body_wall
CGGCCTGCCTTAGTGG-1	ventral-body_wall
CGGTAGCAACAGTGGT-1	ventral-body_wall
CGGTTGCTTATGTCGT-1	ventral-body_wall
CGTAACGCCAATCTGC-1	ventral-body_wall
CGTACACGCCGGATGA-1	ventral-body_wall
CGTAGTTGGTGACCAC-1	ventral-body_wall
CGTATCGTCAGTAGAA-1	ventral-body_wall
CGTGACAGAACACTTC-1	ventral-body_wall
CGTGAGCGCCGAGTCA-1	ventral-body_wall
CGTGGCTCTATCGCGG-1	ventral-body_wall
CTAACTAACGGCCAGC-1	ventral-body_wall
CTAAGTATTCCAAGCC-1	ventral-body_wall
CTAATTGTCGATAACA-1	ventral-body_wall
CTACGAGTAACGAAGG-1	ventral-body_wall
CTATCCACGTATCTTC-1	ventral-body_wall
CTATCCGTGGCTTAGA-1	ventral-body_wall
CTATGCCAATGCGTCA-1	ventral-body_wall
CTCAAGCTGGCAGATG-1	ventral-body_wall
CTCACCGATTAAGAGC-1	ventral-body_wall
CTCATACCATTCCGGT-1	ventral-body_wall
CTCCACTACATTGGCC-1	ventral-body_wall
CTCCTTACGGTATGAA-1	ventral-body_wall
CTCCTTATGTGCATCT-1	ventral-body_wall
CTCCTTCGACGTACAT-1	ventral-body_wall
CTCGAGTCGAGTGCAT-1	ventral-body_wall
CTCGATAGGCCTCAGG-1	ventral-body_wall
CTCGTTAACTTATGGA-1	ventral-body_wall
CTGAATTGCTCAGAGG-1	ventral-body_wall
CTGACTATACTGCACC-1	ventral-body_wall
CTGACTGTTGGACAAT-1	ventral-body_wall
CTGATTATCGTACATC-1	ventral-body_wall
CTGATTGCACCTCCTT-1	ventral-body_wall
CTGCATGAGGTAGTAT-1	ventral-body_wall
CTGCCGTTGCTCCGCC-1	ventral-body_wall
CTGCGGCAAGCCTATT-1	ventral-body_wall
CTGGACAATACACCGG-1	ventral-body_wall
CTGGCTGTAGATGAAT-1	ventral-body_wall
CTGGTGCGATTCGAAG-1	ventral-body_wall
CTTAGCAACGGATTCA-1	ventral-body_wall
CTTAGCGTACGGTCTA-1	ventral-body_wall
CTTCCTGATGAATCAA-1	ventral-body_wall
CTTCGAACGCTGTTCC-1	ventral-body_wall
CTTCGCTCTGGTGACA-1	ventral-body_wall
CTTCGTCATTGTGAAC-1	ventral-body_wall
CTTCGTCCACAGACAT-1	ventral-body_wall
CTTGGAGCCATTAACA-1	ventral-body_wall
CTTGTCTGTACTTAAC-1	ventral-body_wall
GAACAAGGCTTCAGTA-1	ventral-body_wall
GAACCATCGTCAGCCG-1	ventral-body_wall
GAACTCTGTAACGCGG-1	ventral-body_wall
GAAGCGAATGCATTGC-1	ventral-body_wall
GAAGCGATACTAGGAT-1	ventral-body_wall
GAAGCGATCCTACAGA-1	ventral-body_wall
GAAGCGTTGTGCACTC-1	ventral-body_wall
GAAGGTTCGGCCTCGA-1	ventral-body_wall
GAATGAGCTAATCGGC-1	ventral-body_wall
GAATGTGACCGGATGA-1	ventral-body_wall
GACAACCAACCGTATT-1	ventral-body_wall
GACCGTAATCGGAAGC-1	ventral-body_wall
GACCTGCTGACAGACT-1	ventral-body_wall
GAGCTCCTGCAAGCGA-1	ventral-body_wall
GAGCTTAAGGCTGCAG-1	ventral-body_wall
GAGGTGTATGCCGCAC-1	ventral-body_wall
GAGTCTATGTTAACGA-1	ventral-body_wall
GATAAGACCATCGTCA-1	ventral-body_wall
GATAAGTTAGCCTTCC-1	ventral-body_wall
GATATGCTGTAACTGT-1	ventral-body_wall
GATCCAATGCTCGTGC-1	ventral-body_wall
GATCCGGAGTCTGATC-1	ventral-body_wall
GATGTAGTTGCTGGAG-1	ventral-body_wall
GATTCCTACCGGCATT-1	ventral-body_wall
GATTGTACCTGTTCAA-1	ventral-body_wall
GCAAGATATCCAAGTA-1	ventral-body_wall
GCACAGTCACTCATCC-1	ventral-body_wall
GCAGATTCGCCATATG-1	ventral-body_wall
GCAGCGAGTAAGTAAT-1	ventral-body_wall
GCCACTTGGCGATCCG-1	ventral-body_wall
GCCGAATCCTACCGAT-1	ventral-body_wall
GCCGTACTAGCGACCT-1	ventral-body_wall
GCGAACAGTCTTCGAC-1	ventral-body_wall
GCGGTTCATAAGCTGG-1	ventral-body_wall
GCGTAATACCAATTCC-1	ventral-body_wall
GCGTAGCAATCGGTCC-1	ventral-body_wall
GCGTCCGATATTCGAA-1	ventral-body_wall
GCGTTCCGGCGTTCTT-1	ventral-body_wall
GCTAACTGTAAGGTGA-1	ventral-body_wall
GCTCAACCGTGGATAA-1	ventral-body_wall
GCTCAAGTACTACCTT-1	ventral-body_wall
GCTCAATCTTGATCCG-1	ventral-body_wall
GCTCATGATACAGCTC-1	ventral-body_wall
GCTCGTATAGCGAATC-1	ventral-body_wall
GCTGACTTCCGGATGA-1	ventral-body_wall
GCTGGAGGCTTAAGGT-1	ventral-body_wall
GCTTACGCCAGGCGCT-1	ventral-body_wall
GCTTGATCATCTGGTA-1	ventral-body_wall
GCTTGCAAGCAGCCTT-1	ventral-body_wall
GCTTGCCGCAGTAAGT-1	ventral-body_wall
GGAACATAGTACAAGA-1	ventral-body_wall
GGAATGTTGCCTTGAG-1	ventral-body_wall
GGACAGGTAACCGACA-1	ventral-body_wall
GGAGACTAAGGAGCAC-1	ventral-body_wall
GGAGATCCGCGTGCGT-1	ventral-body_wall
GGAGCAGTGCCTGCCA-1	ventral-body_wall
GGATAGGCTCCTGCTA-1	ventral-body_wall
GGATCGCCTTGGCATT-1	ventral-body_wall
GGCAATCGTCACATGG-1	ventral-body_wall
GGCAATTAGGAAGCGT-1	ventral-body_wall
GGCATAGGTCGGTACT-1	ventral-body_wall
GGCCGCCAGAAGTTCG-1	ventral-body_wall
GGCCTTACCGCTAGTT-1	ventral-body_wall
GGCGACCATCAGACTG-1	ventral-body_wall
GGCGCAGGTTCCTTAC-1	ventral-body_wall
GGCGCCACGTTAGGAC-1	ventral-body_wall
GGCGCCGTTGCGCAAT-1	ventral-body_wall
GGCGCTCATCAAGCAC-1	ventral-body_wall
GGCTCAGTGACCTGTC-1	ventral-body_wall
GGCTTCTGGACATATT-1	ventral-body_wall
GGTACGATCGCTCGGA-1	ventral-body_wall
GGTCTATCGCACCTTA-1	ventral-body_wall
GGTCTGTTATTGGAGT-1	ventral-body_wall
GGTGAGTCAGTACGAA-1	ventral-body_wall
GGTGATCGACGCTTGT-1	ventral-body_wall
GGTTAGGAGTCACTGA-1	ventral-body_wall
GGTTCTATGCAAGTAC-1	ventral-body_wall
GGTTCTTAGGAGTACC-1	ventral-body_wall
GGTTGTCTGTCCGACC-1	ventral-body_wall
GTAACAGTTCAGGACG-1	ventral-body_wall
GTACCTTCACTGGTTA-1	ventral-body_wall
GTAGACAAGTGCCTGT-1	ventral-body_wall
GTATGGCTCATTCTTG-1	ventral-body_wall
GTATGTTGTAGTAACC-1	ventral-body_wall
GTATTAGGATTCTAAG-1	ventral-body_wall
GTATTCTGATCTCATC-1	ventral-body_wall
GTCAACAGACTGAGTG-1	ventral-body_wall
GTCATGCGAGCGACAT-1	ventral-body_wall
GTCGCACGAGTTGCGA-1	ventral-body_wall
GTCGCACTGTATCCAC-1	ventral-body_wall
GTCTATTCCTTAGCCA-1	ventral-body_wall
GTCTCACGTCACTTCG-1	ventral-body_wall
GTCTGCAACTCAGCTG-1	ventral-body_wall
GTGAACTCCAAGGTCT-1	ventral-body_wall
GTGAACTTCGATACCG-1	ventral-body_wall
GTGCACGTCTGACATA-1	ventral-body_wall
GTGCGAACGATGAGTT-1	ventral-body_wall
GTGGCGACAGTACTTG-1	ventral-body_wall
GTGGCGAGTGGCTCGC-1	ventral-body_wall
GTTAGACAATTCAATC-1	ventral-body_wall
GTTAGGCTTAGACCTT-1	ventral-body_wall
GTTATTACCTTCAGGT-1	ventral-body_wall
GTTATTCTCGCTAAGA-1	ventral-body_wall
GTTCATTAAGTAACCG-1	ventral-body_wall
GTTCCGTCCAAGCGCC-1	ventral-body_wall
GTTCGACGTAGGTAGG-1	ventral-body_wall
TAACAGGTCAGTATTG-1	ventral-body_wall
TAACATCAATCCGCAC-1	ventral-body_wall
TAACGACATCACATCC-1	ventral-body_wall
TAACGAGCACCGCCAG-1	ventral-body_wall
TAACGCAGGACGATAC-1	ventral-body_wall
TAACGTAACTCGCTGA-1	ventral-body_wall
TAAGAACGTGAGTGCT-1	ventral-body_wall
TAAGACAAGAGCGATA-1	ventral-body_wall
TAATCTGGCTACAGTC-1	ventral-body_wall
TAATTATCGCGGTAAT-1	ventral-body_wall
TACATTCGGTACATAC-1	ventral-body_wall
TACCATCTAATCGGCA-1	ventral-body_wall
TACCGCGTCGGTTCTG-1	ventral-body_wall
TACCTGAGTGAGTGCG-1	ventral-body_wall
TACGACGTGCTGGTAT-1	ventral-body_wall
TACGCCTACCGTGGAA-1	ventral-body_wall
TACGGAACGGAATAAC-1	ventral-body_wall
TACGGACACCGCGTCG-1	ventral-body_wall
TACGGAGTTCGATCAT-1	ventral-body_wall
TACGTACAGTCCACCT-1	ventral-body_wall
TACGTATGTTCATGAT-1	ventral-body_wall
TACGTGCGAGTACACC-1	ventral-body_wall
TACGTTACAACCAAGT-1	ventral-body_wall
TACTAAGGACAACGTC-1	ventral-body_wall
TACTTAACTTGCCTTC-1	ventral-body_wall
TAGAAGGTGGTCTGTA-1	ventral-body_wall
TAGAATCGGCTTGGCC-1	ventral-body_wall
TAGAGTGGTCCACGAT-1	ventral-body_wall
TAGATGGTCGGAGGCG-1	ventral-body_wall
TAGCCGCATCACAGTT-1	ventral-body_wall
TAGCGTGCTTACCGGT-1	ventral-body_wall
TAGCTCGCTTACATGG-1	ventral-body_wall
TAGCTTCATTCGGCAA-1	ventral-body_wall
TAGGCTTCACCGATGT-1	ventral-body_wall
TAGTATCATTAAGGTG-1	ventral-body_wall
TAGTGCGGTCAGACAT-1	ventral-body_wall
TAGTGCTCTTCAGTGA-1	ventral-body_wall
TAGTTCAAGCCTCGTA-1	ventral-body_wall
TAGTTCACGGTTGTGG-1	ventral-body_wall
TAGTTCCGACCATTGG-1	ventral-body_wall
TAGTTCGACGCATACT-1	ventral-body_wall
TATCAAGGTTGCCAAT-1	ventral-body_wall
TATGACGCTCAGACCG-1	ventral-body_wall
TATGACGGAACATATC-1	ventral-body_wall
TATGTTAGTAAGGCTG-1	ventral-body_wall
TATTAGCGTGCTACTT-1	ventral-body_wall
TATTCTCAATCCGGAT-1	ventral-body_wall
TATTGATTGATGGCGA-1	ventral-body_wall
TCAAGATCCGTGGTAG-1	ventral-body_wall
TCAAGTTGATGGAATT-1	ventral-body_wall
TCAATTGCCGTACATC-1	ventral-body_wall
TCACCATTATAGTCCG-1	ventral-body_wall
TCACCGGTGGAAGGCG-1	ventral-body_wall
TCACTAACCGCATGCT-1	ventral-body_wall
TCACTAAGTGTAGGTT-1	ventral-body_wall
TCAGTCCACGTGGCAT-1	ventral-body_wall
TCAGTTAGTTAACCGC-1	ventral-body_wall
TCATGGTTGGATCGCC-1	ventral-body_wall
TCCAACTACGGTCCAG-1	ventral-body_wall
TCCAGTACTAGACCAG-1	ventral-body_wall
TCCAGTGCAACGCACC-1	ventral-body_wall
TCCGCCAGGAGTAGCG-1	ventral-body_wall
TCCGTCAAGTACAAGA-1	ventral-body_wall
TCCTCAATCTCGTGAA-1	ventral-body_wall
TCCTGAAGCGGTTGCC-1	ventral-body_wall
TCCTGACACTCGGCCT-1	ventral-body_wall
TCCTTCGTGGCCGAAT-1	ventral-body_wall
TCCTTGGCAGTATCCG-1	ventral-body_wall
TCGAATAATGTTGGAC-1	ventral-body_wall
TCGACGAGTACGATAA-1	ventral-body_wall
TCGAGTATACGTCTTG-1	ventral-body_wall
TCGCTAACTCTACCGA-1	ventral-body_wall
TCGGAACGCATGGCTG-1	ventral-body_wall
TCGTATAGAATCTGCG-1	ventral-body_wall
TCGTCAGAACGCCGCT-1	ventral-body_wall
TCTACTCGTCGGTAGT-1	ventral-body_wall
TCTACTGGCGCTGCCT-1	ventral-body_wall
TCTAGCAATGCGATCA-1	ventral-body_wall
TCTTACATCCTCGTTG-1	ventral-body_wall
TCTTAGGCTCTACATC-1	ventral-body_wall
TCTTGCATCCGCTCTA-1	ventral-body_wall
TGAACTGCTCCTTGCC-1	ventral-body_wall
TGACCAAGAAGTGGCT-1	ventral-body_wall
TGACCAATACTGCGAG-1	ventral-body_wall
TGACCATTCACCATAC-1	ventral-body_wall
TGACGGCAATTCCGTC-1	ventral-body_wall
TGAGAACATTCTCAGC-1	ventral-body_wall
TGAGACAGTATGGAAT-1	ventral-body_wall
TGAGCCATCGGAGCCT-1	ventral-body_wall
TGAGCTCAGACCAGTG-1	ventral-body_wall
TGATGGTGTAGAACAT-1	ventral-body_wall
TGATTCACGTCGGAGT-1	ventral-body_wall
TGATTCGTAGCCGAGC-1	ventral-body_wall
TGCACGCTATTGGCCT-1	ventral-body_wall
TGCAGAGGTTCGAGTG-1	ventral-body_wall
TGCCACAACCGCAGGT-1	ventral-body_wall
TGCCACATTCACAGTC-1	ventral-body_wall
TGCCAGATTCCTCGAC-1	ventral-body_wall
TGCCGTTGAATAGTAC-1	ventral-body_wall
TGCCTAAGCTAAGACA-1	ventral-body_wall
TGCCTACGGATCGATA-1	ventral-body_wall
TGCGATGTAGGCCGAG-1	ventral-body_wall
TGCGGATCGGAGACCT-1	ventral-body_wall
TGCGTCTGTTAGACGC-1	ventral-body_wall
TGGACTGTGATTGATT-1	ventral-body_wall
TGGATGCGAGGCGAAC-1	ventral-body_wall
TGGCAGCGCCTGGTTA-1	ventral-body_wall
TGGCCATTACATCTAC-1	ventral-body_wall
TGGCCATTCGACCAAT-1	ventral-body_wall
TGGCTGTTATCAGGAA-1	ventral-body_wall
TGGTACTTATCGAACC-1	ventral-body_wall
TGGTACTTATTGCCGT-1	ventral-body_wall
TGGTGCAGGTCAAGAC-1	ventral-body_wall
TGTACACGCCATACCA-1	ventral-body_wall
TGTCAAGTTGAGATTG-1	ventral-body_wall
TGTCACAATGCACGTA-1	ventral-body_wall
TGTCCATGTATTCGCC-1	ventral-body_wall
TGTCGAAGGTCGGCTT-1	ventral-body_wall
TGTCTAATTAGGTCTA-1	ventral-body_wall
TGTCTGGACATATGAA-1	ventral-body_wall
TGTTACGCAGAAGGCC-1	ventral-body_wall
TGTTCATAGCAATAGA-1	ventral-body_wall

## Sheet: WT-10_6A_V52L19-052_A1
WT-10_6A_V52L19-052_A1_VBW
Barcode	VBW
AACAGGATACTCTTAG-1	Ventral_body_wall
AACATCAAGGCTGGCT-1	Ventral_body_wall
AACCGCAACTCAACGC-1	Ventral_body_wall
AACGCTAACTCATATC-1	Ventral_body_wall
AACGTGTATCGTGCAA-1	Ventral_body_wall
AACTATAATCAGTTCA-1	Ventral_body_wall
AACTATTCAGGATGTT-1	Ventral_body_wall
AACTCGCTTAGCTGCC-1	Ventral_body_wall
AACTGGATTCCAAGGC-1	Ventral_body_wall
AAGAGCACCTAAGTCT-1	Ventral_body_wall
AAGCGAAGCCGCACGT-1	Ventral_body_wall
AAGGCGCTCAGCGTCT-1	Ventral_body_wall
AAGGTGAATCTAGACT-1	Ventral_body_wall
AAGGTGGAAGCCACGC-1	Ventral_body_wall
AATAACATCCATGTGG-1	Ventral_body_wall
AATACGTAACTGAGCG-1	Ventral_body_wall
AATACTCAGCGAGCTT-1	Ventral_body_wall
AATAGTGCCAACGGTC-1	Ventral_body_wall
AATAGTTGATAACCGC-1	Ventral_body_wall
AATCTATCAGTGAATA-1	Ventral_body_wall
AATGGCCGGCGTATAG-1	Ventral_body_wall
AATGTCGTGCCTAATC-1	Ventral_body_wall
AATTATAGGCTCCGCA-1	Ventral_body_wall
AATTATTCGCTGGTGC-1	Ventral_body_wall
AATTCTAATGGTCGGT-1	Ventral_body_wall
ACAACTATGTTAAGCG-1	Ventral_body_wall
ACAGCGAGCTCATCAC-1	Ventral_body_wall
ACAGGTACTATCTTAA-1	Ventral_body_wall
ACATCTGGCGGTCCGA-1	Ventral_body_wall
ACCAACAGTGGCGAAC-1	Ventral_body_wall
ACCGATGGCTGCATAG-1	Ventral_body_wall
ACCGATTATGTAACGA-1	Ventral_body_wall
ACCTGGTCTGCGCTGG-1	Ventral_body_wall
ACCTGTGGCTATTCGG-1	Ventral_body_wall
ACGAGGTGCCTGGTTG-1	Ventral_body_wall
ACGCAATATTGACCTT-1	Ventral_body_wall
ACGGCTTCCTCGGAGG-1	Ventral_body_wall
ACGTCATATCATGCAC-1	Ventral_body_wall
ACTATGCCGATCCGTG-1	Ventral_body_wall
ACTCAGCGGAACGGCG-1	Ventral_body_wall
ACTCGAACCTATAGAC-1	Ventral_body_wall
ACTCGTCCTCGTTGAC-1	Ventral_body_wall
ACTGACTAGCTTGTAT-1	Ventral_body_wall
ACTGCAACGGTCGTGC-1	Ventral_body_wall
ACTGGTAACGAGCTGC-1	Ventral_body_wall
ACTTGTCCATTGTTCG-1	Ventral_body_wall
AGACGACATGGTATCT-1	Ventral_body_wall
AGACGGAACAATGAGG-1	Ventral_body_wall
AGACTAGGCACTGTAT-1	Ventral_body_wall
AGATAAGCGTCATAAC-1	Ventral_body_wall
AGATGTAGATCGAACT-1	Ventral_body_wall
AGCACCAACTGCAAGA-1	Ventral_body_wall
AGCCATACGCACTAGC-1	Ventral_body_wall
AGCCTAAGTAGCACTG-1	Ventral_body_wall
AGCGACAGAATGAGCC-1	Ventral_body_wall
AGCGTGATGCGATGCA-1	Ventral_body_wall
AGCTGCCGAACGTCTA-1	Ventral_body_wall
AGGAATGGTAGACGCA-1	Ventral_body_wall
AGGACCAAGCCTATCA-1	Ventral_body_wall
AGGACGTCTTCGTGAG-1	Ventral_body_wall
AGGACTAGCGTTGGTG-1	Ventral_body_wall
AGGACTAGGAATGTTA-1	Ventral_body_wall
AGGAGCCGCTGCAGTC-1	Ventral_body_wall
AGGAGCCTCAGGTGAC-1	Ventral_body_wall
AGGTCCTGTAGGTTGA-1	Ventral_body_wall
AGGTTCTGCGTCGATT-1	Ventral_body_wall
AGTAGAGCCTGTGCCA-1	Ventral_body_wall
AGTGTCACTAATCATG-1	Ventral_body_wall
AGTTATTGAGACGGTC-1	Ventral_body_wall
AGTTGGCTCAGTGAGT-1	Ventral_body_wall
ATAACTCGAAGTCCGC-1	Ventral_body_wall
ATAAGAGCAACCATGT-1	Ventral_body_wall
ATACGGCACTACGCGG-1	Ventral_body_wall
ATACTATTCGAAGGCC-1	Ventral_body_wall
ATACTGTTAACAAGAC-1	Ventral_body_wall
ATAGGACTCATATGGC-1	Ventral_body_wall
ATAGTTACTGGCGAGC-1	Ventral_body_wall
ATAGTTCGAGCACGCA-1	Ventral_body_wall
ATCCGAACTCCTTGGT-1	Ventral_body_wall
ATCCGTTCAACAATCA-1	Ventral_body_wall
ATCGAGTGGATAGCAG-1	Ventral_body_wall
ATCGCAACTGCCTTCC-1	Ventral_body_wall
ATCTACAACTTCTGCA-1	Ventral_body_wall
ATCTCCTGAGCGGCTG-1	Ventral_body_wall
ATGAGCGAATTAAGGA-1	Ventral_body_wall
ATGAGCTCGTATCGCC-1	Ventral_body_wall
ATGCGAACAATCTGGC-1	Ventral_body_wall
ATGTACCTACCGCCAA-1	Ventral_body_wall
ATGTACGATTCACGCC-1	Ventral_body_wall
ATGTCGTAGGTAATCA-1	Ventral_body_wall
ATTAAGAACTAGTACA-1	Ventral_body_wall
ATTACTATTACAGGCG-1	Ventral_body_wall
ATTACTTCCGGTGGCG-1	Ventral_body_wall
ATTAGAACGGCCGCGG-1	Ventral_body_wall
ATTAGAAGTGAACGAA-1	Ventral_body_wall
ATTATCACTTACAGTG-1	Ventral_body_wall
ATTCACTAGAAGTAAG-1	Ventral_body_wall
ATTCACTGTTGCTTAG-1	Ventral_body_wall
ATTCAGGCGAATTAGG-1	Ventral_body_wall
ATTCGTGCCAGGCAAT-1	Ventral_body_wall
ATTGCATTCGGTCGAC-1	Ventral_body_wall
ATTGCCACTTATACTC-1	Ventral_body_wall
ATTGGCAGTACACGCA-1	Ventral_body_wall
ATTGTTATACAAGCCT-1	Ventral_body_wall
ATTGTTCGCTCGCCTA-1	Ventral_body_wall
CAACCGTTGAGGCTGT-1	Ventral_body_wall
CAACTAACAACTTATT-1	Ventral_body_wall
CAAGTCTATTGTGCTC-1	Ventral_body_wall
CAAGTGACAGATGGAC-1	Ventral_body_wall
CAAGTGATGGCCTCTT-1	Ventral_body_wall
CACCGCTCTTGCCTAA-1	Ventral_body_wall
CACCTAATGTTCCTGA-1	Ventral_body_wall
CACCTCAGTGCGGCCG-1	Ventral_body_wall
CACTCAAGGAGTGAAG-1	Ventral_body_wall
CACTGACTAAGGTTGA-1	Ventral_body_wall
CACTGGCGCCGAACCT-1	Ventral_body_wall
CACTGGCTTGCGATTG-1	Ventral_body_wall
CAGACACGGAGCAGCG-1	Ventral_body_wall
CAGACGCTGCGAGCGA-1	Ventral_body_wall
CAGACGGTAGGTCTCA-1	Ventral_body_wall
CAGAGTCCATGGAACC-1	Ventral_body_wall
CAGATAAGATGCTGGA-1	Ventral_body_wall
CAGATACTCAGAGCTC-1	Ventral_body_wall
CAGCGATGAGATCAGG-1	Ventral_body_wall
CAGCTGAGCACCGCAA-1	Ventral_body_wall
CAGCTGGCGGCCTTCT-1	Ventral_body_wall
CAGGAGATGTCGGCAT-1	Ventral_body_wall
CAGTCTGTCTTGAATT-1	Ventral_body_wall
CAGTTGACGTGGAGCG-1	Ventral_body_wall
CATACAAGTACTATAA-1	Ventral_body_wall
CATAGACCTAGTAACA-1	Ventral_body_wall
CATCAGGTAGGTGAAC-1	Ventral_body_wall
CATCCGTATGTAACAA-1	Ventral_body_wall
CATCTGAACGGTGAAG-1	Ventral_body_wall
CATGCGAACGTGTAGT-1	Ventral_body_wall
CCAATTAAGACCGTCC-1	Ventral_body_wall
CCACCGTAAGCATCGT-1	Ventral_body_wall
CCAGTGGTAACACGAC-1	Ventral_body_wall
CCATAGATACGGCAGC-1	Ventral_body_wall
CCATAGCCACTGGCAA-1	Ventral_body_wall
CCATAGTTACTTCGCA-1	Ventral_body_wall
CCGCCACTGTGACTTG-1	Ventral_body_wall
CCGCCTGTGAATGCCG-1	Ventral_body_wall
CCGCGTTGCATGAGTT-1	Ventral_body_wall
CCGCTCAGTCGATGAC-1	Ventral_body_wall
CCGCTCCGTAGTGCTT-1	Ventral_body_wall
CCGCTGGTCACTAGTA-1	Ventral_body_wall
CCGGAGAACACCGGAG-1	Ventral_body_wall
CCGGTAACTGAGTGGC-1	Ventral_body_wall
CCGTAACAAGCCGTTA-1	Ventral_body_wall
CCGTAACAATTATGCG-1	Ventral_body_wall
CCGTTGTAACGAAGTA-1	Ventral_body_wall
CCTAACAGTTATAGGA-1	Ventral_body_wall
CCTAAGCGTAGGTCGC-1	Ventral_body_wall
CCTACCGCGACCATTG-1	Ventral_body_wall
CCTACCGCGGAGTCAT-1	Ventral_body_wall
CCTACGACGGAAGGTG-1	Ventral_body_wall
CCTACGGCGTATCCTC-1	Ventral_body_wall
CCTAGTTCGAGTACAT-1	Ventral_body_wall
CCTCCGGTGGCATTGG-1	Ventral_body_wall
CCTGCTTAGACTAGTT-1	Ventral_body_wall
CCTGGAGGTAACTGCG-1	Ventral_body_wall
CGAACCGTTGGTTGAC-1	Ventral_body_wall
CGACGCAACCGACGAG-1	Ventral_body_wall
CGACTAAGTGACCGTA-1	Ventral_body_wall
CGACTAATGGCCATCA-1	Ventral_body_wall
CGAGATCATTACATTC-1	Ventral_body_wall
CGAGCGTGTAACCGTC-1	Ventral_body_wall
CGAGGCTCGTGGCTTA-1	Ventral_body_wall
CGATGTTCCAGTCTGG-1	Ventral_body_wall
CGCACTTCTAGCGGCT-1	Ventral_body_wall
CGCATCTTGACAGTTA-1	Ventral_body_wall
CGCTATCTATAATCAC-1	Ventral_body_wall
CGCTCGAGCGGCCATT-1	Ventral_body_wall
CGCTTACACCTCGAGC-1	Ventral_body_wall
CGCTTGCGCATCGATG-1	Ventral_body_wall
CGGACCATGTAGTCAA-1	Ventral_body_wall
CGGATTCGAATAACCT-1	Ventral_body_wall
CGGTAGCAACAGTGGT-1	Ventral_body_wall
CGGTCCTAGAGGCGTT-1	Ventral_body_wall
CGGTTATGAATATTCT-1	Ventral_body_wall
CGGTTGGCTGCGTTCC-1	Ventral_body_wall
CGTACATTATCGCCAA-1	Ventral_body_wall
CGTCACGGCGGTCATA-1	Ventral_body_wall
CGTGAGCGTGGTGAGT-1	Ventral_body_wall
CGTGTATGAAGTGATC-1	Ventral_body_wall
CTAAGTATGAAGCAGA-1	Ventral_body_wall
CTACAGATCAACCTCA-1	Ventral_body_wall
CTACCTGAAGCCGTAT-1	Ventral_body_wall
CTACCTTAACAGCCAG-1	Ventral_body_wall
CTACTCTGCTTCGGTA-1	Ventral_body_wall
CTAGCACTCGGAAGGA-1	Ventral_body_wall
CTAGCATATCACAGTC-1	Ventral_body_wall
CTAGTTGTTAAGATAC-1	Ventral_body_wall
CTATCAGAGCTAACCG-1	Ventral_body_wall
CTATCGGAAGTTACGC-1	Ventral_body_wall
CTATCGGATGTACCTG-1	Ventral_body_wall
CTATTCATCCAGACCG-1	Ventral_body_wall
CTATTCCTAATTAGAT-1	Ventral_body_wall
CTCAAGCTGGCAGATG-1	Ventral_body_wall
CTCCAACAGAAGCGCC-1	Ventral_body_wall
CTCCATGGAAGATATT-1	Ventral_body_wall
CTCCATTACAGACGTT-1	Ventral_body_wall
CTCGCATATCAACACG-1	Ventral_body_wall
CTCGGAATCAACCTTC-1	Ventral_body_wall
CTGAATTCAGCCGGAG-1	Ventral_body_wall
CTGCCGAGGAGTTAAT-1	Ventral_body_wall
CTGCCTAAGCCTGTGC-1	Ventral_body_wall
CTGCGATTGCGGATTC-1	Ventral_body_wall
CTGGACAATACACCGG-1	Ventral_body_wall
CTGGCCTGTAGCGGCA-1	Ventral_body_wall
CTGGCGTGATCATGAC-1	Ventral_body_wall
CTGGTGACAGCTCGAG-1	Ventral_body_wall
CTGTGAATAGGCCGGC-1	Ventral_body_wall
CTTAGACACGAAGTTA-1	Ventral_body_wall
CTTAGCCTTCGTATAA-1	Ventral_body_wall
CTTAGCTAGCCGGTTC-1	Ventral_body_wall
CTTATCACGCTATGCT-1	Ventral_body_wall
CTTCATCTACTTATGT-1	Ventral_body_wall
CTTCATGCGATATGCC-1	Ventral_body_wall
CTTCGATCTTGGATGG-1	Ventral_body_wall
CTTCGCTGTCAGACGG-1	Ventral_body_wall
CTTGAATCTGGTCGTG-1	Ventral_body_wall
CTTGTAACCGAGTAAG-1	Ventral_body_wall
CTTGTCTGTACTTAAC-1	Ventral_body_wall
GAATACGTAACAGTCC-1	Ventral_body_wall
GAATGAACCTTATCCA-1	Ventral_body_wall
GAATTACGTGACGCGT-1	Ventral_body_wall
GACAACCGCAACGCGG-1	Ventral_body_wall
GACAGAATGGTGGAGC-1	Ventral_body_wall
GACAGACGGACAGAAC-1	Ventral_body_wall
GACCACTCGCATTCAG-1	Ventral_body_wall
GACCAGATAGCAGGCA-1	Ventral_body_wall
GACGAGGTGAGGTTGC-1	Ventral_body_wall
GACGCCTGAGTTGGCG-1	Ventral_body_wall
GACGCTTCGCTGGTCT-1	Ventral_body_wall
GACTGCCTGCCGCATA-1	Ventral_body_wall
GAGCGATTCTTACTTC-1	Ventral_body_wall
GAGCGGAACTGATAAT-1	Ventral_body_wall
GAGCTCGAGGAAGACT-1	Ventral_body_wall
GAGGCCTAGTGATGCT-1	Ventral_body_wall
GAGTAGACATAATGTC-1	Ventral_body_wall
GAGTAGTCTTCCTCAG-1	Ventral_body_wall
GAGTCTCGTTGCCAGT-1	Ventral_body_wall
GAGTGCAAGAGCAATG-1	Ventral_body_wall
GAGTGCGATATTAAGA-1	Ventral_body_wall
GATCACTCAGCTGAAG-1	Ventral_body_wall
GATCGTAAGTGACCGT-1	Ventral_body_wall
GATGGATTCAAGTTCG-1	Ventral_body_wall
GCAAGACGCAGGTGTC-1	Ventral_body_wall
GCAAGACGCTCAGACC-1	Ventral_body_wall
GCAATCGTTACAGTCA-1	Ventral_body_wall
GCACAGTGAGGCATAG-1	Ventral_body_wall
GCACTCTGAACGAGCT-1	Ventral_body_wall
GCAGATTCACGCGGCT-1	Ventral_body_wall
GCCATACACGACCAAG-1	Ventral_body_wall
GCCGGCGTCGGATTCT-1	Ventral_body_wall
GCCGTATGCAATCTGA-1	Ventral_body_wall
GCCGTGGTTCCGGATC-1	Ventral_body_wall
GCCTGTCGGCACCTTC-1	Ventral_body_wall
GCGAAGCGCACCTGTA-1	Ventral_body_wall
GCGAATCATGACCTCA-1	Ventral_body_wall
GCGACCTCAACCATCT-1	Ventral_body_wall
GCGATGTATTGACTTA-1	Ventral_body_wall
GCGATTACTCGTATCC-1	Ventral_body_wall
GCGTAACGGACAGATT-1	Ventral_body_wall
GCGTACTGCTTCAGAA-1	Ventral_body_wall
GCGTAGTGTTCTCAAG-1	Ventral_body_wall
GCGTCGCCTCATGTCA-1	Ventral_body_wall
GCGTTCTTATGCAATG-1	Ventral_body_wall
GCTAACAGGCAATCAG-1	Ventral_body_wall
GCTATCTAGGACCGCC-1	Ventral_body_wall
GCTCGGAGCGATAGGT-1	Ventral_body_wall
GCTGGACATTGGACAT-1	Ventral_body_wall
GCTTCTTACAGCGACG-1	Ventral_body_wall
GCTTGCAAGCAGCCTT-1	Ventral_body_wall
GGACAGCGTAGACCGT-1	Ventral_body_wall
GGAGCGTTATTGGCGA-1	Ventral_body_wall
GGAGGTGAGTTGGACC-1	Ventral_body_wall
GGCAATGGTCACTGTC-1	Ventral_body_wall
GGCAGCGACCTACGTT-1	Ventral_body_wall
GGCCTATCGTCCTCTG-1	Ventral_body_wall
GGCGACGTCATGGCTC-1	Ventral_body_wall
GGCGCACTTCAACACC-1	Ventral_body_wall
GGCGCCTAGTCTACGG-1	Ventral_body_wall
GGCGGAAGTCGGTCGG-1	Ventral_body_wall
GGCGTGCGTCCGTGCA-1	Ventral_body_wall
GGTACCGCATCAATGG-1	Ventral_body_wall
GGTACCTATGTTCTCC-1	Ventral_body_wall
GGTACGGTATTACTCC-1	Ventral_body_wall
GGTAGACCAGAACGCT-1	Ventral_body_wall
GGTAGTTGCAGATTGT-1	Ventral_body_wall
GGTGATGGCTGCGATC-1	Ventral_body_wall
GGTGATTCTGTCTTAG-1	Ventral_body_wall
GGTGTCGGCGGTAGTC-1	Ventral_body_wall
GGTTGCGTACCAGAAG-1	Ventral_body_wall
GTAACATAATCTCAAT-1	Ventral_body_wall
GTAACATCTATCAGAT-1	Ventral_body_wall
GTAACGGACACGCTAT-1	Ventral_body_wall
GTAAGTGCCGAGAAGT-1	Ventral_body_wall
GTACGCAGCGGTTCTG-1	Ventral_body_wall
GTACGCTCGGAGCGTG-1	Ventral_body_wall
GTACTCTAGACGTAGT-1	Ventral_body_wall
GTACTTAGACCTCCTG-1	Ventral_body_wall
GTACTTCGCCATCTAT-1	Ventral_body_wall
GTAGCCACAAGCTTAG-1	Ventral_body_wall
GTAGCGACTAACTATG-1	Ventral_body_wall
GTAGCGTAGGATAGTG-1	Ventral_body_wall
GTATACGCCAGCTGGC-1	Ventral_body_wall
GTATCATACGCAAGTA-1	Ventral_body_wall
GTCAGCTTGCTCGTTG-1	Ventral_body_wall
GTCCTAAGATGGAGCT-1	Ventral_body_wall
GTCGAGCGAGCTTAAT-1	Ventral_body_wall
GTCGTAGTTATCGATA-1	Ventral_body_wall
GTCGTTCAACCATCCA-1	Ventral_body_wall
GTCTATCGGAGCCTTA-1	Ventral_body_wall
GTCTATTCGTTACAAT-1	Ventral_body_wall
GTCTTGTCCACTGTTG-1	Ventral_body_wall
GTGACATACCGTTAGC-1	Ventral_body_wall
GTGACTCAGATCGGCC-1	Ventral_body_wall
GTGATGGACGCTATCG-1	Ventral_body_wall
GTGATTCGGTATCTAA-1	Ventral_body_wall
GTGCAACTCCGATGAC-1	Ventral_body_wall
GTGCAGCCAGCTTCTG-1	Ventral_body_wall
GTGCATAGTCGCACGC-1	Ventral_body_wall
GTGCGTCAAGCGGCAA-1	Ventral_body_wall
GTGCTCGATCCTCGCT-1	Ventral_body_wall
GTTAGGTCTATTACGT-1	Ventral_body_wall
GTTATGCAAGTATTGC-1	Ventral_body_wall
GTTCCGGCTGGTACTC-1	Ventral_body_wall
GTTGAACCAATTAGTC-1	Ventral_body_wall
GTTGCTAGCCAACTCG-1	Ventral_body_wall
TAACGAATGTCCGCAA-1	Ventral_body_wall
TAAGACTCCTAGCGCT-1	Ventral_body_wall
TAAGCAGGAGTGCACT-1	Ventral_body_wall
TAAGCATCTTGTCGGC-1	Ventral_body_wall
TAAGCCTGCGCATGGT-1	Ventral_body_wall
TAATAGCCACGAACTA-1	Ventral_body_wall
TAATTAGGAGCACGCA-1	Ventral_body_wall
TAATTGTCACCACGAA-1	Ventral_body_wall
TACACTACATTCTTGT-1	Ventral_body_wall
TACAGGTGGCTCATTG-1	Ventral_body_wall
TACCGTGCCGTTGGAC-1	Ventral_body_wall
TACGACGTTAGGTGGA-1	Ventral_body_wall
TACGACTCTAGAGCAC-1	Ventral_body_wall
TACGGTAGACATTCTA-1	Ventral_body_wall
TACTAGTAGGATCGGC-1	Ventral_body_wall
TACTCAACTATGCACC-1	Ventral_body_wall
TACTCCTGTAGATCCG-1	Ventral_body_wall
TACTTAGACAACTCGC-1	Ventral_body_wall
TAGACATGCTAGTGAA-1	Ventral_body_wall
TAGACGGACTCAATGG-1	Ventral_body_wall
TAGCGTATCTACGGTA-1	Ventral_body_wall
TAGCTATGAACAGGCC-1	Ventral_body_wall
TAGGACCGAGTAAGAT-1	Ventral_body_wall
TAGGTCGACAATGAAT-1	Ventral_body_wall
TAGTGCTCGACCAGGC-1	Ventral_body_wall
TAGTTCACATGTCGCT-1	Ventral_body_wall
TAGTTCCGACCATTGG-1	Ventral_body_wall
TATCACCGAGGCTTAA-1	Ventral_body_wall
TATCTGCTACTCTACT-1	Ventral_body_wall
TATGACCTACGCTCGC-1	Ventral_body_wall
TATGACGAGTTCATTC-1	Ventral_body_wall
TATGTCGCGTCTAGGC-1	Ventral_body_wall
TATTAATCCGCAATCT-1	Ventral_body_wall
TATTCAGAGCCAGGTT-1	Ventral_body_wall
TATTCGGAACAATTCA-1	Ventral_body_wall
TCAATCCGGCTGTATG-1	Ventral_body_wall
TCACCGCTATTAACGT-1	Ventral_body_wall
TCACGATAAGGACACG-1	Ventral_body_wall
TCACGCGGTACCTGCG-1	Ventral_body_wall
TCACTACGATACTATT-1	Ventral_body_wall
TCACTGTTACGACTGA-1	Ventral_body_wall
TCAGAACATTGTCCTG-1	Ventral_body_wall
TCAGAATCTGGTTCAA-1	Ventral_body_wall
TCAGCTATGGCGAGTA-1	Ventral_body_wall
TCAGCTTCCTTAATGG-1	Ventral_body_wall
TCAGTCGCAAGTGGTC-1	Ventral_body_wall
TCAGTGTTGACAGCTC-1	Ventral_body_wall
TCAGTTGCAAGCTTAT-1	Ventral_body_wall
TCAGTTGGCTCGGAAG-1	Ventral_body_wall
TCATAGCTTATCAGAT-1	Ventral_body_wall
TCATAGTACTTCCGGC-1	Ventral_body_wall
TCATTCGGTCATGTAT-1	Ventral_body_wall
TCCAGAGTACCTCATT-1	Ventral_body_wall
TCCATTAGGTACGGAG-1	Ventral_body_wall
TCCGAACCGTCCTAAG-1	Ventral_body_wall
TCCGAGACGTGCGTGG-1	Ventral_body_wall
TCCGGTTGGCTACGCA-1	Ventral_body_wall
TCCGTGTCCATGACGC-1	Ventral_body_wall
TCCTATGGATGCACGT-1	Ventral_body_wall
TCCTCACGAAGACAAG-1	Ventral_body_wall
TCCTCATGTCGCGAAT-1	Ventral_body_wall
TCCTGAACATTGTTAC-1	Ventral_body_wall
TCGAATGCGTGCCTCA-1	Ventral_body_wall
TCGATCTAGGATCATT-1	Ventral_body_wall
TCGCAACAGGCCACTG-1	Ventral_body_wall
TCGCACGATGAACGTT-1	Ventral_body_wall
TCGCGGTCTAGCAGTT-1	Ventral_body_wall
TCGGACCAAGGCCAAG-1	Ventral_body_wall
TCGGACTCGCCGAGCT-1	Ventral_body_wall
TCGGTGTCCTGGTCCT-1	Ventral_body_wall
TCGTATCAGACGGCGA-1	Ventral_body_wall
TCGTCATCCTTATGAG-1	Ventral_body_wall
TCGTCTGACCGTATCG-1	Ventral_body_wall
TCTACATTCTTGCCGA-1	Ventral_body_wall
TCTACTTACGGCTCGG-1	Ventral_body_wall
TCTAGAATCTTATGGC-1	Ventral_body_wall
TCTAGGACCGAACTGA-1	Ventral_body_wall
TCTATGCCATAGACCT-1	Ventral_body_wall
TCTGTTCTATAAGAAT-1	Ventral_body_wall
TCTTACTCGCAACTGC-1	Ventral_body_wall
TCTTAGGACATGTTAA-1	Ventral_body_wall
TCTTGACACTTCCGCC-1	Ventral_body_wall
TCTTGCCAGCACGCAT-1	Ventral_body_wall
TCTTGTCGCCTCCATT-1	Ventral_body_wall
TGAACTGGATACGCCG-1	Ventral_body_wall
TGAACTTGAGGCCAAT-1	Ventral_body_wall
TGAAGAACAGGTATCA-1	Ventral_body_wall
TGAATGCACTCAATGT-1	Ventral_body_wall
TGACGGCGCATGTCTG-1	Ventral_body_wall
TGAGCCATCGGAGCCT-1	Ventral_body_wall
TGATAGCGAAGCATAA-1	Ventral_body_wall
TGATAGGAGTTGCCAG-1	Ventral_body_wall
TGATGGAGCCAGTCTA-1	Ventral_body_wall
TGATGGCGAAGATTCC-1	Ventral_body_wall
TGATTCCAATTCAATA-1	Ventral_body_wall
TGCACCGACAGAGCAG-1	Ventral_body_wall
TGCACGACCGATTCTA-1	Ventral_body_wall
TGCACGGCAGTCTTAC-1	Ventral_body_wall
TGCAGAACAATAACGC-1	Ventral_body_wall
TGCAGACACTCAACAT-1	Ventral_body_wall
TGCAGACGAGGCCTGT-1	Ventral_body_wall
TGCAGAGCTTCCTTAG-1	Ventral_body_wall
TGCCAACGATCGTCTT-1	Ventral_body_wall
TGCCACATAGCCGCAA-1	Ventral_body_wall
TGCCTACATGAACGAA-1	Ventral_body_wall
TGCCTACATTCCATTC-1	Ventral_body_wall
TGCGCTGGAGACCACG-1	Ventral_body_wall
TGCTACTCCTCGCAAC-1	Ventral_body_wall
TGCTTAGATAGCCTAG-1	Ventral_body_wall
TGGAAGTTGTCTGTAA-1	Ventral_body_wall
TGGACAATCGCCACCG-1	Ventral_body_wall
TGGAGTGCTCACAAGG-1	Ventral_body_wall
TGGCCATTACATCTAC-1	Ventral_body_wall
TGGCGAGGAAGTTCGT-1	Ventral_body_wall
TGGTAATTAGTTCAAC-1	Ventral_body_wall
TGGTACTCGCCTTGCC-1	Ventral_body_wall
TGGTATTACAACCGTG-1	Ventral_body_wall
TGGTGCATTGAGCTTG-1	Ventral_body_wall
TGGTGCCTCGATGACG-1	Ventral_body_wall
TGTAATACTGCGTGCC-1	Ventral_body_wall
TGTATTGACTGGAACA-1	Ventral_body_wall
TGTCAATAAGACGTCA-1	Ventral_body_wall
TGTCAATGCGAAGGAG-1	Ventral_body_wall
TGTCACCACGGCGATG-1	Ventral_body_wall
TGTCAGAATCCTTGCG-1	Ventral_body_wall
TGTCAGATGAGTGGCG-1	Ventral_body_wall
TGTCCTAGCAATTGTA-1	Ventral_body_wall
TGTCGCTATCTGGCGA-1	Ventral_body_wall
TGTTATGCCGGTCTGC-1	Ventral_body_wall
TGTTCACTCCTTGACT-1	Ventral_body_wall
TGTTGGAGCCGCGACG-1	Ventral_body_wall
TGTTGGATAGATCAGA-1	Ventral_body_wall

## Sheet: WT-10_7B_V52L19-052_B1
Table 1
Barcode	VBW
AACACCAGCCTACTCG-1	ventral_body_wall
AACATCAGATAGGCTC-1	ventral_body_wall
AACCAAGGCGTTATGT-1	ventral_body_wall
AACCATGAATCTGAGG-1	ventral_body_wall
AACGACCGCTTGCGGT-1	ventral_body_wall
AACGAGCGGTTGTAGG-1	ventral_body_wall
AACGCATATGATACCT-1	ventral_body_wall
AACTGCAATCGGACTA-1	ventral_body_wall
AACTGCAATTCCTAGA-1	ventral_body_wall
AAGAGCCGGCTGCAAG-1	ventral_body_wall
AAGCCGACCGAGTATG-1	ventral_body_wall
AAGCGTCTTCCTCAGG-1	ventral_body_wall
AAGGCCAGATCTTCCT-1	ventral_body_wall
AAGGCGATTAGGAAGA-1	ventral_body_wall
AATAACCACGCTGTAT-1	ventral_body_wall
AATACTGTGATGCAAT-1	ventral_body_wall
AATCACCTGAAGCACC-1	ventral_body_wall
AATCCTCGCACTACGC-1	ventral_body_wall
AATGGTCGCAATCTCA-1	ventral_body_wall
AATGGTGCTTGTTATG-1	ventral_body_wall
ACAACTACAGGCTCAT-1	ventral_body_wall
ACAAGTAGGCTGCATA-1	ventral_body_wall
ACAATACTGCTACGTA-1	ventral_body_wall
ACAGCCAGATAGTTAC-1	ventral_body_wall
ACATAAGACAGAGCAT-1	ventral_body_wall
ACATGTTGCCGCACAA-1	ventral_body_wall
ACCAAGCCTATTCCTC-1	ventral_body_wall
ACCAAGTGCATATGTC-1	ventral_body_wall
ACCAATTGCCAGTACA-1	ventral_body_wall
ACCATCTACATCAGGT-1	ventral_body_wall
ACCTGTGAGTAAGATT-1	ventral_body_wall
ACGACTCATACCTGTT-1	ventral_body_wall
ACTAACAACCGCTCGA-1	ventral_body_wall
ACTATGGACTAGTTGG-1	ventral_body_wall
ACTCAGTGTCGTATGT-1	ventral_body_wall
ACTCGAACCACGCTAC-1	ventral_body_wall
ACTCTGGTACGAGCCG-1	ventral_body_wall
ACTGATACTCAGTAGG-1	ventral_body_wall
ACTTGACGTGATCTAT-1	ventral_body_wall
AGAAGGTAGATAGACC-1	ventral_body_wall
AGACGGTTATGACTCA-1	ventral_body_wall
AGACTAGGCACTGTAT-1	ventral_body_wall
AGACTCCATCCACCTT-1	ventral_body_wall
AGACTCCTCGCTTAGG-1	ventral_body_wall
AGATGAAGGTAATCTA-1	ventral_body_wall
AGCCTCAATAGCGTGG-1	ventral_body_wall
AGCGGTCTGCCGGTGC-1	ventral_body_wall
AGCGGTGCGAACGCGT-1	ventral_body_wall
AGCTACCAGCTACCGC-1	ventral_body_wall
AGGACCTACGCATATC-1	ventral_body_wall
AGGACGTACAGTCTAC-1	ventral_body_wall
AGGACTAGGAATGTTA-1	ventral_body_wall
AGGAGCCTCAGGTGAC-1	ventral_body_wall
AGGATACCTACCACAT-1	ventral_body_wall
AGGATGGTAGAAGCAC-1	ventral_body_wall
AGGCAGTGGACATTCG-1	ventral_body_wall
AGGTTGACGCCTCGTG-1	ventral_body_wall
AGTCGCTACCTTGAGC-1	ventral_body_wall
AGTCGTATTAGTCAGC-1	ventral_body_wall
AGTGGTAACCGAGCGG-1	ventral_body_wall
AGTGGTATTGAGTGAC-1	ventral_body_wall
AGTTAATTCTTAGACG-1	ventral_body_wall
ATACGGCGAGTAACAT-1	ventral_body_wall
ATACTGTTAACAAGAC-1	ventral_body_wall
ATACTTAACCATTATC-1	ventral_body_wall
ATAGAACGTTATCCAC-1	ventral_body_wall
ATAGAATATGCGGTCC-1	ventral_body_wall
ATAGATTAGTCTGCGT-1	ventral_body_wall
ATAGCTATCGATGTCT-1	ventral_body_wall
ATAGTTAGGATGTCAA-1	ventral_body_wall
ATCAAGACCTGCCAAC-1	ventral_body_wall
ATCACGCAATACCTCC-1	ventral_body_wall
ATCAGATTCCACATCA-1	ventral_body_wall
ATCCGGATTATGACTA-1	ventral_body_wall
ATCCGTCCATTAAGCC-1	ventral_body_wall
ATCGAGTGGATAGCAG-1	ventral_body_wall
ATCGCACCGACGTCAG-1	ventral_body_wall
ATCGGCTCATTGGCAG-1	ventral_body_wall
ATCGTCTTGAGGTCCA-1	ventral_body_wall
ATCTTAGCGTACTGAC-1	ventral_body_wall
ATGACATGCTGTCCAA-1	ventral_body_wall
ATGACCATCTGGATGG-1	ventral_body_wall
ATGCAACTAGATGTCC-1	ventral_body_wall
ATGCCAAGTGATAGAA-1	ventral_body_wall
ATGGAACAGCTCAGGT-1	ventral_body_wall
ATGGAATATCGCCTAA-1	ventral_body_wall
ATGGAGGCTTCACGTG-1	ventral_body_wall
ATGGATCTGTGATCAG-1	ventral_body_wall
ATGGCTCCACGTTACG-1	ventral_body_wall
ATGTACAGGATGGCCT-1	ventral_body_wall
ATGTAGACAGTATTAC-1	ventral_body_wall
ATGTATCCTTCCGAAG-1	ventral_body_wall
ATGTCGAGTCACTACA-1	ventral_body_wall
ATGTCTGGCCTCTGTT-1	ventral_body_wall
ATTAAGAACTAGTACA-1	ventral_body_wall
ATTACAACTGTCCGTA-1	ventral_body_wall
ATTACAACTTCATATC-1	ventral_body_wall
ATTACTATAGCTCAAG-1	ventral_body_wall
ATTCACTAGAAGTAAG-1	ventral_body_wall
ATTCGTAATTGCATGT-1	ventral_body_wall
ATTGTTCACTAGGCAC-1	ventral_body_wall
CAACAGCTCCTGAGTG-1	ventral_body_wall
CAAGGCCTCGCTGGCT-1	ventral_body_wall
CAAGGTCACTCCAACA-1	ventral_body_wall
CAAGTAAGGCGTCCTA-1	ventral_body_wall
CAAGTGAATTATACCA-1	ventral_body_wall
CAAGTGACTGGACGCA-1	ventral_body_wall
CAAGTGATAAGTATGG-1	ventral_body_wall
CAAGTGCGCATCTAGC-1	ventral_body_wall
CAATACCGCTTCCAAG-1	ventral_body_wall
CAATCAGCACCTTAGT-1	ventral_body_wall
CAATCTTACGGCAGAA-1	ventral_body_wall
CAATTGAACTACTCTT-1	ventral_body_wall
CAATTGGTAGGTTCCA-1	ventral_body_wall
CAATTGTTCGCTGGCA-1	ventral_body_wall
CACCTCGGTCGGCTAT-1	ventral_body_wall
CAGAGGTGTACTCCAG-1	ventral_body_wall
CAGATCATGTGCGACT-1	ventral_body_wall
CAGCTGTATCTGGCCG-1	ventral_body_wall
CAGGCCATCGATTATC-1	ventral_body_wall
CAGTGAAGTCTGCGGC-1	ventral_body_wall
CATAAGGTAATCATGG-1	ventral_body_wall
CATAGAAGGTGGATCC-1	ventral_body_wall
CATCAATTATAATCTG-1	ventral_body_wall
CATCAGAAGTTGCACG-1	ventral_body_wall
CATCAGTCAGGAATAC-1	ventral_body_wall
CATCCGTATGTAACAA-1	ventral_body_wall
CATCGGTGTAGTACGG-1	ventral_body_wall
CATCTTCGGTAATCAA-1	ventral_body_wall
CATGTTATACAGCCGG-1	ventral_body_wall
CATTGCTGATGTGCCG-1	ventral_body_wall
CCAATCCAACGATATC-1	ventral_body_wall
CCAGGATGCATAGCAC-1	ventral_body_wall
CCATGGCACTTCTGGT-1	ventral_body_wall
CCGCTCGCTACCAGGT-1	ventral_body_wall
CCGGCGCATCTTGATG-1	ventral_body_wall
CCGGTGTATTGAGGCA-1	ventral_body_wall
CCGTTGTAACGAAGTA-1	ventral_body_wall
CCTACCAACTACCTCG-1	ventral_body_wall
CCTATGGCAGATGTGG-1	ventral_body_wall
CCTCACGTACCGCTTC-1	ventral_body_wall
CCTCCAGAGGTCTTAA-1	ventral_body_wall
CCTCGCAGTTAATCTG-1	ventral_body_wall
CCTCTAAGCGCCACTG-1	ventral_body_wall
CCTCTAGAACCTATAC-1	ventral_body_wall
CCTGCGGAGGCTATGC-1	ventral_body_wall
CCTGCTTAGACTAGTT-1	ventral_body_wall
CCTGGCCAGGTTATTC-1	ventral_body_wall
CCTTAGCTGATTCCGG-1	ventral_body_wall
CCTTCAATAATTCACC-1	ventral_body_wall
CCTTGTCGCATCTTAG-1	ventral_body_wall
CGAACGTATTAGACAA-1	ventral_body_wall
CGAAGACTCAATCAGT-1	ventral_body_wall
CGAATGATCACCGCTC-1	ventral_body_wall
CGACGCGTACAGATGA-1	ventral_body_wall
CGAGATCATTACATTC-1	ventral_body_wall
CGAGGCTTCTCCTGGT-1	ventral_body_wall
CGAGTCACCAGTTATC-1	ventral_body_wall
CGAGTCCGCACTAACA-1	ventral_body_wall
CGCCTTACGCGGCACC-1	ventral_body_wall
CGCCTTGGTCGCTTAG-1	ventral_body_wall
CGCTCGAGCGGCCATT-1	ventral_body_wall
CGGAAGATTCCGCCAA-1	ventral_body_wall
CGGATAGGACAAGCAA-1	ventral_body_wall
CGGTAGCAACAGTGGT-1	ventral_body_wall
CGGTCTGCGGAAGACC-1	ventral_body_wall
CGGTGGAGGCACCTCA-1	ventral_body_wall
CGTAACGCCAATCTGC-1	ventral_body_wall
CGTCGGACCGAGTCTT-1	ventral_body_wall
CGTGAGCAGGCTACCA-1	ventral_body_wall
CGTGAGTCGATTGCCG-1	ventral_body_wall
CGTGCCTGTAATCTGG-1	ventral_body_wall
CGTGGCTCTATCGCGG-1	ventral_body_wall
CGTTACAGCGGCATCG-1	ventral_body_wall
CTAATGGTGCAGTCGG-1	ventral_body_wall
CTACAGCACGACTCAC-1	ventral_body_wall
CTACAGTGACCAATAA-1	ventral_body_wall
CTACCAGAGTAATCTT-1	ventral_body_wall
CTACCTCCGGTGTTGC-1	ventral_body_wall
CTAGCGTTGTGCTGTA-1	ventral_body_wall
CTATTCCGTCGATAGA-1	ventral_body_wall
CTCCACTACATTGGCC-1	ventral_body_wall
CTCGACAACTAAGGCC-1	ventral_body_wall
CTCGACAGCGGTTGAG-1	ventral_body_wall
CTCGAGTCGAGTGCAT-1	ventral_body_wall
CTCGATTCTTCACGCC-1	ventral_body_wall
CTGACTATACTGCACC-1	ventral_body_wall
CTGAGGCCGTGGCGTA-1	ventral_body_wall
CTGCCGTAGGACGAAC-1	ventral_body_wall
CTGGACAATACACCGG-1	ventral_body_wall
CTGGCCATCTAGCTCG-1	ventral_body_wall
CTTACGCAATTGTCAC-1	ventral_body_wall
CTTACGTCATGGCACT-1	ventral_body_wall
CTTAGACACGAAGTTA-1	ventral_body_wall
CTTAGCACAATACTGG-1	ventral_body_wall
CTTAGTGGACAGGTAC-1	ventral_body_wall
CTTCCACGTTGATCTG-1	ventral_body_wall
CTTCGTCATTGTGAAC-1	ventral_body_wall
CTTGCGAGGTTCGGTT-1	ventral_body_wall
CTTGGAGTTGCGAGGT-1	ventral_body_wall
CTTGTCTGTACTTAAC-1	ventral_body_wall
GAACCATCGTCAGCCG-1	ventral_body_wall
GAACGCTTATACCTAG-1	ventral_body_wall
GAACTACAACGCGGCT-1	ventral_body_wall
GAACTCTAGGCGAGGA-1	ventral_body_wall
GAAGCTTCCGTAGCAA-1	ventral_body_wall
GAATCTTCGCTAGATG-1	ventral_body_wall
GAATGAGCTAATCGGC-1	ventral_body_wall
GAATGTGACCGGATGA-1	ventral_body_wall
GAATTCACCATAACAT-1	ventral_body_wall
GACCACAGGACCTCGG-1	ventral_body_wall
GACGCCTCGGCGCCAA-1	ventral_body_wall
GACTCATACGCCGTTA-1	ventral_body_wall
GAGCACCAGACTTATT-1	ventral_body_wall
GAGCGGCACTTACGAG-1	ventral_body_wall
GAGCTCGAGGAAGACT-1	ventral_body_wall
GAGGTATTAATGAGCT-1	ventral_body_wall
GAGTTCGCCACGACGC-1	ventral_body_wall
GATAAGACTGGTTCGA-1	ventral_body_wall
GATATGATGCTTCCAC-1	ventral_body_wall
GATTCCTTGGCCTCAC-1	ventral_body_wall
GCACAGTGACATAGGC-1	ventral_body_wall
GCACTCCAGAGTCTGA-1	ventral_body_wall
GCATTGTCGAGTATGG-1	ventral_body_wall
GCCACGGCAACGCCAC-1	ventral_body_wall
GCCACTGCATCACGCA-1	ventral_body_wall
GCCATTCTACTGGTCG-1	ventral_body_wall
GCCGCTGTATGTGCTG-1	ventral_body_wall
GCCGTATGTTGCTCCG-1	ventral_body_wall
GCCTCCTTCAGTCTCA-1	ventral_body_wall
GCCTGGAAGGATCACC-1	ventral_body_wall
GCGAGCGATGTTGACA-1	ventral_body_wall
GCGTAATACCAATTCC-1	ventral_body_wall
GCGTCGGACGGAGGCA-1	ventral_body_wall
GCTAACCAGGCCAAGT-1	ventral_body_wall
GCTCAAGTACTACCTT-1	ventral_body_wall
GCTCGTGCTCCAAGCA-1	ventral_body_wall
GCTTGCAAGCAGCCTT-1	ventral_body_wall
GCTTGGCAGCATGAAG-1	ventral_body_wall
GGAAGACAATCGCCAT-1	ventral_body_wall
GGAATGAACCAGACTT-1	ventral_body_wall
GGACAGGTAGGACTTG-1	ventral_body_wall
GGACGTGGATCGCTAC-1	ventral_body_wall
GGACGTTGTATGCCGA-1	ventral_body_wall
GGAGCATCTGAGCTAG-1	ventral_body_wall
GGATCGCCTTGGCATT-1	ventral_body_wall
GGCAAGGCACAATCGC-1	ventral_body_wall
GGCGGAACATGTACCA-1	ventral_body_wall
GGCGTGGCCAAGGTAT-1	ventral_body_wall
GGCTCAATGACGTAAT-1	ventral_body_wall
GGTAGGAAGATATTAA-1	ventral_body_wall
GGTAGTACTATCCTAC-1	ventral_body_wall
GGTATGATAACCGAAG-1	ventral_body_wall
GGTCTGCATTATCACT-1	ventral_body_wall
GGTCTTAGGCATTGAG-1	ventral_body_wall
GGTGATCGACGCTTGT-1	ventral_body_wall
GGTTGCACGGCCATCA-1	ventral_body_wall
GTAACAGTTAGTCTGT-1	ventral_body_wall
GTAATATTCCAGACAA-1	ventral_body_wall
GTACAGCGATCACGAT-1	ventral_body_wall
GTACCTTCACTGGTTA-1	ventral_body_wall
GTAGCCACAAGCTTAG-1	ventral_body_wall
GTATCCAGACATGGAG-1	ventral_body_wall
GTCCAGTTCGCAATAA-1	ventral_body_wall
GTCCGATCCTCGACTG-1	ventral_body_wall
GTCCTACAAGGTTGTA-1	ventral_body_wall
GTCCTTATGCGATTGT-1	ventral_body_wall
GTCGCACGAGTTGCGA-1	ventral_body_wall
GTCTGAGGCATGTCGG-1	ventral_body_wall
GTGAACATACAGTGCG-1	ventral_body_wall
GTGAACCTGTCTGGAA-1	ventral_body_wall
GTGCACCACGTGTCAC-1	ventral_body_wall
GTGCACTTCTTAGGTT-1	ventral_body_wall
GTGCAGTGAACCTCTT-1	ventral_body_wall
GTGCAGTTCACTGCAT-1	ventral_body_wall
GTGCCTGCGACAGCAC-1	ventral_body_wall
GTGCGTATCGTTCGTG-1	ventral_body_wall
GTGCTCGATCCTCGCT-1	ventral_body_wall
GTGGCGATACGGTGCT-1	ventral_body_wall
GTGGCGCCTATGAGAC-1	ventral_body_wall
GTTAATCCAAGCGATA-1	ventral_body_wall
GTTAATGCCGTCGATT-1	ventral_body_wall
GTTATCCTTCGCTAGA-1	ventral_body_wall
GTTATGCAGTGACGGC-1	ventral_body_wall
GTTATGTACCACTCCG-1	ventral_body_wall
GTTATTGAAGATACAA-1	ventral_body_wall
GTTATTGGACCTGGTC-1	ventral_body_wall
TAACATAGGAGCACCT-1	ventral_body_wall
TAACGAATTACGCCTA-1	ventral_body_wall
TAACGCCGCAATGCTA-1	ventral_body_wall
TAACGTAACTCGCTGA-1	ventral_body_wall
TAATACAGCAGGCTTG-1	ventral_body_wall
TACAATCAGACGAAGC-1	ventral_body_wall
TACGGACCTGAGCGTG-1	ventral_body_wall
TACGTACAGTCCACCT-1	ventral_body_wall
TACGTAGCCAGAATGG-1	ventral_body_wall
TACGTGCGAGTACACC-1	ventral_body_wall
TACTAGCGAGGCGGTC-1	ventral_body_wall
TACTCCGATCACGCAC-1	ventral_body_wall
TAGATGTTCTACTTAT-1	ventral_body_wall
TAGCGTCTGCAGACGC-1	ventral_body_wall
TAGGCACGTAAGGACA-1	ventral_body_wall
TAGGCTTCACCGATGT-1	ventral_body_wall
TAGGTCGACAATGAAT-1	ventral_body_wall
TAGTGATTGAGCACTA-1	ventral_body_wall
TAGTGCTCTTCAGTGA-1	ventral_body_wall
TAGTTCCGACCATTGG-1	ventral_body_wall
TATCAAGGTTGCCAAT-1	ventral_body_wall
TATCACCGACCGGTCT-1	ventral_body_wall
TATCACGTAATGCTTG-1	ventral_body_wall
TATGGCGTTCGTCCTC-1	ventral_body_wall
TATGTTCCTTACAGTT-1	ventral_body_wall
TATGTTGCAGGTCCAC-1	ventral_body_wall
TATTCCATACGCAAGT-1	ventral_body_wall
TATTGATTGATGGCGA-1	ventral_body_wall
TATTGTCTGCCACGTA-1	ventral_body_wall
TCAATTGGCCGGATGT-1	ventral_body_wall
TCACCGGTGGAAGGCG-1	ventral_body_wall
TCACGATGTTCCATAC-1	ventral_body_wall
TCACGCGTATTCACGC-1	ventral_body_wall
TCACTAAGACGTATGT-1	ventral_body_wall
TCACTATGCAAGGTCT-1	ventral_body_wall
TCAGATGCTGTTAGTG-1	ventral_body_wall
TCAGATTAGTCGGAGG-1	ventral_body_wall
TCAGTCATAGTAATCT-1	ventral_body_wall
TCAGTCGCAAGTGGTC-1	ventral_body_wall
TCATAATCTTAGGACC-1	ventral_body_wall
TCATGGTTGGATCGCC-1	ventral_body_wall
TCCAACGCAGACCATA-1	ventral_body_wall
TCCGTGCCAACTCGAG-1	ventral_body_wall
TCCGTGTACTTCATCG-1	ventral_body_wall
TCCTCAGTCCAGATTG-1	ventral_body_wall
TCCTTCGTGGCCGAAT-1	ventral_body_wall
TCGGACAACCGACACG-1	ventral_body_wall
TCGGACCTCGGTAACC-1	ventral_body_wall
