# Supplementary material for: Hand1 gene replacement with Hand2 reveals overlap in function with unique occurrence of omphalocele and heart defects
Source: Development. 2025 Oct 14;152(19):dev204963. doi: 10.1242/dev.204963 (PMC12587295; doi:10.1242/dev.204963)
Supplement: Table S6. [file develop-152-204963-TableS6.xlsx]

## Sheet: 14-3_6A_V52L19-003_A1
14-3_6A_V52L19-003_A1
Barcode	Ventral_body_wall
AACGCCGGTAGAGGAT-1	VBW
AACTAGTAATGAGCCA-1	VBW
AACTCATGATCCAACG-1	VBW
AACTTCATAACCTAAT-1	VBW
AAGACTAACGCTAGAC-1	VBW
AAGATTACCACGCAAC-1	VBW
AAGCACGCTGCCTCTT-1	VBW
AAGCTCACCAATCTAA-1	VBW
AAGGTGGATCTTAGAA-1	VBW
AATAGTACATCGTGAT-1	VBW
AATCCTCGCACTACGC-1	VBW
AATTCTATCTAGTACC-1	VBW
ACATAAGTATAGTGAC-1	VBW
ACCAAGCCTATTCCTC-1	VBW
ACCATCTACATCAGGT-1	VBW
ACCTAAGTCTGCCACT-1	VBW
ACCTGGCCGCTTGGCC-1	VBW
ACCTGTGAGTGACCGA-1	VBW
ACGTTACGACGTATGA-1	VBW
ACTGAAGAACTTCATG-1	VBW
ACTTGTCGCACTGGCC-1	VBW
AGATGTGCTCCTGGAC-1	VBW
AGCAGGCATCGTTGCT-1	VBW
AGCCGCTCAAGTCTTG-1	VBW
AGCGCTTGCGTGAAGG-1	VBW
AGGTTAATGACCGGAA-1	VBW
AGTGTAGAAGGCCTAG-1	VBW
ATACTTAACCATTATC-1	VBW
ATCCGTCCATTAAGCC-1	VBW
ATGAGCTAAGCCGAGC-1	VBW
ATGTACCAATTGGTGC-1	VBW
ATGTGATAGTGGTCGG-1	VBW
ATGTTCGAGCGGAGGT-1	VBW
ATTACTATAGCTCAAG-1	VBW
ATTACTCAAGACATGC-1	VBW
ATTCACTCCAATCGAA-1	VBW
ATTCACTGCATATGCG-1	VBW
ATTGCAGAGTTAGAGT-1	VBW
ATTGCATTCGGTCGAC-1	VBW
ATTGTTCGCAGAGGCA-1	VBW
CAATTGACGTTATGGA-1	VBW
CACGATACTCTAACAT-1	VBW
CAGGAGATGTCGGCAT-1	VBW
CATCAATTATAATCTG-1	VBW
CCAATATCACTCGCAA-1	VBW
CCAGCGTACGTCCAAC-1	VBW
CCGTATGTTGCACGAT-1	VBW
CCTAGTTCGAGTACAT-1	VBW
CCTCACGTACCGCTTC-1	VBW
CCTCGGATAGATGCGT-1	VBW
CCTGTCGAACAGATGC-1	VBW
CCTTCTTAAGTTGGTA-1	VBW
CGAAGTAGTTACTCGA-1	VBW
CGCCGTTACTCAGTTA-1	VBW
CGCTGACAAGAACAGG-1	VBW
CGGCACTTATACCTGT-1	VBW
CGTACATTATCGCCAA-1	VBW
CGTCGGCATTACCTTG-1	VBW
CGTTGGTGCACGCCAC-1	VBW
CTAACGTCTGGATCCA-1	VBW
CTACAGGTTACCAGGA-1	VBW
CTACCATCCAGCGAAT-1	VBW
CTACTGGACACTGACG-1	VBW
CTATAACCAGGTGGCG-1	VBW
CTATCGGCACCTGACA-1	VBW
CTATGTAGAACTATAA-1	VBW
CTCGTTCTTACAGTAA-1	VBW
CTTCCGACATAAGCTT-1	VBW
CTTCGATCGGTACAGG-1	VBW
GAAGCGATCCTACAGA-1	VBW
GACCAACGCTCATGAG-1	VBW
GACGTTCAGACCTAGG-1	VBW
GACTCGGCATCTGAAC-1	VBW
GACTTGCATAGGTAAT-1	VBW
GAGCCAGCATGGACGG-1	VBW
GAGGAATACGAGGACA-1	VBW
GAGGATGCTCACATCG-1	VBW
GAGTCCGTGAAGATTG-1	VBW
GAGTCGAGGATAGTAT-1	VBW
GATCTTGTAATGCAGG-1	VBW
GCAGGCCATGCTATAG-1	VBW
GCAGGCTCAGATACAA-1	VBW
GCCACTGCATCACGCA-1	VBW
GCCAGTATCTAACAGA-1	VBW
GCCTAACGACGTTGAC-1	VBW
GCCTGGAAGGATCACC-1	VBW
GGAATTGATTACGTAT-1	VBW
GGACGGACAGCCTATT-1	VBW
GGACGTAGCGTACGCA-1	VBW
GGAGCGAATTCTGTAG-1	VBW
GGAGGTGAGTTGGACC-1	VBW
GGATTCTTGGAGCACT-1	VBW
GTAACACTTATGTCGT-1	VBW
GTAATATTCCAGACAA-1	VBW
GTACTTCCATAAGTAC-1	VBW
GTAGGACTTGATAATT-1	VBW
GTCAGCCGTGACCTCA-1	VBW
GTCCAGTTCGCAATAA-1	VBW
GTCCTAATCTGGCAAT-1	VBW
GTCGCTCCATAACATT-1	VBW
GTCGTGTCCTGATTGC-1	VBW
GTTGACAGTATTCGGT-1	VBW
TAATAGTGACTTAGTC-1	VBW
TACACTACATCTAGGA-1	VBW
TACGGACACCGCGTCG-1	VBW
TACGTAGCCAGAATGG-1	VBW
TACTAGCGAGGCGGTC-1	VBW
TACTCCAGACTCATTG-1	VBW
TAGCTTACAGCGCAGC-1	VBW
TAGGCAGGCGTCTGAG-1	VBW
TAGTGAGGAATACTTA-1	VBW
TAGTTGTCGATACCGA-1	VBW
TATGGCGTCCTCAGAT-1	VBW
TATGTTCCTTACAGTT-1	VBW
TCAATTGCAAGACCAA-1	VBW
TCACTATGCAAGGTCT-1	VBW
TCAGACCTCAAGCATG-1	VBW
TCAGTCGATCTTACAT-1	VBW
TCAGTCTGACTATTCC-1	VBW
TCCAACTACGGTCCAG-1	VBW
TCCGTGATTGCATCTA-1	VBW
TCCGTGCCTCAACGTC-1	VBW
TCCTGGTAATTCGTCA-1	VBW
TCGATAGTACCTATCT-1	VBW
TCGCGGAGTAAGTGAG-1	VBW
TCGTATCGGCGAGGAC-1	VBW
TCTAACAAGGTAGATA-1	VBW
TCTACAGACGATCTGA-1	VBW
TCTACAGCAATATCGT-1	VBW
TCTACTCGTCGGTAGT-1	VBW
TCTAGCAGGAACTCCA-1	VBW
TCTTACGACAGCGGAG-1	VBW
TCTTGCTAACGCCTTA-1	VBW
TGAAGATTGACAGGAA-1	VBW
TGAGTTCCGGATCCTT-1	VBW
TGCGTGTCCGCTTAGG-1	VBW
TGCTATTAATAGGACC-1	VBW
TGCTTCTACGAATAAG-1	VBW
TGCTTCTGAACGAGAT-1	VBW
TGGACTTCATGATTAT-1	VBW
TGGAGTTGCGACAGTG-1	VBW
TGGCTGGCAATACGAT-1	VBW
TGTAATTATGATTGCG-1	VBW

## Sheet: 14-3_7B_V52L19-003_B1
Table 1
Barcode	ventral barcodes
AACAGGATGCTGGCAT-1	ventral barcodes
AACCAATAGACATAAT-1	ventral barcodes
AACCATAGATTCTGGC-1	ventral barcodes
AACGTGTATCGTGCAA-1	ventral barcodes
AACTCGCTTAGCTGCC-1	ventral barcodes
AAGCAGACGTCGAGTA-1	ventral barcodes
AAGGTGAAGAACGCAC-1	ventral barcodes
AATGGTGCACAGACAG-1	ventral barcodes
ACATCGTCAGCTGTTA-1	ventral barcodes
ACCGGTATCGGACGCC-1	ventral barcodes
ACGAGTTACATACTCG-1	ventral barcodes
ACGATTCCAGGCCTCC-1	ventral barcodes
ACGTTAATGTCTATTG-1	ventral barcodes
ACGTTAGGCTGCTACG-1	ventral barcodes
ACTATGCCGATCCGTG-1	ventral barcodes
ACTCTGAACTCGCTCG-1	ventral barcodes
AGATAACACGGTATAA-1	ventral barcodes
AGATAAGCGTCATAAC-1	ventral barcodes
AGGACCAAGGATCGGT-1	ventral barcodes
AGGTACTCAATCGCAT-1	ventral barcodes
AGTGCGGAACAACGTA-1	ventral barcodes
AGTGTCACTAATCATG-1	ventral barcodes
ATAACGAGCCGCTCCT-1	ventral barcodes
ATAATGTCAGCCACAT-1	ventral barcodes
ATACTATTCACGCCAA-1	ventral barcodes
ATCCACGATACTATGT-1	ventral barcodes
ATTATGCGCTATCAGA-1	ventral barcodes
ATTCACTGATCCACAT-1	ventral barcodes
ATTGCCACTTATACTC-1	ventral barcodes
CAAGTGATGGCCTCTT-1	ventral barcodes
CAGACGAAGTCAGCAC-1	ventral barcodes
CAGAGGATAGCGAGAT-1	ventral barcodes
CAGAGGTGCGTATGGT-1	ventral barcodes
CAGATCATGTGAATTC-1	ventral barcodes
CAGCCGAGGTGATTGG-1	ventral barcodes
CAGCTGAGCGGTTATC-1	ventral barcodes
CAGGCCAAGTTGGCTA-1	ventral barcodes
CAGTAGTTGGAACTCA-1	ventral barcodes
CCAATACCGGTGAGGC-1	ventral barcodes
CCACAGATAATTACCA-1	ventral barcodes
CCAGCGTACGTCCAAC-1	ventral barcodes
CCGCGTTGCATGAGTT-1	ventral barcodes
CCGCTCCGTAGTGCTT-1	ventral barcodes
CCGGATTGGTGCTTCT-1	ventral barcodes
CCGGTAACTGAGTGGC-1	ventral barcodes
CCGTAAGCAGGTCAGT-1	ventral barcodes
CGCTTCCGTGACTCTG-1	ventral barcodes
CGCTTCCTCATAATGC-1	ventral barcodes
CGGTGGCATAGGTTCC-1	ventral barcodes
CGTGCCGCGTGGCTAT-1	ventral barcodes
CTACCTGAAGCCGTAT-1	ventral barcodes
CTAGCATCCATATTGG-1	ventral barcodes
CTATCCATAACGGCAG-1	ventral barcodes
CTATGGTGGCTCCAGA-1	ventral barcodes
CTCAATACTTCTGCTA-1	ventral barcodes
CTGCCGAGGAGTTAAT-1	ventral barcodes
CTGCCGATGCGTGGTC-1	ventral barcodes
CTGGAACACTACAGCT-1	ventral barcodes
CTGGAGTCCTATTGTC-1	ventral barcodes
CTGGTGACAGCTCGAG-1	ventral barcodes
CTGTGCGATAACGAAG-1	ventral barcodes
CTTCAATGAGTGATTG-1	ventral barcodes
CTTCGCTGTCAGACGG-1	ventral barcodes
GAAGCTGCGTAACAAG-1	ventral barcodes
GACAACCGCAACGCGG-1	ventral barcodes
GACAGACGTATGCTGT-1	ventral barcodes
GACGAGGTGAGGTTGC-1	ventral barcodes
GACGGTCAATGTCGTG-1	ventral barcodes
GACTAGCCGCGACAGC-1	ventral barcodes
GAGCGGAACTGATAAT-1	ventral barcodes
GATCACTCTGCGCTCA-1	ventral barcodes
GATCTTGTAATGCAGG-1	ventral barcodes
GCACGAGGCGCCGAAT-1	ventral barcodes
GCCATAAGTTAACACT-1	ventral barcodes
GCCGTATGCAATCTGA-1	ventral barcodes
GCGAAGATCAGAACGA-1	ventral barcodes
GCGACATTGCGTACTA-1	ventral barcodes
GCGTCGTAGGTAGTGC-1	ventral barcodes
GCGTGCAGTCACGCAT-1	ventral barcodes
GCTAACAGGCAATCAG-1	ventral barcodes
GCTCTGGTCTTGCACT-1	ventral barcodes
GGAATGGTCCAATCGA-1	ventral barcodes
GGAGCGAACAGTCAGA-1	ventral barcodes
GGCAATGGTCACTGTC-1	ventral barcodes
GGCCTATCGTCCTCTG-1	ventral barcodes
GGCGCCTCTAAGACCG-1	ventral barcodes
GGCGGAAGTCGGTCGG-1	ventral barcodes
GGCGGATTATGCTGCG-1	ventral barcodes
GGCTACGTCGTACGGT-1	ventral barcodes
GGCTGCTCTATTGGCC-1	ventral barcodes
GGTGATTCTGTCTTAG-1	ventral barcodes
GGTGCGTAATGACCAC-1	ventral barcodes
GGTTGCGTCAGATATG-1	ventral barcodes
GTAAGTCAAGGACAGA-1	ventral barcodes
GTACAGCCTATCGACT-1	ventral barcodes
GTCAGCCTGTCGACTT-1	ventral barcodes
GTCCTAAGATGGAGCT-1	ventral barcodes
GTCGCATTGCTAATAG-1	ventral barcodes
GTCTAGAACTCGTCCG-1	ventral barcodes
GTCTTGTCACGAGTAC-1	ventral barcodes
GTCTTGTCCACTGTTG-1	ventral barcodes
GTGACAAGCACTGTGA-1	ventral barcodes
GTGACCTTAGCTCCAA-1	ventral barcodes
GTGCCAACAGCCGCCT-1	ventral barcodes
GTTAGGAAGGCGTTCC-1	ventral barcodes
GTTGAACCGAAGCGAT-1	ventral barcodes
GTTGACTTCCAAGGAA-1	ventral barcodes
GTTGCCAACCATCCGG-1	ventral barcodes
GTTGCCACAATCCGGC-1	ventral barcodes
TAACAGTTCTACAGGT-1	ventral barcodes
TAAGATACTAGAGCCT-1	ventral barcodes
TAATTACCTCTAGACC-1	ventral barcodes
TACAAGTTGCACGTCT-1	ventral barcodes
TACACTACATTCTTGT-1	ventral barcodes
TACTAGACGATGTAAC-1	ventral barcodes
TACTAGTAGGATCGGC-1	ventral barcodes
TACTGGCAAGCGTATC-1	ventral barcodes
TAGATGTTCTATCAGG-1	ventral barcodes
TAGGCTAGATACTCAC-1	ventral barcodes
TAGTGCTCGACCAGGC-1	ventral barcodes
TATGACGGATCTATGT-1	ventral barcodes
TATTCCTAGGTCCGAC-1	ventral barcodes
TATTCTCGGTTGGTTC-1	ventral barcodes
TCAAGGAGGCGTTACG-1	ventral barcodes
TCAGAACCGCTCTACC-1	ventral barcodes
TCATCTCACCGACTCA-1	ventral barcodes
TCATTAATCAACTTCT-1	ventral barcodes
TCCAGTACGCGAGCTA-1	ventral barcodes
TCCATTAGGTACGGAG-1	ventral barcodes
TCCGGCCAAGTAACTC-1	ventral barcodes
TCCTCACGAAGACAAG-1	ventral barcodes
TCGATCGCCGTCGAGG-1	ventral barcodes
TCGATCTACAACGTCC-1	ventral barcodes
TCGCCGCTAGAATAGA-1	ventral barcodes
TCTGATCCAATTGTGA-1	ventral barcodes
TCTTACATGAATAACC-1	ventral barcodes
TCTTACTCCATAACCT-1	ventral barcodes
TGAACTTGAGGCCAAT-1	ventral barcodes
TGACCAATTCCTCAGT-1	ventral barcodes
TGACTTAACACCAAGC-1	ventral barcodes
TGATGGCGAAGATTCC-1	ventral barcodes
TGCACCGACAGAGCAG-1	ventral barcodes
TGCAGAACATACGTCG-1	ventral barcodes
TGCAGAGCTTCCTTAG-1	ventral barcodes
TGGAAGGATTGATCGT-1	ventral barcodes
TGGACCTATGATTAAC-1	ventral barcodes
TGGACTTGACGTGACG-1	ventral barcodes
TGGAGTCGGCTGTACT-1	ventral barcodes
TGGCTCATCGTCTTGG-1	ventral barcodes
TGGTAAGCTTAGATGC-1	ventral barcodes
TGGTGCATTGAGCTTG-1	ventral barcodes
TGTAGCTCGGTACAGA-1	ventral barcodes
TGTTCGTGGCGTCGTG-1	ventral barcodes

## Sheet: 14-4_7A_V52L06-338_A1
Table 1
Barcode	ventral body wall
AACACGGAACGAGTTA-1	VBW
AACAGTCTGGTTGATG-1	VBW
AACCATACCATAGACG-1	VBW
AACGCTCGTGCTGTGA-1	VBW
AACGGCGAGTGCCGAG-1	VBW
AACTATGCCACGGTAC-1	VBW
AACTGCGTCTCGTAAT-1	VBW
AACTTCGCAAGTCGGC-1	VBW
AACTTGGTGATATTCT-1	VBW
AAGACTCACGTCGCAG-1	VBW
AAGACTTGAGATTACT-1	VBW
AAGAGCTCATAAGAGG-1	VBW
AAGATTGAGTACGTCG-1	VBW
AAGCACTAAGAAGGAG-1	VBW
AAGCAGCGCCTAACGC-1	VBW
AAGCGACCGCCACTGG-1	VBW
AAGTCTCCGTGCTAAG-1	VBW
AATCAAGCGTATGGTA-1	VBW
AATCTAGGCTGACATA-1	VBW
AATCTAGTCACCGAGC-1	VBW
AATGAATGGAGCTGGT-1	VBW
AATGAGCCTGACAATT-1	VBW
AATGGTCGTGGCGACC-1	VBW
ACAATCTGGAGCCGTT-1	VBW
ACAGCGGCACGCGGTA-1	VBW
ACAGGACACGCAGCAC-1	VBW
ACAGGCGTTGAGTTAG-1	VBW
ACATCATAGAGCACAG-1	VBW
ACCAGTTAAGTGTAAC-1	VBW
ACCGATTAGTTAGCCG-1	VBW
ACCGGATACCATGTAT-1	VBW
ACCTGCGGTTGTAGGT-1	VBW
ACCTGGCAGTTAGCGG-1	VBW
ACCTTCAAGTCGCAGC-1	VBW
ACGAACAACTGACCAG-1	VBW
ACGACTATGAGTAGCA-1	VBW
ACGACTCGCTACCTCA-1	VBW
ACGCCAACTGGATCTG-1	VBW
ACGCCGCACTAGATCC-1	VBW
ACGCGTTGAGAATCCT-1	VBW
ACGGCCATGATACCTG-1	VBW
ACGGCCGTTATGCGAT-1	VBW
ACGGTTGTGGATTGGT-1	VBW
ACGTAGGTTCTACCAC-1	VBW
ACTAATCTACCGCACT-1	VBW
ACTAGATCTACTCAGA-1	VBW
ACTCCTGACCTAATGC-1	VBW
ACTCGACGCACTTCCA-1	VBW
ACTGCTCGTGCTCAGC-1	VBW
ACTTACGCGAATGAAG-1	VBW
ACTTCAAGATTACGTA-1	VBW
ACTTGAGCGACATCCG-1	VBW
AGAACATACTTAACTA-1	VBW
AGAAGCAGTCACCATA-1	VBW
AGACAACGACTAGTAA-1	VBW
AGACCGGACTTCTGAG-1	VBW
AGACCGTCATGCTGTC-1	VBW
AGACCTCATCTGGTTC-1	VBW
AGACTCCTCGCTTAGG-1	VBW
AGACTCCTGCCGTGTA-1	VBW
AGACTGGTTATCGGCG-1	VBW
AGATAAGCTCTGCTCC-1	VBW
AGATAAGGCCGCATTC-1	VBW
AGATCCTGCTTGGCTA-1	VBW
AGATCTAAGATCTATC-1	VBW
AGATGATTGATGACTC-1	VBW
AGCAGGCGTCGCAATA-1	VBW
AGCAGGTGTTGGACAA-1	VBW
AGCCAGTAGACAACCT-1	VBW
AGCCAGTTCTAGTCCG-1	VBW
AGCCGAATGACCTCGT-1	VBW
AGCCGTGAGTTATCGG-1	VBW
AGCCTCGCTGTACACC-1	VBW
AGCGACGGTATCGTGA-1	VBW
AGCTCGATGGCATCCA-1	VBW
AGCTGTACATGCCGAG-1	VBW
AGCTGTCGTAGTGGTA-1	VBW
AGGACTGATGGCTTGA-1	VBW
AGGATACCTACCACAT-1	VBW
AGGATAGCTTGGTAGC-1	VBW
AGGATCTTGACAAGTT-1	VBW
AGGCAAGATACAGGCC-1	VBW
AGGTGGTCAGCAACGG-1	VBW
AGGTTACACTCATATT-1	VBW
AGTACCACTGACGGCA-1	VBW
AGTCACGTACGAGTCT-1	VBW
AGTCGAGGACCTTACA-1	VBW
AGTGATCGGACATACT-1	VBW
AGTGCGAATGGCAAGT-1	VBW
AGTGCTGTATCGGACA-1	VBW
AGTGTAAGAACGCCTT-1	VBW
AGTTCAGCAAGTAGAT-1	VBW
AGTTCGCTCCACGAAT-1	VBW
AGTTGGACGCAAGGAA-1	VBW
ATAACGAGTTGAGCTC-1	VBW
ATAAGAGCCGTATGAC-1	VBW
ATAAGGTCGCAGCCGC-1	VBW
ATACATCGACAGGTGG-1	VBW
ATACATTCACGGCCGA-1	VBW
ATACGCGGTACGCTGT-1	VBW
ATACTATTCATACTCG-1	VBW
ATAGAATATTACTACC-1	VBW
ATAGCTGTTCTGGTTA-1	VBW
ATAGGCACAATCACTC-1	VBW
ATAGTGTCTGCATCGG-1	VBW
ATAGTTCTGCGAGGAA-1	VBW
ATCAAGACTGAGCGAC-1	VBW
ATCAAGTGACTTACTG-1	VBW
ATCAGATCAAGAGTAG-1	VBW
ATCATGCTCGGAGGTA-1	VBW
ATCCGTCACTCAGACA-1	VBW
ATCCGTTACAACTGCG-1	VBW
ATCCTCCACGTCGATG-1	VBW
ATCCTCTGCCGCCAGA-1	VBW
ATCGTCAGCTGGAGAC-1	VBW
ATCTCGGTTGGTGCTT-1	VBW
ATCTTAGCGTACTGAC-1	VBW
ATCTTATCTAGATGAA-1	VBW
ATGAACCAACGCCGAT-1	VBW
ATGACATGCTGTCCAA-1	VBW
ATGCATGGCTCGCATC-1	VBW
ATGCCATGCAGCGGCT-1	VBW
ATGCTTGGACTACACG-1	VBW
ATGGAGCGTTCGAATG-1	VBW
ATGGAGTACTGTCCAC-1	VBW
ATGTACGCATCTGCGG-1	VBW
ATGTATGAACCAATTA-1	VBW
ATGTCTGGTCCTTATC-1	VBW
ATGTGCCGAGTTATGT-1	VBW
ATGTTACGCTTAAGTG-1	VBW
ATGTTAGTCTGTCCGT-1	VBW
ATTACAGCCGACTTAA-1	VBW
ATTACTTCCGCCATGA-1	VBW
ATTAGATCACTCCGTG-1	VBW
ATTAGATCATTCGTCC-1	VBW
ATTATCGAGTTGGTTC-1	VBW
ATTCACGTGGTCCATG-1	VBW
ATTCACGTTGAGGATC-1	VBW
ATTCAGCTAGTGTCGC-1	VBW
ATTCCTTACGCCGGTG-1	VBW
ATTCGTGGAGGTGGTT-1	VBW
ATTCTGCCGAGGCTCA-1	VBW
ATTGCCGTGGAGCAGG-1	VBW
CAACCGAACGAACGTG-1	VBW
CAAGTAGCCACTGGAA-1	VBW
CAAGTCCGCTTAGAGT-1	VBW
CAAGTGCGCATCTAGC-1	VBW
CAATGCATTAATCAAC-1	VBW
CAATGCCGTTCGTGCA-1	VBW
CACCATCTTACCAGTC-1	VBW
CACCTTCCTCATCCGT-1	VBW
CACGAAGACCGTGAAT-1	VBW
CACGATACCACGTCAT-1	VBW
CACGATTGCGGAGTAC-1	VBW
CACGCCACCGAGGCCT-1	VBW
CACGGCTCAGGTAGTC-1	VBW
CACGGCTCAGTGAACA-1	VBW
CACGGTACGATACAAG-1	VBW
CACGTTGGCATTACAA-1	VBW
CACTGGACGCGTTCTG-1	VBW
CACTGTCTACCTAACC-1	VBW
CACTGTTAAGCGCAAT-1	VBW
CAGAACAATAAGGTCT-1	VBW
CAGCCAAGCAAGTGCA-1	VBW
CAGCGAATGTTGGTAT-1	VBW
CAGCTGTCCGACAGTA-1	VBW
CAGCTTACGCAGCCAT-1	VBW
CAGTAACTACAGGATT-1	VBW
CAGTAGATGTTACGAG-1	VBW
CAGTCTGTAACACCAT-1	VBW
CAGTGAAGTCTGCGGC-1	VBW
CAGTTGACTCCTTCAG-1	VBW
CAGTTGACTCGGCTGT-1	VBW
CATATCCGTTACTCAT-1	VBW
CATCAGATTGGCACGC-1	VBW
CATCTGAATTAAGCTC-1	VBW
CATCTTCACTCCGACG-1	VBW
CATGGTGCTACAACCA-1	VBW
CATTACGTTCGAACCA-1	VBW
CATTGCCAGGTAACTA-1	VBW
CCACGTATGGCTCATG-1	VBW
CCACTGTAGGAAGGTT-1	VBW
CCATAGATCGGCGATC-1	VBW
CCATGGAGGTGGTTAG-1	VBW
CCATGGCACTTCTGGT-1	VBW
CCATTCGCTGATCCAT-1	VBW
CCGAGCACGACCAAGC-1	VBW
CCGAGGTTACAGATGT-1	VBW
CCGATACCTCGCGAAT-1	VBW
CCGCAGGAGTGGATCT-1	VBW
CCGCTCTAGTATTAGC-1	VBW
CCGGACTACGTAGAAC-1	VBW
CCGGATGGTTCCTAGT-1	VBW
CCGGCATGGTCGCCAC-1	VBW
CCGGCGTCACATGATC-1	VBW
CCGGTACCAAGGAGAT-1	VBW
CCGTCGACAATTCTGG-1	VBW
CCTATGTTATCCTTCG-1	VBW
CCTCTGTAGTCCTAAT-1	VBW
CCTGCGGAGGCTATGC-1	VBW
CCTGGACTCGTCCTTA-1	VBW
CCTGGACTGTAGTGTT-1	VBW
CCTGGATCGTCTGCGA-1	VBW
CCTGTCCTCAGAGTCC-1	VBW
CCTTAGCGTCCAAGGT-1	VBW
CCTTAGTTCCTGCTAC-1	VBW
CCTTCCGTGCTGGTAG-1	VBW
CGAACCGAACGGCGAG-1	VBW
CGAAGACCGATTAATC-1	VBW
CGACCTATCTGTTATC-1	VBW
CGACTAGGTGAATCAA-1	VBW
CGAGCGGTTGCAGCGA-1	VBW
CGATTGTCAATATGCC-1	VBW
CGCACTGGAACGAGAC-1	VBW
CGCATCTGAGGCACAG-1	VBW
CGCCGGTAAGTCATTA-1	VBW
CGCTCACGTGGCATGT-1	VBW
CGCTTATCATTGGCCG-1	VBW
CGCTTGCGTAGCATCG-1	VBW
CGGAGTCTGTAGCAGT-1	VBW
CGGAGTGGATCAATCC-1	VBW
CGGATTGAACCTGTTG-1	VBW
CGGCGACCTCAGCGAG-1	VBW
CGGCGTATCATTGATT-1	VBW
CGGTAGTTCCTAGGCA-1	VBW
CGGTTGGCGGTCCAAG-1	VBW
CGTATCGCGTTCCTCA-1	VBW
CGTATCGTCAGTAGAA-1	VBW
CGTCGGTCAACGCTTG-1	VBW
CGTGAGTTCATCGATG-1	VBW
CGTGTCTGCCGCAGCC-1	VBW
CGTTACGTAGGCTGTT-1	VBW
CTAAGCGAATTGGACA-1	VBW
CTAAGTATCCTTGGTT-1	VBW
CTAATGCTTGATCTGT-1	VBW
CTACCTGCATACGTCC-1	VBW
CTACGCTCGAGTCCGA-1	VBW
CTACTGGAATAACAGA-1	VBW
CTACTGGATCGCACAG-1	VBW
CTAGGATGGTGCTCTG-1	VBW
CTATCCATTGTAGTGC-1	VBW
CTATCGGTATGTGAGT-1	VBW
CTATGCCAATGCGTCA-1	VBW
CTATTCCGCCGTGAAT-1	VBW
CTATTCTTGCGTCTTG-1	VBW
CTCATAGGTTAGGTTA-1	VBW
CTCCACTACATTGGCC-1	VBW
CTCCTTATGTGCATCT-1	VBW
CTCGAGTCGAGTGCAT-1	VBW
CTCGGATCGACAACGG-1	VBW
CTGAATGTCTGTCTAA-1	VBW
CTGAGGCCGTGGCGTA-1	VBW
CTGATTGCTAGATTAT-1	VBW
CTGCGGAACCGCATGC-1	VBW
CTGCGTAGGCATCATT-1	VBW
CTGCTACGTAGCACCG-1	VBW
CTGGATAGTGGATGGT-1	VBW
CTGGCCACGACATATC-1	VBW
CTGGCCATCCGCTAAC-1	VBW
CTGGCCATCTAGCTCG-1	VBW
CTGGCTATGAGCACCA-1	VBW
CTGGTACGACTTACAA-1	VBW
CTGTCCTAACTTATGA-1	VBW
CTGTGGACCGTGCGGT-1	VBW
CTGTTCAGTGATTCCT-1	VBW
CTTAGTGGACAGGTAC-1	VBW
CTTCAACATAGCTCAC-1	VBW
CTTCGATGTTCAACGC-1	VBW
CTTCGTCCACAGACAT-1	VBW
CTTCTAACGGACGACA-1	VBW
CTTGAGGCTGCGCTTG-1	VBW
CTTGATGCGTAAGCCT-1	VBW
CTTGCGTATGCCTATC-1	VBW
GAACAGGATCTAGACA-1	VBW
GAACATTGTTATCTGC-1	VBW
GAACCAACGCCGCACC-1	VBW
GAACGAGGCAATCCGG-1	VBW
GAAGCCGTCCACATCG-1	VBW
GAATCAATTAGGATGG-1	VBW
GACAGCAAGGAACTAC-1	VBW
GACATGTAACTCTAAG-1	VBW
GACCAACGAACTTCTA-1	VBW
GACCAAGTCAGACGCT-1	VBW
GACCGTAATCGGAAGC-1	VBW
GACCTGAATATCCTGG-1	VBW
GACTAGGCTGGAGTGA-1	VBW
GAGCACTACACTACCA-1	VBW
GAGCCAAGTATGACGG-1	VBW
GAGCGACGGCTAACCT-1	VBW
GAGCGGCACTTACGAG-1	VBW
GAGCGGCTGCGACTAG-1	VBW
GAGGACCTTACAATCA-1	VBW
GAGTAGAACCTAAGAA-1	VBW
GAGTCCTATGGATCTT-1	VBW
GAGTGCTACGGACGTC-1	VBW
GAGTGCTCGGTGCGTT-1	VBW
GAGTGCTGAATCCGGA-1	VBW
GATAAGTTGAAGGCAT-1	VBW
GATAGTGCATAGCCAT-1	VBW
GATCCAAGTCCTACGC-1	VBW
GATCCACGTCTATGGT-1	VBW
GATCTTGTCCGATTGG-1	VBW
GATTCATATTGCACGA-1	VBW
GATTCCAATAGTGGCG-1	VBW
GATTGTACCTGTTCAA-1	VBW
GCAACATTAACTACAT-1	VBW
GCAAGTTCGCAACACC-1	VBW
GCACAGTCACTCATCC-1	VBW
GCAGATCCTCTACATA-1	VBW
GCAGGCATAATTAGCC-1	VBW
GCCACGTTGCCATGCT-1	VBW
GCCACTATCAGCGGTT-1	VBW
GCCACTTGAGTAGAAC-1	VBW
GCCAGATGAGACAGTG-1	VBW
GCCATTAATTCGTTAG-1	VBW
GCCGGCGAAGTGATGG-1	VBW
GCCGTAAGACCTATTA-1	VBW
GCCTCCTGGCCAGTCA-1	VBW
GCCTGGCATATGACTG-1	VBW
GCCTGGTAGCAGTATG-1	VBW
GCCTGTGACATGTAAG-1	VBW
GCCTTCGAATCAGCAT-1	VBW
GCGAACAGTCTTCGAC-1	VBW
GCGAATCTGACATGAC-1	VBW
GCGAATGGCAGATACA-1	VBW
GCGACACCTTCCAGGC-1	VBW
GCGACGTGCCTTAAGG-1	VBW
GCGTAACATGTCGTAG-1	VBW
GCGTCATCCGCACGGT-1	VBW
GCGTCGGCTGCCGACA-1	VBW
GCGTCTGGATGGTTCG-1	VBW
GCGTGCTACAGGAATC-1	VBW
GCGTTCGCGGCAAGCG-1	VBW
GCTACCGAGTTCCGTA-1	VBW
GCTCAACCAAGGAGCG-1	VBW
GCTCAGAACTACGACT-1	VBW
GCTCAGCTGCGTCAAG-1	VBW
GCTCATACTAGTTCCA-1	VBW
GCTCATGTCGACCATT-1	VBW
GCTCTGCAGGTTCACG-1	VBW
GCTGGTCGCCACTCTA-1	VBW
GCTGTTATGCTGAGAT-1	VBW
GCTGTTGATAACTTGT-1	VBW
GCTTGACATACGAGCA-1	VBW
GGAATCATGTAGAAGC-1	VBW
GGACAGCGGTCCTGCA-1	VBW
GGACCGGAGTCTATTG-1	VBW
GGACGTACCAATTCTT-1	VBW
GGACGTCGACTAGAGT-1	VBW
GGACTCGTTGGTCTAG-1	VBW
GGAGCAGTGCCTGCCA-1	VBW
GGATCTTGCAACGAAT-1	VBW
GGCAAGGCACAATCGC-1	VBW
GGCAATTAGGAAGCGT-1	VBW
GGCAGCTGTTGCCTGA-1	VBW
GGCCAACTATTGACAG-1	VBW
GGCCACTAACTGGATA-1	VBW
GGCGACCTGACAGATC-1	VBW
GGCGGACGGTCTATGT-1	VBW
GGCTAGTGATCTCCTT-1	VBW
GGTAACTCCTAATGCC-1	VBW
GGTAGCCTGCATAGCG-1	VBW
GGTCTGCGTCCGCACC-1	VBW
GGTCTGTTGGTGAGGA-1	VBW
GGTCTTGCACTGATAC-1	VBW
GGTGCAACTGGCAACG-1	VBW
GGTGCGTAGGTCAGAC-1	VBW
GGTGTATGTAAGTTAC-1	VBW
GGTGTCCGGATGAGCC-1	VBW
GGTGTCGCACAATGAA-1	VBW
GGTTACTACGGCTCGG-1	VBW
GGTTCAAGCAGTTAGG-1	VBW
GGTTCTATGCAAGTAC-1	VBW
GGTTGACATACACTGC-1	VBW
GTAACACTCAGATCCG-1	VBW
GTAACAGTTAGTCTGT-1	VBW
GTAACCTGCCGCATTC-1	VBW
GTAATGAGTATGCCTA-1	VBW
GTAATGTTCCATTAAT-1	VBW
GTATACCGATGTATTG-1	VBW
GTATACCGCTCACTGC-1	VBW
GTATACGATATTCAAT-1	VBW
GTATAGACCAATGCCG-1	VBW
GTATCTATTCGTCTAT-1	VBW
GTATGCGACGGTCATA-1	VBW
GTATGTCCTGTCTGTT-1	VBW
GTATGTTGTAGTAACC-1	VBW
GTATTATGTCCTGATG-1	VBW
GTCACTACAGTAGATA-1	VBW
GTCAGTGAATGTACTC-1	VBW
GTCAGTGGAATGCTGA-1	VBW
GTCCACTATGAGATGG-1	VBW
GTCCAGTTGCACAGCT-1	VBW
GTCCGTCAACTTCTAT-1	VBW
GTCGAGTATCGCGATA-1	VBW
GTCGCACTGTATCCAC-1	VBW
GTCGTGCTCGTTGCTC-1	VBW
GTCTATGTGGAGTCGT-1	VBW
GTCTCCGGAGAATCGC-1	VBW
GTCTTGCGTGCTATAG-1	VBW
GTGACATGGCCGTGCG-1	VBW
GTGACTCATACAGCGA-1	VBW
GTGATGGCCTTAGTAA-1	VBW
GTGGCGCCTATGAGAC-1	VBW
GTTAGACAATTCAATC-1	VBW
GTTAGTGAGCTATGCT-1	VBW
GTTATGAGAAGTCGAT-1	VBW
GTTATTACCTTCAGGT-1	VBW
GTTATTCTTACATATG-1	VBW
GTTCCGAGCTCGACAG-1	VBW
GTTCCGTCCAAGCGCC-1	VBW
GTTCGAGTGGCCAACA-1	VBW
GTTCGCCATTACCAGT-1	VBW
GTTGACATGGCCACAT-1	VBW
GTTGAGTCATGACTTG-1	VBW
GTTGCCTACTGGAATA-1	VBW
TAACAGACGCACTTGA-1	VBW
TAACCTTGAGCACGGC-1	VBW
TAACGAATTACGCCTA-1	VBW
TAACGAGCTAGAATCT-1	VBW
TAAGAACGTTGAGGTC-1	VBW
TAAGCCATGTGGCTTA-1	VBW
TAATACAGCAGGCTTG-1	VBW
TACCACGATGACTGAC-1	VBW
TACCATTGGCTAATCT-1	VBW
TACCGATATCTACACC-1	VBW
TACGTATCGGAACTCC-1	VBW
TACGTGAGGTTGGACA-1	VBW
TACTCCGTGACAGTAG-1	VBW
TACTCCTTGGAGGTCC-1	VBW
TAGACATACCAAGTAA-1	VBW
TAGACATTACGGAGCA-1	VBW
TAGAGTGGTCCACGAT-1	VBW
TAGATGCGTCAGCACT-1	VBW
TAGATGCTCCGCGACA-1	VBW
TAGCAGTGCCGACCAT-1	VBW
TAGCGTAGGCCGGCAC-1	VBW
TAGCGTCAGCCGAACT-1	VBW
TAGCGTCTGACCATAC-1	VBW
TAGCTAATCCGGCAGT-1	VBW
TAGCTCGCTCGATCCA-1	VBW
TAGGACCTATCATGGC-1	VBW
TAGGCATCACTTCCTG-1	VBW
TAGTGCCATTCCGCTC-1	VBW
TAGTGCCTTGGTTATC-1	VBW
TATCCGGTTAGGCGGA-1	VBW
TATGGACAATAGGTCC-1	VBW
TATGTCGGCGTCATCT-1	VBW
TATGTCGTAAGGAGCT-1	VBW
TATGTTGGACTCAGCA-1	VBW
TATTCATAAGGACGCA-1	VBW
TATTCCATAGCTGTTA-1	VBW
TATTGAATCTCACGCC-1	VBW
TCAAGGACCATCGCTC-1	VBW
TCAATATTGAGGAATG-1	VBW
TCACCTTACATTATGC-1	VBW
TCACGAACAGCATTAG-1	VBW
TCACGGCGTTGCCGCA-1	VBW
TCACTTGTTAGGCCAG-1	VBW
TCAGTCCGTTGCGGCT-1	VBW
TCATAGATGATCTGCC-1	VBW
TCATCTCACTTGTTCT-1	VBW
TCATTCTTAAGTTGGC-1	VBW
TCATTCTTGGTTATCC-1	VBW
TCCAACAGATTCCTTC-1	VBW
TCCAACAGTTCTGTCC-1	VBW
TCCAATAAGCCACTGT-1	VBW
TCCAGGTTCGGCGAAT-1	VBW
TCCGAACGTTGCGGAG-1	VBW
TCCGCCAGGCAGTCAA-1	VBW
TCCGCTGTGCTTAGGT-1	VBW
TCCGTGTCTTCGTAGA-1	VBW
TCCTCACGACCGTCCT-1	VBW
TCGACGAGTACGATAA-1	VBW
TCGACTGCTAATCCGA-1	VBW
TCGATCAAGGTTGTCT-1	VBW
TCGATCGCTCGATGTC-1	VBW
TCGCCGGATTGACCTC-1	VBW
TCGCGGTAACTCGTTG-1	VBW
TCGTCAGAACCTGTAA-1	VBW
TCTAACTTCGACATGC-1	VBW
TCTACACTCGGCAGTT-1	VBW
TCTACGCAGATACTTC-1	VBW
TCTACTGTATGGTACA-1	VBW
TCTAGGACTATGGCGA-1	VBW
TCTAGTAAGGCATAGC-1	VBW
TCTAGTCTTCGTCACT-1	VBW
TCTATGACTGACGCAA-1	VBW
TCTATTGGATAGAAGT-1	VBW
TCTGATAACGGACCTC-1	VBW
TCTGTACTGCATTCTG-1	VBW
TCTGTTAATTCTCCTT-1	VBW
TCTTAGGCTACCTCTA-1	VBW
TCTTAGGCTCTACATC-1	VBW
TCTTGCATACTAACTC-1	VBW
TCTTGCATCCGCTCTA-1	VBW
TGAAGAACGAACAGCA-1	VBW
TGACAGACTGAGTTAC-1	VBW
TGACCAGCACGGATCA-1	VBW
TGACTTCCTGCGTACT-1	VBW
TGAGCCAGTTCCTTCA-1	VBW
TGAGGCGTCGTTCCTA-1	VBW
TGAGGTGCTTCCGGTT-1	VBW
TGATGGTGAGTGGCTC-1	VBW
TGATGTCTGGAGTCTG-1	VBW
TGATTCACGCTTACAT-1	VBW
TGCAGACAATCTGTCT-1	VBW
TGCAGACAGGAAGTGC-1	VBW
TGCATTGCAGGATACT-1	VBW
TGCCGCTTGTCTCGGT-1	VBW
TGCCTACTGCGGAATG-1	VBW
TGCGATGTAGGCCGAG-1	VBW
TGCGCTCGTTAGCAGG-1	VBW
TGGCCATTGTCCGGCT-1	VBW
TGGCTGAATTAAGTCG-1	VBW
TGGTGCAGGCAGGTGA-1	VBW
TGGTTGGAGCCGCAAT-1	VBW
TGTACCGCATCCGGCG-1	VBW
TGTAGGTTATACGGCG-1	VBW
TGTAGTCCAATAGATT-1	VBW
TGTATCTGCAGAGTGG-1	VBW
TGTATGACAACCTATC-1	VBW
TGTCAATCGCATGGCG-1	VBW
TGTCCGCCGATCTGTA-1	VBW
TGTCCTAATAACGGAA-1	VBW
TGTCCTTGTTGGTATT-1	VBW
TGTCGAAGGTCGGCTT-1	VBW
TGTCTTCCGGTGCTCC-1	VBW
TGTTAACGCATGGATA-1	VBW
TGTTCGCATGTTAGCG-1	VBW
TGTTGCCGGAATGATC-1	VBW
TGTTGCTCGATGTCTG-1	VBW

## Sheet: 14-4_8B_V52L06-338_B1
Table 1
Barcode	VBW
AACATGATAGTGTATC-1	Ventral_body_wall
AACCATAGTGAGTTGC-1	Ventral_body_wall
AACCTCCGTAATTCTG-1	Ventral_body_wall
AACCTTACCAGCTTAC-1	Ventral_body_wall
AACTAGGCACAGGCTG-1	Ventral_body_wall
AACTCACGCATCGCCA-1	Ventral_body_wall
AACTGAAGTGGATGGT-1	Ventral_body_wall
AACTGCTATCTGCGGT-1	Ventral_body_wall
AACTTCGACCACTAGT-1	Ventral_body_wall
AAGAATCTATGATATC-1	Ventral_body_wall
AAGACTTGTCGGTCCT-1	Ventral_body_wall
AAGATAACTTGGAGCC-1	Ventral_body_wall
AAGCGAAGCCGCACGT-1	Ventral_body_wall
AAGGCGATCGCAACGG-1	Ventral_body_wall
AAGGCGCTCAGCGTCT-1	Ventral_body_wall
AAGGTGAGATCCACAT-1	Ventral_body_wall
AAGGTGCCAACCTAAG-1	Ventral_body_wall
AAGGTGGAAGCCACGC-1	Ventral_body_wall
AAGTACGTACCATCAC-1	Ventral_body_wall
AAGTTCAACTGGATTC-1	Ventral_body_wall
AATAGTGCCAACGGTC-1	Ventral_body_wall
AATCTGGATCAGGCAA-1	Ventral_body_wall
AATGAAGTCGGCCAGA-1	Ventral_body_wall
AATTCAAGCTTGGTTG-1	Ventral_body_wall
AATTCTCCAGCCTCGC-1	Ventral_body_wall
ACAAGTAGTGAGAAGT-1	Ventral_body_wall
ACAAGTTATTCAATTC-1	Ventral_body_wall
ACAATAAGTTACTCAG-1	Ventral_body_wall
ACAGAACCTCCAGTTC-1	Ventral_body_wall
ACATAGGTCTGGATAC-1	Ventral_body_wall
ACCAACTCTAATTACC-1	Ventral_body_wall
ACCAGAGCCTTATTCA-1	Ventral_body_wall
ACCGATGGCTGCATAG-1	Ventral_body_wall
ACCGATGTAAGCTGTA-1	Ventral_body_wall
ACCGGATATTAGTTGG-1	Ventral_body_wall
ACCGGTATCGGACGCC-1	Ventral_body_wall
ACCGTAGGAAGCACTA-1	Ventral_body_wall
ACCTCATCTGCAGGCA-1	Ventral_body_wall
ACCTCCAGGATATCTT-1	Ventral_body_wall
ACCTCCAGTTATGCGT-1	Ventral_body_wall
ACGAGGACGAAGACAT-1	Ventral_body_wall
ACGAGGACGTCGCATT-1	Ventral_body_wall
ACGAGTAACGCACCGA-1	Ventral_body_wall
ACGATTCCAGGCCTCC-1	Ventral_body_wall
ACGCCGTATTCCATTG-1	Ventral_body_wall
ACGCGTCGACCAGGAA-1	Ventral_body_wall
ACGGATGTTGGCAACA-1	Ventral_body_wall
ACGTGGTTCTCGGATA-1	Ventral_body_wall
ACGTTACAGTGCGAGG-1	Ventral_body_wall
ACTCGTTCGCCGTGAG-1	Ventral_body_wall
ACTGACGTCCAGCCTA-1	Ventral_body_wall
ACTTGTCCATTGTTCG-1	Ventral_body_wall
AGACTGTAGCTACTCC-1	Ventral_body_wall
AGATAATCCGTTCGGT-1	Ventral_body_wall
AGATCTATAAGGCTTC-1	Ventral_body_wall
AGATCTCCTTATCCGG-1	Ventral_body_wall
AGATGAATCTACTGTC-1	Ventral_body_wall
AGATGGCGTAACCAGA-1	Ventral_body_wall
AGATGTACCGATTGGT-1	Ventral_body_wall
AGCAAGGTCGTGTTCG-1	Ventral_body_wall
AGCAGGAGGCGATCGA-1	Ventral_body_wall
AGCCAGTCGATGCTAG-1	Ventral_body_wall
AGCCGCTCAAGTCTTG-1	Ventral_body_wall
AGCCTAAGTAGCACTG-1	Ventral_body_wall
AGCGACAGAATGAGCC-1	Ventral_body_wall
AGCGGTGCAGTACGGA-1	Ventral_body_wall
AGCGTGGCATGTCTCC-1	Ventral_body_wall
AGCGTGTAACCGTATT-1	Ventral_body_wall
AGCTACCTGTGGCGTT-1	Ventral_body_wall
AGCTACGTTCACGGTT-1	Ventral_body_wall
AGCTCAGATGAATCAT-1	Ventral_body_wall
AGCTGCCGAACGTCTA-1	Ventral_body_wall
AGCTGTTGTCCTGATC-1	Ventral_body_wall
AGCTTCTGCCGGTCAA-1	Ventral_body_wall
AGGAATCGTGAACCAT-1	Ventral_body_wall
AGGACGCCTGCGCTAC-1	Ventral_body_wall
AGGACGTAACGTGCTC-1	Ventral_body_wall
AGGACGTCCTGATACC-1	Ventral_body_wall
AGGATTCACGATGGAT-1	Ventral_body_wall
AGGCAAGGAGGCCTCG-1	Ventral_body_wall
AGGCATCCTATCTTAA-1	Ventral_body_wall
AGGCCTTGGTACCTGT-1	Ventral_body_wall
AGGTACAATGGCCTCG-1	Ventral_body_wall
AGGTACTTAGCATCTT-1	Ventral_body_wall
AGGTGACACCAATGCT-1	Ventral_body_wall
AGGTGATTCCTTATAA-1	Ventral_body_wall
AGGTTCTGCGTCGATT-1	Ventral_body_wall
AGTACCACGAGCTTGG-1	Ventral_body_wall
AGTATTCTGTATAGTT-1	Ventral_body_wall
AGTCTGCGGAATCTGC-1	Ventral_body_wall
AGTGCGGAATTCGAGC-1	Ventral_body_wall
AGTGTATGCGCCTTAC-1	Ventral_body_wall
AGTGTCTAACCGCCGT-1	Ventral_body_wall
AGTTAGCCGTCGAGGC-1	Ventral_body_wall
AGTTGGTATCTTATAC-1	Ventral_body_wall
ATAACGGTCTTGTAAT-1	Ventral_body_wall
ATAACTCGAAGTCCGC-1	Ventral_body_wall
ATAAGAACTCGTTAGA-1	Ventral_body_wall
ATACTAGACATACAGC-1	Ventral_body_wall
ATACTCTGTTCAGCGA-1	Ventral_body_wall
ATACTGGCTGGAACGC-1	Ventral_body_wall
ATAGCTAACTTCCATC-1	Ventral_body_wall
ATAGGCGGTTCAGGAA-1	Ventral_body_wall
ATAGTCTGCAACCAGC-1	Ventral_body_wall
ATAGTGACGCTGGTCT-1	Ventral_body_wall
ATAGTTACTGGCGAGC-1	Ventral_body_wall
ATCATTACGAGCACTC-1	Ventral_body_wall
ATCCACTTAGTAATCT-1	Ventral_body_wall
ATCCGTAGAACACCGC-1	Ventral_body_wall
ATCCTCAACCGACGCC-1	Ventral_body_wall
ATCCTGGAGCTTCAGG-1	Ventral_body_wall
ATCGATGAAGGTATGA-1	Ventral_body_wall
ATCGCATGTTACCTAC-1	Ventral_body_wall
ATCGGTCCTGTAATTA-1	Ventral_body_wall
ATCGTAGCGTCTTAAG-1	Ventral_body_wall
ATCTGACTAAGGAGTC-1	Ventral_body_wall
ATCTGATAATACTAAC-1	Ventral_body_wall
ATCTGGAATATTGTGC-1	Ventral_body_wall
ATCTTGATCATATGTC-1	Ventral_body_wall
ATCTTGTCATCTACGC-1	Ventral_body_wall
ATGACAGAGCTAACTA-1	Ventral_body_wall
ATGAGCTCGGAGGCCG-1	Ventral_body_wall
ATGAGTCAGACTGGAA-1	Ventral_body_wall
ATGATATTGAGTAACA-1	Ventral_body_wall
ATGATTGTATGATAAG-1	Ventral_body_wall
ATGCTCTTGACATAAT-1	Ventral_body_wall
ATGCTGACATAGGTGC-1	Ventral_body_wall
ATGGAGGCGTCGTTAT-1	Ventral_body_wall
ATGTACCTCAAGCCTC-1	Ventral_body_wall
ATGTAGCATTACCGCT-1	Ventral_body_wall
ATGTATAGTAGCAACT-1	Ventral_body_wall
ATGTCGAGCCTTGTTA-1	Ventral_body_wall
ATGTTCTTGCAGTCGT-1	Ventral_body_wall
ATGTTCTTGGTACTAT-1	Ventral_body_wall
ATTAGAAGTCCTGACA-1	Ventral_body_wall
ATTAGAAGTGAACGAA-1	Ventral_body_wall
ATTAGATTACAGGACC-1	Ventral_body_wall
ATTAGCTAAGTTGGTT-1	Ventral_body_wall
ATTATGGACGCCAAGT-1	Ventral_body_wall
ATTATGTTGATCCATT-1	Ventral_body_wall
ATTCCTTCGAGTCCTA-1	Ventral_body_wall
ATTGACCAGGTCGGAC-1	Ventral_body_wall
ATTGACCTATAACTAC-1	Ventral_body_wall
ATTGACGATGCGGCCA-1	Ventral_body_wall
ATTGATAACAGGATAG-1	Ventral_body_wall
ATTGCAGAGTTAGAGT-1	Ventral_body_wall
ATTGTCGCCGTGATGT-1	Ventral_body_wall
ATTGTTATCAGTCTTC-1	Ventral_body_wall
CAACCGGCGTCCTAGC-1	Ventral_body_wall
CAAGTGATGGCCTCTT-1	Ventral_body_wall
CAAGTGCGGACATCGG-1	Ventral_body_wall
CAATGACTAGCAATCT-1	Ventral_body_wall
CAATGGACTTACTTGT-1	Ventral_body_wall
CACCTCGTCCTAGTAT-1	Ventral_body_wall
CACGGCAGCGCACGAG-1	Ventral_body_wall
CACGTAGCGGTTACAT-1	Ventral_body_wall
CACTCATCCTCGTAGA-1	Ventral_body_wall
CACTGGTGGCTGGCGT-1	Ventral_body_wall
CAGACGATTAATCTAG-1	Ventral_body_wall
CAGACGGAAGACAACT-1	Ventral_body_wall
CAGACGTCCGCAGCCA-1	Ventral_body_wall
CAGAGCGAATGCTGCC-1	Ventral_body_wall
CAGAGGAACTTGACCG-1	Ventral_body_wall
CAGATAGTCAAGCCTA-1	Ventral_body_wall
CAGCATAATCACTCGA-1	Ventral_body_wall
CAGCTGTCACCGATCT-1	Ventral_body_wall
CATATTGTATCAGCTG-1	Ventral_body_wall
CATCAGCGTCAGCTGT-1	Ventral_body_wall
CATCAGGTAGGTGAAC-1	Ventral_body_wall
CATCTGGCACTGCGAC-1	Ventral_body_wall
CATCTGTTATTGACGC-1	Ventral_body_wall
CATGTCTGGCCACTAA-1	Ventral_body_wall
CATGTTGACAATCGAC-1	Ventral_body_wall
CCACCGACTATCGCAT-1	Ventral_body_wall
CCACGTATGCCGTAGC-1	Ventral_body_wall
CCACTACCTAAGCCTT-1	Ventral_body_wall
CCACTGTAGGATACGC-1	Ventral_body_wall
CCAGAAGTGCAGATAG-1	Ventral_body_wall
CCAGGACGTGCAAGTG-1	Ventral_body_wall
CCAGTGGTAACACGAC-1	Ventral_body_wall
CCATAGTGAACACTCA-1	Ventral_body_wall
CCATTCTTGTAGTGTA-1	Ventral_body_wall
CCGCAATATCGTTCAA-1	Ventral_body_wall
CCGCAGTTAGATCTAG-1	Ventral_body_wall
CCGCTCAGTCGATGAC-1	Ventral_body_wall
CCGGAGTTCATAGCGG-1	Ventral_body_wall
CCGGCATCACATACAA-1	Ventral_body_wall
CCGGTTGGAATGTATT-1	Ventral_body_wall
CCGTGATGACCTATCA-1	Ventral_body_wall
CCGTGCTGCACGGATT-1	Ventral_body_wall
CCTACGCTGAAGTATC-1	Ventral_body_wall
CCTACGGCGTATCCTC-1	Ventral_body_wall
CCTCGGCGGTAATATC-1	Ventral_body_wall
CCTCGGTTGTATTCTG-1	Ventral_body_wall
CCTCTACCACCGAGTA-1	Ventral_body_wall
CCTCTAGCCAACCTAC-1	Ventral_body_wall
CCTGCGGCACCACGAA-1	Ventral_body_wall
CCTGCTCCGCAACATT-1	Ventral_body_wall
CCTTAGTGTCGTGATC-1	Ventral_body_wall
CCTTCAGGTCCGTTAG-1	Ventral_body_wall
CCTTCATGACATTCAT-1	Ventral_body_wall
CCTTCTCACGGTCAGG-1	Ventral_body_wall
CGAAGTGAGCCTTGCG-1	Ventral_body_wall
CGAATCAACTCATTGC-1	Ventral_body_wall
CGAATCCTGCGACATT-1	Ventral_body_wall
CGACCAGCTTGTATAG-1	Ventral_body_wall
CGACTATCGTCTGTGC-1	Ventral_body_wall
CGAGCGCAATAATGAC-1	Ventral_body_wall
CGAGCGCACCAGTTGC-1	Ventral_body_wall
CGAGGACAATAGGATA-1	Ventral_body_wall
CGAGGATTCTGTGAAG-1	Ventral_body_wall
CGAGTCGACCGAATAA-1	Ventral_body_wall
CGATTGAAGACTGACA-1	Ventral_body_wall
CGCAAGAATACCGGCG-1	Ventral_body_wall
CGCAATGCCTATACGC-1	Ventral_body_wall
CGCACGAGCCTTCGGC-1	Ventral_body_wall
CGCACTAACAGATGCC-1	Ventral_body_wall
CGCCTTGGTCTAGATA-1	Ventral_body_wall
CGCCTTGTATTGTATT-1	Ventral_body_wall
CGCTAGGAGTTAATTA-1	Ventral_body_wall
CGCTCGAATAACAATT-1	Ventral_body_wall
CGCTCGAGATCAGAGG-1	Ventral_body_wall
CGGACCATGTAGTCAA-1	Ventral_body_wall
CGGAGCTATGTATCAG-1	Ventral_body_wall
CGGAGGTCCAGACATC-1	Ventral_body_wall
CGGATGTCTTCCGCTG-1	Ventral_body_wall
CGGCAAGTGCATAAGC-1	Ventral_body_wall
CGGCCGTGGTCCAAGG-1	Ventral_body_wall
CGGCTTCCGGATTGTA-1	Ventral_body_wall
CGGTCTCCAGGACCTG-1	Ventral_body_wall
CGGTCTCCGTTGGATC-1	Ventral_body_wall
CGGTTCTAAGCTAGAT-1	Ventral_body_wall
CGTAACCTGTCACGTT-1	Ventral_body_wall
CGTAGTATGTATTCAT-1	Ventral_body_wall
CGTAGTTAGATCAAGC-1	Ventral_body_wall
CGTAGTTCGGCCTGCC-1	Ventral_body_wall
CGTAGTTGGACCTTGG-1	Ventral_body_wall
CGTCACGGCGGTCATA-1	Ventral_body_wall
CGTCGGACTATCAGAA-1	Ventral_body_wall
CGTCTAGCATCAGTCG-1	Ventral_body_wall
CGTGTTGGACCGGCTC-1	Ventral_body_wall
CGTTACGACCACAGAC-1	Ventral_body_wall
CGTTGGTGCACGCCAC-1	Ventral_body_wall
CTAAGACGATCCAAGG-1	Ventral_body_wall
CTAAGGAGAATGTAGA-1	Ventral_body_wall
CTAAGTAATGACCTCC-1	Ventral_body_wall
CTAATTCAAGCAGAAC-1	Ventral_body_wall
CTACATTGCTCGAATG-1	Ventral_body_wall
CTACCAGTGCGTACCT-1	Ventral_body_wall
CTACGATATCTGGTGC-1	Ventral_body_wall
CTAGCAATTGTCGAGT-1	Ventral_body_wall
CTAGCACTTGAATACC-1	Ventral_body_wall
CTAGTTGTGCTGGCGT-1	Ventral_body_wall
CTATCCTTAATTCGGA-1	Ventral_body_wall
CTATCGTTGGTGTCTT-1	Ventral_body_wall
CTATGCTTCTACGGAT-1	Ventral_body_wall
CTATGTGCCTTGCTAC-1	Ventral_body_wall
CTATTAAGCGTGTATG-1	Ventral_body_wall
CTCACGCTCGTTGTTA-1	Ventral_body_wall
CTCCACAAGATAGACG-1	Ventral_body_wall
CTCCAGGATGCGTTCT-1	Ventral_body_wall
CTCCAGTGTCTAAGTA-1	Ventral_body_wall
CTCCATGCTGGTCTTC-1	Ventral_body_wall
CTCCGCTATTAGCGAC-1	Ventral_body_wall
CTCCGGATTAGGCTGT-1	Ventral_body_wall
CTCCTACGAGGCCAGA-1	Ventral_body_wall
CTCGGTGAATCATACA-1	Ventral_body_wall
CTGAACCACGGAAGTG-1	Ventral_body_wall
CTGAATCATAGTCGAC-1	Ventral_body_wall
CTGATTGCATGGCATC-1	Ventral_body_wall
CTGATTGCTCGCTGGA-1	Ventral_body_wall
CTGCGACAGAATCCAC-1	Ventral_body_wall
CTGCGGTCATCTCGAT-1	Ventral_body_wall
CTGGCTCAGACTAACG-1	Ventral_body_wall
CTGGCTCGGTTGCCGT-1	Ventral_body_wall
CTGTCAGGCTTAAGCT-1	Ventral_body_wall
CTGTGGATACCAGTCC-1	Ventral_body_wall
CTGTTCCAATAGCCTC-1	Ventral_body_wall
CTTCCGCTCCGGAGAT-1	Ventral_body_wall
CTTCGAATGTTCCATA-1	Ventral_body_wall
CTTCGTAATGCTTGCC-1	Ventral_body_wall
CTTGTCTACTTAAGAT-1	Ventral_body_wall
GAACAAGCTCGCACGT-1	Ventral_body_wall
GAACAGCGTATCGCTA-1	Ventral_body_wall
GAACGGCCTTCGTTCC-1	Ventral_body_wall
GAACTCTGTAACGCGG-1	Ventral_body_wall
GAAGCGAGACATTGAC-1	Ventral_body_wall
GAAGCGTCCGGTGGTA-1	Ventral_body_wall
GAAGGTTCTTGCGTTC-1	Ventral_body_wall
GAATACAGCTACATTA-1	Ventral_body_wall
GACAACATTAAGGCTT-1	Ventral_body_wall
GACAACTAGGCAGCAA-1	Ventral_body_wall
GACAAGCGGCGATGGA-1	Ventral_body_wall
GACAAGCTCGCAATGG-1	Ventral_body_wall
GACAATAGTGCTATCC-1	Ventral_body_wall
GACCAATTGAACTACG-1	Ventral_body_wall
GACCGTATAACGGAAC-1	Ventral_body_wall
GACCTACGGTACTGGA-1	Ventral_body_wall
GACCTCTTGGAAGTGG-1	Ventral_body_wall
GACGCTGTAACTACAG-1	Ventral_body_wall
GACGGTCTAGCGCCGG-1	Ventral_body_wall
GACTGTACAAGTGCCG-1	Ventral_body_wall
GACTTGCGCTGGCGCT-1	Ventral_body_wall
GAGCATCCAGGCTAGA-1	Ventral_body_wall
GAGCGATCACTGTCAC-1	Ventral_body_wall
GAGCTATTACCGCCAG-1	Ventral_body_wall
GAGCTCCTGACCGCAG-1	Ventral_body_wall
GAGCTGGTGATCTGCA-1	Ventral_body_wall
GAGGATCGTGGACAGC-1	Ventral_body_wall
GAGTCTGGTGCGCTAA-1	Ventral_body_wall
GAGTGCCTAACGGCCA-1	Ventral_body_wall
GATAATGTTGTACAGA-1	Ventral_body_wall
GATAGGACCGTCTATT-1	Ventral_body_wall
GATCACTCGTAGCTAG-1	Ventral_body_wall
GATCACTCGTTCTAAT-1	Ventral_body_wall
GATCCAAGACCAATCA-1	Ventral_body_wall
GATCCGTTATACTTGT-1	Ventral_body_wall
GATCGTAACTCGGCCA-1	Ventral_body_wall
GATGCCTAACAGGCAG-1	Ventral_body_wall
GATGGACAAGCGCTCG-1	Ventral_body_wall
GATTGAATTCGTTGCG-1	Ventral_body_wall
GCAACATGGTTGCCGC-1	Ventral_body_wall
GCAAGAATTCCGACCG-1	Ventral_body_wall
GCAAGACGCTCAGACC-1	Ventral_body_wall
GCAAGCTCCATACAAG-1	Ventral_body_wall
GCAATCGTTACAGTCA-1	Ventral_body_wall
GCACAGTGACATAGGC-1	Ventral_body_wall
GCACTCCGGTTGGAAG-1	Ventral_body_wall
GCACTCTAACGGATGC-1	Ventral_body_wall
GCAGGCCAATGTGCTG-1	Ventral_body_wall
GCAGGCCACGGCGTTA-1	Ventral_body_wall
GCAGGCTCGGCAACGC-1	Ventral_body_wall
GCATTACCGCTGAATT-1	Ventral_body_wall
GCCACGTTGGCCAAGT-1	Ventral_body_wall
GCCATAAGTTAACACT-1	Ventral_body_wall
GCCGAGATGACGGCCA-1	Ventral_body_wall
GCCGATTGTCGAATTA-1	Ventral_body_wall
GCCGGCTCGCTATGTC-1	Ventral_body_wall
GCCGTAACCTAAGGAA-1	Ventral_body_wall
GCCTATAGGATAGTAC-1	Ventral_body_wall
GCCTGTCGGCACCTTC-1	Ventral_body_wall
GCGAAGATCAGAACGA-1	Ventral_body_wall
GCGAAGATGCGTAAGG-1	Ventral_body_wall
GCGAAGGTACCGGATT-1	Ventral_body_wall
GCGAGCGACATTCCGT-1	Ventral_body_wall
GCGATCTTCCATGTGG-1	Ventral_body_wall
GCGATGTAGAATGTAT-1	Ventral_body_wall
GCGGCAATCTATGAAC-1	Ventral_body_wall
GCGTCGTAGGTAGTGC-1	Ventral_body_wall
GCGTCTTCGGACCGGA-1	Ventral_body_wall
GCGTGATAACAGGACA-1	Ventral_body_wall
GCTAACTGTAAGGTGA-1	Ventral_body_wall
GCTACCGTCCGAACGG-1	Ventral_body_wall
GCTCAAGAGGTTGAAT-1	Ventral_body_wall
GCTCCTGTGCCAGCGA-1	Ventral_body_wall
GCTCTGATTAGCTGTT-1	Ventral_body_wall
GCTGAACAAGCTCGGA-1	Ventral_body_wall
GCTTACCTTCCTTGGT-1	Ventral_body_wall
GCTTCGTAGCGTGGTC-1	Ventral_body_wall
GCTTCTCCGTGAGCTG-1	Ventral_body_wall
GCTTCTTACAGCGACG-1	Ventral_body_wall
GCTTGGCACTGACGCA-1	Ventral_body_wall
GCTTGGCTAACCTAGT-1	Ventral_body_wall
GGAAGGCTGGCCGATC-1	Ventral_body_wall
GGAATGTTGAATGGTT-1	Ventral_body_wall
GGAATTATCTATCAGG-1	Ventral_body_wall
GGACAGCGTAGACCGT-1	Ventral_body_wall
GGACGTGGCCAGGATT-1	Ventral_body_wall
GGACGTTGAAGCGTTC-1	Ventral_body_wall
GGAGCGAACAGTCAGA-1	Ventral_body_wall
GGCAGGTTAGCGTGGA-1	Ventral_body_wall
GGCATAGGAGTATGAC-1	Ventral_body_wall
GGCCTCCGTGCGCATG-1	Ventral_body_wall
GGCGCACTTCAACACC-1	Ventral_body_wall
GGCGCCTACGAATGAA-1	Ventral_body_wall
GGCGCCTAGTCTACGG-1	Ventral_body_wall
GGCGCCTCTAAGACCG-1	Ventral_body_wall
GGCTGACGGAACAACC-1	Ventral_body_wall
GGCTGGTGAGACTTGC-1	Ventral_body_wall
GGCTTGCCGCACTCTG-1	Ventral_body_wall
GGTAAGATGCCTTGCT-1	Ventral_body_wall
GGTAGGTAGCCAGTAT-1	Ventral_body_wall
GGTATGGACTATGGTG-1	Ventral_body_wall
GGTCCTTGTTCTTAAC-1	Ventral_body_wall
GGTGCGAGTGAAGTTG-1	Ventral_body_wall
GGTGCGCATAGACATC-1	Ventral_body_wall
GGTTAGATACTTCCTT-1	Ventral_body_wall
GGTTATAATCACGCTC-1	Ventral_body_wall
GGTTCCTCCGTGTCGT-1	Ventral_body_wall
GGTTCTATTCGCTGAA-1	Ventral_body_wall
GGTTGCGTACCAGAAG-1	Ventral_body_wall
GTAACATCTATCAGAT-1	Ventral_body_wall
GTAACCTGTTAGCTGA-1	Ventral_body_wall
GTAAGTGATGAGTCTG-1	Ventral_body_wall
GTAATAAGCACCAATG-1	Ventral_body_wall
GTAATGCTATGCGTCT-1	Ventral_body_wall
GTACATTGACAGCGAA-1	Ventral_body_wall
GTACCTCCGCAGCTCA-1	Ventral_body_wall
GTACTCGAGCGTGACA-1	Ventral_body_wall
GTACTTAGACCTCCTG-1	Ventral_body_wall
GTAGACGTGCCACCAT-1	Ventral_body_wall
GTAGGAGCTTGTAGCG-1	Ventral_body_wall
GTAGTCTACATTAGCA-1	Ventral_body_wall
GTATAACTGCGTTACA-1	Ventral_body_wall
GTATACGCGTATACCG-1	Ventral_body_wall
GTATGCACCTTCACGG-1	Ventral_body_wall
GTATGGACTAGTCGTA-1	Ventral_body_wall
GTATGGTCATCTAACT-1	Ventral_body_wall
GTATGTCCGCACCGAA-1	Ventral_body_wall
GTATGTCCTGCGGCCT-1	Ventral_body_wall
GTATGTCGCAGATAGG-1	Ventral_body_wall
GTATGTTGATGTATGA-1	Ventral_body_wall
GTATTAATCCTATCAT-1	Ventral_body_wall
GTATTATGCAACATGG-1	Ventral_body_wall
GTCACTAGGCATGGTG-1	Ventral_body_wall
GTCACTCGAAGGTCTT-1	Ventral_body_wall
GTCACTTACCATAATC-1	Ventral_body_wall
GTCACTTATCGGCGTA-1	Ventral_body_wall
GTCAGGATGCTGTTGA-1	Ventral_body_wall
GTCAGTGCTAATGGTC-1	Ventral_body_wall
GTCCTGAGCCTTACAG-1	Ventral_body_wall
GTCGCACGCAGAAGTG-1	Ventral_body_wall
GTCGCAGTTAGCATTC-1	Ventral_body_wall
GTCGCATCACAAGCAG-1	Ventral_body_wall
GTCGTAGATCACCAGG-1	Ventral_body_wall
GTCTAGAACGCAAGTC-1	Ventral_body_wall
GTCTAGTTGAGGCAGA-1	Ventral_body_wall
GTCTATCCATTCACAA-1	Ventral_body_wall
GTCTATGTTCGCGAGT-1	Ventral_body_wall
GTCTGACGCCACTCAC-1	Ventral_body_wall
GTCTGATTCGATTGCC-1	Ventral_body_wall
GTCTGTGGAGATTCCT-1	Ventral_body_wall
GTGAACGGAGCTTAGA-1	Ventral_body_wall
GTGAACTCCTGAGCTA-1	Ventral_body_wall
GTGCAAGATCGAGTCA-1	Ventral_body_wall
GTGCAATTACGCATTG-1	Ventral_body_wall
GTGGTAAGCCAAGATT-1	Ventral_body_wall
GTTAATGCCGCAGGCG-1	Ventral_body_wall
GTTATCGCACCTGACA-1	Ventral_body_wall
GTTCATTGCTGGCTGG-1	Ventral_body_wall
GTTCCAATGTGCTAAC-1	Ventral_body_wall
GTTCCGTAGGAAGCTC-1	Ventral_body_wall
GTTCCGTCCTTACCAT-1	Ventral_body_wall
GTTGCCGCGGTAGACA-1	Ventral_body_wall
GTTGCTCCACGGCTCC-1	Ventral_body_wall
GTTGCTGTTGCCTCAA-1	Ventral_body_wall
GTTGGCTGCATGTCGC-1	Ventral_body_wall
TAACTCGACGGTTATT-1	Ventral_body_wall
TAACTTGTGAACCGAA-1	Ventral_body_wall
TAAGAACGCACGTCTT-1	Ventral_body_wall
TAAGCCACCGAGTTCC-1	Ventral_body_wall
TAAGGTGCGAGTGGCT-1	Ventral_body_wall
TAAGTGGCTACCTCAC-1	Ventral_body_wall
TAATCTACATACTGTT-1	Ventral_body_wall
TAATTACCTCTAGACC-1	Ventral_body_wall
TAATTAGGAGCACGCA-1	Ventral_body_wall
TACAAGGTGCGACCGT-1	Ventral_body_wall
TACACTGACTTAGCTT-1	Ventral_body_wall
TACATAACCTTGAGTA-1	Ventral_body_wall
TACATACGGCAACGAG-1	Ventral_body_wall
TACCATTCAATGAGAA-1	Ventral_body_wall
TACCTCCGAGCACTAT-1	Ventral_body_wall
TACCTGTAACGGCGCT-1	Ventral_body_wall
TACGACTTGAACGGAG-1	Ventral_body_wall
TACGGAACGGAATAAC-1	Ventral_body_wall
TACGTACGACTGATCC-1	Ventral_body_wall
TACTAGACAGTAATGC-1	Ventral_body_wall
TACTAGTGGAGTGGCG-1	Ventral_body_wall
TACTCCGCCAGCGAAT-1	Ventral_body_wall
TAGACAGTCGGTCAGC-1	Ventral_body_wall
TAGACATGCCGAAGGC-1	Ventral_body_wall
TAGAGTCCGTTAACGC-1	Ventral_body_wall
TAGAGTGGCGCTATAG-1	Ventral_body_wall
TAGAGTTAATGACAAT-1	Ventral_body_wall
TAGCCGAAGCTCGTCA-1	Ventral_body_wall
TAGGAAGACGGCGAGC-1	Ventral_body_wall
TAGGCGCTGTCGACTA-1	Ventral_body_wall
TAGGCTCGTCTACACG-1	Ventral_body_wall
TAGTGATCCGACGTAC-1	Ventral_body_wall
TAGTGATCGAGTCGAC-1	Ventral_body_wall
TAGTTCCAATCTCCAG-1	Ventral_body_wall
TAGTTCGTAGGATTCC-1	Ventral_body_wall
TAGTTCTTGTATTCTG-1	Ventral_body_wall
TATCAGGAACGGTGTC-1	Ventral_body_wall
TATCCTGCCGTCTGCA-1	Ventral_body_wall
TATGACGAGTCTGCGA-1	Ventral_body_wall
TATGGACACCGTCGCC-1	Ventral_body_wall
TATGTCCAACCGTCCT-1	Ventral_body_wall
TATGTTGCCTCCAATC-1	Ventral_body_wall
TATTAAGTCGGTTGGC-1	Ventral_body_wall
TATTCCTTCGGCTGAG-1	Ventral_body_wall
TCAAGCATTCGATACC-1	Ventral_body_wall
TCAAGGCGGAGGCAGC-1	Ventral_body_wall
TCAATCTACTAGCGTG-1	Ventral_body_wall
TCAATTCTGGCGAAGA-1	Ventral_body_wall
TCACCACTCACGCTTG-1	Ventral_body_wall
TCACTAACCGATTAAC-1	Ventral_body_wall
TCACTAACGCAGCGGA-1	Ventral_body_wall
TCACTCGTACGGTCGA-1	Ventral_body_wall
TCACTGTCTTGATTCT-1	Ventral_body_wall
TCAGAATCGGTGTTCG-1	Ventral_body_wall
TCAGGATATTCGATGA-1	Ventral_body_wall
TCAGTCGTGGATGGTG-1	Ventral_body_wall
TCATAGATCACTGTGC-1	Ventral_body_wall
TCATCCTTGGTAACAT-1	Ventral_body_wall
TCATCTACGGCAGAAG-1	Ventral_body_wall
TCATCTGATCCTGGCG-1	Ventral_body_wall
TCATGAGGCACCATCT-1	Ventral_body_wall
TCATGCCGTAATTCTT-1	Ventral_body_wall
TCATGGACGAGTCTGT-1	Ventral_body_wall
TCCAACAGACGTGAGC-1	Ventral_body_wall
TCCAACATGCAACGCC-1	Ventral_body_wall
TCCAACGTGACATCTA-1	Ventral_body_wall
TCCAATTCTTAGACGC-1	Ventral_body_wall
TCCAGTTAAGACCGTT-1	Ventral_body_wall
TCCAGTTGAGTCTGAG-1	Ventral_body_wall
TCCGAATATGGAGTCT-1	Ventral_body_wall
TCCGAGACGTGCGTGG-1	Ventral_body_wall
TCCGATTCATGGCGCT-1	Ventral_body_wall
TCCGTCATACGGAGCA-1	Ventral_body_wall
TCCGTGTCGATAGCAA-1	Ventral_body_wall
TCCTACAGCCTTGTAT-1	Ventral_body_wall
TCCTATGACCGATCTT-1	Ventral_body_wall
TCCTCAGTCTGTCAGA-1	Ventral_body_wall
TCCTGAGTGCCATACT-1	Ventral_body_wall
TCCTGCCGTCACTTCT-1	Ventral_body_wall
TCGACGGCACAGCCTT-1	Ventral_body_wall
TCGCAACGGCCACCGT-1	Ventral_body_wall
TCGCACTTAACAGGTA-1	Ventral_body_wall
TCGCCACCTCGAAGTG-1	Ventral_body_wall
TCGCCGCTAGAATAGA-1	Ventral_body_wall
TCGCCTGCACAATGCC-1	Ventral_body_wall
TCGCGGTAGATGGAAG-1	Ventral_body_wall
TCGGAGAACAAGTGCT-1	Ventral_body_wall
TCGGTGCTTACCGCAG-1	Ventral_body_wall
TCGGTGTCATCCGTGG-1	Ventral_body_wall
TCGTATGTTCTTGTGA-1	Ventral_body_wall
TCGTGAACGTAGGCCA-1	Ventral_body_wall
TCGTGCCTTCGTCAGA-1	Ventral_body_wall
TCTACAACCTCCACTG-1	Ventral_body_wall
TCTACTATCACTTAGC-1	Ventral_body_wall
TCTGGTCCTTATCATG-1	Ventral_body_wall
TCTTACATGAATAACC-1	Ventral_body_wall
TCTTACTCCATAACCT-1	Ventral_body_wall
TCTTAGGACATGTTAA-1	Ventral_body_wall
TGAACTGCTCCTTGCC-1	Ventral_body_wall
TGAATGTTAATCTGCG-1	Ventral_body_wall
TGACCAGCAACGTGTC-1	Ventral_body_wall
TGAGACGTTACGCCGA-1	Ventral_body_wall
TGAGCTGAACGACAAG-1	Ventral_body_wall
TGAGGTAGGCGGTTCC-1	Ventral_body_wall
TGATCATGGTTAGATT-1	Ventral_body_wall
TGATTCACCAGTGGCT-1	Ventral_body_wall
TGATTCTAACCGTGAG-1	Ventral_body_wall
TGCAGAAGCCTCTTGA-1	Ventral_body_wall
TGCAGCTATGCGTGCA-1	Ventral_body_wall
TGCATAACTCCGCTTC-1	Ventral_body_wall
TGCATTCCTCTGGTCT-1	Ventral_body_wall
TGCCAATAAGTTGTTC-1	Ventral_body_wall
TGCCACAGTATCCTGC-1	Ventral_body_wall
TGCCACTTGGATCCAT-1	Ventral_body_wall
TGCCTACGAGTCAGAA-1	Ventral_body_wall
TGCGCACCATTATCAC-1	Ventral_body_wall
TGCGGACAGGCCTGCC-1	Ventral_body_wall
TGCGGAGCCTCCAGAC-1	Ventral_body_wall
TGCGGATCGACATTCG-1	Ventral_body_wall
TGCGGATCTGACTGCG-1	Ventral_body_wall
TGCGTTATGGAGTCCA-1	Ventral_body_wall
TGCGTTGCGTGGCTGT-1	Ventral_body_wall
TGCTACCGGTTGTCTA-1	Ventral_body_wall
TGCTACTCCTCGCAAC-1	Ventral_body_wall
TGCTAGGTTACTTCAC-1	Ventral_body_wall
TGCTATACTCCGAGTT-1	Ventral_body_wall
TGCTGTCTCGCTTAAC-1	Ventral_body_wall
TGCTTAGACCAACTGG-1	Ventral_body_wall
TGCTTAGTCTTAAGCT-1	Ventral_body_wall
TGGAAGACGGCTATGT-1	Ventral_body_wall
TGGAAGTCCGCCAGTA-1	Ventral_body_wall
TGGACTGAATACAGCA-1	Ventral_body_wall
TGGACTGGTGGCGATA-1	Ventral_body_wall
TGGATCCACGCCACAT-1	Ventral_body_wall
TGGATCGGCCGGTTGG-1	Ventral_body_wall
TGGCATGTATTCTTAC-1	Ventral_body_wall
TGGCGATAACGATTCA-1	Ventral_body_wall
TGGTAATTAGTTCAAC-1	Ventral_body_wall
TGGTACTTATCGAACC-1	Ventral_body_wall
TGGTTGAAGTTACGTG-1	Ventral_body_wall
TGTAGACCGCACGTAA-1	Ventral_body_wall
TGTAGGTTCTTGAACG-1	Ventral_body_wall
TGTATGCCTCCAATAA-1	Ventral_body_wall
TGTATGCTATGGTGAA-1	Ventral_body_wall
TGTCAATAAGACGTCA-1	Ventral_body_wall
TGTCGATCGAACTCAC-1	Ventral_body_wall
TGTCGCACAAGACACC-1	Ventral_body_wall
TGTCGTGCTACAACGT-1	Ventral_body_wall
TGTCTGCGAGTTCATT-1	Ventral_body_wall
TGTCTGCGTGCCTGGC-1	Ventral_body_wall
TGTTCCAACCGTCGTT-1	Ventral_body_wall

## Sheet: 14-5_4A_V52L18-371_A1
Table 1
Barcode	VBW
AACGCTCGTGGTCGAC-1	ventral body wall
AACGGCGAGTGCCGAG-1	ventral body wall
AAGACTGAAGCTTGTT-1	ventral body wall
AATGAACATGAAGAAC-1	ventral body wall
ACAACCATACCTCGAA-1	ventral body wall
ACAAGTTAGGCACGTA-1	ventral body wall
ACAATATTGTACCTCA-1	ventral body wall
ACATACGAAGATCTAG-1	ventral body wall
ACATGATTGGTGGCGG-1	ventral body wall
ACCTAAGACCGACGTA-1	ventral body wall
ACGCAATCCTTAGAAC-1	ventral body wall
ACGGCCATCTGCCTAA-1	ventral body wall
ACGGCCATGATACCTG-1	ventral body wall
ACGTCAGGTACCAGAT-1	ventral body wall
ACTAATAGGATGCCTG-1	ventral body wall
ACTAGATCTACTCAGA-1	ventral body wall
ACTTCAAGATTACGTA-1	ventral body wall
AGATCTAAGATCTATC-1	ventral body wall
AGCACGCCTTACCTGA-1	ventral body wall
AGCCGAATGACCTCGT-1	ventral body wall
AGGTTACAGTACAGCT-1	ventral body wall
AGGTTCCATAGTTAGC-1	ventral body wall
AGTACCGAATGATTGC-1	ventral body wall
AGTGCGAATTGTCGAC-1	ventral body wall
AGTGCTACGAGGTGTA-1	ventral body wall
AGTGTAAGAACGCCTT-1	ventral body wall
AGTTCGCTCCACGAAT-1	ventral body wall
AGTTGGACGCAAGGAA-1	ventral body wall
ATAAGCCGCTGAATCC-1	ventral body wall
ATCAAGACTGAGCGAC-1	ventral body wall
ATCAAGTGACTTACTG-1	ventral body wall
ATCAGATCAAGAGTAG-1	ventral body wall
ATCGTCAGCTGGAGAC-1	ventral body wall
ATCTTGTAGAACTTAG-1	ventral body wall
ATGCTGGCGGAGGCTC-1	ventral body wall
ATGTACGCATCTGCGG-1	ventral body wall
ATGTGCCGAGTTATGT-1	ventral body wall
ATTCAGCTAGTGTCGC-1	ventral body wall
CAATCTCGGTACTGCG-1	ventral body wall
CAATGCATTAATCAAC-1	ventral body wall
CACTGGACGCGTTCTG-1	ventral body wall
CAGACGTCAACCGATT-1	ventral body wall
CAGCGAGCCGTGCAGG-1	ventral body wall
CAGCTGTACTTGAATA-1	ventral body wall
CAGCTTACGCAGCCAT-1	ventral body wall
CAGGCCACGAATCGAT-1	ventral body wall
CATCTGCCAATCTGAT-1	ventral body wall
CATTACGTTCGAACCA-1	ventral body wall
CCGACAATGTCGAGCT-1	ventral body wall
CCGACCGGAGAATCCG-1	ventral body wall
CCGGAGGTTACGATGC-1	ventral body wall
CCGTAACTTGAATGGT-1	ventral body wall
CCTTAGTTCCTGCTAC-1	ventral body wall
CGACCACGGTCTCCGG-1	ventral body wall
CGAGGAAGTTAACCAG-1	ventral body wall
CGAGGATACCAGTGTC-1	ventral body wall
CGAGTCGCGTTACAAG-1	ventral body wall
CGGAGTCTGTAGCAGT-1	ventral body wall
CGGATTAATGAAGAGG-1	ventral body wall
CGGCAATGTCGCTTCA-1	ventral body wall
CGGCGATACTCACCAA-1	ventral body wall
CGGTTATGTAACCTAT-1	ventral body wall
CGGTTGGCGGTCCAAG-1	ventral body wall
CGTGTTGCATCCTCAC-1	ventral body wall
CTATGTGCAGGTTGTC-1	ventral body wall
CTATTCCGGCTCAGGT-1	ventral body wall
CTCGATCGAGTAACTT-1	ventral body wall
CTGAAGACTGCTGTAA-1	ventral body wall
CTTCACGAAGCGATAA-1	ventral body wall
CTTCCACGAGGCTAAT-1	ventral body wall
CTTCTGAGCTATTACG-1	ventral body wall
CTTGATGCGTAAGCCT-1	ventral body wall
CTTGGTAGACCAGATC-1	ventral body wall
GACTGATATTGTGACG-1	ventral body wall
GAGCGGCATAACATGC-1	ventral body wall
GAGGACCTTACAATCA-1	ventral body wall
GATAGACACGTAGCCA-1	ventral body wall
GCAACATTAACTACAT-1	ventral body wall
GCAAGAGTGGTCTAGA-1	ventral body wall
GCAGATTCGCCATATG-1	ventral body wall
GCAGCCTGGATATTGG-1	ventral body wall
GCGTAGCAATCGGTCC-1	ventral body wall
GCTCCTGTGCTCTGGT-1	ventral body wall
GCTGGTCGCCACTCTA-1	ventral body wall
GGAATCATGTAGAAGC-1	ventral body wall
GGCCGCCTTATGCAGC-1	ventral body wall
GGTTAATCGTAGACCA-1	ventral body wall
GGTTGATAGGATCAAG-1	ventral body wall
GTACAGTCCGGCTAGG-1	ventral body wall
GTATACCGCTCACTGC-1	ventral body wall
GTATACTGCCAACTCA-1	ventral body wall
GTCCAGAAGTCTACGC-1	ventral body wall
GTCGAGTAAGGATGCA-1	ventral body wall
GTCGCAACTATGATGG-1	ventral body wall
GTGAGGCAGGCCGAAG-1	ventral body wall
GTGCACGCGAGCTGTA-1	ventral body wall
GTGCACGTACAGGAAG-1	ventral body wall
GTTCCTTAGAGTTAAT-1	ventral body wall
GTTCTACCGTGACTCC-1	ventral body wall
TAAGAATAGGCTAGGC-1	ventral body wall
TAAGGTTGTACATGCG-1	ventral body wall
TACCGATATCTACACC-1	ventral body wall
TAGGCGCATTCCGTCA-1	ventral body wall
TAGTTCTGCAGCGGCT-1	ventral body wall
TATGAGACGCCGATAG-1	ventral body wall
TATTCGAGCTTCGAAG-1	ventral body wall
TATTGAGCACAGTGGT-1	ventral body wall
TCACGAACAGCATTAG-1	ventral body wall
TCAGATGAAGGCAACG-1	ventral body wall
TCCGTGCCGTATACCA-1	ventral body wall
TCCTATGACATAGGAT-1	ventral body wall
TCGCACAGTTGCTCCT-1	ventral body wall
TCGTCACGATCGAGTT-1	ventral body wall
TCGTCATCAGAAGCCA-1	ventral body wall
TCTACAGGTATCACTA-1	ventral body wall
TCTAGGTTGTTACATT-1	ventral body wall
TGAGGCCACTGCCATG-1	ventral body wall
TGCACGTGTCCACGAT-1	ventral body wall
TGCGGACCTCGTTGAG-1	ventral body wall
TGGTACGTCTTCGCTA-1	ventral body wall
TGGTTGGATTCCTTCG-1	ventral body wall
TGTACACGCCATACCA-1	ventral body wall
TGTAGTTCGCCAGGTT-1	ventral body wall
TGTATCTGCAGAGTGG-1	ventral body wall
TGTTAACGCATGGATA-1	ventral body wall

## Sheet: 14-5_6B_V52L18-371_B1
Table 1
Barcode	VBW
AACACTCGTGAGCTTC-1	Ventral_bodywall
AACAGGAGATGTAACG-1	Ventral_bodywall
AACATAGGAGGCGTCC-1	Ventral_bodywall
AACCGTTGTAGAGCTC-1	Ventral_bodywall
AACGCTGGAACATGCA-1	Ventral_bodywall
AAGACTCACGTCGCAG-1	Ventral_bodywall
AAGATTACCACGCAAC-1	Ventral_bodywall
AAGCAGTACACCTGAT-1	Ventral_bodywall
AAGCGACCGCCACTGG-1	Ventral_bodywall
AAGTCTCCGTGCTAAG-1	Ventral_bodywall
AATACATGGTTGACCA-1	Ventral_bodywall
AATACTAATGTTGCAT-1	Ventral_bodywall
AATACTGGCGTACTAT-1	Ventral_bodywall
AATTATTCGCTGGTGC-1	Ventral_bodywall
ACAATAAGTGACATTA-1	Ventral_bodywall
ACAGGACATGGAAGCC-1	Ventral_bodywall
ACAGGAGTAGGATAAG-1	Ventral_bodywall
ACATGTTGAATTGCAC-1	Ventral_bodywall
ACATTAGCATGCGATC-1	Ventral_bodywall
ACCAACAGTGGCGAAC-1	Ventral_bodywall
ACCTTCAAGTCGCAGC-1	Ventral_bodywall
ACGACTATGAGTAGCA-1	Ventral_bodywall
ACGATCGGAATGATAC-1	Ventral_bodywall
ACGGCCATCTGCCTAA-1	Ventral_bodywall
ACGGCCATGATACCTG-1	Ventral_bodywall
ACGGCCGTTATGCGAT-1	Ventral_bodywall
ACGTCATATCATGCAC-1	Ventral_bodywall
ACTAATAGGATGCCTG-1	Ventral_bodywall
ACTCAGGCAGTGAGGA-1	Ventral_bodywall
AGACAACGACTAGTAA-1	Ventral_bodywall
AGACCGGACTTCTGAG-1	Ventral_bodywall
AGACTCCTGCCGTGTA-1	Ventral_bodywall
AGATGATTGATGACTC-1	Ventral_bodywall
AGCAGGCGTCGCAATA-1	Ventral_bodywall
AGCCTCAGGAAGCATG-1	Ventral_bodywall
AGGACTAGGCGACGTC-1	Ventral_bodywall
AGGTTACAGTACAGCT-1	Ventral_bodywall
AGTACCACTGACGGCA-1	Ventral_bodywall
AGTATTGGCGAGCCTC-1	Ventral_bodywall
AGTGCTACGAGGTGTA-1	Ventral_bodywall
AGTGTCGTGGCGCCAC-1	Ventral_bodywall
AGTTGGACGCAAGGAA-1	Ventral_bodywall
ATAAGAACTCGTTAGA-1	Ventral_bodywall
ATAAGCCGCTGAATCC-1	Ventral_bodywall
ATACTATTCATACTCG-1	Ventral_bodywall
ATAGTTGGCGCTTCCT-1	Ventral_bodywall
ATCATGCTCGGAGGTA-1	Ventral_bodywall
ATCGTAGCGTCTTAAG-1	Ventral_bodywall
ATCTTGTAGAACTTAG-1	Ventral_bodywall
ATGAGCCACTGGTGGA-1	Ventral_bodywall
ATGCTGGCGGAGGCTC-1	Ventral_bodywall
ATGGAGCGTTCGAATG-1	Ventral_bodywall
ATGTGCTTGCGTAAGG-1	Ventral_bodywall
ATGTTCTAGCGAGCAA-1	Ventral_bodywall
ATTACCTTGCTCACAT-1	Ventral_bodywall
ATTATCGTGGACTACA-1	Ventral_bodywall
ATTCACGTTGAGGATC-1	Ventral_bodywall
ATTCACTGTTGCTTAG-1	Ventral_bodywall
ATTCCATTGTAATGTA-1	Ventral_bodywall
ATTCCGTCACCTACCA-1	Ventral_bodywall
CAACCGAACGAACGTG-1	Ventral_bodywall
CAAGCCTGTCGTTCAC-1	Ventral_bodywall
CAATGCATCACGGACT-1	Ventral_bodywall
CAATGCATTAATCAAC-1	Ventral_bodywall
CAATTCTATCTGACTA-1	Ventral_bodywall
CACCTCAGTGCGGCCG-1	Ventral_bodywall
CACGCCACCGAGGCCT-1	Ventral_bodywall
CACGGCTCAGGTAGTC-1	Ventral_bodywall
CACGTTGGCATTACAA-1	Ventral_bodywall
CACTGGCGCCGAACCT-1	Ventral_bodywall
CACTGTCTACCTAACC-1	Ventral_bodywall
CACTGTTAAGCGCAAT-1	Ventral_bodywall
CAGAGGCAACAGAACA-1	Ventral_bodywall
CAGCGAGTCATAACCT-1	Ventral_bodywall
CAGCTGTACTTGAATA-1	Ventral_bodywall
CAGTAGATGTTACGAG-1	Ventral_bodywall
CATCGCCTATACTATT-1	Ventral_bodywall
CCGAGCACGACCAAGC-1	Ventral_bodywall
CCGATACCTCGCGAAT-1	Ventral_bodywall
CCGCAGGAGTGGATCT-1	Ventral_bodywall
CCGGACTACGCCTTAA-1	Ventral_bodywall
CCGGCAGCTCCAATCG-1	Ventral_bodywall
CCGTAACAAGCCGTTA-1	Ventral_bodywall
CCTAGTATCGCATCAC-1	Ventral_bodywall
CCTCCAGAGGTCTTAA-1	Ventral_bodywall
CCTGGAAGCTATGAGG-1	Ventral_bodywall
CCTGGACTGTAGTGTT-1	Ventral_bodywall
CCTTGTCCAACCTATC-1	Ventral_bodywall
CGAAGACCGATTAATC-1	Ventral_bodywall
CGAATATGCCGATTAC-1	Ventral_bodywall
CGACCTCGTGTACTGA-1	Ventral_bodywall
CGAGCGGTCAGCGTCA-1	Ventral_bodywall
CGAGGAAGTTAACCAG-1	Ventral_bodywall
CGAGGATACCAGTGTC-1	Ventral_bodywall
CGCACTAGCCGACAAC-1	Ventral_bodywall
CGCTTGGAGGCCTACC-1	Ventral_bodywall
CGGAGGTCGCGTACTT-1	Ventral_bodywall
CGGAGTGGATCAATCC-1	Ventral_bodywall
CGGATTAATGAAGAGG-1	Ventral_bodywall
CGGATTGAACCTGTTG-1	Ventral_bodywall
CGGCGATACTCACCAA-1	Ventral_bodywall
CGGTAGTTCCTAGGCA-1	Ventral_bodywall
CGGTTGCTTATGTCGT-1	Ventral_bodywall
CGTAGTATGTATTCAT-1	Ventral_bodywall
CGTATCGCGTTCCTCA-1	Ventral_bodywall
CGTATCGTCAGTAGAA-1	Ventral_bodywall
CTACTGAGCGTTCATT-1	Ventral_bodywall
CTATCGGATGTACCTG-1	Ventral_bodywall
CTATTCTTGCGTCTTG-1	Ventral_bodywall
CTCATACCATTCCGGT-1	Ventral_bodywall
CTCCAACTCACTTAAT-1	Ventral_bodywall
CTCCTTATGTGCATCT-1	Ventral_bodywall
CTCGATAACGAATTGC-1	Ventral_bodywall
CTCGGATCGACAACGG-1	Ventral_bodywall
CTGAAGACTGCTGTAA-1	Ventral_bodywall
CTGAATTGCTCAGAGG-1	Ventral_bodywall
CTGCGATTATAACCAT-1	Ventral_bodywall
CTGCGATTGCGGATTC-1	Ventral_bodywall
CTGTACCTTCATGCAG-1	Ventral_bodywall
CTTCCACGAGGCTAAT-1	Ventral_bodywall
CTTCGAGGACTGAATT-1	Ventral_bodywall
CTTCGATGCCATGGAC-1	Ventral_bodywall
CTTCTAACGGACGACA-1	Ventral_bodywall
CTTGAGGCTGCGCTTG-1	Ventral_bodywall
CTTGTAACCGAGTAAG-1	Ventral_bodywall
GAACAGCGAATGTCGC-1	Ventral_bodywall
GAACAGGATCTAGACA-1	Ventral_bodywall
GAAGCCGTCCACATCG-1	Ventral_bodywall
GAATCCGAGCGATTAG-1	Ventral_bodywall
GACCAACGAACTTCTA-1	Ventral_bodywall
GACCAGATAGCAGGCA-1	Ventral_bodywall
GACGGATCACTTCAAG-1	Ventral_bodywall
GACTGATTGAAGGACC-1	Ventral_bodywall
GAGCCTGAGGCGCACG-1	Ventral_bodywall
GAGTCGTTACCTTAAT-1	Ventral_bodywall
GATCTTGTCCGATTGG-1	Ventral_bodywall
GCAATTCCGCCTGAAT-1	Ventral_bodywall
GCACGCTAGAATTAAG-1	Ventral_bodywall
GCAGCCTGGATATTGG-1	Ventral_bodywall
GCAGTGTTGCTGGTGA-1	Ventral_bodywall
GCAGTTCTTAGGCGAA-1	Ventral_bodywall
GCCACTGCAGCCTTCC-1	Ventral_bodywall
GCCAGAGGTGACTCGC-1	Ventral_bodywall
GCCTGGTAGCAGTATG-1	Ventral_bodywall
GCCTTCGAATCAGCAT-1	Ventral_bodywall
GCGAATCTGACATGAC-1	Ventral_bodywall
GCGAATGGCAGATACA-1	Ventral_bodywall
GCGGTTATGTGATTCT-1	Ventral_bodywall
GCGTAACGGACAGATT-1	Ventral_bodywall
GCGTCGGCTGCCGACA-1	Ventral_bodywall
GCTATCTAGGACCGCC-1	Ventral_bodywall
GCTCAACCAAGGAGCG-1	Ventral_bodywall
GCTCCTGTGCTCTGGT-1	Ventral_bodywall
GCTGAACAAGCTCGGA-1	Ventral_bodywall
GCTGTTGATAACTTGT-1	Ventral_bodywall
GGAACATAGTACAAGA-1	Ventral_bodywall
GGACCGGAGTCTATTG-1	Ventral_bodywall
GGACGTCGACTAGAGT-1	Ventral_bodywall
GGCCGCCTTATGCAGC-1	Ventral_bodywall
GGCGACTTATCAATCC-1	Ventral_bodywall
GGTAACTCCTAATGCC-1	Ventral_bodywall
GGTAGCGTACGCCACC-1	Ventral_bodywall
GGTGCAACTGGCAACG-1	Ventral_bodywall
GGTGTCGCACAATGAA-1	Ventral_bodywall
GGTTAATCGTAGACCA-1	Ventral_bodywall
GGTTCTGGTTGTATTG-1	Ventral_bodywall
GTAACCTGCCGCATTC-1	Ventral_bodywall
GTACTTCGCCATCTAT-1	Ventral_bodywall
GTATACTGCCAACTCA-1	Ventral_bodywall
GTATGCGACGGTCATA-1	Ventral_bodywall
GTCAACAGACTGAGTG-1	Ventral_bodywall
GTCACTGTTGGATAGA-1	Ventral_bodywall
GTCACTTAATTCGGCA-1	Ventral_bodywall
GTCAGCTGTAACTAAC-1	Ventral_bodywall
GTCAGGACTCAATGAT-1	Ventral_bodywall
GTCGAGTAAGGATGCA-1	Ventral_bodywall
GTCGAGTATCGCGATA-1	Ventral_bodywall
GTCGCAACTATGATGG-1	Ventral_bodywall
GTCGCACCATCCGATC-1	Ventral_bodywall
GTCTCGCATGTATGCC-1	Ventral_bodywall
GTCTTGCGTGCTATAG-1	Ventral_bodywall
GTCTTGTAGTTATGTT-1	Ventral_bodywall
GTGACATGGCCGTGCG-1	Ventral_bodywall
GTGCACGTACAGGAAG-1	Ventral_bodywall
GTGCCTCCACTGAGCA-1	Ventral_bodywall
GTGGATAAGAACATCT-1	Ventral_bodywall
GTGGCCGACAACTTGC-1	Ventral_bodywall
GTTAGACAATTCAATC-1	Ventral_bodywall
GTTAGTGAGCTATGCT-1	Ventral_bodywall
GTTATGCAAGTATTGC-1	Ventral_bodywall
GTTCCGTCCAAGCGCC-1	Ventral_bodywall
GTTCTACCGTGACTCC-1	Ventral_bodywall
TAACGAGTAAGACGCA-1	Ventral_bodywall
TAAGTGGAGCCGGTGA-1	Ventral_bodywall
TACCATGGAATCTTCC-1	Ventral_bodywall
TACCTCAAGAATTAGG-1	Ventral_bodywall
TACGTAGCTCCGAGAT-1	Ventral_bodywall
TACGTATGTTCATGAT-1	Ventral_bodywall
TACTTCACTCCTTAGG-1	Ventral_bodywall
TAGACATAATCGGTGG-1	Ventral_bodywall
TAGAGTGGTCCACGAT-1	Ventral_bodywall
TAGATGCGTCAGCACT-1	Ventral_bodywall
TAGCCAGTATTGCTTC-1	Ventral_bodywall
TAGCGTCAGCCGAACT-1	Ventral_bodywall
TAGCGTCTGACCATAC-1	Ventral_bodywall
TAGCTCGCTCGATCCA-1	Ventral_bodywall
TAGGCATCACTTCCTG-1	Ventral_bodywall
TAGGCGCATTCCGTCA-1	Ventral_bodywall
TAGGTGAACTATCGTC-1	Ventral_bodywall
TAGTGCCATTCCGCTC-1	Ventral_bodywall
TAGTGCTCGCTCCGAG-1	Ventral_bodywall
TAGTTCACATGTCGCT-1	Ventral_bodywall
TATCCTCGAGATTCTT-1	Ventral_bodywall
TATGAGACGCCGATAG-1	Ventral_bodywall
TATTCATAAGGACGCA-1	Ventral_bodywall
TATTCGTCAAGTGAAT-1	Ventral_bodywall
TATTGAGCACAGTGGT-1	Ventral_bodywall
TCAAGGACCATCGCTC-1	Ventral_bodywall
TCAAGTTGATGGAATT-1	Ventral_bodywall
TCACCGCTATTAACGT-1	Ventral_bodywall
TCAGTGACATAGGAGC-1	Ventral_bodywall
TCAGTGTTGACAGCTC-1	Ventral_bodywall
TCAGTTGCAAGCTTAT-1	Ventral_bodywall
TCATGGTTCGGTTAGG-1	Ventral_bodywall
TCATTCAAGGAGCCTG-1	Ventral_bodywall
TCCAATAAGCCACTGT-1	Ventral_bodywall
TCCAGGTTCGGCGAAT-1	Ventral_bodywall
TCCAGTACTAGACCAG-1	Ventral_bodywall
TCCGTGCCGTATACCA-1	Ventral_bodywall
TCCGTGTCTTCGTAGA-1	Ventral_bodywall
TCGAATCGTCGGATTC-1	Ventral_bodywall
TCGCCGGATTGACCTC-1	Ventral_bodywall
TCGCCGTGGCCTTGCA-1	Ventral_bodywall
TCTACAGGTATCACTA-1	Ventral_bodywall
TCTAGTAAGGCATAGC-1	Ventral_bodywall
TCTAGTCTTCGTCACT-1	Ventral_bodywall
TCTATGACTGACGCAA-1	Ventral_bodywall
TGACCAACGAATTACT-1	Ventral_bodywall
TGACCAGCACGGATCA-1	Ventral_bodywall
TGAGCCAGTTCCTTCA-1	Ventral_bodywall
TGAGGAACGTAGGATT-1	Ventral_bodywall
TGAGGTCGGAGTTAGG-1	Ventral_bodywall
TGCATTGCAGGATACT-1	Ventral_bodywall
TGCGAAGTAGGTATAC-1	Ventral_bodywall
TGCGATGTAGGCCGAG-1	Ventral_bodywall
TGCGGACCTCGTTGAG-1	Ventral_bodywall
TGCGGATCGGAGACCT-1	Ventral_bodywall
TGGCCATTGTCCGGCT-1	Ventral_bodywall
TGGCTCCAGTCCAGAC-1	Ventral_bodywall
TGGCTGAATTAAGTCG-1	Ventral_bodywall
TGGTACGTCTTCGCTA-1	Ventral_bodywall
TGGTATTACAACCGTG-1	Ventral_bodywall
TGGTTGAATGGATAAG-1	Ventral_bodywall
TGGTTGGAGCCGCAAT-1	Ventral_bodywall
TGGTTGGATTCCTTCG-1	Ventral_bodywall
TGTCAGAATGGCTCTG-1	Ventral_bodywall
TGTCCTAATAACGGAA-1	Ventral_bodywall

## Sheet: 14-6_5B_V52L19-098_B1
Table 1
Barcode	VBW
AACAGGATACTCTTAG-1	ventral_body_wall
AACATATGCACTTCTA-1	ventral_body_wall
AACTCAACTAATAGGT-1	ventral_body_wall
AACTGCAATTCCTAGA-1	ventral_body_wall
AACTTGCAATAGTACA-1	ventral_body_wall
AAGTTAGACACCGCGA-1	ventral_body_wall
AATAACGTAGATACTC-1	ventral_body_wall
AATCTGCCAGTAATTG-1	ventral_body_wall
ACAACGTTGGCCGTGC-1	ventral_body_wall
ACAATACTGCTACGTA-1	ventral_body_wall
ACAGAATCGCAGGACA-1	ventral_body_wall
ACAGCGAGCTCATCAC-1	ventral_body_wall
ACATCGACATTACACC-1	ventral_body_wall
ACATCTTCTATGGAGG-1	ventral_body_wall
ACCAACAGGATCGCAA-1	ventral_body_wall
ACCAACGATACATGAC-1	ventral_body_wall
ACCAATTGCCAGTACA-1	ventral_body_wall
ACCACTATTAGCGTGA-1	ventral_body_wall
ACCGAGCTTAATTAAT-1	ventral_body_wall
ACCTCCGCGTCGAGCA-1	ventral_body_wall
ACCTGTGAGTAAGATT-1	ventral_body_wall
ACGCAATATTGACCTT-1	ventral_body_wall
ACGGCGAGGATGCAAT-1	ventral_body_wall
ACGTGCTCACGGAGAA-1	ventral_body_wall
ACTAATCGAGCAACTG-1	ventral_body_wall
ACTACCGCGGACCTCC-1	ventral_body_wall
ACTCAGTGAGGACTTA-1	ventral_body_wall
ACTCCTACGATCGCCT-1	ventral_body_wall
ACTCTACCTATCGTTG-1	ventral_body_wall
ACTCTGGTACGAGCCG-1	ventral_body_wall
ACTTCAAGTCCTTATT-1	ventral_body_wall
AGACCTTGTTCACGGA-1	ventral_body_wall
AGACGGAACAATGAGG-1	ventral_body_wall
AGACGGCTCCTTACTT-1	ventral_body_wall
AGACGGTTATGACTCA-1	ventral_body_wall
AGACTCCATCCACCTT-1	ventral_body_wall
AGATAACTTACGGAGC-1	ventral_body_wall
AGCATGAGATGTGATT-1	ventral_body_wall
AGCCAGGACTTACGAC-1	ventral_body_wall
AGCCAGGATGACAATT-1	ventral_body_wall
AGCGCTAGCATCGAAT-1	ventral_body_wall
AGCGGTTAGTTCGCAT-1	ventral_body_wall
AGGCAACTGCTTATCT-1	ventral_body_wall
AGGTCCTGTAGGTTGA-1	ventral_body_wall
AGTCGTATTAGTCAGC-1	ventral_body_wall
AGTGACCTATTAGGAA-1	ventral_body_wall
AGTTATAACCGTATGT-1	ventral_body_wall
AGTTCCGATCCTGGTC-1	ventral_body_wall
ATACATCTCGAGGACT-1	ventral_body_wall
ATACGTACATAGTGTT-1	ventral_body_wall
ATAGGACGTCAAGCCA-1	ventral_body_wall
ATAGGACTCATATGGC-1	ventral_body_wall
ATAGTTCGAGCACGCA-1	ventral_body_wall
ATCACGTGGCACAACC-1	ventral_body_wall
ATCAGACAACCGCTTC-1	ventral_body_wall
ATCCGTCTCCGTTATC-1	ventral_body_wall
ATCGCAATCGGTTGGA-1	ventral_body_wall
ATCGCAGCACGATCGC-1	ventral_body_wall
ATCGCCACGATATGCG-1	ventral_body_wall
ATCGTATTGTATGCAG-1	ventral_body_wall
ATCTACAACTTCTGCA-1	ventral_body_wall
ATCTACCGCATGACTA-1	ventral_body_wall
ATCTCCTGAGCGGCTG-1	ventral_body_wall
ATCTGATAGCTGCAGA-1	ventral_body_wall
ATGACCATCTGGATGG-1	ventral_body_wall
ATGACCGTGCTGTCAG-1	ventral_body_wall
ATGATCCAGTATCTGT-1	ventral_body_wall
ATGCTGCGACCAACAG-1	ventral_body_wall
ATGCTGGACTTCACGC-1	ventral_body_wall
ATGTACAGGATGGCCT-1	ventral_body_wall
ATGTATCCTCCGTTAA-1	ventral_body_wall
ATTACTTCGCGATCGG-1	ventral_body_wall
ATTGTTATACAAGCCT-1	ventral_body_wall
CAACATTCAACGTTGG-1	ventral_body_wall
CAACGCGTTGTCACGT-1	ventral_body_wall
CAACGTGATGACCGTC-1	ventral_body_wall
CAAGGCCTATCGAGTG-1	ventral_body_wall
CAAGGTCACTCCAACA-1	ventral_body_wall
CAATCTAGTGCCGGAT-1	ventral_body_wall
CAATTGTTCGCTGGCA-1	ventral_body_wall
CACCTCCACCAATCGA-1	ventral_body_wall
CACCTTCCTCATCCGT-1	ventral_body_wall
CACTACAAGCATGTCA-1	ventral_body_wall
CACTACGTGGACTTCG-1	ventral_body_wall
CAGCGATGAGATCAGG-1	ventral_body_wall
CAGTTATGTATCGGTT-1	ventral_body_wall
CATATGACAGTGGTTG-1	ventral_body_wall
CATCAGCGAGCCTACG-1	ventral_body_wall
CATCGGATGTCTGCCT-1	ventral_body_wall
CATTGAAGGAGCCGCA-1	ventral_body_wall
CCAAGGATCGCTTGGC-1	ventral_body_wall
CCACCGCTCAGTAGAC-1	ventral_body_wall
CCAGGTGACTCCATTG-1	ventral_body_wall
CCATTCTAGCCTCATC-1	ventral_body_wall
CCGGCGAGTTATCATG-1	ventral_body_wall
CCGGCGCTGTGCTTGC-1	ventral_body_wall
CCGGCGTCGGCCGTTA-1	ventral_body_wall
CCGTGAGCCACTATAG-1	ventral_body_wall
CCTACGGTTGGTATTC-1	ventral_body_wall
CCTCGGAACCTACTCA-1	ventral_body_wall
CCTCTAGCCGGACAAT-1	ventral_body_wall
CCTGTTGAATCTAAGA-1	ventral_body_wall
CCTTAGCTGATTCCGG-1	ventral_body_wall
CGACTAGCTGCCGACA-1	ventral_body_wall
CGACTAGGACGACATC-1	ventral_body_wall
CGATGAATCAGGTGGA-1	ventral_body_wall
CGATGTCAACTTGGCC-1	ventral_body_wall
CGCACTTCTAGCGGCT-1	ventral_body_wall
CGCCTTGGTCGCTTAG-1	ventral_body_wall
CGGCGTGCACGGTACC-1	ventral_body_wall
CGTGAGTTCCAGCGAA-1	ventral_body_wall
CGTGCGTGGTGCCTGG-1	ventral_body_wall
CGTGGCTCTATCGCGG-1	ventral_body_wall
CGTTCCTCGCTTCTCG-1	ventral_body_wall
CGTTGGTGGAATTCGA-1	ventral_body_wall
CTAACACGCAGACCGA-1	ventral_body_wall
CTACGCGGCTATTGAG-1	ventral_body_wall
CTAGGCGGAGTATTAC-1	ventral_body_wall
CTAGGTTCCAACATCG-1	ventral_body_wall
CTAGTTCCAATCTTAG-1	ventral_body_wall
CTAGTTCTGGTGTAAC-1	ventral_body_wall
CTATACGAGCTCACTA-1	ventral_body_wall
CTCACCAGTGCGCAGT-1	ventral_body_wall
CTCATACTTATGAGGT-1	ventral_body_wall
CTCCATGGAAGATATT-1	ventral_body_wall
CTCCGTGCGAGGCGGT-1	ventral_body_wall
CTCGCATATCAACACG-1	ventral_body_wall
CTGAAGCTCCGGTTCA-1	ventral_body_wall
CTGAAGTATCGCGAGC-1	ventral_body_wall
CTGCCGAAGTAGCATC-1	ventral_body_wall
CTGGCCTGTAGCGGCA-1	ventral_body_wall
CTGGCCTGTTCTGGTT-1	ventral_body_wall
CTGGCCTTGACCAGAC-1	ventral_body_wall
CTGGTTAATCTAGTGC-1	ventral_body_wall
CTTACGATTCCACGTC-1	ventral_body_wall
CTTACGATTCTGGTTA-1	ventral_body_wall
CTTAGCCTGGTGAACG-1	ventral_body_wall
CTTCACTTATTGCTCC-1	ventral_body_wall
CTTCCACGTTGATCTG-1	ventral_body_wall
CTTCGTCATTGTGAAC-1	ventral_body_wall
GAAGTATTACTCTTGT-1	ventral_body_wall
GAAGTCGTTATCAGTA-1	ventral_body_wall
GAATTAGAAGCATCGT-1	ventral_body_wall
GACAGAACTAACCGAA-1	ventral_body_wall
GACAGACGGACAGAAC-1	ventral_body_wall
GACATCGCATCGGATG-1	ventral_body_wall
GACGTATTCAAGGAAT-1	ventral_body_wall
GACGTGAGACCTCGTC-1	ventral_body_wall
GACTAGAATCCACCGG-1	ventral_body_wall
GAGGCCATCTCACGAG-1	ventral_body_wall
GAGGCCTAGTGATGCT-1	ventral_body_wall
GAGGTGTATGCGAAGG-1	ventral_body_wall
GATCACCATATCATTG-1	ventral_body_wall
GATCCAATGACGTCAG-1	ventral_body_wall
GATCCACTACCTGCGG-1	ventral_body_wall
GATCCGGACTATGCCA-1	ventral_body_wall
GATCGCTGAATTCAGG-1	ventral_body_wall
GCAATCTACCGGAGAA-1	ventral_body_wall
GCACCTATTACAGCCT-1	ventral_body_wall
GCACTCGGCAGCGGCA-1	ventral_body_wall
GCAGATTCACGCGGCT-1	ventral_body_wall
GCCACTGCATCACGCA-1	ventral_body_wall
GCCAGACCGGTGCCGT-1	ventral_body_wall
GCCAGATGCCTGAACC-1	ventral_body_wall
GCCATTCTACTGGTCG-1	ventral_body_wall
GCCGGCGTCGGATTCT-1	ventral_body_wall
GCCTGGATGCACCGGC-1	ventral_body_wall
GCGAAGCGTATGGCAA-1	ventral_body_wall
GCGAATAGTGAAGTCC-1	ventral_body_wall
GCGTCGTATCTTATCC-1	ventral_body_wall
GCGTTCGTTCAAGCCA-1	ventral_body_wall
GCTACTTCCGGAATGC-1	ventral_body_wall
GCTAGGAACCGGTACT-1	ventral_body_wall
GCTCAAGTACTACCTT-1	ventral_body_wall
GCTCGCCGCATGCCTA-1	ventral_body_wall
GCTTCGCAATGCTCTA-1	ventral_body_wall
GCTTCTACCGGTTAAG-1	ventral_body_wall
GGAATGAAGGTGTATC-1	ventral_body_wall
GGACAGTACATCGCGT-1	ventral_body_wall
GGACGTTGTATGCCGA-1	ventral_body_wall
GGAGATCCGCGTGCGT-1	ventral_body_wall
GGAGCATCTGAGCTAG-1	ventral_body_wall
GGAGCGTTATTGGCGA-1	ventral_body_wall
GGAGTGAGCTGTCCGT-1	ventral_body_wall
GGCACGCTTACTCCTA-1	ventral_body_wall
GGCGCAGAGCTCCTGC-1	ventral_body_wall
GGCGGAGTCTAATCAA-1	ventral_body_wall
GGCTGAGCCTCAACGG-1	ventral_body_wall
GGTACCATGAAGACAG-1	ventral_body_wall
GGTAGACCAGAACGCT-1	ventral_body_wall
GGTCGCTCAGCGCCAG-1	ventral_body_wall
GGTGTCGGCGGTAGTC-1	ventral_body_wall
GGTTCAGACCGTAGTC-1	ventral_body_wall
GGTTGTCTGTCCGACC-1	ventral_body_wall
GTAACATGGTATTGTT-1	ventral_body_wall
GTAACATGGTCCATTG-1	ventral_body_wall
GTAATGGACCGCGACC-1	ventral_body_wall
GTACGAACGCCGAATG-1	ventral_body_wall
GTACGACAAGCACTAT-1	ventral_body_wall
GTACGCAATCGGTGCC-1	ventral_body_wall
GTACGCTCGGAGCGTG-1	ventral_body_wall
GTAGTTAGTATCTGTC-1	ventral_body_wall
GTATGCCAACATTCTT-1	ventral_body_wall
GTATTCTGATCTCATC-1	ventral_body_wall
GTCAACTCGCAGCGTT-1	ventral_body_wall
GTCACTACAGTAGATA-1	ventral_body_wall
GTCACTGTCCTTGGCG-1	ventral_body_wall
GTCATCCGGATTCCGG-1	ventral_body_wall
GTCGAGCGAGCTTAAT-1	ventral_body_wall
GTCGTAATGGTAAGAA-1	ventral_body_wall
GTCGTTCAACCATCCA-1	ventral_body_wall
GTCTGATATCATGCCT-1	ventral_body_wall
GTGACCTAAGATGTAC-1	ventral_body_wall
GTGACTAGTTCCTCGA-1	ventral_body_wall
GTGCAACTTAGGCTTC-1	ventral_body_wall
GTTAATCTGGACTATT-1	ventral_body_wall
GTTAGTTCCACCTCGG-1	ventral_body_wall
GTTCCGATCAATTGCG-1	ventral_body_wall
GTTCCGTGATGCGTAG-1	ventral_body_wall
GTTCGACGTAGGTAGG-1	ventral_body_wall
GTTGCCTACTGGAATA-1	ventral_body_wall
GTTGGTTATGAGCTGT-1	ventral_body_wall
TAACAGCAGGCTGCCT-1	ventral_body_wall
TAACGAGCCTTCGCCT-1	ventral_body_wall
TAACTGTACTGAGGAT-1	ventral_body_wall
TAAGAATATCGGCGCC-1	ventral_body_wall
TAAGCATCGCTCATAG-1	ventral_body_wall
TAAGTGAAGTCTGGAT-1	ventral_body_wall
TAATTGTCTACTGTTA-1	ventral_body_wall
TACCGCGTCGGTTCTG-1	ventral_body_wall
TACGACGTTAGGTGGA-1	ventral_body_wall
TACGCCTACCGTGGAA-1	ventral_body_wall
TACGTACAGTCCACCT-1	ventral_body_wall
TACTTAGACAACTCGC-1	ventral_body_wall
TAGAACCTGTTCACAT-1	ventral_body_wall
TAGAAGGTGGTCTGTA-1	ventral_body_wall
TAGCCGCATTCTACTG-1	ventral_body_wall
TAGTGAATGCTATTGG-1	ventral_body_wall
TAGTGACCATGATCCA-1	ventral_body_wall
TAGTGCTCTTCAGTGA-1	ventral_body_wall
TAGTTCGACGCATACT-1	ventral_body_wall
TATTCAGAGCCAGGTT-1	ventral_body_wall
TATTCGTGAGTGCGTT-1	ventral_body_wall
TATTGAGCTACCTAAC-1	ventral_body_wall
TCAACCGGCTTCTAGG-1	ventral_body_wall
TCAAGGCATAATGCTC-1	ventral_body_wall
TCAATCTAACAGTCGG-1	ventral_body_wall
TCACATTCCTGTCATA-1	ventral_body_wall
TCACCGGTCCGGAGAA-1	ventral_body_wall
TCACTAAGTGTAGGTT-1	ventral_body_wall
TCACTAATTGACAGGC-1	ventral_body_wall
TCACTACGATACTATT-1	ventral_body_wall
TCAGATCTGCCAGGTG-1	ventral_body_wall
TCAGTGCTTAAGCTTC-1	ventral_body_wall
TCATGGTTGGATCGCC-1	ventral_body_wall
TCCAATTAATCAGGAG-1	ventral_body_wall
TCCGCCTCTTCAACTC-1	ventral_body_wall
TCCGTGCTAAGGCGTA-1	ventral_body_wall
TCCTGAACATTGTTAC-1	ventral_body_wall
TCCTGACACTCGGCCT-1	ventral_body_wall
TCGCACGATGAACGTT-1	ventral_body_wall
TCGCCGTAGTCCAGGC-1	ventral_body_wall
TCGGACCAAGGCCAAG-1	ventral_body_wall
TCGGACGCGAATCTGT-1	ventral_body_wall
TCGTATCGGTTAATTC-1	ventral_body_wall
TCTACATAGGCCTTGA-1	ventral_body_wall
TCTGCGTCAGTTGGAG-1	ventral_body_wall
TCTTACATCGATACTG-1	ventral_body_wall
TCTTGCCGTATCGCTG-1	ventral_body_wall
TGAATGACGCTTGATC-1	ventral_body_wall
TGACGGCAATTCCGTC-1	ventral_body_wall
TGAGAACATTCTCAGC-1	ventral_body_wall
TGAGCAGACCTCGTCA-1	ventral_body_wall
TGAGGAATTATCCTTA-1	ventral_body_wall
TGAGGCACGGAACGAA-1	ventral_body_wall
TGAGGTAGTCGTATGG-1	ventral_body_wall
TGAGGTTAGTATTCAC-1	ventral_body_wall
TGATAGCGAAGCATAA-1	ventral_body_wall
TGCACGGCAGTCTTAC-1	ventral_body_wall
TGCAGATTATAAGAAT-1	ventral_body_wall
TGCGGAGGCAATAGAT-1	ventral_body_wall
TGCTATAATCACCGCT-1	ventral_body_wall
TGCTGTCTCGTCACCA-1	ventral_body_wall
TGCTGTTCCTTAGGAT-1	ventral_body_wall
TGGACTAGCACTTCTG-1	ventral_body_wall
TGGACTTCCGAGGTCG-1	ventral_body_wall
TGGATCTAGTTGTATG-1	ventral_body_wall
TGGCGAATGTCTTCGA-1	ventral_body_wall
TGGTCTGGATACGTTA-1	ventral_body_wall
TGGTTGGCACGGTATT-1	ventral_body_wall
TGTAATACTGCGTGCC-1	ventral_body_wall
TGTACCTTCAAGCTGG-1	ventral_body_wall
TGTCAAGTCTATTAAG-1	ventral_body_wall
TGTCACTCATAAGGAA-1	ventral_body_wall
TGTCAGATGAGTGGCG-1	ventral_body_wall
TGTCAGGTTAATGCAA-1	ventral_body_wall
TGTCCATGTATTCGCC-1	ventral_body_wall
TGTCCTTGGTACCATC-1	ventral_body_wall
TGTTAACGAGACATCG-1	ventral_body_wall
