# Supplementary material for: Hand1 gene replacement with Hand2 reveals overlap in function with unique occurrence of omphalocele and heart defects
Source: Development. 2025 Oct 14;152(19):dev204963. doi: 10.1242/dev.204963 (PMC12587295; doi:10.1242/dev.204963)
Supplement: Table S7. [file develop-152-204963-TableS7.xlsx]

## Sheet: combined_markers_diff_0.25.anno
gene	p_val	avg_log2FC	pct.1	pct.2	p_val_adj	cluster	id		biotype	description
Mylk	0	2.54346	0.795	0.219	0	smooth muscle 0	ENSMUSG00000022836.11		protein_coding	myosin, light polypeptide kinase [Source:MGI Symbol;Acc:MGI:894806]
Wnt5a	0	2.48901	0.746	0.185	0	0	ENSMUSG00000021994.15		protein_coding	wingless-type MMTV integration site family, member 5A [Source:MGI Symbol;Acc:MGI:98958]
Kcnd3	0	2.74927	0.614	0.104	0	0	ENSMUSG00000040896.16		protein_coding	potassium voltage-gated channel, Shal-related family, member 3 [Source:MGI Symbol;Acc:MGI:1928743]
Aldh1a1	0	2.95812	0.597	0.103	0	0	ENSMUSG00000053279.8		protein_coding	aldehyde dehydrogenase family 1, subfamily A1 [Source:MGI Symbol;Acc:MGI:1353450]
Dock9	1.0488e-267	2.38194	0.631	0.141	2.01485e-263	0	ENSMUSG00000025558.19		protein_coding	dedicator of cytokinesis 9 [Source:MGI Symbol;Acc:MGI:106321]
Tcf21	2.99665e-240	1.78954	0.765	0.254	5.75686e-236	0	ENSMUSG00000045680.8		protein_coding	transcription factor 21 [Source:MGI Symbol;Acc:MGI:1202715]
Ppp1r12b	1.39614e-224	2.30075	0.57	0.135	2.68212e-220	0	ENSMUSG00000073557.12		protein_coding	protein phosphatase 1, regulatory subunit 12B [Source:MGI Symbol;Acc:MGI:1916417]
Rdh10	4.16938e-224	2.16365	0.609	0.157	8.0098e-220	0	ENSMUSG00000025921.7		protein_coding	retinol dehydrogenase 10 (all-trans) [Source:MGI Symbol;Acc:MGI:1924238]
Lsp1	1.98911e-221	1.64209	0.804	0.335	3.82127e-217	0	ENSMUSG00000018819.10		protein_coding	lymphocyte specific 1 [Source:MGI Symbol;Acc:MGI:96832]
Rbp1	1.58838e-219	1.54349	0.869	0.436	3.05143e-215	0	ENSMUSG00000046402.10		protein_coding	retinol binding protein 1, cellular [Source:MGI Symbol;Acc:MGI:97876]
Aldh1a2	1.31334e-213	2.37601	0.534	0.121	2.52305e-209	0	ENSMUSG00000013584.5		protein_coding	aldehyde dehydrogenase family 1, subfamily A2 [Source:MGI Symbol;Acc:MGI:107928]
Pde5a	7.99246e-211	2.23499	0.564	0.142	1.53543e-206	0	ENSMUSG00000053965.10		protein_coding	phosphodiesterase 5A, cGMP-specific [Source:MGI Symbol;Acc:MGI:2651499]
Cnn1	3.41473e-210	2.55902	0.498	0.105	6.56003e-206	0	ENSMUSG00000001349.5		protein_coding	calponin 1 [Source:MGI Symbol;Acc:MGI:104979] smooth muscle s
Foxf1	3.19076e-207	2.32618	0.51	0.109	6.12976e-203	0	ENSMUSG00000042812.5		protein_coding	forkhead box F1 [Source:MGI Symbol;Acc:MGI:1347470]
Ptch1	1.18173e-203	2.04413	0.571	0.141	2.27021e-199	0	ENSMUSG00000021466.12		protein_coding	patched 1 [Source:MGI Symbol;Acc:MGI:105373]
Meis2	3.40098e-193	1.76434	0.716	0.273	6.53363e-189	0	ENSMUSG00000027210.20		protein_coding	Meis homeobox 2 [Source:MGI Symbol;Acc:MGI:108564]
Gfra1	4.09475e-186	2.81868	0.379	0.059	7.86641e-182	0	ENSMUSG00000025089.15		protein_coding	glial cell line derived neurotrophic factor family receptor alpha 1 [Source:MGI Symbol;Acc:MGI:1100842]
Colec10	4.5018e-186	2.48621	0.456	0.095	8.64842e-182	0	ENSMUSG00000038591.3		protein_coding	collectin sub-family member 10 [Source:MGI Symbol;Acc:MGI:3606482]
Lmo4	5.89589e-181	1.43551	0.81	0.381	1.13266e-176	0	ENSMUSG00000028266.17		protein_coding	LIM domain only 4 [Source:MGI Symbol;Acc:MGI:109360]
Actg2	9.58528e-180	1.57374	0.743	0.339	1.84143e-175	0	ENSMUSG00000059430.14		protein_coding	actin, gamma 2, smooth muscle, enteric [Source:MGI Symbol;Acc:MGI:104589]
Celf3	2.69792e-174	3.37431	0.292	0.031	5.18297e-170	0	ENSMUSG00000028137.9		protein_coding	CUGBP, Elav-like family member 3 [Source:MGI Symbol;Acc:MGI:1926034]
Psd	1.77099e-170	1.6205	0.702	0.29	3.40225e-166	0	ENSMUSG00000037126.16		protein_coding	pleckstrin and Sec7 domain containing [Source:MGI Symbol;Acc:MGI:1920978]
Cartpt	4.79254e-170	3.33335	0.305	0.038	9.20695e-166	0	ENSMUSG00000021647.7		protein_coding	CART prepropeptide [Source:MGI Symbol;Acc:MGI:1351330]
Elavl4	3.96071e-162	3.02757	0.305	0.04	7.60892e-158	0	ENSMUSG00000028546.17		protein_coding	ELAV like RNA binding protein 4 [Source:MGI Symbol;Acc:MGI:107427]
Myh11	1.69085e-160	2.53728	0.346	0.056	3.2483e-156	0	ENSMUSG00000018830.10		protein_coding	myosin, heavy polypeptide 11, smooth muscle [Source:MGI Symbol;Acc:MGI:102643]
Myocd	1.38251e-155	1.82046	0.564	0.186	2.65594e-151	0	ENSMUSG00000020542.18		protein_coding	myocardin [Source:MGI Symbol;Acc:MGI:2137495]
Gap43	3.99981e-153	1.98503	0.53	0.168	7.68403e-149	0	ENSMUSG00000047261.9		protein_coding	growth associated protein 43 [Source:MGI Symbol;Acc:MGI:95639]
Cadm1	1.80782e-152	2.5209	0.364	0.07	3.47301e-148	0	ENSMUSG00000032076.20		protein_coding	cell adhesion molecule 1 [Source:MGI Symbol;Acc:MGI:1889272]
Rgmb	3.31936e-146	2.1896	0.419	0.102	6.37682e-142	0	ENSMUSG00000048027.9		protein_coding	repulsive guidance molecule family member B [Source:MGI Symbol;Acc:MGI:1916049]
Foxf2	4.63349e-143	2.17615	0.388	0.086	8.90139e-139	0	ENSMUSG00000038402.2		protein_coding	forkhead box F2 [Source:MGI Symbol;Acc:MGI:1347479]
Ednrb	1.2222e-141	1.65501	0.572	0.205	2.34796e-137	0	ENSMUSG00000022122.15		protein_coding	endothelin receptor type B [Source:MGI Symbol;Acc:MGI:102720]
Ckb	6.5516e-131	1.998	0.427	0.118	1.25863e-126	0	ENSMUSG00000001270.9		protein_coding	creatine kinase, brain [Source:MGI Symbol;Acc:MGI:88407]
Dpysl3	1.7954e-130	1.68567	0.6	0.255	3.44915e-126	0	ENSMUSG00000024501.20		protein_coding	dihydropyrimidinase-like 3 [Source:MGI Symbol;Acc:MGI:1349762]
Col23a1	2.724e-129	2.34289	0.333	0.069	5.23307e-125	0	ENSMUSG00000063564.13		protein_coding	collagen, type XXIII, alpha 1 [Source:MGI Symbol;Acc:MGI:2653243]
Slitrk6	2.64291e-124	1.94685	0.405	0.109	5.0773e-120	0	ENSMUSG00000045871.5		protein_coding	SLIT and NTRK-like family, member 6 [Source:MGI Symbol;Acc:MGI:2443198]
Egln3	2.15858e-119	2.24955	0.323	0.07	4.14685e-115	0	ENSMUSG00000035105.5		protein_coding	egl-9 family hypoxia-inducible factor 3 [Source:MGI Symbol;Acc:MGI:1932288]
Acta2	4.59098e-112	0.935668	0.787	0.495	8.81973e-108	0	ENSMUSG00000035783.9		protein_coding	actin, alpha 2, smooth muscle, aorta [Source:MGI Symbol;Acc:MGI:87909]
Btg1	2.73317e-110	1.27472	0.638	0.293	5.2507e-106	0	ENSMUSG00000036478.8		protein_coding	BTG anti-proliferation factor 1 [Source:MGI Symbol;Acc:MGI:88215]
Nrp2	7.50668e-103	1.46878	0.534	0.222	1.44211e-98	0	ENSMUSG00000025969.15		protein_coding	neuropilin 2 [Source:MGI Symbol;Acc:MGI:1100492]
Fst	6.00659e-100	1.88095	0.487	0.205	1.15393e-95	0	ENSMUSG00000021765.9		protein_coding	follistatin [Source:MGI Symbol;Acc:MGI:95586]
Rbpms	1.19478e-95	1.34098	0.527	0.22	2.29529e-91	0	ENSMUSG00000031586.17		protein_coding	RNA binding protein gene with multiple splicing [Source:MGI Symbol;Acc:MGI:1334446]
Pakap	1.54567e-95	1.36031	0.514	0.211	2.96938e-91	0	ENSMUSG00000038729.24		protein_coding	paralemmin A kinase anchor protein [Source:MGI Symbol;Acc:MGI:5141924]
Fubp1	2.4317e-95	0.972232	0.775	0.46	4.67154e-91	0	ENSMUSG00000028034.15		protein_coding	far upstream element (FUSE) binding protein 1 [Source:MGI Symbol;Acc:MGI:1196294]
Isoc1	2.02398e-90	1.30031	0.596	0.303	3.88828e-86	0	ENSMUSG00000024601.9		protein_coding	isochorismatase domain containing 1 [Source:MGI Symbol;Acc:MGI:1913557]
Chst15	4.26672e-90	1.62356	0.414	0.15	8.19679e-86	0	ENSMUSG00000030930.14		protein_coding	carbohydrate sulfotransferase 15 [Source:MGI Symbol;Acc:MGI:1924840]
Tubb2b	4.91322e-90	1.41238	0.466	0.182	9.43878e-86	0	ENSMUSG00000045136.6		protein_coding	tubulin, beta 2B class IIB [Source:MGI Symbol;Acc:MGI:1920960]
Foxp1	2.49281e-87	1.2877	0.548	0.257	4.78894e-83	0	ENSMUSG00000030067.17		protein_coding	forkhead box P1 [Source:MGI Symbol;Acc:MGI:1914004]
Uchl1	1.2454e-86	1.69257	0.383	0.132	2.39254e-82	0	ENSMUSG00000029223.12		protein_coding	ubiquitin carboxy-terminal hydrolase L1 [Source:MGI Symbol;Acc:MGI:103149]
Sox12	8.5475e-86	0.958153	0.708	0.404	1.64206e-81	0	ENSMUSG00000051817.8		protein_coding	SRY (sex determining region Y)-box 12 [Source:MGI Symbol;Acc:MGI:98360]
Robo1	2.0119e-85	1.45641	0.445	0.174	3.86507e-81	0	ENSMUSG00000022883.11		protein_coding	roundabout guidance receptor 1 [Source:MGI Symbol;Acc:MGI:1274781]
Sox11	7.38201e-83	1.2995	0.556	0.27	1.41816e-78	0	ENSMUSG00000063632.6		protein_coding	SRY (sex determining region Y)-box 11 [Source:MGI Symbol;Acc:MGI:98359]
Gucy1b1	1.72091e-81	1.4838	0.431	0.172	3.30604e-77	0	ENSMUSG00000028005.13		protein_coding	guanylate cyclase 1, soluble, beta 1 [Source:MGI Symbol;Acc:MGI:1860604]
Mab21l2	6.95277e-81	1.08832	0.592	0.291	1.3357e-76	0	ENSMUSG00000057777.4		protein_coding	mab-21-like 2 [Source:MGI Symbol;Acc:MGI:1346022]
H2afy2	2.07663e-80	1.09719	0.603	0.311	3.98941e-76	0	.		.	.
Col14a1	1.19151e-78	1.63566	0.47	0.219	2.28901e-74	0	ENSMUSG00000022371.16		protein_coding	collagen, type XIV, alpha 1 [Source:MGI Symbol;Acc:MGI:1341272]
Bzw2	6.1184e-77	0.79481	0.774	0.474	1.17541e-72	0	ENSMUSG00000020547.5		protein_coding	basic leucine zipper and W2 domains 2 [Source:MGI Symbol;Acc:MGI:1914162]
Smoc2	1.77783e-71	1.05384	0.592	0.321	3.41538e-67	0	ENSMUSG00000023886.10		protein_coding	SPARC related modular calcium binding 2 [Source:MGI Symbol;Acc:MGI:1929881]
H1fx	2.63838e-71	1.00195	0.606	0.327	5.0686e-67	0	.		.	.
Tmeff1	3.52714e-71	1.18996	0.482	0.219	6.776e-67	0	ENSMUSG00000028347.14		protein_coding	transmembrane protein with EGF-like and two follistatin-like domains 1 [Source:MGI Symbol;Acc:MGI:1926810]
Myh10	1.07139e-69	0.786924	0.76	0.476	2.05825e-65	0	ENSMUSG00000020900.15		protein_coding	myosin, heavy polypeptide 10, non-muscle [Source:MGI Symbol;Acc:MGI:1930780]
Hist1h4h	1.56553e-62	0.796555	0.701	0.431	3.00754e-58	0	.		.	.
Igf2bp2	1.63951e-62	0.846288	0.668	0.401	3.14966e-58	0	ENSMUSG00000033581.17		protein_coding	insulin-like growth factor 2 mRNA binding protein 2 [Source:MGI Symbol;Acc:MGI:1890358]
Srsf3	3.05678e-61	0.845353	0.647	0.381	5.87239e-57	0	ENSMUSG00000071172.13		protein_coding	serine and arginine-rich splicing factor 3 [Source:MGI Symbol;Acc:MGI:98285]
Myl9	3.18796e-58	0.874325	0.566	0.315	6.12438e-54	0	ENSMUSG00000067818.6		protein_coding	myosin, light polypeptide 9, regulatory [Source:MGI Symbol;Acc:MGI:2138915]
S100a11	1.02014e-83	1.41896	0.549	0.258	1.95979e-79	epitheilium ECM 1	ENSMUSG00000027907.4		protein_coding	S100 calcium binding protein A11 [Source:MGI Symbol;Acc:MGI:1338798]
Gabrp	3.55544e-66	1.2842	0.473	0.215	6.83036e-62	1	ENSMUSG00000020159.8		protein_coding	gamma-aminobutyric acid (GABA) A receptor, pi [Source:MGI Symbol;Acc:MGI:2387597]
Peg3	1.07469e-65	0.597367	0.969	0.713	2.06459e-61	MESENTARY & ST 1	ENSMUSG00000002265.17		protein_coding	paternally expressed 3 [Source:MGI Symbol;Acc:MGI:104748] MESENTARY & SEPTUM TRANSVERSUM
P4ha2	2.1914e-60	0.71657	0.678	0.366	4.2099e-56	1	ENSMUSG00000018906.14		protein_coding	procollagen-proline, 2-oxoglutarate 4-dioxygenase (proline 4-hydroxylase), alpha II polypeptide [Source:MGI Symbol;Acc:MGI:894286]
Rcn3	2.18364e-50	0.557892	0.783	0.512	4.195e-46	1	ENSMUSG00000019539.11		protein_coding	reticulocalbin 3, EF-hand calcium binding domain [Source:MGI Symbol;Acc:MGI:1277122]
Pcolce	1.18314e-42	0.501234	0.748	0.477	2.27294e-38	1	ENSMUSG00000029718.14		protein_coding	procollagen C-endopeptidase enhancer protein [Source:MGI Symbol;Acc:MGI:105099]
Lum	3.35297e-38	0.301913	0.835	0.557	6.44138e-34	MESENTARY & ST 1	ENSMUSG00000036446.5		protein_coding	lumican [Source:MGI Symbol;Acc:MGI:109347] MESENTARY & ST
Anxa2	1.97401e-36	0.438179	0.87	0.619	3.79227e-32	1	ENSMUSG00000032231.14		protein_coding	annexin A2 [Source:MGI Symbol;Acc:MGI:88246]
S100a6	0	2.64875	0.929	0.274	0	Myofibroblasts 2	ENSMUSG00000001025.8		protein_coding	S100 calcium binding protein A6 (calcyclin) [Source:MGI Symbol;Acc:MGI:1339467]
Gpx3	0	2.46453	0.941	0.331	0	CONFIRMED 2	ENSMUSG00000018339.11		protein_coding	glutathione peroxidase 3 [Source:MGI Symbol;Acc:MGI:105102]
P4ha21	0	2.35795	0.939	0.331	0	2	.		.	.
Rcn31	0	2.00512	0.98	0.487	0	2	.		.	.
Lum1	0	2.06935	0.989	0.539	0	2	.		.	.
Dcn	0	1.89383	0.996	0.556	0	2	ENSMUSG00000019929.16		protein_coding	decorin [Source:MGI Symbol;Acc:MGI:94872]
Fn1	0	2.14519	0.998	0.605	0	2	ENSMUSG00000026193.15		protein_coding	fibronectin 1 [Source:MGI Symbol;Acc:MGI:95566]
Postn	6.92776e-307	2.38096	0.863	0.26	1.33089e-302	2	ENSMUSG00000027750.16		protein_coding	periostin, osteoblast specific factor [Source:MGI Symbol;Acc:MGI:1926321]
Col5a1	2.40547e-301	1.87457	0.977	0.525	4.62115e-297	2	ENSMUSG00000026837.16		protein_coding	collagen, type V, alpha 1 [Source:MGI Symbol;Acc:MGI:88457]
Crip1	2.83587e-301	2.80507	0.764	0.186	5.44799e-297	2	ENSMUSG00000006360.11		protein_coding	cysteine-rich protein 1 (intestinal) [Source:MGI Symbol;Acc:MGI:88501]
Pcolce1	3.46179e-298	2.0158	0.96	0.449	6.65045e-294	2	.		.	.
Col6a3	1.9279e-290	2.1845	0.909	0.355	3.70368e-286	2	ENSMUSG00000048126.16		protein_coding	collagen, type VI, alpha 3 [Source:MGI Symbol;Acc:MGI:88461]
Prss35	3.82683e-272	2.47264	0.762	0.205	7.35172e-268	2	ENSMUSG00000033491.13		protein_coding	protease, serine 35 [Source:MGI Symbol;Acc:MGI:2444800]
Col5a2	3.14971e-246	1.59962	0.972	0.589	6.0509e-242	2	ENSMUSG00000026042.16		protein_coding	collagen, type V, alpha 2 [Source:MGI Symbol;Acc:MGI:88458]
Anxa21	1.1894e-230	1.45592	0.987	0.607	2.28496e-226	2	.		.	.
Col6a2	1.59769e-216	1.58022	0.949	0.591	3.06933e-212	2	ENSMUSG00000020241.13		protein_coding	collagen, type VI, alpha 2 [Source:MGI Symbol;Acc:MGI:88460]
Kdelr3	3.88295e-210	2.04629	0.723	0.221	7.45954e-206	2	ENSMUSG00000010830.8		protein_coding	KDEL (Lys-Asp-Glu-Leu) endoplasmic reticulum protein retention receptor 3 [Source:MGI Symbol;Acc:MGI:2145953]
Fmod	1.29315e-206	2.55155	0.587	0.137	2.48428e-202	2	ENSMUSG00000041559.7		protein_coding	fibromodulin [Source:MGI Symbol;Acc:MGI:1328364]
Col6a1	1.21517e-204	1.62662	0.91	0.496	2.33446e-200	2	ENSMUSG00000001119.7		protein_coding	collagen, type VI, alpha 1 [Source:MGI Symbol;Acc:MGI:88459]
Cthrc1	1.91137e-199	2.0402	0.697	0.213	3.67193e-195	2	ENSMUSG00000054196.7		protein_coding	collagen triple helix repeat containing 1 [Source:MGI Symbol;Acc:MGI:1915838]
Col4a6	8.9792e-195	2.08291	0.651	0.18	1.72499e-190	2	ENSMUSG00000031273.16		protein_coding	collagen, type IV, alpha 6 [Source:MGI Symbol;Acc:MGI:2152695]
Adamts2	1.84517e-189	1.97729	0.661	0.186	3.54476e-185	2	ENSMUSG00000036545.9		protein_coding	a disintegrin-like and metallopeptidase (reprolysin type) with thrombospondin type 1 motif, 2 [Source:MGI Symbol;Acc:MGI:1347356]
Lmna	1.9577e-188	1.82729	0.757	0.27	3.76093e-184	2	ENSMUSG00000028063.15		protein_coding	lamin A [Source:MGI Symbol;Acc:MGI:96794]
Peg31	6.16521e-186	1.1756	0.994	0.718	1.1844e-181	2	.		.	.
Ahnak	6.36525e-185	1.43047	0.942	0.576	1.22283e-180	2	ENSMUSG00000069833.13		protein_coding	AHNAK nucleoprotein (desmoyokin) [Source:MGI Symbol;Acc:MGI:1316648]
Lgals1	4.24545e-181	1.64619	0.836	0.391	8.15593e-177	2	ENSMUSG00000068220.6		protein_coding	lectin, galactose binding, soluble 1 [Source:MGI Symbol;Acc:MGI:96777]
Creb3l1	5.5752e-175	1.73336	0.756	0.288	1.07105e-170	2	ENSMUSG00000027230.9		protein_coding	cAMP responsive element binding protein 3-like 1 [Source:MGI Symbol;Acc:MGI:1347062]
Man1a	5.29886e-173	2.01182	0.628	0.186	1.01796e-168	2	ENSMUSG00000003746.16		protein_coding	mannosidase 1, alpha [Source:MGI Symbol;Acc:MGI:104677]
Cbln1	2.88465e-170	2.68233	0.418	0.073	5.5417e-166	2	ENSMUSG00000031654.16		protein_coding	cerebellin 1 precursor protein [Source:MGI Symbol;Acc:MGI:88281]
Tac2	4.82587e-170	2.45806	0.582	0.16	9.27098e-166	2	ENSMUSG00000025400.11		protein_coding	tachykinin 2 [Source:MGI Symbol;Acc:MGI:98476]
Ckap4	8.2554e-168	1.68723	0.78	0.347	1.58594e-163	2	ENSMUSG00000046841.5		protein_coding	cytoskeleton-associated protein 4 [Source:MGI Symbol;Acc:MGI:2444926]
App	3.91779e-166	1.16539	0.954	0.656	7.52647e-162	2	ENSMUSG00000022892.11		protein_coding	amyloid beta (A4) precursor protein [Source:MGI Symbol;Acc:MGI:88059]
Cd248	5.80028e-164	1.50741	0.836	0.395	1.11429e-159	2	ENSMUSG00000056481.7		protein_coding	CD248 antigen, endosialin [Source:MGI Symbol;Acc:MGI:1917695]
Col18a1	1.3567e-163	1.92653	0.635	0.199	2.60636e-159	2	ENSMUSG00000001435.15		protein_coding	collagen, type XVIII, alpha 1 [Source:MGI Symbol;Acc:MGI:88451]
Copz2	2.60246e-162	1.77211	0.699	0.254	4.99959e-158	2	ENSMUSG00000018672.15		protein_coding	coatomer protein complex, subunit zeta 2 [Source:MGI Symbol;Acc:MGI:1929008]
Zim1	1.89027e-156	1.72902	0.704	0.261	3.6314e-152	2	ENSMUSG00000002266.17		protein_coding	zinc finger, imprinted 1 [Source:MGI Symbol;Acc:MGI:1341879]
Lhfpl2	2.77457e-155	2.00112	0.555	0.151	5.33022e-151	2	ENSMUSG00000045312.12		protein_coding	lipoma HMGIC fusion partner-like 2 [Source:MGI Symbol;Acc:MGI:2145236]
Fkbp10	6.72232e-154	1.53989	0.788	0.362	1.29143e-149	2	ENSMUSG00000001555.10		protein_coding	FK506 binding protein 10 [Source:MGI Symbol;Acc:MGI:104769]
Gja1	4.02918e-146	1.73232	0.686	0.268	7.74047e-142	2	ENSMUSG00000050953.10		protein_coding	gap junction protein, alpha 1 [Source:MGI Symbol;Acc:MGI:95713]
P4ha1	4.32902e-146	1.62079	0.739	0.317	8.31648e-142	2	ENSMUSG00000019916.14		protein_coding	procollagen-proline, 2-oxoglutarate 4-dioxygenase (proline 4-hydroxylase), alpha 1 polypeptide [Source:MGI Symbol;Acc:MGI:97463]
Crtap	5.5539e-146	1.69243	0.67	0.248	1.06696e-141	2	ENSMUSG00000032431.6		protein_coding	cartilage associated protein [Source:MGI Symbol;Acc:MGI:1891221]
Tbx20	1.77102e-142	2.88622	0.3	0.04	3.4023e-138	2	ENSMUSG00000031965.15		protein_coding	T-box 20 [Source:MGI Symbol;Acc:MGI:1888496]
Col4a5	5.49992e-141	1.78929	0.62	0.214	1.05659e-136	2	ENSMUSG00000031274.16		protein_coding	collagen, type IV, alpha 5 [Source:MGI Symbol;Acc:MGI:88456]
Tmem132c	1.11515e-138	2.10695	0.486	0.128	2.14231e-134	2	ENSMUSG00000034324.16		protein_coding	transmembrane protein 132C [Source:MGI Symbol;Acc:MGI:2443061]
Tgfb3	5.07108e-137	1.87458	0.563	0.178	9.74205e-133	2	ENSMUSG00000021253.7		protein_coding	transforming growth factor, beta 3 [Source:MGI Symbol;Acc:MGI:98727]
Nup62cl	3.91827e-133	2.86448	0.294	0.042	7.52739e-129	2	ENSMUSG00000072944.11		protein_coding	nucleoporin 62 C-terminal like [Source:MGI Symbol;Acc:MGI:2685565]
Kdelr2	8.71377e-133	1.34304	0.819	0.438	1.674e-128	2	ENSMUSG00000079111.3		protein_coding	KDEL (Lys-Asp-Glu-Leu) endoplasmic reticulum protein retention receptor 2 [Source:MGI Symbol;Acc:MGI:1914163]
Ppic	2.53332e-130	1.24027	0.852	0.508	4.86676e-126	2	ENSMUSG00000024538.8		protein_coding	peptidylprolyl isomerase C [Source:MGI Symbol;Acc:MGI:97751]
Sh3bgrl3	5.42719e-130	1.4286	0.738	0.324	1.04262e-125	2	ENSMUSG00000028843.8		protein_coding	SH3 domain binding glutamic acid-rich protein-like 3 [Source:MGI Symbol;Acc:MGI:1920973]
Anxa5	2.59073e-129	1.49167	0.723	0.325	4.97705e-125	2	ENSMUSG00000027712.13		protein_coding	annexin A5 [Source:MGI Symbol;Acc:MGI:106008]
Ndufa4l2	9.31624e-128	1.97713	0.499	0.145	1.78974e-123	2	ENSMUSG00000040280.10		protein_coding	Ndufa4, mitochondrial complex associated like 2 [Source:MGI Symbol;Acc:MGI:3039567]
Igsf11	1.24076e-127	2.60019	0.321	0.056	2.38363e-123	2	ENSMUSG00000022790.14		protein_coding	immunoglobulin superfamily, member 11 [Source:MGI Symbol;Acc:MGI:2388477]
Anxa1	1.00399e-126	2.05274	0.558	0.195	1.92876e-122	2	ENSMUSG00000024659.15		protein_coding	annexin A1 [Source:MGI Symbol;Acc:MGI:96819]
Calu	4.1169e-125	1.40558	0.762	0.37	7.90898e-121	2	ENSMUSG00000029767.16		protein_coding	calumenin [Source:MGI Symbol;Acc:MGI:1097158]
Vat1	1.83533e-124	1.70801	0.574	0.198	3.52585e-120	2	ENSMUSG00000034993.7		protein_coding	vesicle amine transport 1 [Source:MGI Symbol;Acc:MGI:1349450]
Mfap2	1.13091e-120	1.29998	0.815	0.449	2.17259e-116	2	ENSMUSG00000060572.17		protein_coding	microfibrillar-associated protein 2 [Source:MGI Symbol;Acc:MGI:99559]
Selenom	4.15384e-119	1.60615	0.605	0.226	7.97995e-115	2	ENSMUSG00000075702.9		protein_coding	selenoprotein M [Source:MGI Symbol;Acc:MGI:2149786]
Pmp22	5.4282e-118	1.61064	0.638	0.261	1.04281e-113	2	ENSMUSG00000018217.12		protein_coding	peripheral myelin protein 22 [Source:MGI Symbol;Acc:MGI:97631]
Ssr2	5.55585e-118	1.35686	0.762	0.404	1.06733e-113	2	ENSMUSG00000041355.13		protein_coding	signal sequence receptor, beta [Source:MGI Symbol;Acc:MGI:1913506]
Abi3bp	7.55048e-116	1.92816	0.46	0.132	1.45052e-111	2	ENSMUSG00000035258.15		protein_coding	ABI gene family, member 3 (NESH) binding protein [Source:MGI Symbol;Acc:MGI:2444583]
Plec	1.45183e-112	1.36206	0.702	0.315	2.78911e-108	2	ENSMUSG00000022565.15		protein_coding	plectin [Source:MGI Symbol;Acc:MGI:1277961]
Calml4	5.03709e-110	1.69703	0.517	0.174	9.67675e-106	2	ENSMUSG00000032246.14		protein_coding	calmodulin-like 4 [Source:MGI Symbol;Acc:MGI:1922850]
Klf6	8.5283e-110	1.81089	0.472	0.144	1.63837e-105	2	ENSMUSG00000000078.7		protein_coding	Kruppel-like factor 6 [Source:MGI Symbol;Acc:MGI:1346318]
Cd81	2.39912e-109	0.976489	0.912	0.649	4.60894e-105	2	ENSMUSG00000037706.17		protein_coding	CD81 antigen [Source:MGI Symbol;Acc:MGI:1096398]
Emp3	1.37873e-108	1.48575	0.639	0.275	2.64867e-104	2	ENSMUSG00000040212.12		protein_coding	epithelial membrane protein 3 [Source:MGI Symbol;Acc:MGI:1098729]
P3h1	1.94925e-106	1.38872	0.665	0.298	3.74469e-102	2	ENSMUSG00000028641.16		protein_coding	prolyl 3-hydroxylase 1 [Source:MGI Symbol;Acc:MGI:1888921]
Lgmn	2.8295e-106	1.61169	0.591	0.237	5.43574e-102	2	ENSMUSG00000021190.14		protein_coding	legumain [Source:MGI Symbol;Acc:MGI:1330838]
Col16a1	6.8952e-104	1.62339	0.529	0.189	1.32464e-99	2	ENSMUSG00000040690.15		protein_coding	collagen, type XVI, alpha 1 [Source:MGI Symbol;Acc:MGI:1095396]
Tmed3	1.80273e-103	1.60782	0.542	0.2	3.46322e-99	2	ENSMUSG00000032353.9		protein_coding	transmembrane p24 trafficking protein 3 [Source:MGI Symbol;Acc:MGI:1913361]
Myadm	8.69754e-103	1.39922	0.679	0.332	1.67088e-98	2	ENSMUSG00000068566.12		protein_coding	myeloid-associated differentiation marker [Source:MGI Symbol;Acc:MGI:1355332]
Csrp2	5.00244e-101	1.86239	0.412	0.117	9.61019e-97	2	ENSMUSG00000020186.7		protein_coding	cysteine and glycine-rich protein 2 [Source:MGI Symbol;Acc:MGI:1202907]
Nenf	7.26648e-101	1.34954	0.668	0.307	1.39596e-96	2	ENSMUSG00000037499.9		protein_coding	neuron derived neurotrophic factor [Source:MGI Symbol;Acc:MGI:1913458]
Srpx	1.01056e-100	1.95586	0.397	0.111	1.94139e-96	2	ENSMUSG00000090084.7		protein_coding	sushi-repeat-containing protein [Source:MGI Symbol;Acc:MGI:1858306]
Ctsl	6.09466e-100	1.42509	0.671	0.324	1.17085e-95	2	ENSMUSG00000021477.9		protein_coding	cathepsin L [Source:MGI Symbol;Acc:MGI:88564]
Grn	1.08793e-99	1.49029	0.573	0.226	2.09002e-95	2	ENSMUSG00000034708.12		protein_coding	granulin [Source:MGI Symbol;Acc:MGI:95832]
Fstl1	2.34728e-99	1.1743	0.804	0.447	4.50936e-95	2	ENSMUSG00000022816.11		protein_coding	follistatin-like 1 [Source:MGI Symbol;Acc:MGI:102793]
Gabrp1	2.45272e-99	1.71289	0.552	0.21	4.71193e-95	2	.		.	.
F13a1	1.54323e-97	1.91638	0.439	0.141	2.96469e-93	2	ENSMUSG00000039109.16		protein_coding	coagulation factor XIII, A1 subunit [Source:MGI Symbol;Acc:MGI:1921395]
Gpx7	5.25745e-97	1.69283	0.455	0.146	1.01001e-92	2	ENSMUSG00000028597.11		protein_coding	glutathione peroxidase 7 [Source:MGI Symbol;Acc:MGI:1914555]
Serpinf1	1.32564e-96	1.4026	0.614	0.262	2.54669e-92	2	ENSMUSG00000000753.15		protein_coding	serine (or cysteine) peptidase inhibitor, clade F, member 1 [Source:MGI Symbol;Acc:MGI:108080]
Capn6	9.24035e-96	1.35854	0.614	0.266	1.77516e-91	2	ENSMUSG00000067276.5		protein_coding	calpain 6 [Source:MGI Symbol;Acc:MGI:1100850]
Vkorc1	4.57139e-95	1.72706	0.451	0.148	8.7821e-91	2	ENSMUSG00000096145.2		protein_coding	vitamin K epoxide reductase complex, subunit 1 [Source:MGI Symbol;Acc:MGI:106442]
Pofut2	1.32563e-94	1.4426	0.588	0.252	2.54667e-90	2	ENSMUSG00000020260.9		protein_coding	protein O-fucosyltransferase 2 [Source:MGI Symbol;Acc:MGI:1916863]
Kcnk3	5.17246e-94	1.80421	0.409	0.123	9.93682e-90	2	ENSMUSG00000049265.7		protein_coding	potassium channel, subfamily K, member 3 [Source:MGI Symbol;Acc:MGI:1100509]
Ehd2	1.42329e-93	1.50773	0.556	0.227	2.73428e-89	2	ENSMUSG00000074364.6		protein_coding	EH-domain containing 2 [Source:MGI Symbol;Acc:MGI:2154274]
Mmp14	2.55764e-93	1.34432	0.635	0.298	4.91349e-89	2	ENSMUSG00000000957.11		protein_coding	matrix metallopeptidase 14 (membrane-inserted) [Source:MGI Symbol;Acc:MGI:101900]
Nrp1	3.36105e-93	1.62312	0.484	0.172	6.45691e-89	2	ENSMUSG00000025810.9		protein_coding	neuropilin 1 [Source:MGI Symbol;Acc:MGI:106206]
Pitx2	1.6438e-92	0.934033	0.807	0.397	3.1579e-88	2	ENSMUSG00000028023.16		protein_coding	paired-like homeodomain transcription factor 2 [Source:MGI Symbol;Acc:MGI:109340]
Angptl2	1.94333e-92	1.82116	0.412	0.126	3.73334e-88	2	ENSMUSG00000004105.8		protein_coding	angiopoietin-like 2 [Source:MGI Symbol;Acc:MGI:1347002]
Akap12	4.35073e-91	1.19999	0.712	0.383	8.35818e-87	2	ENSMUSG00000038587.10		protein_coding	A kinase (PRKA) anchor protein (gravin) 12 [Source:MGI Symbol;Acc:MGI:1932576]
Tcn2	1.20995e-90	1.69142	0.463	0.162	2.32444e-86	2	ENSMUSG00000020432.12		protein_coding	transcobalamin 2 [Source:MGI Symbol;Acc:MGI:98534]
Mxra8	1.552e-90	1.52994	0.504	0.187	2.98155e-86	2	ENSMUSG00000029070.9		protein_coding	matrix-remodelling associated 8 [Source:MGI Symbol;Acc:MGI:1922011]
Laptm4a	2.56847e-90	1.03445	0.81	0.486	4.9343e-86	2	ENSMUSG00000020585.4		protein_coding	lysosomal-associated protein transmembrane 4A [Source:MGI Symbol;Acc:MGI:108017]
Colec12	2.16278e-88	1.40524	0.579	0.25	4.15493e-84	2	ENSMUSG00000036103.9		protein_coding	collectin sub-family member 12 [Source:MGI Symbol;Acc:MGI:2152907]
Cd44	1.21149e-87	1.7582	0.413	0.133	2.32739e-83	2	ENSMUSG00000005087.17		protein_coding	CD44 antigen [Source:MGI Symbol;Acc:MGI:88338]
Csrp1	1.84603e-87	1.4304	0.64	0.313	3.54641e-83	2	ENSMUSG00000026421.14		protein_coding	cysteine and glycine-rich protein 1 [Source:MGI Symbol;Acc:MGI:88549]
Surf4	5.65903e-86	1.4201	0.576	0.259	1.08716e-81	2	ENSMUSG00000014867.9		protein_coding	surfeit gene 4 [Source:MGI Symbol;Acc:MGI:98445]
Rab1a	2.95784e-84	1.01634	0.797	0.512	5.6823e-80	2	ENSMUSG00000020149.17		protein_coding	RAB1A, member RAS oncogene family [Source:MGI Symbol;Acc:MGI:97842]
Spon1	3.08325e-84	1.4966	0.495	0.188	5.92324e-80	2	ENSMUSG00000038156.16		protein_coding	spondin 1, (f-spondin) extracellular matrix protein [Source:MGI Symbol;Acc:MGI:2385287]
Adamts15	3.91702e-83	1.40439	0.521	0.207	7.52499e-79	2	ENSMUSG00000033453.8		protein_coding	a disintegrin-like and metallopeptidase (reprolysin type) with thrombospondin type 1 motif, 15 [Source:MGI Symbol;Acc:MGI:2449569]
Prdx4	5.10925e-83	1.15826	0.699	0.393	9.81538e-79	2	ENSMUSG00000025289.15		protein_coding	peroxiredoxin 4 [Source:MGI Symbol;Acc:MGI:1859815]
Eln	6.46759e-83	1.63939	0.62	0.297	1.24249e-78	2	ENSMUSG00000029675.12		protein_coding	elastin [Source:MGI Symbol;Acc:MGI:95317]
Serf2	1.01247e-82	1.04416	0.77	0.47	1.94506e-78	2	ENSMUSG00000074884.12		protein_coding	small EDRK-rich factor 2 [Source:MGI Symbol;Acc:MGI:1337041]
Clu	1.57311e-82	1.68061	0.413	0.14	3.0221e-78	2	ENSMUSG00000022037.15		protein_coding	clusterin [Source:MGI Symbol;Acc:MGI:88423]
Lrrc17	4.43636e-82	1.25781	0.582	0.252	8.52269e-78	2	ENSMUSG00000039883.5		protein_coding	leucine rich repeat containing 17 [Source:MGI Symbol;Acc:MGI:1921761]
Erp29	7.8231e-82	1.10105	0.724	0.411	1.5029e-77	2	ENSMUSG00000029616.9		protein_coding	endoplasmic reticulum protein 29 [Source:MGI Symbol;Acc:MGI:1914647]
Gpc4	1.43895e-81	1.96033	0.362	0.111	2.76438e-77	2	ENSMUSG00000031119.4		protein_coding	glypican 4 [Source:MGI Symbol;Acc:MGI:104902]
Rabac1	9.3293e-81	1.53257	0.454	0.165	1.79225e-76	2	ENSMUSG00000003380.11		protein_coding	Rab acceptor 1 (prenylated) [Source:MGI Symbol;Acc:MGI:1201692]
Fbln2	1.28708e-80	1.26806	0.626	0.302	2.4726e-76	2	ENSMUSG00000064080.12		protein_coding	fibulin 2 [Source:MGI Symbol;Acc:MGI:95488]
Ndn	1.89844e-78	1.26313	0.585	0.269	3.6471e-74	2	ENSMUSG00000033585.5		protein_coding	necdin [Source:MGI Symbol;Acc:MGI:97290]
Hspg2	4.83484e-78	1.23169	0.622	0.314	9.28821e-74	2	ENSMUSG00000028763.18		protein_coding	perlecan (heparan sulfate proteoglycan 2) [Source:MGI Symbol;Acc:MGI:96257]
Psap	1.6551e-77	0.892734	0.833	0.568	3.17961e-73	2	ENSMUSG00000004207.14		protein_coding	prosaposin [Source:MGI Symbol;Acc:MGI:97783]
Txnip	3.09525e-77	1.0521	0.757	0.442	5.94628e-73	2	ENSMUSG00000038393.14		protein_coding	thioredoxin interacting protein [Source:MGI Symbol;Acc:MGI:1889549]
Smtnl2	7.54552e-77	1.36318	0.503	0.204	1.44957e-72	2	ENSMUSG00000045667.14		protein_coding	smoothelin-like 2 [Source:MGI Symbol;Acc:MGI:2442764]
Arl4c	1.5373e-76	1.54278	0.427	0.153	2.95331e-72	2	ENSMUSG00000049866.12		protein_coding	ADP-ribosylation factor-like 4C [Source:MGI Symbol;Acc:MGI:2445172]
Fcgrt	4.44068e-76	1.54566	0.442	0.165	8.53099e-72	2	ENSMUSG00000003420.8		protein_coding	Fc receptor, IgG, alpha chain transporter [Source:MGI Symbol;Acc:MGI:103017]
Gaa	2.69767e-74	1.50544	0.456	0.179	5.1825e-70	2	ENSMUSG00000025579.14		protein_coding	glucosidase, alpha, acid [Source:MGI Symbol;Acc:MGI:95609]
Maf	5.65544e-74	1.27531	0.584	0.284	1.08647e-69	2	ENSMUSG00000055435.6		protein_coding	avian musculoaponeurotic fibrosarcoma oncogene homolog [Source:MGI Symbol;Acc:MGI:96909]
Rcn1	7.3867e-73	0.971826	0.763	0.473	1.41906e-68	2	ENSMUSG00000005973.6		protein_coding	reticulocalbin 1 [Source:MGI Symbol;Acc:MGI:104559]
Cul7	1.36223e-72	1.05109	0.71	0.415	2.61698e-68	2	ENSMUSG00000038545.13		protein_coding	cullin 7 [Source:MGI Symbol;Acc:MGI:1913765]
Cpxm1	1.97382e-71	1.53456	0.414	0.153	3.7919e-67	2	ENSMUSG00000027408.7		protein_coding	carboxypeptidase X 1 (M14 family) [Source:MGI Symbol;Acc:MGI:1934569]
Tgfb2	3.62438e-71	1.08045	0.633	0.316	6.96279e-67	2	ENSMUSG00000039239.14		protein_coding	transforming growth factor, beta 2 [Source:MGI Symbol;Acc:MGI:98726]
S100a111	6.40452e-71	1.25821	0.566	0.266	1.23037e-66	2	.		.	.
Hdlbp	8.37058e-71	0.969692	0.751	0.491	1.60807e-66	2	ENSMUSG00000034088.15		protein_coding	high density lipoprotein (HDL) binding protein [Source:MGI Symbol;Acc:MGI:99256]
Rpn2	1.32948e-70	1.22247	0.596	0.3	2.55407e-66	2	ENSMUSG00000027642.15		protein_coding	ribophorin II [Source:MGI Symbol;Acc:MGI:98085]
Maged2	2.35171e-69	1.02669	0.69	0.394	4.51787e-65	2	ENSMUSG00000025268.15		protein_coding	melanoma antigen, family D, 2 [Source:MGI Symbol;Acc:MGI:1933391]
Islr	1.61876e-68	1.3755	0.49	0.213	3.1098e-64	2	ENSMUSG00000037206.15		protein_coding	immunoglobulin superfamily containing leucine-rich repeat [Source:MGI Symbol;Acc:MGI:1349645]
Plod1	1.64219e-68	1.22351	0.545	0.254	3.1548e-64	2	ENSMUSG00000019055.15		protein_coding	procollagen-lysine, 2-oxoglutarate 5-dioxygenase 1 [Source:MGI Symbol;Acc:MGI:99907]
Arhgap1	1.41703e-67	1.26796	0.545	0.263	2.72226e-63	2	ENSMUSG00000027247.16		protein_coding	Rho GTPase activating protein 1 [Source:MGI Symbol;Acc:MGI:2445003]
Peg10	1.78109e-67	1.40748	0.522	0.247	3.42164e-63	2	ENSMUSG00000092035.8		protein_coding	paternally expressed 10 [Source:MGI Symbol;Acc:MGI:2157785]
Itm2b	6.07171e-67	1.38485	0.477	0.205	1.16644e-62	2	ENSMUSG00000022108.8		protein_coding	integral membrane protein 2B [Source:MGI Symbol;Acc:MGI:1309517]
Spats2l	7.41064e-67	1.295	0.487	0.21	1.42366e-62	2	ENSMUSG00000038305.15		protein_coding	spermatogenesis associated, serine-rich 2-like [Source:MGI Symbol;Acc:MGI:1914448]
Ppib	1.03889e-65	0.959795	0.738	0.473	1.99581e-61	2	ENSMUSG00000032383.7		protein_coding	peptidylprolyl isomerase B [Source:MGI Symbol;Acc:MGI:97750]
Myo1c	3.28076e-65	1.33373	0.51	0.241	6.30266e-61	2	ENSMUSG00000017774.19		protein_coding	myosin IC [Source:MGI Symbol;Acc:MGI:106612]
Cavin3	8.14594e-65	1.12809	0.574	0.285	1.56492e-60	2	ENSMUSG00000037060.3		protein_coding	caveolae associated 3 [Source:MGI Symbol;Acc:MGI:1923422]
Cst3	8.93505e-65	1.12124	0.593	0.304	1.71651e-60	2	ENSMUSG00000027447.6		protein_coding	cystatin C [Source:MGI Symbol;Acc:MGI:102519]
Fam114a1	2.2439e-64	1.29606	0.478	0.207	4.31075e-60	2	ENSMUSG00000029185.14		protein_coding	family with sequence similarity 114, member A1 [Source:MGI Symbol;Acc:MGI:1915553]
Ctsz	6.38037e-64	1.22613	0.539	0.262	1.22573e-59	2	ENSMUSG00000016256.10		protein_coding	cathepsin Z [Source:MGI Symbol;Acc:MGI:1891190]
Capns1	1.21557e-63	0.839856	0.794	0.537	2.33522e-59	2	ENSMUSG00000001794.13		protein_coding	calpain, small subunit 1 [Source:MGI Symbol;Acc:MGI:88266]
Bgn	2.36246e-63	1.39857	0.465	0.204	4.53853e-59	2	ENSMUSG00000031375.17		protein_coding	biglycan [Source:MGI Symbol;Acc:MGI:88158]
Tns1	3.2907e-63	1.18704	0.537	0.257	6.32176e-59	2	ENSMUSG00000055322.16		protein_coding	tensin 1 [Source:MGI Symbol;Acc:MGI:104552]
Dap	1.05172e-62	1.34034	0.443	0.184	2.02047e-58	2	ENSMUSG00000039168.15		protein_coding	death-associated protein [Source:MGI Symbol;Acc:MGI:1918190]
Ctsd	4.27975e-60	1.20796	0.504	0.235	8.22183e-56	2	ENSMUSG00000007891.16		protein_coding	cathepsin D [Source:MGI Symbol;Acc:MGI:88562]
Ctsa	9.15674e-58	1.07263	0.608	0.339	1.7591e-53	2	ENSMUSG00000017760.16		protein_coding	cathepsin A [Source:MGI Symbol;Acc:MGI:97748]
Sar1a	9.50868e-58	1.18394	0.493	0.23	1.82671e-53	2	ENSMUSG00000020088.10		protein_coding	secretion associated Ras related GTPase 1A [Source:MGI Symbol;Acc:MGI:98230]
Fndc3b	2.63232e-57	1.12855	0.516	0.25	5.05694e-53	2	ENSMUSG00000039286.12		protein_coding	fibronectin type III domain containing 3B [Source:MGI Symbol;Acc:MGI:1919257]
Lamp2	4.97761e-57	1.06814	0.591	0.322	9.56248e-53	2	ENSMUSG00000016534.15		protein_coding	lysosomal-associated membrane protein 2 [Source:MGI Symbol;Acc:MGI:96748]
Rrbp1	5.59746e-57	0.859728	0.73	0.471	1.07533e-52	2	ENSMUSG00000027422.15		protein_coding	ribosome binding protein 1 [Source:MGI Symbol;Acc:MGI:1932395]
Adam12	6.17145e-57	1.2072	0.481	0.224	1.1856e-52	2	ENSMUSG00000054555.11		protein_coding	a disintegrin and metallopeptidase domain 12 (meltrin alpha) [Source:MGI Symbol;Acc:MGI:105378]
Arf1	2.50791e-55	0.964717	0.626	0.348	4.81794e-51	2	ENSMUSG00000048076.14		protein_coding	ADP-ribosylation factor 1 [Source:MGI Symbol;Acc:MGI:99431]
Ssr1	6.65304e-55	1.0324	0.608	0.346	1.27812e-50	2	ENSMUSG00000021427.10		protein_coding	signal sequence receptor, alpha [Source:MGI Symbol;Acc:MGI:105082]
Capn2	1.91583e-53	1.00167	0.605	0.343	3.68049e-49	2	ENSMUSG00000026509.15		protein_coding	calpain 2 [Source:MGI Symbol;Acc:MGI:88264]
Tubb6	3.03126e-53	1.02493	0.604	0.35	5.82335e-49	2	ENSMUSG00000001473.7		protein_coding	tubulin, beta 6 class V [Source:MGI Symbol;Acc:MGI:1915201]
P3h3	6.26136e-53	0.917849	0.658	0.407	1.20287e-48	2	ENSMUSG00000023191.9		protein_coding	prolyl 3-hydroxylase 3 [Source:MGI Symbol;Acc:MGI:1315208]
Map4	6.40395e-52	1.07545	0.51	0.256	1.23026e-47	2	ENSMUSG00000032479.15		protein_coding	microtubule-associated protein 4 [Source:MGI Symbol;Acc:MGI:97178]
Atp6v0e	1.74765e-49	0.98351	0.566	0.311	3.35741e-45	2	ENSMUSG00000015575.15		protein_coding	ATPase, H+ transporting, lysosomal V0 subunit E [Source:MGI Symbol;Acc:MGI:1328318]
Slit2	0	3.26258	0.924	0.18	0	3	ENSMUSG00000031558.15		protein_coding	slit guidance ligand 2 [Source:MGI Symbol;Acc:MGI:1315205]
Cxcl12	0	3.11138	0.827	0.147	0	3	ENSMUSG00000061353.11		protein_coding	chemokine (C-X-C motif) ligand 12 [Source:MGI Symbol;Acc:MGI:103556]
Sparcl1	0	2.90589	0.881	0.242	0	3	ENSMUSG00000029309.7		protein_coding	SPARC-like 1 [Source:MGI Symbol;Acc:MGI:108110]
Nr2f2	3.27414e-267	2.93487	0.606	0.093	6.28995e-263	3	ENSMUSG00000030551.14		protein_coding	nuclear receptor subfamily 2, group F, member 2 [Source:MGI Symbol;Acc:MGI:1352452]
Flrt2	2.1992e-248	2.36123	0.793	0.22	4.22489e-244	3	ENSMUSG00000047414.6		protein_coding	fibronectin leucine rich transmembrane protein 2 [Source:MGI Symbol;Acc:MGI:3603594]
Tenm4	2.73492e-237	2.43363	0.71	0.163	5.25406e-233	3	ENSMUSG00000048078.16		protein_coding	teneurin transmembrane protein 4 [Source:MGI Symbol;Acc:MGI:2447063]
Sulf1	1.87637e-213	2.12527	0.806	0.256	3.60469e-209	3	ENSMUSG00000016918.15		protein_coding	sulfatase 1 [Source:MGI Symbol;Acc:MGI:2138563]
Isl1	9.14849e-195	4.11686	0.289	0.018	1.75752e-190	3	ENSMUSG00000042258.13		protein_coding	ISL1 transcription factor, LIM/homeodomain [Source:MGI Symbol;Acc:MGI:101791]
Col12a1	2.94088e-192	2.05033	0.779	0.264	5.64972e-188	3	ENSMUSG00000032332.17		protein_coding	collagen, type XII, alpha 1 [Source:MGI Symbol;Acc:MGI:88448]
Id3	5.34623e-192	2.16321	0.681	0.179	1.02706e-187	3	ENSMUSG00000007872.3		protein_coding	inhibitor of DNA binding 3 [Source:MGI Symbol;Acc:MGI:96398]
Gask1b	4.31253e-182	2.66982	0.476	0.081	8.2848e-178	3	ENSMUSG00000027955.16		protein_coding	golgi associated kinase 1B [Source:MGI Symbol;Acc:MGI:1915909]
Npr3	6.08518e-181	2.4392	0.594	0.143	1.16902e-176	3	ENSMUSG00000022206.7		protein_coding	natriuretic peptide receptor 3 [Source:MGI Symbol;Acc:MGI:97373]
Ccl11	1.12474e-159	3.47782	0.289	0.027	2.16073e-155	3	ENSMUSG00000020676.2		protein_coding	chemokine (C-C motif) ligand 11 [Source:MGI Symbol;Acc:MGI:103576]
Atrnl1	7.77365e-159	1.94921	0.696	0.229	1.4934e-154	3	ENSMUSG00000054843.9		protein_coding	attractin like 1 [Source:MGI Symbol;Acc:MGI:2147749]
Lbh	3.75716e-142	2.25026	0.505	0.123	7.21788e-138	3	ENSMUSG00000024063.13		protein_coding	limb-bud and heart [Source:MGI Symbol;Acc:MGI:1925139]
Eng	1.90978e-127	2.0467	0.529	0.148	3.66887e-123	3	ENSMUSG00000026814.16		protein_coding	endoglin [Source:MGI Symbol;Acc:MGI:95392]
2025-09-11	5.18595e-126	1.16815	0.902	0.607	9.96273e-122	3	.		.	.
Tcf211	2.20879e-123	1.44096	0.76	0.304	4.2433e-119	3	.		.	.
Ptn	1.23006e-122	1.0916	0.93	0.539	2.36307e-118	3	ENSMUSG00000029838.11		protein_coding	pleiotrophin [Source:MGI Symbol;Acc:MGI:97804]
Ldb2	1.17008e-121	1.8565	0.551	0.163	2.24784e-117	3	ENSMUSG00000039706.11		protein_coding	LIM domain binding 2 [Source:MGI Symbol;Acc:MGI:894670]
Slc38a4	4.98777e-113	1.63093	0.661	0.263	9.582e-109	3	ENSMUSG00000022464.14		protein_coding	solute carrier family 38, member 4 [Source:MGI Symbol;Acc:MGI:1916604]
Jag1	1.19434e-108	1.97915	0.51	0.157	2.29445e-104	mesenchyme 3	ENSMUSG00000027276.7		protein_coding	jagged 1 [Source:MGI Symbol;Acc:MGI:1095416]
Cdh5	1.91535e-108	1.92484	0.544	0.183	3.67959e-104	3	ENSMUSG00000031871.9		protein_coding	cadherin 5 [Source:MGI Symbol;Acc:MGI:105057]
Sema6d	2.03579e-105	2.10107	0.427	0.112	3.91096e-101	3	ENSMUSG00000027200.17		protein_coding	sema domain, transmembrane domain (TM), and cytoplasmic domain, (semaphorin) 6D [Source:MGI Symbol;Acc:MGI:2387661]
Zeb2	2.88447e-104	1.62296	0.681	0.307	5.54135e-100	3	ENSMUSG00000026872.18		protein_coding	zinc finger E-box binding homeobox 2 [Source:MGI Symbol;Acc:MGI:1344407]
Cdkn1c	4.08244e-103	0.921848	0.956	0.676	7.84278e-99	3	ENSMUSG00000037664.13		protein_coding	cyclin-dependent kinase inhibitor 1C (P57) [Source:MGI Symbol;Acc:MGI:104564]
Kcnj8	7.72824e-103	2.35368	0.354	0.078	1.48467e-98	3	ENSMUSG00000030247.9		protein_coding	potassium inwardly-rectifying channel, subfamily J, member 8 [Source:MGI Symbol;Acc:MGI:1100508]
Plxnd1	4.03548e-101	1.55962	0.671	0.296	7.75257e-97	3	ENSMUSG00000030123.15		protein_coding	plexin D1 [Source:MGI Symbol;Acc:MGI:2154244]
Tns3	5.056e-99	1.3789	0.727	0.359	9.71309e-95	3	ENSMUSG00000020422.14		protein_coding	tensin 3 [Source:MGI Symbol;Acc:MGI:2443012]
Abcg2	1.64866e-95	1.84696	0.487	0.157	3.16724e-91	3	ENSMUSG00000029802.13		protein_coding	ATP binding cassette subfamily G member 2 (Junior blood group) [Source:MGI Symbol;Acc:MGI:1347061]
Heyl	9.86184e-93	2.05485	0.378	0.096	1.89456e-88	3	ENSMUSG00000032744.4		protein_coding	hairy/enhancer-of-split related with YRPW motif-like [Source:MGI Symbol;Acc:MGI:1860511]
Igf2r	8.7483e-92	0.966075	0.904	0.641	1.68063e-87	3	ENSMUSG00000023830.14		protein_coding	insulin-like growth factor 2 receptor [Source:MGI Symbol;Acc:MGI:96435]
Meis21	5.2178e-85	1.15592	0.705	0.317	1.00239e-80	3	.		.	.
Ramp2	2.12953e-82	1.39622	0.597	0.25	4.09104e-78	3	ENSMUSG00000001240.13		protein_coding	receptor (calcitonin) activity modifying protein 2 [Source:MGI Symbol;Acc:MGI:1859650]
Pdgfrb	2.24969e-78	1.70069	0.436	0.144	4.32188e-74	3	ENSMUSG00000024620.11		protein_coding	platelet derived growth factor receptor, beta polypeptide [Source:MGI Symbol;Acc:MGI:97531]
Pbx1	3.63563e-78	1.34583	0.604	0.264	6.98441e-74	neurons mesyencyme 3	ENSMUSG00000052534.15		protein_coding	pre B cell leukemia homeobox 1 [Source:MGI Symbol;Acc:MGI:97495]
Ptprd	1.34458e-77	1.63404	0.456	0.158	2.58306e-73	3	ENSMUSG00000028399.18		protein_coding	protein tyrosine phosphatase, receptor type, D [Source:MGI Symbol;Acc:MGI:97812]
Adam121	1.29091e-76	1.4078	0.551	0.223	2.47997e-72	3	.		.	.
Ccdc80	1.41716e-75	1.48981	0.539	0.222	2.72251e-71	3	ENSMUSG00000022665.15		protein_coding	coiled-coil domain containing 80 [Source:MGI Symbol;Acc:MGI:1915146]
Pecam1	1.5051e-73	1.87184	0.378	0.117	2.89145e-69	3	ENSMUSG00000020717.19		protein_coding	platelet/endothelial cell adhesion molecule 1 [Source:MGI Symbol;Acc:MGI:97537]
Tbx2	2.10047e-73	1.5036	0.48	0.177	4.0352e-69	3	ENSMUSG00000000093.6		protein_coding	T-box 2 [Source:MGI Symbol;Acc:MGI:98494]
Nhsl2	6.68612e-72	1.5761	0.458	0.168	1.28447e-67	3	ENSMUSG00000079481.11		protein_coding	NHS-like 2 [Source:MGI Symbol;Acc:MGI:3645090]
Efhd2	1.85387e-69	1.40846	0.561	0.259	3.56147e-65	3	ENSMUSG00000040659.3		protein_coding	EF hand domain containing 2 [Source:MGI Symbol;Acc:MGI:106504]
Adamtsl1	2.87695e-69	1.3352	0.554	0.24	5.52691e-65	3	ENSMUSG00000066113.16		protein_coding	ADAMTS-like 1 [Source:MGI Symbol;Acc:MGI:1924989]
Nfib	4.86624e-69	1.16852	0.662	0.336	9.34854e-65	3	ENSMUSG00000008575.17		protein_coding	nuclear factor I/B [Source:MGI Symbol;Acc:MGI:103188]
Smoc21	1.29993e-67	1.27094	0.644	0.34	2.49729e-63	3	.		.	.
Rai14	4.16003e-67	1.47816	0.471	0.183	7.99184e-63	3	ENSMUSG00000022246.14		protein_coding	retinoic acid induced 14 [Source:MGI Symbol;Acc:MGI:1922896]
Pdzrn3	2.95795e-66	1.32246	0.561	0.256	5.68252e-62	3	ENSMUSG00000035357.17		protein_coding	PDZ domain containing RING finger 3 [Source:MGI Symbol;Acc:MGI:1933157]
Meis1	5.06991e-65	1.12346	0.67	0.358	9.73981e-61	brian mesenchyme. 3	ENSMUSG00000020160.18		protein_coding	Meis homeobox 1 [Source:MGI Symbol;Acc:MGI:104717]
Sema5a	1.86815e-64	1.33883	0.566	0.271	3.5889e-60	3	ENSMUSG00000022231.10		protein_coding	sema domain, seven thrombospondin repeats (type 1 and type 1-like), transmembrane domain (TM) and short cytoplasmic domain, (semaphorin) 5A [Source:MGI Symbol;Acc:MGI:107556]
Plvap	2.08835e-64	1.50438	0.48	0.197	4.01192e-60	3	ENSMUSG00000034845.6		protein_coding	plasmalemma vesicle associated protein [Source:MGI Symbol;Acc:MGI:1890497]
Myh101	1.79347e-62	0.957229	0.776	0.501	3.44543e-58	3	.		.	.
Gas1	3.33565e-61	0.881594	0.815	0.544	6.40812e-57	3	ENSMUSG00000052957.8		protein_coding	growth arrest specific 1 [Source:MGI Symbol;Acc:MGI:95655]
Sulf2	3.01296e-55	1.14391	0.567	0.28	5.78819e-51	3	ENSMUSG00000006800.14		protein_coding	sulfatase 2 [Source:MGI Symbol;Acc:MGI:1919293]
Tspan18	5.09653e-54	1.12066	0.584	0.3	9.79095e-50	3	ENSMUSG00000027217.13		protein_coding	tetraspanin 18 [Source:MGI Symbol;Acc:MGI:1917186]
Shroom3	1.62103e-53	1.24721	0.476	0.207	3.11417e-49	3	ENSMUSG00000029381.16		protein_coding	shroom family member 3 [Source:MGI Symbol;Acc:MGI:1351655]
Podxl	1.56037e-49	1.28812	0.51	0.255	2.99762e-45	3	ENSMUSG00000025608.9		protein_coding	podocalyxin-like [Source:MGI Symbol;Acc:MGI:1351317]
Epha4	4.80075e-49	1.26399	0.44	0.19	9.22273e-45	3	ENSMUSG00000026235.14		protein_coding	Eph receptor A4 [Source:MGI Symbol;Acc:MGI:98277]
Nid1	5.98818e-49	1.14993	0.511	0.248	1.15039e-44	3	ENSMUSG00000005397.8		protein_coding	nidogen 1 [Source:MGI Symbol;Acc:MGI:97342]
Hand2	1.27289e-47	0.720394	0.816	0.525	2.44534e-43	3	ENSMUSG00000038193.4		protein_coding	heart and neural crest derivatives expressed 2 [Source:MGI Symbol;Acc:MGI:103580]
Prnp	1.24662e-45	1.03439	0.57	0.306	2.39489e-41	3	ENSMUSG00000079037.9		protein_coding	prion protein [Source:MGI Symbol;Acc:MGI:97769]
Calcrl	5.12385e-45	1.07773	0.465	0.215	9.84343e-41	3	ENSMUSG00000059588.13		protein_coding	calcitonin receptor-like [Source:MGI Symbol;Acc:MGI:1926944]
Tenm3	9.73243e-45	1.11917	0.508	0.258	1.8697e-40	3	ENSMUSG00000031561.16		protein_coding	teneurin transmembrane protein 3 [Source:MGI Symbol;Acc:MGI:1345183]
Armcx2	1.81046e-44	1.03441	0.548	0.289	3.47808e-40	3	ENSMUSG00000033436.13		protein_coding	armadillo repeat containing, X-linked 2 [Source:MGI Symbol;Acc:MGI:1914666]
Col4a1	2.79429e-43	0.911459	0.662	0.411	5.36812e-39	3	ENSMUSG00000031502.11		protein_coding	collagen, type IV, alpha 1 [Source:MGI Symbol;Acc:MGI:88454]
Afp	0	4.39341	0.897	0.138	0	Liver kidney 4	ENSMUSG00000054932.6		protein_coding	alpha fetoprotein [Source:MGI Symbol;Acc:MGI:87951]
Car2	0	3.83565	0.951	0.193	0	4	ENSMUSG00000027562.12		protein_coding	carbonic anhydrase 2 [Source:MGI Symbol;Acc:MGI:88269]
Trf	0	4.19015	0.938	0.189	0	liver glia 4	ENSMUSG00000032554.15		protein_coding	transferrin [Source:MGI Symbol;Acc:MGI:98821]
Ttr	0	3.67862	0.913	0.188	0	4	ENSMUSG00000061808.4		protein_coding	transthyretin [Source:MGI Symbol;Acc:MGI:98865]
Serpina6	0	4.54343	0.806	0.093	0	4	ENSMUSG00000060807.7		protein_coding	serine (or cysteine) peptidase inhibitor, clade A, member 6 [Source:MGI Symbol;Acc:MGI:88278]
Slc25a37	0	3.65025	0.895	0.189	0	4	ENSMUSG00000034248.7		protein_coding	solute carrier family 25, member 37 [Source:MGI Symbol;Acc:MGI:1914962]
Apoa1	0	3.89609	0.942	0.24	0	liver 4	ENSMUSG00000032083.8		protein_coding	apolipoprotein A-I [Source:MGI Symbol;Acc:MGI:88049]
Apoa2	0	4.35692	0.799	0.098	0	liver 4	ENSMUSG00000005681.12		protein_coding	apolipoprotein A-II [Source:MGI Symbol;Acc:MGI:88050]
Mt2	0	3.96356	0.975	0.277	0	4	ENSMUSG00000031762.7		protein_coding	metallothionein 2 [Source:MGI Symbol;Acc:MGI:97172]
Alb	0	4.67033	0.989	0.298	0	liver 4	ENSMUSG00000029368.10		protein_coding	albumin [Source:MGI Symbol;Acc:MGI:87991]
Mt1	0	3.5255	0.931	0.265	0	4	ENSMUSG00000031765.8		protein_coding	metallothionein 1 [Source:MGI Symbol;Acc:MGI:97171]
Hmbs	0	3.54392	0.831	0.171	0	4	ENSMUSG00000032126.16		protein_coding	hydroxymethylbilane synthase [Source:MGI Symbol;Acc:MGI:96112]
Cpox	0	3.98775	0.753	0.097	0	4	ENSMUSG00000022742.6		protein_coding	coproporphyrinogen oxidase [Source:MGI Symbol;Acc:MGI:104841]
Ahsg	0	4.71531	0.713	0.057	0	4	ENSMUSG00000022868.6		protein_coding	alpha-2-HS-glycoprotein [Source:MGI Symbol;Acc:MGI:107189]
Spta1	0	4.05102	0.701	0.062	0	4	ENSMUSG00000026532.7		protein_coding	spectrin alpha, erythrocytic 1 [Source:MGI Symbol;Acc:MGI:98385]
Fga	0	4.78398	0.672	0.042	0	4	ENSMUSG00000028001.16		protein_coding	fibrinogen alpha chain [Source:MGI Symbol;Acc:MGI:1316726]
Ambp	0	3.8584	0.731	0.107	0	4	ENSMUSG00000028356.4		protein_coding	alpha 1 microglobulin/bikunin precursor [Source:MGI Symbol;Acc:MGI:88002]
Serpinf2	0	4.34617	0.673	0.058	0	4	ENSMUSG00000038224.12		protein_coding	serine (or cysteine) peptidase inhibitor, clade F, member 2 [Source:MGI Symbol;Acc:MGI:107173]
Ank1	0	4.20067	0.673	0.06	0	4	ENSMUSG00000031543.18		protein_coding	ankyrin 1, erythroid [Source:MGI Symbol;Acc:MGI:88024]
Hemgn	0	4.95998	0.633	0.032	0	4	ENSMUSG00000028332.13		protein_coding	hemogen [Source:MGI Symbol;Acc:MGI:2136910]
Pklr	0	4.21189	0.623	0.05	0	4	ENSMUSG00000041237.12		protein_coding	pyruvate kinase liver and red blood cell [Source:MGI Symbol;Acc:MGI:97604]
Itih2	0	5.10275	0.595	0.027	0	4	ENSMUSG00000037254.18		protein_coding	inter-alpha trypsin inhibitor, heavy chain 2 [Source:MGI Symbol;Acc:MGI:96619]
Ermap	0	4.34691	0.601	0.043	0	4	ENSMUSG00000028644.17		protein_coding	erythroblast membrane-associated protein [Source:MGI Symbol;Acc:MGI:1349816]
Plg	0	4.41134	0.57	0.04	0	4	ENSMUSG00000059481.5		protein_coding	plasminogen [Source:MGI Symbol;Acc:MGI:97620]
Trim10	0	4.00891	0.563	0.048	0	4	ENSMUSG00000073400.6		protein_coding	tripartite motif-containing 10 [Source:MGI Symbol;Acc:MGI:1338757]
C3	0	4.40401	0.543	0.039	0	4	ENSMUSG00000024164.15		protein_coding	complement component 3 [Source:MGI Symbol;Acc:MGI:88227]
Gypa	0	3.93202	0.532	0.039	0	4	ENSMUSG00000051839.7		protein_coding	glycophorin A [Source:MGI Symbol;Acc:MGI:95880]
Fgg	0	4.89724	0.517	0.025	0	4	ENSMUSG00000033860.13		protein_coding	fibrinogen gamma chain [Source:MGI Symbol;Acc:MGI:95526]
Serpinc1	0	4.61758	0.492	0.027	0	4	ENSMUSG00000026715.12		protein_coding	serine (or cysteine) peptidase inhibitor, clade C (antithrombin), member 1 [Source:MGI Symbol;Acc:MGI:88095]
Fgb	0	4.38913	0.49	0.032	0	4	ENSMUSG00000033831.5		protein_coding	fibrinogen beta chain [Source:MGI Symbol;Acc:MGI:99501]
F2	0	4.43498	0.463	0.028	0	4	ENSMUSG00000027249.15		protein_coding	coagulation factor II [Source:MGI Symbol;Acc:MGI:88380]
Rhag	0	4.54304	0.457	0.024	0	4	ENSMUSG00000023926.8		protein_coding	Rhesus blood group-associated A glycoprotein [Source:MGI Symbol;Acc:MGI:1202713]
Hbb-bt	2.63702e-298	2.96881	1	0.534	5.06597e-294	4	ENSMUSG00000073940.3		protein_coding	hemoglobin, beta adult t chain [Source:MGI Symbol;Acc:MGI:5474850]
Tal1	1.16358e-296	4.15008	0.466	0.032	2.23535e-292	4	ENSMUSG00000028717.12		protein_coding	T cell acute lymphocytic leukemia 1 [Source:MGI Symbol;Acc:MGI:98480]
Slc4a1	1.34425e-289	3.54404	0.574	0.062	2.58244e-285	4	ENSMUSG00000006574.15		protein_coding	solute carrier family 4 (anion exchanger), member 1 [Source:MGI Symbol;Acc:MGI:109393]
Apom	2.83145e-289	4.58654	0.412	0.022	5.4395e-285	4	ENSMUSG00000024391.7		protein_coding	apolipoprotein M [Source:MGI Symbol;Acc:MGI:1930124]
Serpind1	2.08588e-287	4.97219	0.368	0.014	4.00718e-283	4	ENSMUSG00000022766.14		protein_coding	serine (or cysteine) peptidase inhibitor, clade D, member 1 [Source:MGI Symbol;Acc:MGI:96051]
Kel	3.16754e-286	4.34448	0.417	0.024	6.08516e-282	4	ENSMUSG00000029866.13		protein_coding	Kell blood group [Source:MGI Symbol;Acc:MGI:1346053]
Tmcc2	4.90339e-284	3.29313	0.819	0.196	9.41991e-280	4	ENSMUSG00000042066.16		protein_coding	transmembrane and coiled-coil domains 2 [Source:MGI Symbol;Acc:MGI:1916125]
Nfe2	3.48397e-281	4.62559	0.385	0.018	6.69306e-277	4	ENSMUSG00000058794.12		protein_coding	nuclear factor, erythroid derived 2 [Source:MGI Symbol;Acc:MGI:97308]
Fech	1.266e-279	3.00496	0.724	0.126	2.43212e-275	4	ENSMUSG00000024588.9		protein_coding	ferrochelatase [Source:MGI Symbol;Acc:MGI:95513]
Rbp4	1.08705e-276	3.14481	0.762	0.154	2.08834e-272	4	ENSMUSG00000024990.13		protein_coding	retinol binding protein 4, plasma [Source:MGI Symbol;Acc:MGI:97879]
Rgn	4.48045e-275	4.21289	0.441	0.031	8.60739e-271	4	ENSMUSG00000023070.6		protein_coding	regucalcin [Source:MGI Symbol;Acc:MGI:108024]
Reln	1.72412e-269	4.37593	0.394	0.022	3.31221e-265	4	ENSMUSG00000042453.14		protein_coding	reelin [Source:MGI Symbol;Acc:MGI:103022]
Rhd	8.50038e-266	4.39178	0.399	0.024	1.63301e-261	4	ENSMUSG00000028825.7		protein_coding	Rh blood group, D antigen [Source:MGI Symbol;Acc:MGI:1202882]
Ikzf1	6.59531e-257	4.1536	0.401	0.026	1.26703e-252	4	ENSMUSG00000018654.17		protein_coding	IKAROS family zinc finger 1 [Source:MGI Symbol;Acc:MGI:1342540]
Ctse	3.84174e-255	4.00124	0.421	0.031	7.38036e-251	4	ENSMUSG00000004552.16		protein_coding	cathepsin E [Source:MGI Symbol;Acc:MGI:107361]
Gata1	7.55867e-246	4.18357	0.374	0.023	1.4521e-241	4	ENSMUSG00000031162.14		protein_coding	GATA binding protein 1 [Source:MGI Symbol;Acc:MGI:95661]
Tfrc	6.9974e-240	2.49162	0.866	0.258	1.34427e-235	4	ENSMUSG00000022797.16		protein_coding	transferrin receptor [Source:MGI Symbol;Acc:MGI:98822]
Blvrb	1.62573e-238	2.93831	0.733	0.167	3.12319e-234	4	ENSMUSG00000040466.16		protein_coding	biliverdin reductase B (flavin reductase (NADPH)) [Source:MGI Symbol;Acc:MGI:2385271]
Gys2	1.09871e-235	4.8275	0.299	0.011	2.11074e-231	4	ENSMUSG00000030244.7		protein_coding	glycogen synthase 2 [Source:MGI Symbol;Acc:MGI:2385254]
Alas2	1.28287e-229	2.44093	0.641	0.112	2.46453e-225	4	ENSMUSG00000025270.13		protein_coding	aminolevulinic acid synthase 2, erythroid [Source:MGI Symbol;Acc:MGI:87990]
Asns	2.4853e-229	3.4766	0.472	0.052	4.77452e-225	4	ENSMUSG00000029752.12		protein_coding	asparagine synthetase [Source:MGI Symbol;Acc:MGI:1350929]
Gpx1	1.71929e-223	2.36098	0.969	0.55	3.30292e-219	4	ENSMUSG00000063856.7		protein_coding	glutathione peroxidase 1 [Source:MGI Symbol;Acc:MGI:104887]
Add2	2.30516e-219	3.64652	0.423	0.041	4.42844e-215	4	ENSMUSG00000030000.10		protein_coding	adducin 2 (beta) [Source:MGI Symbol;Acc:MGI:87919]
Sptb	8.0108e-214	3.57247	0.416	0.041	1.53895e-209	4	ENSMUSG00000021061.15		protein_coding	spectrin beta, erythrocytic [Source:MGI Symbol;Acc:MGI:98387]
Abcb10	3.84768e-208	2.9789	0.593	0.108	7.39178e-204	4	ENSMUSG00000031974.8		protein_coding	ATP-binding cassette, sub-family B (MDR/TAP), member 10 [Source:MGI Symbol;Acc:MGI:1860508]
Hpx	4.01301e-203	4.07666	0.316	0.02	7.7094e-199	4	ENSMUSG00000030895.9		protein_coding	hemopexin [Source:MGI Symbol;Acc:MGI:105112]
Spp2	1.28141e-197	4.22802	0.299	0.018	2.46171e-193	4	ENSMUSG00000026295.12		protein_coding	secreted phosphoprotein 2 [Source:MGI Symbol;Acc:MGI:1922646]
Bdh1	1.87917e-197	3.0579	0.521	0.082	3.61007e-193	4	ENSMUSG00000046598.15		protein_coding	3-hydroxybutyrate dehydrogenase, type 1 [Source:MGI Symbol;Acc:MGI:1919161]
Pah	3.13389e-197	4.46398	0.278	0.014	6.02052e-193	4	ENSMUSG00000020051.17		protein_coding	phenylalanine hydroxylase [Source:MGI Symbol;Acc:MGI:97473]
Gulo	3.56033e-197	4.18297	0.301	0.018	6.83975e-193	4	ENSMUSG00000034450.8		protein_coding	gulonolactone (L-) oxidase [Source:MGI Symbol;Acc:MGI:1353434]
Hba-a2	2.30891e-195	1.80628	0.982	0.512	4.43565e-191	4	ENSMUSG00000069917.7		protein_coding	hemoglobin alpha, adult chain 2 [Source:MGI Symbol;Acc:MGI:96016]
Dmtn	1.37613e-194	3.28166	0.441	0.055	2.64368e-190	4	ENSMUSG00000022099.17		protein_coding	dematin actin binding protein [Source:MGI Symbol;Acc:MGI:99670]
Gclm	1.8077e-187	2.78661	0.59	0.121	3.47277e-183	4	ENSMUSG00000028124.15		protein_coding	glutamate-cysteine ligase, modifier subunit [Source:MGI Symbol;Acc:MGI:104995]
Glrx5	3.91143e-186	2.17999	0.877	0.387	7.51424e-182	4	ENSMUSG00000021102.4		protein_coding	glutaredoxin 5 [Source:MGI Symbol;Acc:MGI:1920296]
Aldob	3.88066e-183	3.27421	0.425	0.055	7.45514e-179	4	ENSMUSG00000028307.9		protein_coding	aldolase B, fructose-bisphosphate [Source:MGI Symbol;Acc:MGI:87995]
Alad	2.31603e-177	2.24245	0.813	0.32	4.44932e-173	4	ENSMUSG00000028393.10		protein_coding	aminolevulinate, delta-, dehydratase [Source:MGI Symbol;Acc:MGI:96853]
Cpeb4	6.54375e-177	2.89353	0.51	0.09	1.25712e-172	4	ENSMUSG00000020300.14		protein_coding	cytoplasmic polyadenylation element binding protein 4 [Source:MGI Symbol;Acc:MGI:1914829]
Cd24a	1.3525e-170	2.10206	0.893	0.467	2.59828e-166	4	ENSMUSG00000047139.9		protein_coding	CD24a antigen [Source:MGI Symbol;Acc:MGI:88323]
Glud1	5.37287e-170	2.36779	0.808	0.327	1.03218e-165	4	ENSMUSG00000021794.16		protein_coding	glutamate dehydrogenase 1 [Source:MGI Symbol;Acc:MGI:95753]
Mki67	5.69578e-170	1.79937	0.946	0.587	1.09422e-165	4	ENSMUSG00000031004.8		protein_coding	antigen identified by monoclonal antibody Ki 67 [Source:MGI Symbol;Acc:MGI:106035]
Cited1	2.72148e-168	3.81335	0.299	0.024	5.22824e-164	4	ENSMUSG00000051159.16		protein_coding	Cbp/p300-interacting transactivator with Glu/Asp-rich carboxy-terminal domain 1 [Source:MGI Symbol;Acc:MGI:108023]
Pnpo	1.91773e-167	2.77713	0.43	0.062	3.68416e-163	4	ENSMUSG00000018659.12		protein_coding	pyridoxine 5'-phosphate oxidase [Source:MGI Symbol;Acc:MGI:2144151]
Gmpr	6.52792e-164	2.94354	0.423	0.061	1.25408e-159	4	ENSMUSG00000000253.13		protein_coding	guanosine monophosphate reductase [Source:MGI Symbol;Acc:MGI:1913605]
Apoc1	6.9501e-162	3.79015	0.283	0.022	1.33518e-157	4	ENSMUSG00000040564.14		protein_coding	apolipoprotein C-I [Source:MGI Symbol;Acc:MGI:88053]
Mfsd2b	1.50351e-157	3.54797	0.289	0.024	2.8884e-153	4	ENSMUSG00000037336.14		protein_coding	major facilitator superfamily domain containing 2B [Source:MGI Symbol;Acc:MGI:3583946]
Nt5c3	3.56287e-147	2.33879	0.574	0.14	6.84463e-143	4	ENSMUSG00000029780.14		protein_coding	5'-nucleotidase, cytosolic III [Source:MGI Symbol;Acc:MGI:1927186]
Pim1	1.01089e-146	2.47056	0.537	0.122	1.94203e-142	4	ENSMUSG00000024014.8		protein_coding	proviral integration site 1 [Source:MGI Symbol;Acc:MGI:97584]
Snca	3.43606e-145	2.186	0.437	0.074	6.60101e-141	4	ENSMUSG00000025889.13		protein_coding	synuclein, alpha [Source:MGI Symbol;Acc:MGI:1277151]
Nadk2	1.22248e-143	2.23077	0.639	0.188	2.3485e-139	4	ENSMUSG00000022253.15		protein_coding	NAD kinase 2, mitochondrial [Source:MGI Symbol;Acc:MGI:1915896]
Fabp5	4.96401e-142	1.74461	0.915	0.596	9.53637e-138	4	ENSMUSG00000027533.10		protein_coding	fatty acid binding protein 5, epidermal [Source:MGI Symbol;Acc:MGI:101790]
Urod	3.321e-136	2.38767	0.525	0.124	6.37998e-132	4	ENSMUSG00000028684.14		protein_coding	uroporphyrinogen decarboxylase [Source:MGI Symbol;Acc:MGI:98916]
Dek	4.77357e-128	1.4254	0.931	0.614	9.17051e-124	4	ENSMUSG00000021377.15		protein_coding	DEK oncogene (DNA binding) [Source:MGI Symbol;Acc:MGI:1926209]
Hmgcs2	5.50959e-128	3.17431	0.301	0.038	1.05845e-123	4	ENSMUSG00000027875.12		protein_coding	3-hydroxy-3-methylglutaryl-Coenzyme A synthase 2 [Source:MGI Symbol;Acc:MGI:101939]
Fth1	1.45964e-127	1.32272	0.946	0.677	2.80411e-123	4	ENSMUSG00000024661.7		protein_coding	ferritin heavy polypeptide 1 [Source:MGI Symbol;Acc:MGI:95588]
Fam210b	2.33728e-123	2.87901	0.321	0.046	4.49015e-119	4	ENSMUSG00000027495.4		protein_coding	family with sequence similarity 210, member B [Source:MGI Symbol;Acc:MGI:1914267]
Apoe	6.00384e-123	1.73301	0.779	0.333	1.1534e-118	4	ENSMUSG00000002985.16		protein_coding	apolipoprotein E [Source:MGI Symbol;Acc:MGI:88057]
Selenop	3.87034e-121	1.4572	0.902	0.477	7.43531e-117	4	ENSMUSG00000064373.12		protein_coding	selenoprotein P [Source:MGI Symbol;Acc:MGI:894288]
Mkrn1	6.51573e-118	1.97058	0.557	0.158	1.25174e-113	4	ENSMUSG00000029922.15		protein_coding	makorin, ring finger protein, 1 [Source:MGI Symbol;Acc:MGI:1859353]
Tst	1.44897e-116	2.97605	0.29	0.039	2.78361e-112	4	ENSMUSG00000044986.10		protein_coding	thiosulfate sulfurtransferase, mitochondrial [Source:MGI Symbol;Acc:MGI:98852]
Hist1h2bj	2.40544e-115	1.25009	0.958	0.706	4.6211e-111	4	.		.	.
Mthfd2	8.93792e-113	2.38104	0.414	0.087	1.71706e-108	4	ENSMUSG00000005667.8		protein_coding	methylenetetrahydrofolate dehydrogenase (NAD+ dependent), methenyltetrahydrofolate cyclohydrolase [Source:MGI Symbol;Acc:MGI:1338850]
Prdx3	6.54799e-112	2.16734	0.508	0.137	1.25793e-107	4	ENSMUSG00000024997.7		protein_coding	peroxiredoxin 3 [Source:MGI Symbol;Acc:MGI:88034]
Arrb1	1.16037e-109	2.48452	0.396	0.082	2.22918e-105	4	ENSMUSG00000018909.15		protein_coding	arrestin, beta 1 [Source:MGI Symbol;Acc:MGI:99473]
Psat1	2.41828e-109	1.95461	0.633	0.231	4.64575e-105	4	ENSMUSG00000024640.9		protein_coding	phosphoserine aminotransferase 1 [Source:MGI Symbol;Acc:MGI:2183441]
Trak2	2.00161e-101	2.18065	0.432	0.105	3.8453e-97	4	ENSMUSG00000026028.12		protein_coding	trafficking protein, kinesin binding 2 [Source:MGI Symbol;Acc:MGI:1918077]
Tmod1	5.09639e-95	2.53951	0.314	0.058	9.79068e-91	4	ENSMUSG00000028328.13		protein_coding	tropomodulin 1 [Source:MGI Symbol;Acc:MGI:98775]
Epb41	4.96394e-94	1.47457	0.695	0.3	9.53623e-90	4	ENSMUSG00000028906.17		protein_coding	erythrocyte membrane protein band 4.1 [Source:MGI Symbol;Acc:MGI:95401]
Pigq	2.04754e-93	2.24238	0.437	0.119	3.93353e-89	4	ENSMUSG00000025728.16		protein_coding	phosphatidylinositol glycan anchor biosynthesis, class Q [Source:MGI Symbol;Acc:MGI:1333114]
Hsp90aa1	2.1612e-91	1.13874	0.913	0.626	4.15188e-87	4	ENSMUSG00000021270.13		protein_coding	heat shock protein 90, alpha (cytosolic), class A member 1 [Source:MGI Symbol;Acc:MGI:96250]
Creg1	1.57615e-89	1.94955	0.481	0.146	3.02794e-85	4	ENSMUSG00000040713.12		protein_coding	cellular repressor of E1A-stimulated genes 1 [Source:MGI Symbol;Acc:MGI:1344382]
Slc43a3	4.26232e-89	1.91352	0.488	0.149	8.18835e-85	4	ENSMUSG00000027074.14		protein_coding	solute carrier family 43, member 3 [Source:MGI Symbol;Acc:MGI:1931054]
Cd47	6.18702e-87	1.8627	0.49	0.153	1.18859e-82	4	ENSMUSG00000055447.19		protein_coding	CD47 antigen (Rh-related antigen, integrin-associated signal transducer) [Source:MGI Symbol;Acc:MGI:96617]
Lmo2	7.51671e-87	2.30067	0.347	0.078	1.44404e-82	4	ENSMUSG00000032698.15		protein_coding	LIM domain only 2 [Source:MGI Symbol;Acc:MGI:102811]
Xpo7	3.15376e-86	1.75675	0.635	0.282	6.05869e-82	4	ENSMUSG00000022100.14		protein_coding	exportin 7 [Source:MGI Symbol;Acc:MGI:1929705]
Rnf123	9.5971e-78	2.2101	0.343	0.084	1.8437e-73	4	ENSMUSG00000041528.15		protein_coding	ring finger protein 123 [Source:MGI Symbol;Acc:MGI:2148796]
Tmem14c	1.07233e-73	1.91181	0.396	0.114	2.06005e-69	4	ENSMUSG00000021361.7		protein_coding	transmembrane protein 14C [Source:MGI Symbol;Acc:MGI:1913404]
Prdx2	1.48018e-73	1.56922	0.555	0.22	2.84357e-69	4	ENSMUSG00000005161.15		protein_coding	peroxiredoxin 2 [Source:MGI Symbol;Acc:MGI:109486]
Cyb5a	4.7761e-73	1.30254	0.713	0.379	9.17536e-69	4	ENSMUSG00000024646.14		protein_coding	cytochrome b5 type A (microsomal) [Source:MGI Symbol;Acc:MGI:1926952]
Hspd1	8.41561e-73	1.17729	0.826	0.529	1.61672e-68	4	ENSMUSG00000025980.14		protein_coding	heat shock protein 1 (chaperonin) [Source:MGI Symbol;Acc:MGI:96242]
Cdc6	2.12524e-71	1.88033	0.407	0.124	4.08279e-67	4	ENSMUSG00000017499.15		protein_coding	cell division cycle 6 [Source:MGI Symbol;Acc:MGI:1345150]
St3gal5	2.50938e-71	2.09499	0.336	0.086	4.82077e-67	4	ENSMUSG00000056091.12		protein_coding	ST3 beta-galactoside alpha-2,3-sialyltransferase 5 [Source:MGI Symbol;Acc:MGI:1339963]
Ybx3	3.16821e-70	1.43067	0.73	0.424	6.08645e-66	4	ENSMUSG00000030189.15		protein_coding	Y box protein 3 [Source:MGI Symbol;Acc:MGI:2137670]
Ube2l6	3.46346e-70	1.79804	0.407	0.124	6.65365e-66	4	ENSMUSG00000027078.14		protein_coding	ubiquitin-conjugating enzyme E2L 6 [Source:MGI Symbol;Acc:MGI:1914500]
Ctsb	1.20809e-69	0.996425	0.884	0.623	2.32086e-65	4	ENSMUSG00000021939.8		protein_coding	cathepsin B [Source:MGI Symbol;Acc:MGI:88561]
Ucp2	7.64059e-67	1.82104	0.377	0.111	1.46783e-62	4	ENSMUSG00000033685.13		protein_coding	uncoupling protein 2 (mitochondrial, proton carrier) [Source:MGI Symbol;Acc:MGI:109354]
Sephs2	9.01682e-67	1.69869	0.423	0.137	1.73222e-62	4	ENSMUSG00000049091.6		protein_coding	selenophosphate synthetase 2 [Source:MGI Symbol;Acc:MGI:108388]
Cox17	2.29894e-63	1.65263	0.481	0.187	4.41649e-59	4	ENSMUSG00000046516.10		protein_coding	cytochrome c oxidase assembly protein 17, copper chaperone [Source:MGI Symbol;Acc:MGI:1333806]
E2f4	3.38539e-61	1.43685	0.583	0.272	6.50368e-57	4	ENSMUSG00000014859.9		protein_coding	E2F transcription factor 4 [Source:MGI Symbol;Acc:MGI:103012]
Ddx39	5.67771e-60	1.34295	0.604	0.29	1.09074e-55	4	ENSMUSG00000005481.18		protein_coding	DEAD (Asp-Glu-Ala-Asp) box polypeptide 39 [Source:MGI Symbol;Acc:MGI:1915528]
Rad23a	1.26096e-59	1.57261	0.465	0.178	2.42243e-55	4	ENSMUSG00000003813.15		protein_coding	RAD23 homolog A, nucleotide excision repair protein [Source:MGI Symbol;Acc:MGI:105126]
Ccna2	3.21378e-59	1.23719	0.686	0.378	6.17399e-55	4	ENSMUSG00000027715.9		protein_coding	cyclin A2 [Source:MGI Symbol;Acc:MGI:108069]
Hist1h2bk	5.97505e-56	0.857622	0.875	0.621	1.14787e-51	4	.		.	.
Hprt	6.62468e-56	1.51916	0.468	0.188	1.27267e-51	4	ENSMUSG00000025630.8		protein_coding	hypoxanthine guanine phosphoribosyl transferase [Source:MGI Symbol;Acc:MGI:96217]
Ccne1	2.49167e-55	1.69701	0.383	0.132	4.78674e-51	4	ENSMUSG00000002068.16		protein_coding	cyclin E1 [Source:MGI Symbol;Acc:MGI:88316]
Nars	7.4636e-55	1.31295	0.539	0.238	1.43383e-50	4	ENSMUSG00000024587.10		protein_coding	asparaginyl-tRNA synthetase [Source:MGI Symbol;Acc:MGI:1917473]
Larp1	3.54542e-54	1.11428	0.704	0.417	6.81111e-50	4	ENSMUSG00000037331.15		protein_coding	La ribonucleoprotein domain family, member 1 [Source:MGI Symbol;Acc:MGI:1890165]
Pa2g4	1.22965e-53	0.966525	0.806	0.546	2.36227e-49	4	ENSMUSG00000025364.13		protein_coding	proliferation-associated 2G4 [Source:MGI Symbol;Acc:MGI:894684]
Ncoa4	3.57228e-51	1.0506	0.603	0.29	6.86271e-47	4	ENSMUSG00000056234.15		protein_coding	nuclear receptor coactivator 4 [Source:MGI Symbol;Acc:MGI:1350932]
Psme3	4.04376e-50	1.25981	0.535	0.248	7.76847e-46	4	ENSMUSG00000078652.9		protein_coding	proteaseome (prosome, macropain) activator subunit 3 (PA28 gamma, Ki) [Source:MGI Symbol;Acc:MGI:1096366]
Fen1	6.40638e-50	1.52378	0.421	0.167	1.23073e-45	4	ENSMUSG00000024742.15		protein_coding	flap structure specific endonuclease 1 [Source:MGI Symbol;Acc:MGI:102779]
Smim1	7.63311e-48	1.26735	0.503	0.227	1.4664e-43	4	ENSMUSG00000078350.11		protein_coding	small integral membrane protein 1 [Source:MGI Symbol;Acc:MGI:1916109]
Rrm1	1.64016e-44	1.00486	0.655	0.382	3.15091e-40	4	ENSMUSG00000030978.10		protein_coding	ribonucleotide reductase M1 [Source:MGI Symbol;Acc:MGI:98180]
Hist2h2ac	1.19627e-42	1.03667	0.642	0.369	2.29816e-38	4	.		.	.
Stard10	2.22628e-42	1.04018	0.47	0.206	4.27691e-38	4	ENSMUSG00000030688.15		protein_coding	START domain containing 10 [Source:MGI Symbol;Acc:MGI:1860093]
Hist1h2ag	2.73763e-41	1.21174	0.497	0.242	5.25926e-37	4	.		.	.
Alx4	4.52762e-245	3.20941	0.556	0.065	8.698e-241	5	ENSMUSG00000040310.12		protein_coding	aristaless-like homeobox 4 [Source:MGI Symbol;Acc:MGI:108359]
Krt15	3.93873e-212	3.23265	0.53	0.072	7.5667e-208	Skin 5	ENSMUSG00000054146.8		protein_coding	keratin 15 [Source:MGI Symbol;Acc:MGI:96689]
Cdo1	5.05543e-212	3.00573	0.556	0.08	9.71198e-208	5	ENSMUSG00000033022.8		protein_coding	cysteine dioxygenase 1, cytosolic [Source:MGI Symbol;Acc:MGI:105925]
Col8a2	8.44016e-204	2.76841	0.652	0.127	1.62144e-199	5	ENSMUSG00000056174.8		protein_coding	collagen, type VIII, alpha 2 [Source:MGI Symbol;Acc:MGI:88464]
Sfrp1	1.93242e-181	1.97201	0.935	0.464	3.71237e-177	5	ENSMUSG00000031548.7		protein_coding	secreted frizzled-related protein 1 [Source:MGI Symbol;Acc:MGI:892014]
Sfrp2	4.3645e-178	2.24634	0.756	0.202	8.38464e-174	5	ENSMUSG00000027996.13		protein_coding	secreted frizzled-related protein 2 [Source:MGI Symbol;Acc:MGI:108078]
Egfl6	1.74367e-175	2.9397	0.466	0.065	3.34977e-171	5	ENSMUSG00000000402.2		protein_coding	EGF-like-domain, multiple 6 [Source:MGI Symbol;Acc:MGI:1858599]
Pitx21	1.25636e-169	1.8353	0.937	0.413	2.41359e-165	5	.		.	.
Igfbp5	6.38578e-167	1.53527	0.994	0.716	1.22677e-162	5	ENSMUSG00000026185.8		protein_coding	insulin-like growth factor binding protein 5 [Source:MGI Symbol;Acc:MGI:96440]
Cxcl14	1.61839e-140	2.81166	0.428	0.07	3.10909e-136	5	ENSMUSG00000021508.11		protein_coding	chemokine (C-X-C motif) ligand 14 [Source:MGI Symbol;Acc:MGI:1888514]
Gjb2	3.29163e-136	3.30252	0.303	0.032	6.32355e-132	5	ENSMUSG00000046352.7		protein_coding	gap junction protein, beta 2 [Source:MGI Symbol;Acc:MGI:95720]
Tgfb21	1.97751e-128	1.78232	0.802	0.321	3.79899e-124	5	.		.	.
Lrrc171	2.42575e-126	1.80578	0.749	0.258	4.66011e-122	5	.		.	.
Epha3	1.15778e-125	2.12169	0.58	0.149	2.22421e-121	5	ENSMUSG00000052504.7		protein_coding	Eph receptor A3 [Source:MGI Symbol;Acc:MGI:99612]
Ptn1	8.21454e-125	1.53043	0.941	0.553	1.5781e-120	5	.		.	.
Cntfr	6.13508e-118	2.16281	0.576	0.16	1.17861e-113	5	ENSMUSG00000028444.17		protein_coding	ciliary neurotrophic factor receptor [Source:MGI Symbol;Acc:MGI:99605]
Fstl11	2.95331e-113	1.48552	0.882	0.464	5.6736e-109	5	.		.	.
Krt5	5.31928e-112	2.30967	0.462	0.103	1.02189e-107	Skin 5	ENSMUSG00000061527.7		protein_coding	keratin 5 [Source:MGI Symbol;Acc:MGI:96702]
Slit3	2.08178e-110	1.8758	0.656	0.22	3.99931e-106	5	ENSMUSG00000056427.10		protein_coding	slit guidance ligand 3 [Source:MGI Symbol;Acc:MGI:1315202]
Sulf11	5.65808e-110	1.53189	0.766	0.28	1.08697e-105	5	.		.	.
Efemp1	6.84892e-109	2.5091	0.381	0.07	1.31575e-104	5	ENSMUSG00000020467.15		protein_coding	epidermal growth factor-containing fibulin-like extracellular matrix protein 1 [Source:MGI Symbol;Acc:MGI:1339998]
Antxr1	9.1083e-109	1.89677	0.631	0.204	1.7498e-104	5	ENSMUSG00000033420.12		protein_coding	anthrax toxin receptor 1 [Source:MGI Symbol;Acc:MGI:1916788]
Slc14a1	7.39152e-107	2.21194	0.45	0.1	1.41998e-102	5	ENSMUSG00000059336.14		protein_coding	solute carrier family 14 (urea transporter), member 1 [Source:MGI Symbol;Acc:MGI:1351654]
Mpped2	1.15795e-105	1.93042	0.621	0.205	2.22455e-101	5	ENSMUSG00000016386.15		protein_coding	metallophosphoesterase domain containing 2 [Source:MGI Symbol;Acc:MGI:1924265]
Peg32	1.47407e-104	0.993184	1	0.736	2.83184e-100	5	.		.	.
Zfhx4	6.46815e-104	1.54542	0.798	0.36	1.2426e-99	5	ENSMUSG00000025255.18		protein_coding	zinc finger homeodomain 4 [Source:MGI Symbol;Acc:MGI:2137668]
Dcn1	1.95513e-100	1.0709	0.984	0.587	3.756e-96	5	.		.	.
Angpt1	3.7496e-99	1.94693	0.56	0.172	7.20336e-95	5	ENSMUSG00000022309.9		protein_coding	angiopoietin 1 [Source:MGI Symbol;Acc:MGI:108448]
Cdkn1c1	4.82513e-99	1.15611	0.949	0.687	9.26955e-95	5	.		.	.
Selenop1	3.55762e-98	1.55469	0.876	0.484	6.83454e-94	5	.		.	.
Serpinf11	4.93287e-97	1.54038	0.721	0.275	9.47654e-93	5	.		.	.
Anxa22	7.76395e-94	0.984918	0.988	0.633	1.49153e-89	5	.		.	.
Gata6	3.19015e-91	1.64459	0.642	0.235	6.12859e-87	5	ENSMUSG00000005836.10		protein_coding	GATA binding protein 6 [Source:MGI Symbol;Acc:MGI:107516]
Ctnna2	5.72898e-86	2.27284	0.387	0.092	1.10059e-81	5	ENSMUSG00000063063.12		protein_coding	catenin (cadherin associated protein), alpha 2 [Source:MGI Symbol;Acc:MGI:88275]
Fat4	2.46873e-85	1.7054	0.664	0.278	4.74267e-81	5	ENSMUSG00000046743.6		protein_coding	FAT atypical cadherin 4 [Source:MGI Symbol;Acc:MGI:3045256]
Mfap4	1.10324e-81	1.49944	0.672	0.279	2.11944e-77	5	ENSMUSG00000042436.12		protein_coding	microfibrillar-associated protein 4 [Source:MGI Symbol;Acc:MGI:1342276]
Fbn2	1.84623e-81	1.34723	0.784	0.429	3.54679e-77	5	ENSMUSG00000024598.9		protein_coding	fibrillin 2 [Source:MGI Symbol;Acc:MGI:95490]
Palld	1.61096e-76	1.40803	0.749	0.403	3.09481e-72	5	ENSMUSG00000058056.16		protein_coding	palladin, cytoskeletal associated protein [Source:MGI Symbol;Acc:MGI:1919583]
Tnfaip8	7.4502e-74	1.76353	0.47	0.147	1.43126e-69	5	ENSMUSG00000062210.13		protein_coding	tumor necrosis factor, alpha-induced protein 8 [Source:MGI Symbol;Acc:MGI:2147191]
Adamts151	9.18095e-73	1.5115	0.587	0.222	1.76375e-68	5	.		.	.
Pcdh7	1.50707e-71	1.43584	0.67	0.31	2.89524e-67	5	ENSMUSG00000029108.14		protein_coding	protocadherin 7 [Source:MGI Symbol;Acc:MGI:1860487]
Sgcd	2.78968e-71	1.902	0.397	0.109	5.35926e-67	5	ENSMUSG00000020354.15		protein_coding	sarcoglycan, delta (dystrophin-associated glycoprotein) [Source:MGI Symbol;Acc:MGI:1346525]
Nfix	4.65971e-69	1.88024	0.385	0.105	8.95176e-65	5	ENSMUSG00000001911.16		protein_coding	nuclear factor I/X [Source:MGI Symbol;Acc:MGI:97311]
Nid2	3.77831e-67	1.11336	0.809	0.44	7.25851e-63	5	ENSMUSG00000021806.4		protein_coding	nidogen 2 [Source:MGI Symbol;Acc:MGI:1298229]
Vcan	1.72699e-66	1.31139	0.752	0.453	3.31771e-62	5	ENSMUSG00000021614.16		protein_coding	versican [Source:MGI Symbol;Acc:MGI:102889]
Cdh11	2.17898e-66	1.01882	0.872	0.581	4.18604e-62	5	ENSMUSG00000031673.6		protein_coding	cadherin 11 [Source:MGI Symbol;Acc:MGI:99217]
Ahnak1	1.05169e-65	0.885485	0.931	0.602	2.02041e-61	5	.		.	.
Apoe1	1.56e-65	1.30201	0.707	0.345	2.99691e-61	5	.		.	.
Ogn	1.24981e-62	1.84043	0.379	0.111	2.40101e-58	5	ENSMUSG00000021390.6		protein_coding	osteoglycin [Source:MGI Symbol;Acc:MGI:109278]
Spon11	7.91071e-62	1.52749	0.527	0.206	1.51973e-57	5	.		.	.
Gja11	1.16406e-60	1.24108	0.658	0.299	2.23627e-56	5	.		.	.
Cd2481	1.37895e-60	1.01137	0.794	0.429	2.6491e-56	5	.		.	.
Mmp2	1.67595e-59	1.04771	0.79	0.471	3.21967e-55	5	ENSMUSG00000031740.8		protein_coding	matrix metallopeptidase 2 [Source:MGI Symbol;Acc:MGI:97009]
Adamts9	5.00182e-59	1.37007	0.631	0.301	9.609e-55	5	ENSMUSG00000030022.14		protein_coding	a disintegrin-like and metallopeptidase (reprolysin type) with thrombospondin type 1 motif, 9 [Source:MGI Symbol;Acc:MGI:1916320]
Fbln21	9.951e-58	1.15038	0.672	0.32	1.91169e-53	5	.		.	.
Fgfr1	4.53165e-56	1.16347	0.662	0.322	8.70576e-52	5	ENSMUSG00000031565.18		protein_coding	fibroblast growth factor receptor 1 [Source:MGI Symbol;Acc:MGI:95522]
Cdc42ep3	1.12459e-55	1.81696	0.369	0.116	2.16045e-51	5	ENSMUSG00000036533.9		protein_coding	CDC42 effector protein (Rho GTPase binding) 3 [Source:MGI Symbol;Acc:MGI:2384718]
Pcolce2	1.07409e-54	0.804443	0.874	0.492	2.06343e-50	5	ENSMUSG00000015354.8		protein_coding	procollagen C-endopeptidase enhancer 2 [Source:MGI Symbol;Acc:MGI:1923727]
App1	1.71834e-54	0.781339	0.935	0.678	3.30111e-50	5	.		.	.
Fzd7	1.30727e-53	1.6396	0.411	0.143	2.5114e-49	5	ENSMUSG00000041075.8		protein_coding	frizzled class receptor 7 [Source:MGI Symbol;Acc:MGI:108570]
Lama4	1.90797e-53	1.43976	0.495	0.198	3.66541e-49	5	ENSMUSG00000019846.11		protein_coding	laminin, alpha 4 [Source:MGI Symbol;Acc:MGI:109321]
Gpc1	4.43976e-53	1.52087	0.46	0.176	8.52922e-49	5	ENSMUSG00000034220.7		protein_coding	glypican 1 [Source:MGI Symbol;Acc:MGI:1194891]
Gabrp2	1.57574e-52	1.12757	0.554	0.234	3.02715e-48	5	.		.	.
Gria1	1.61289e-52	1.45443	0.462	0.175	3.09852e-48	5	ENSMUSG00000020524.16		protein_coding	glutamate receptor, ionotropic, AMPA1 (alpha 1) [Source:MGI Symbol;Acc:MGI:95808]
Loxl2	9.76118e-51	0.964418	0.817	0.519	1.87522e-46	5	ENSMUSG00000034205.16		protein_coding	lysyl oxidase-like 2 [Source:MGI Symbol;Acc:MGI:2137913]
Dnm1	2.8777e-50	1.47939	0.43	0.159	5.52836e-46	5	ENSMUSG00000026825.17		protein_coding	dynamin 1 [Source:MGI Symbol;Acc:MGI:107384]
Epb41l3	9.02036e-50	1.24916	0.544	0.238	1.7329e-45	5	ENSMUSG00000024044.19		protein_coding	erythrocyte membrane protein band 4.1 like 3 [Source:MGI Symbol;Acc:MGI:103008]
Prss351	1.70411e-49	1.09952	0.585	0.261	3.27377e-45	5	.		.	.
Nfatc4	3.8646e-49	1.3564	0.509	0.218	7.42428e-45	5	ENSMUSG00000023411.12		protein_coding	nuclear factor of activated T cells, cytoplasmic, calcineurin dependent 4 [Source:MGI Symbol;Acc:MGI:1920431]
Pkdcc	4.73973e-48	1.32733	0.507	0.219	9.1055e-44	5	ENSMUSG00000024247.14		protein_coding	protein kinase domain containing, cytoplasmic [Source:MGI Symbol;Acc:MGI:2147077]
AW551984	1.30385e-47	1.4345	0.495	0.213	2.50482e-43	5	ENSMUSG00000038112.15		protein_coding	expressed sequence AW551984 [Source:MGI Symbol;Acc:MGI:2143322]
Kctd12	2.06995e-47	1.23671	0.572	0.277	3.97658e-43	5	ENSMUSG00000098557.1		protein_coding	potassium channel tetramerisation domain containing 12 [Source:MGI Symbol;Acc:MGI:2145823]
Lrch2	2.96293e-46	1.44059	0.424	0.163	5.69209e-42	5	ENSMUSG00000031290.14		protein_coding	leucine-rich repeats and calponin homology (CH) domain containing 2 [Source:MGI Symbol;Acc:MGI:2147870]
Ltbp1	5.29146e-46	1.19843	0.548	0.254	1.01654e-41	5	ENSMUSG00000001870.16		protein_coding	latent transforming growth factor beta binding protein 1 [Source:MGI Symbol;Acc:MGI:109151]
Zfhx3	1.83365e-45	1.00512	0.735	0.441	3.52262e-41	5	ENSMUSG00000038872.10		protein_coding	zinc finger homeobox 3 [Source:MGI Symbol;Acc:MGI:99948]
Dkk2	2.46052e-45	1.50186	0.446	0.186	4.7269e-41	5	ENSMUSG00000028031.6		protein_coding	dickkopf WNT signaling pathway inhibitor 2 [Source:MGI Symbol;Acc:MGI:1890663]
Cdh3	7.05714e-45	0.988567	0.688	0.375	1.35575e-40	5	ENSMUSG00000061048.8		protein_coding	cadherin 3 [Source:MGI Symbol;Acc:MGI:88356]
Slc2a3	1.15672e-44	1.16978	0.54	0.247	2.22218e-40	5	ENSMUSG00000003153.10		protein_coding	solute carrier family 2 (facilitated glucose transporter), member 3 [Source:MGI Symbol;Acc:MGI:95757]
Gas11	7.01781e-44	0.854319	0.821	0.553	1.34819e-39	5	.		.	.
Emp1	7.40904e-44	1.0784	0.637	0.344	1.42335e-39	5	ENSMUSG00000030208.15		protein_coding	epithelial membrane protein 1 [Source:MGI Symbol;Acc:MGI:107941]
Loxl1	1.81558e-42	1.36535	0.413	0.162	3.48791e-38	5	ENSMUSG00000032334.10		protein_coding	lysyl oxidase-like 1 [Source:MGI Symbol;Acc:MGI:106096]
Sertad4	5.27101e-41	1.27622	0.44	0.184	1.01261e-36	5	ENSMUSG00000016262.14		protein_coding	SERTA domain containing 4 [Source:MGI Symbol;Acc:MGI:2443496]
Tns11	6.56016e-41	1.04157	0.566	0.273	1.26027e-36	5	.		.	.
Col12a11	3.40609e-40	1.08456	0.58	0.303	6.54345e-36	5	.		.	.
Cdon	3.46635e-39	1.15362	0.493	0.226	6.65921e-35	5	ENSMUSG00000038119.15		protein_coding	cell adhesion molecule-related/down-regulated by oncogenes [Source:MGI Symbol;Acc:MGI:1926387]
Lmna1	1.20722e-38	0.909839	0.619	0.317	2.31919e-34	5	.		.	.
Timp2	1.75771e-38	1.11751	0.521	0.253	3.37673e-34	5	ENSMUSG00000017466.9		protein_coding	tissue inhibitor of metalloproteinase 2 [Source:MGI Symbol;Acc:MGI:98753]
Fn11	6.11979e-38	0.379323	0.963	0.635	1.17567e-33	5	.		.	.
Lum2	1.12438e-37	0.590525	0.868	0.582	2.16004e-33	5	.		.	.
Mfap21	2.14072e-37	0.772975	0.768	0.479	4.11253e-33	5	.		.	.
Pgm5	3.06475e-37	1.19885	0.511	0.258	5.88768e-33	5	ENSMUSG00000041731.13		protein_coding	phosphoglucomutase 5 [Source:MGI Symbol;Acc:MGI:1925668]
Chd3	4.09022e-37	0.875275	0.699	0.43	7.85773e-33	5	ENSMUSG00000018474.18		protein_coding	chromodomain helicase DNA binding protein 3 [Source:MGI Symbol;Acc:MGI:1344395]
Sulf21	1.07196e-36	1.06503	0.556	0.291	2.05934e-32	5	.		.	.
Mrc2	1.34576e-36	1.07065	0.552	0.287	2.58533e-32	5	ENSMUSG00000020695.14		protein_coding	mannose receptor, C type 2 [Source:MGI Symbol;Acc:MGI:107818]
Bgn1	2.14104e-34	1.01109	0.477	0.22	4.11315e-30	5	.		.	.
Eln1	1.45233e-33	0.355754	0.607	0.32	2.79007e-29	5	.		.	.
Asb4	2.3269e-33	0.981715	0.534	0.274	4.4702e-29	5	ENSMUSG00000042607.15		protein_coding	ankyrin repeat and SOCS box-containing 4 [Source:MGI Symbol;Acc:MGI:1929751]
Tmem9	9.9231e-32	0.953927	0.564	0.311	1.90633e-27	5	ENSMUSG00000026411.17		protein_coding	transmembrane protein 9 [Source:MGI Symbol;Acc:MGI:1913491]
Arhgef40	1.3988e-30	0.828658	0.609	0.344	2.68724e-26	5	ENSMUSG00000004562.16		protein_coding	Rho guanine nucleotide exchange factor (GEF) 40 [Source:MGI Symbol;Acc:MGI:2685515]
Flrt21	8.18829e-30	0.848022	0.523	0.267	1.57305e-25	5	.		.	.
P3h31	5.73231e-29	0.766142	0.678	0.422	1.10123e-24	5	.		.	.
Akap121	3.65654e-26	0.691226	0.674	0.409	7.02458e-22	5	.		.	.
Col6a31	5.60644e-23	0.404578	0.695	0.414	1.07705e-18	5	.		.	.
Col5a11	1.38669e-18	0.291412	0.845	0.569	2.66398e-14	5	.		.	.
Epcam	0	4.80651	0.981	0.122	0	6	ENSMUSG00000045394.9		protein_coding	epithelial cell adhesion molecule [Source:MGI Symbol;Acc:MGI:106653]
Cldn7	0	4.81638	0.95	0.106	0	6	ENSMUSG00000018569.12		protein_coding	claudin 7 [Source:MGI Symbol;Acc:MGI:1859285]
Shh	0	5.27164	0.863	0.046	0	6	ENSMUSG00000002633.4		protein_coding	sonic hedgehog [Source:MGI Symbol;Acc:MGI:98297]
Cdx2	0	5.37222	0.815	0.032	0	6	ENSMUSG00000029646.3		protein_coding	caudal type homeobox 2 [Source:MGI Symbol;Acc:MGI:88361]
Tspan8	0	5.02056	0.774	0.038	0	6	ENSMUSG00000034127.15		protein_coding	tetraspanin 8 [Source:MGI Symbol;Acc:MGI:2384918]
Foxa1	0	5.64262	0.745	0.022	0	6	ENSMUSG00000035451.7		protein_coding	forkhead box A1 [Source:MGI Symbol;Acc:MGI:1347472]
Spint2	0	3.36903	0.923	0.211	0	6	ENSMUSG00000074227.12		protein_coding	serine protease inhibitor, Kunitz type 2 [Source:MGI Symbol;Acc:MGI:1338031]
Clic6	0	5.50237	0.734	0.028	0	6	ENSMUSG00000022949.9		protein_coding	chloride intracellular channel 6 [Source:MGI Symbol;Acc:MGI:2146607]
Cpm	0	4.04146	0.793	0.089	0	6	ENSMUSG00000020183.11		protein_coding	carboxypeptidase M [Source:MGI Symbol;Acc:MGI:1917824]
Mycn	0	3.32687	0.795	0.117	0	6	ENSMUSG00000037169.15		protein_coding	v-myc avian myelocytomatosis viral related oncogene, neuroblastoma derived [Source:MGI Symbol;Acc:MGI:97357]
Lgals2	0	6.22577	0.683	0.019	0	6	ENSMUSG00000043501.5		protein_coding	lectin, galactose-binding, soluble 2 [Source:MGI Symbol;Acc:MGI:895068]
Bex1	0	3.87825	0.745	0.087	0	6	ENSMUSG00000050071.8		protein_coding	brain expressed X-linked 1 [Source:MGI Symbol;Acc:MGI:1328321]
Plac8	0	4.73283	0.714	0.067	0	6	ENSMUSG00000029322.12		protein_coding	placenta-specific 8 [Source:MGI Symbol;Acc:MGI:2445289]
Akr1c19	0	4.58145	0.666	0.033	0	6	ENSMUSG00000071551.13		protein_coding	aldo-keto reductase family 1, member C19 [Source:MGI Symbol;Acc:MGI:2653678]
Sox9	0	3.5365	0.697	0.073	0	6	ENSMUSG00000000567.5		protein_coding	SRY (sex determining region Y)-box 9 [Source:MGI Symbol;Acc:MGI:98371]
Cdh17	0	6.19477	0.6	0.01	0	6	ENSMUSG00000028217.11		protein_coding	cadherin 17 [Source:MGI Symbol;Acc:MGI:1095414]
Prdm1	0	5.01377	0.614	0.024	0	6	ENSMUSG00000038151.13		protein_coding	PR domain containing 1, with ZNF domain [Source:MGI Symbol;Acc:MGI:99655]
Gipc2	0	4.16973	0.608	0.04	0	6	ENSMUSG00000039131.15		protein_coding	GIPC PDZ domain containing family, member 2 [Source:MGI Symbol;Acc:MGI:1889209]
Ociad2	0	4.55401	0.581	0.034	0	6	ENSMUSG00000029153.11		protein_coding	OCIA domain containing 2 [Source:MGI Symbol;Acc:MGI:1916377]
Lad1	0	4.43913	0.556	0.029	0	6	ENSMUSG00000041782.14		protein_coding	ladinin [Source:MGI Symbol;Acc:MGI:109343]
Ugt2b34	0	3.96583	0.544	0.042	0	6	ENSMUSG00000029260.15		protein_coding	UDP glucuronosyltransferase 2 family, polypeptide B34 [Source:MGI Symbol;Acc:MGI:2140962]
Lgals4	0	4.99206	0.512	0.021	0	6	ENSMUSG00000053964.17		protein_coding	lectin, galactose binding, soluble 4 [Source:MGI Symbol;Acc:MGI:107536]
Cps1	0	5.42616	0.5	0.021	0	6	ENSMUSG00000025991.8		protein_coding	carbamoyl-phosphate synthetase 1 [Source:MGI Symbol;Acc:MGI:891996]
B4galnt2	0	5.51661	0.463	0.011	0	6	ENSMUSG00000013418.8		protein_coding	beta-1,4-N-acetyl-galactosaminyl transferase 2 [Source:MGI Symbol;Acc:MGI:1342058]
Fam183b	0	5.72015	0.456	0.01	0	6	ENSMUSG00000049154.12		protein_coding	family with sequence similarity 183, member B [Source:MGI Symbol;Acc:MGI:1922679]
Vil1	0	5.35345	0.432	0.011	0	6	ENSMUSG00000026175.12		protein_coding	villin 1 [Source:MGI Symbol;Acc:MGI:98930]
Elf3	0	4.88862	0.407	0.015	0	6	ENSMUSG00000003051.13		protein_coding	E74-like factor 3 [Source:MGI Symbol;Acc:MGI:1101781]
S100g	0	5.35126	0.371	0.01	0	6	ENSMUSG00000040808.4		protein_coding	S100 calcium binding protein G [Source:MGI Symbol;Acc:MGI:104528]
Lgr4	4.83764e-308	3.11631	0.892	0.206	9.29358e-304	6	ENSMUSG00000050199.13		protein_coding	leucine-rich repeat-containing G protein-coupled receptor 4 [Source:MGI Symbol;Acc:MGI:1891468]
Myo6	9.27439e-305	3.12138	0.761	0.113	1.7817e-300	6	ENSMUSG00000033577.18		protein_coding	myosin VI [Source:MGI Symbol;Acc:MGI:104785]
Krt20	4.84066e-299	4.80663	0.39	0.015	9.29939e-295	enterocytes intestine. 6	ENSMUSG00000035775.2		protein_coding	keratin 20 [Source:MGI Symbol;Acc:MGI:1914059]
Grhl2	8.21261e-298	3.7759	0.533	0.042	1.57773e-293	6	ENSMUSG00000022286.16		protein_coding	grainyhead like transcription factor 2 [Source:MGI Symbol;Acc:MGI:2182543]
Trim2	7.96155e-296	3.48867	0.616	0.066	1.52949e-291	6	ENSMUSG00000027993.16		protein_coding	tripartite motif-containing 2 [Source:MGI Symbol;Acc:MGI:1933163]
Grb7	1.20331e-291	4.07551	0.465	0.029	2.31169e-287	6	ENSMUSG00000019312.10		protein_coding	growth factor receptor bound protein 7 [Source:MGI Symbol;Acc:MGI:102683]
Cystm1	1.65455e-289	4.26913	0.425	0.022	3.17856e-285	6	ENSMUSG00000046727.13		protein_coding	cysteine-rich transmembrane module containing 1 [Source:MGI Symbol;Acc:MGI:1913310]
Folr1	1.38519e-285	5.14415	0.349	0.01	2.66109e-281	6	ENSMUSG00000001827.12		protein_coding	folate receptor 1 (adult) [Source:MGI Symbol;Acc:MGI:95568]
Cdh1	1.85179e-285	3.48633	0.66	0.086	3.55747e-281	6	ENSMUSG00000000303.12		protein_coding	cadherin 1 [Source:MGI Symbol;Acc:MGI:88354]
Col6a4	3.18484e-283	3.14367	0.689	0.093	6.1184e-279	6	ENSMUSG00000032572.9		protein_coding	collagen, type VI, alpha 4 [Source:MGI Symbol;Acc:MGI:1915803]
Ihh	1.08757e-276	4.571	0.384	0.017	2.08934e-272	6	ENSMUSG00000006538.12		protein_coding	Indian hedgehog [Source:MGI Symbol;Acc:MGI:96533]
Esrp1	1.86854e-270	3.29422	0.643	0.085	3.58965e-266	6	ENSMUSG00000040728.15		protein_coding	epithelial splicing regulatory protein 1 [Source:MGI Symbol;Acc:MGI:1917326]
Gata4	4.71275e-268	4.51838	0.425	0.027	9.05366e-264	6	ENSMUSG00000021944.15		protein_coding	GATA binding protein 4 [Source:MGI Symbol;Acc:MGI:95664]
Klf5	1.07445e-254	3.00654	0.737	0.134	2.06413e-250	enterocytes intestine. 6	ENSMUSG00000005148.8		protein_coding	Kruppel-like factor 5 [Source:MGI Symbol;Acc:MGI:1338056]
Hnf4g	5.49605e-254	5.37222	0.293	0.007	1.05585e-249	6	ENSMUSG00000017688.14		protein_coding	hepatocyte nuclear factor 4, gamma [Source:MGI Symbol;Acc:MGI:1353604]
Osr2	1.75462e-252	3.96859	0.442	0.033	3.3708e-248	6	ENSMUSG00000022330.5		protein_coding	odd-skipped related 2 [Source:MGI Symbol;Acc:MGI:1930813]
Sult1d1	1.32291e-243	5.52197	0.278	0.006	2.54143e-239	6	ENSMUSG00000029273.10		protein_coding	sulfotransferase family 1D, member 1 [Source:MGI Symbol;Acc:MGI:1926341]
Ush1c	1.03017e-241	5.98961	0.259	0.004	1.97906e-237	enterocytes intestine. 6	ENSMUSG00000030838.20		protein_coding	USH1 protein network component harmonin [Source:MGI Symbol;Acc:MGI:1919338]
Rnf128	1.12258e-241	3.32903	0.548	0.064	2.15659e-237	6	ENSMUSG00000031438.11		protein_coding	ring finger protein 128 [Source:MGI Symbol;Acc:MGI:1914139]
Rbm47	5.24762e-239	3.95058	0.407	0.028	1.00812e-234	6	ENSMUSG00000070780.11		protein_coding	RNA binding motif protein 47 [Source:MGI Symbol;Acc:MGI:2384294]
Hnf4a	3.44914e-237	3.74662	0.442	0.037	6.62613e-233	6	ENSMUSG00000017950.16		protein_coding	hepatic nuclear factor 4, alpha [Source:MGI Symbol;Acc:MGI:109128]
Stard101	4.47285e-234	2.84678	0.784	0.18	8.59279e-230	6	.		.	.
Fkbp4	3.5119e-229	2.16355	0.969	0.472	6.74671e-225	6	ENSMUSG00000030357.10		protein_coding	FK506 binding protein 4 [Source:MGI Symbol;Acc:MGI:95543]
Tfrc1	2.0264e-221	2.45745	0.896	0.263	3.89292e-217	6	.		.	.
Habp2	8.1387e-209	3.8868	0.367	0.027	1.56353e-204	Exocrine liver pan. 6	ENSMUSG00000025075.14		protein_coding	hyaluronic acid binding protein 2 [Source:MGI Symbol;Acc:MGI:1196378]
Aldh1b1	6.52634e-192	3.56265	0.369	0.031	1.25378e-187	6	ENSMUSG00000035561.5		protein_coding	aldehyde dehydrogenase 1 family, member B1 [Source:MGI Symbol;Acc:MGI:1919785]
Car8	6.07382e-190	3.67752	0.361	0.03	1.16684e-185	6	ENSMUSG00000041261.9		protein_coding	carbonic anhydrase 8 [Source:MGI Symbol;Acc:MGI:88253]
Mif	1.41232e-189	1.84048	0.963	0.543	2.71321e-185	6	ENSMUSG00000033307.7		protein_coding	macrophage migration inhibitory factor (glycosylation-inhibiting factor) [Source:MGI Symbol;Acc:MGI:96982]
Epb41l4b	1.8138e-184	3.24275	0.413	0.045	3.48449e-180	6	ENSMUSG00000028434.12		protein_coding	erythrocyte membrane protein band 4.1 like 4b [Source:MGI Symbol;Acc:MGI:1859149]
Shtn1	9.57606e-183	4.19686	0.286	0.016	1.83966e-178	6	ENSMUSG00000041362.17		protein_coding	shootin 1 [Source:MGI Symbol;Acc:MGI:1918903]
Pkm	2.62954e-182	1.59453	0.985	0.596	5.05162e-178	6	ENSMUSG00000032294.17		protein_coding	pyruvate kinase, muscle [Source:MGI Symbol;Acc:MGI:97591]
Plcl2	1.60342e-180	3.26789	0.398	0.042	3.08032e-176	6	ENSMUSG00000038910.7		protein_coding	phospholipase C-like 2 [Source:MGI Symbol;Acc:MGI:1352756]
Ivns1abp	9.29855e-180	2.21996	0.793	0.229	1.78634e-175	6	ENSMUSG00000023150.14		protein_coding	influenza virus NS1A binding protein [Source:MGI Symbol;Acc:MGI:2152389]
Ptch11	1.54264e-178	2.2534	0.73	0.182	2.96357e-174	6	.		.	.
Igf2bp3	5.49079e-176	2.15445	0.838	0.299	1.05484e-171	6	ENSMUSG00000029814.10		protein_coding	insulin-like growth factor 2 mRNA binding protein 3 [Source:MGI Symbol;Acc:MGI:1890359]
Marveld2	5.63391e-176	4.16924	0.272	0.015	1.08233e-171	6	ENSMUSG00000021636.15		protein_coding	MARVEL (membrane-associating) domain containing 2 [Source:MGI Symbol;Acc:MGI:2446166]
Nr5a2	5.53357e-175	4.10304	0.288	0.018	1.06305e-170	6	ENSMUSG00000026398.14		protein_coding	nuclear receptor subfamily 5, group A, member 2 [Source:MGI Symbol;Acc:MGI:1346834]
Mreg	1.33617e-174	4.29092	0.266	0.014	2.56692e-170	6	ENSMUSG00000039395.8		protein_coding	melanoregulin [Source:MGI Symbol;Acc:MGI:2151839]
Anp32a	7.6489e-171	1.38468	0.994	0.697	1.46943e-166	6	ENSMUSG00000032249.14		protein_coding	acidic (leucine-rich) nuclear phosphoprotein 32 family, member A [Source:MGI Symbol;Acc:MGI:108447]
Ect2	1.65338e-168	2.52919	0.622	0.135	3.1763e-164	6	ENSMUSG00000027699.19		protein_coding	ect2 oncogene [Source:MGI Symbol;Acc:MGI:95281]
Spint1	5.47145e-166	2.72928	0.508	0.085	1.05112e-161	6	ENSMUSG00000027315.13		protein_coding	serine protease inhibitor, Kunitz type 1 [Source:MGI Symbol;Acc:MGI:1338033]
Hmga2	5.36594e-162	2.20784	0.676	0.161	1.03085e-157	6	ENSMUSG00000056758.14		protein_coding	high mobility group AT-hook 2 [Source:MGI Symbol;Acc:MGI:101761]
Hist1h3d	2.17465e-161	1.382	0.988	0.71	4.17772e-157	6	.		.	.
Acot1	4.85957e-161	3.06513	0.407	0.052	9.33573e-157	6	ENSMUSG00000072949.6		protein_coding	acyl-CoA thioesterase 1 [Source:MGI Symbol;Acc:MGI:1349396]
Bzw21	1.4532e-160	1.5888	0.959	0.496	2.79175e-156	6	.		.	.
Hopx	1.94424e-159	3.91186	0.276	0.019	3.73508e-155	6	ENSMUSG00000059325.14		protein_coding	HOP homeobox [Source:MGI Symbol;Acc:MGI:1916782]
Mapk13	2.12485e-159	2.56487	0.556	0.108	4.08204e-155	6	ENSMUSG00000004864.13		protein_coding	mitogen-activated protein kinase 13 [Source:MGI Symbol;Acc:MGI:1346864]
Pak1	7.39714e-158	2.57682	0.558	0.112	1.42107e-153	6	ENSMUSG00000030774.13		protein_coding	p21 (RAC1) activated kinase 1 [Source:MGI Symbol;Acc:MGI:1339975]
Stard4	1.4647e-156	2.6883	0.5	0.087	2.81383e-152	6	ENSMUSG00000024378.9		protein_coding	StAR-related lipid transfer (START) domain containing 4 [Source:MGI Symbol;Acc:MGI:2156764]
Gsto1	2.11039e-156	2.7118	0.529	0.101	4.05427e-152	6	ENSMUSG00000025068.8		protein_coding	glutathione S-transferase omega 1 [Source:MGI Symbol;Acc:MGI:1342273]
Pfkl	9.31819e-150	1.92872	0.803	0.28	1.79012e-145	6	ENSMUSG00000020277.10		protein_coding	phosphofructokinase, liver, B-type [Source:MGI Symbol;Acc:MGI:97547]
Hmgcs1	5.17182e-145	1.94922	0.811	0.321	9.93558e-141	6	ENSMUSG00000093930.2		protein_coding	3-hydroxy-3-methylglutaryl-Coenzyme A synthase 1 [Source:MGI Symbol;Acc:MGI:107592]
Sema3c	4.39692e-144	2.63526	0.492	0.092	8.44692e-140	6	ENSMUSG00000028780.13		protein_coding	sema domain, immunoglobulin domain (Ig), short basic domain, secreted, (semaphorin) 3C [Source:MGI Symbol;Acc:MGI:107557]
Shmt1	1.25567e-142	2.61245	0.469	0.083	2.41226e-138	6	ENSMUSG00000020534.14		protein_coding	serine hydroxymethyltransferase 1 (soluble) [Source:MGI Symbol;Acc:MGI:98299]
Ywhaq	1.23189e-140	1.48557	0.929	0.525	2.36659e-136	6	ENSMUSG00000076432.13		protein_coding	tyrosine 3-monooxygenase/tryptophan 5-monooxygenase activation protein theta [Source:MGI Symbol;Acc:MGI:891963]
Palm3	3.04001e-140	3.08813	0.34	0.04	5.84016e-136	6	ENSMUSG00000047986.12		protein_coding	paralemmin 3 [Source:MGI Symbol;Acc:MGI:1921587]
Erh	7.96793e-140	1.56979	0.909	0.503	1.53072e-135	6	ENSMUSG00000021131.14		protein_coding	ERH mRNA splicing and mitosis factor [Source:MGI Symbol;Acc:MGI:108089]
Hnrnpd	4.00326e-139	1.20573	0.985	0.728	7.69066e-135	6	ENSMUSG00000000568.15		protein_coding	heterogeneous nuclear ribonucleoprotein D [Source:MGI Symbol;Acc:MGI:101947]
Anxa4	1.01e-137	2.3588	0.554	0.124	1.9403e-133	6	ENSMUSG00000029994.17		protein_coding	annexin A4 [Source:MGI Symbol;Acc:MGI:88030]
Dusp16	2.92233e-134	2.44798	0.519	0.111	5.61409e-130	6	ENSMUSG00000030203.17		protein_coding	dual specificity phosphatase 16 [Source:MGI Symbol;Acc:MGI:1917936]
Pdgfc	2.27576e-133	2.38536	0.548	0.127	4.37197e-129	6	ENSMUSG00000028019.9		protein_coding	platelet-derived growth factor, C polypeptide [Source:MGI Symbol;Acc:MGI:1859631]
Arhgef19	1.09744e-132	2.93165	0.355	0.048	2.1083e-128	6	ENSMUSG00000028919.11		protein_coding	Rho guanine nucleotide exchange factor (GEF) 19 [Source:MGI Symbol;Acc:MGI:1925912]
Me2	7.32487e-132	2.55307	0.525	0.12	1.40718e-127	6	ENSMUSG00000024556.4		protein_coding	malic enzyme 2, NAD(+)-dependent, mitochondrial [Source:MGI Symbol;Acc:MGI:2147351]
Nasp	6.71221e-131	1.76359	0.79	0.288	1.28948e-126	6	ENSMUSG00000028693.15		protein_coding	nuclear autoantigenic sperm protein (histone-binding) [Source:MGI Symbol;Acc:MGI:1355328]
F11r	1.78028e-129	2.2255	0.606	0.162	3.42009e-125	6	ENSMUSG00000038235.4		protein_coding	F11 receptor [Source:MGI Symbol;Acc:MGI:1321398]
Slc38a1	3.84163e-127	2.28237	0.548	0.131	7.38015e-123	6	ENSMUSG00000023169.15		protein_coding	solute carrier family 38, member 1 [Source:MGI Symbol;Acc:MGI:2145895]
Hspd11	3.09816e-124	1.38854	0.917	0.525	5.95187e-120	6	.		.	.
Pth1r	1.56958e-123	2.28569	0.51	0.114	3.01532e-119	6	ENSMUSG00000032492.14		protein_coding	parathyroid hormone 1 receptor [Source:MGI Symbol;Acc:MGI:97801]
Rcc2	1.64275e-123	1.57174	0.849	0.37	3.15588e-119	6	ENSMUSG00000040945.13		protein_coding	regulator of chromosome condensation 2 [Source:MGI Symbol;Acc:MGI:1919784]
Igf2bp1	9.16978e-121	1.93477	0.691	0.232	1.76161e-116	6	ENSMUSG00000013415.9		protein_coding	insulin-like growth factor 2 mRNA binding protein 1 [Source:MGI Symbol;Acc:MGI:1890357]
Pa2g41	1.04852e-120	1.37187	0.915	0.539	2.01432e-116	6	.		.	.
Foxf21	5.86662e-120	2.22588	0.506	0.114	1.12704e-115	6	.		.	.
Hist1h2bk1	1.5159e-119	1.28408	0.954	0.617	2.9122e-115	6	.		.	.
Prdx6	5.29053e-118	1.70565	0.782	0.314	1.01636e-113	6	ENSMUSG00000026701.15		protein_coding	peroxiredoxin 6 [Source:MGI Symbol;Acc:MGI:894320]
Ppa1	2.14647e-117	1.90638	0.666	0.21	4.12358e-113	6	ENSMUSG00000020089.8		protein_coding	pyrophosphatase (inorganic) 1 [Source:MGI Symbol;Acc:MGI:97831]
Prss8	2.73684e-116	3.02796	0.284	0.033	5.25775e-112	6	ENSMUSG00000030800.10		protein_coding	protease, serine 8 (prostasin) [Source:MGI Symbol;Acc:MGI:1923810]
Hist1h1d	1.29987e-115	1.13036	0.977	0.721	2.49718e-111	6	.		.	.
Cachd1	2.01594e-114	2.31985	0.492	0.115	3.87283e-110	6	ENSMUSG00000028532.14		protein_coding	cache domain containing 1 [Source:MGI Symbol;Acc:MGI:2444177]
Patj	3.70836e-114	2.46659	0.423	0.083	7.12414e-110	6	ENSMUSG00000061859.17		protein_coding	PATJ, crumbs cell polarity complex component [Source:MGI Symbol;Acc:MGI:1277960]
Id2	1.75942e-112	2.51446	0.415	0.081	3.38002e-108	6	ENSMUSG00000020644.9		protein_coding	inhibitor of DNA binding 2 [Source:MGI Symbol;Acc:MGI:96397]
Tle5	2.99768e-112	1.42023	0.892	0.528	5.75884e-108	6	ENSMUSG00000054452.10		protein_coding	TLE family member 5, transcriptional modulator [Source:MGI Symbol;Acc:MGI:95806]
Actl6a	6.27336e-112	1.77981	0.67	0.216	1.20518e-107	6	ENSMUSG00000027671.14		protein_coding	actin-like 6A [Source:MGI Symbol;Acc:MGI:1861453]
Tox3	9.86422e-112	2.52423	0.409	0.079	1.89502e-107	6	ENSMUSG00000043668.13		protein_coding	TOX high mobility group box family member 3 [Source:MGI Symbol;Acc:MGI:3039593]
Dhcr24	1.70544e-111	1.99106	0.583	0.164	3.27633e-107	6	ENSMUSG00000034926.3		protein_coding	24-dehydrocholesterol reductase [Source:MGI Symbol;Acc:MGI:1922004]
Hist1h2bj1	7.26053e-111	1.15901	0.967	0.708	1.39482e-106	6	.		.	.
Lsr	2.16242e-110	2.81091	0.322	0.047	4.15422e-106	6	ENSMUSG00000001247.16		protein_coding	lipolysis stimulated lipoprotein receptor [Source:MGI Symbol;Acc:MGI:1927471]
Epb41l5	9.81578e-110	2.37222	0.417	0.083	1.88571e-105	6	ENSMUSG00000026383.14		protein_coding	erythrocyte membrane protein band 4.1 like 5 [Source:MGI Symbol;Acc:MGI:103006]
Tkt	2.78544e-108	1.42282	0.869	0.446	5.35112e-104	6	ENSMUSG00000021957.7		protein_coding	transketolase [Source:MGI Symbol;Acc:MGI:105992]
Hsp90aa11	2.96205e-108	1.19761	0.95	0.626	5.69039e-104	6	.		.	.
Igf2bp21	1.06709e-107	1.37553	0.861	0.418	2.04999e-103	6	.		.	.
Sh3d19	1.41012e-107	2.2731	0.444	0.096	2.70898e-103	6	ENSMUSG00000028082.14		protein_coding	SH3 domain protein D19 [Source:MGI Symbol;Acc:MGI:1350923]
Atp1b1	2.7548e-107	2.49718	0.407	0.082	5.29225e-103	6	ENSMUSG00000026576.12		protein_coding	ATPase, Na+/K+ transporting, beta 1 polypeptide [Source:MGI Symbol;Acc:MGI:88108]
Fubp11	9.55618e-107	1.27843	0.902	0.489	1.83584e-102	6	.		.	.
Slc44a1	6.97013e-106	2.26276	0.434	0.093	1.33903e-101	6	ENSMUSG00000028412.17		protein_coding	solute carrier family 44, member 1 [Source:MGI Symbol;Acc:MGI:2140592]
Stmn1	1.58894e-105	1.48437	0.836	0.412	3.05251e-101	6	ENSMUSG00000028832.11		protein_coding	stathmin 1 [Source:MGI Symbol;Acc:MGI:96739]
Set	3.79974e-105	1.3121	0.884	0.483	7.29969e-101	6	ENSMUSG00000054766.13		protein_coding	SET nuclear oncogene [Source:MGI Symbol;Acc:MGI:1860267]
Oat	2.03287e-104	1.8846	0.693	0.282	3.90534e-100	small intestine 6	ENSMUSG00000030934.9		protein_coding	ornithine aminotransferase [Source:MGI Symbol;Acc:MGI:97394]
Cct6a	1.14046e-101	1.29104	0.884	0.514	2.19094e-97	6	ENSMUSG00000029447.11		protein_coding	chaperonin containing Tcp1, subunit 6a (zeta) [Source:MGI Symbol;Acc:MGI:107943]
Camsap3	2.86081e-101	2.74187	0.295	0.043	5.49591e-97	6	ENSMUSG00000044433.16		protein_coding	calmodulin regulated spectrin-associated protein family, member 3 [Source:MGI Symbol;Acc:MGI:1916947]
H2afz	3.54635e-101	1.17472	0.927	0.593	6.81289e-97	6	.		.	.
Supt16	9.18234e-99	1.37866	0.838	0.413	1.76402e-94	6	ENSMUSG00000035726.8		protein_coding	SPT16, facilitates chromatin remodeling subunit [Source:MGI Symbol;Acc:MGI:1890948]
Pla2g12a	3.01904e-98	2.39707	0.386	0.079	5.79987e-94	6	ENSMUSG00000027999.15		protein_coding	phospholipase A2, group XIIA [Source:MGI Symbol;Acc:MGI:1913600]
Pde4dip	4.28967e-98	2.21761	0.425	0.096	8.24089e-94	6	ENSMUSG00000038170.15		protein_coding	phosphodiesterase 4D interacting protein (myomegalin) [Source:MGI Symbol;Acc:MGI:1891434]
Mbd3	5.16386e-98	1.26784	0.884	0.503	9.92029e-94	6	ENSMUSG00000035478.14		protein_coding	methyl-CpG binding domain protein 3 [Source:MGI Symbol;Acc:MGI:1333812]
Hnrnpu	2.18939e-97	1.09142	0.95	0.643	4.20604e-93	6	ENSMUSG00000039630.10		protein_coding	heterogeneous nuclear ribonucleoprotein U [Source:MGI Symbol;Acc:MGI:1858195]
Erbb3	3.34069e-97	2.57064	0.332	0.058	6.4178e-93	6	ENSMUSG00000018166.8		protein_coding	erb-b2 receptor tyrosine kinase 3 [Source:MGI Symbol;Acc:MGI:95411]
Dhx9	5.2853e-97	1.24497	0.884	0.484	1.01536e-92	6	ENSMUSG00000042699.11		protein_coding	DEAH (Asp-Glu-Ala-His) box polypeptide 9 [Source:MGI Symbol;Acc:MGI:108177]
Cryz	1.54593e-96	2.3486	0.396	0.085	2.96989e-92	6	ENSMUSG00000028199.18		protein_coding	crystallin, zeta [Source:MGI Symbol;Acc:MGI:88527]
Apex1	2.45614e-96	1.71529	0.654	0.237	4.71848e-92	6	ENSMUSG00000035960.14		protein_coding	apurinic/apyrimidinic endonuclease 1 [Source:MGI Symbol;Acc:MGI:88042]
Pgk1	2.88383e-96	1.49491	0.776	0.341	5.54013e-92	6	ENSMUSG00000062070.12		protein_coding	phosphoglycerate kinase 1 [Source:MGI Symbol;Acc:MGI:97555]
Dpp4	1.80938e-95	2.22593	0.438	0.106	3.47599e-91	6	ENSMUSG00000035000.8		protein_coding	dipeptidylpeptidase 4 [Source:MGI Symbol;Acc:MGI:94919]
Tmeff11	1.8576e-95	1.67234	0.658	0.236	3.56864e-91	6	.		.	.
Lmo41	4.07874e-95	1.37711	0.842	0.434	7.83566e-91	6	.		.	.
Ezr	4.56515e-95	1.85139	0.641	0.243	8.77011e-91	6	ENSMUSG00000052397.8		protein_coding	ezrin [Source:MGI Symbol;Acc:MGI:98931]
Mcm6	1.95634e-94	1.35794	0.822	0.409	3.75832e-90	6	ENSMUSG00000026355.11		protein_coding	minichromosome maintenance complex component 6 [Source:MGI Symbol;Acc:MGI:1298227]
Ezh2	1.06426e-93	1.42251	0.79	0.364	2.04454e-89	6	ENSMUSG00000029687.16		protein_coding	enhancer of zeste 2 polycomb repressive complex 2 subunit [Source:MGI Symbol;Acc:MGI:107940]
Plagl2	1.08495e-93	1.94474	0.51	0.143	2.0843e-89	6	ENSMUSG00000051413.17		protein_coding	pleiomorphic adenoma gene-like 2 [Source:MGI Symbol;Acc:MGI:1933165]
Hmgb3	4.63999e-93	1.40603	0.788	0.35	8.91388e-89	6	ENSMUSG00000015217.11		protein_coding	high mobility group box 3 [Source:MGI Symbol;Acc:MGI:1098219]
Slitrk61	5.76589e-93	1.96717	0.5	0.138	1.10768e-88	6	.		.	.
Nop56	1.74286e-92	1.42488	0.778	0.368	3.3482e-88	6	ENSMUSG00000027405.16		protein_coding	NOP56 ribonucleoprotein [Source:MGI Symbol;Acc:MGI:1914384]
Dsp	5.88612e-92	1.65736	0.649	0.236	1.13078e-87	6	ENSMUSG00000054889.10		protein_coding	desmoplakin [Source:MGI Symbol;Acc:MGI:109611]
Ptprf	2.35876e-90	1.52423	0.761	0.358	4.53141e-86	6	ENSMUSG00000033295.14		protein_coding	protein tyrosine phosphatase, receptor type, F [Source:MGI Symbol;Acc:MGI:102695]
Fgfr2	2.68645e-90	1.42704	0.739	0.297	5.16094e-86	6	ENSMUSG00000030849.18		protein_coding	fibroblast growth factor receptor 2 [Source:MGI Symbol;Acc:MGI:95523]
Cxadr	3.63738e-90	2.31067	0.373	0.08	6.98777e-86	6	ENSMUSG00000022865.14		protein_coding	coxsackie virus and adenovirus receptor [Source:MGI Symbol;Acc:MGI:1201679]
Foxp4	7.46182e-90	1.82304	0.552	0.173	1.43349e-85	stomach colon small I. 6	ENSMUSG00000023991.16		protein_coding	forkhead box P4 [Source:MGI Symbol;Acc:MGI:1921373]
Gm4737	1.07349e-88	1.98485	0.537	0.175	2.06229e-84	6	ENSMUSG00000048087.6		protein_coding	predicted gene 4737 [Source:MGI Symbol;Acc:MGI:3643647]
Msmo1	6.58691e-88	1.83365	0.544	0.172	1.26541e-83	6	ENSMUSG00000031604.10		protein_coding	methylsterol monoxygenase 1 [Source:MGI Symbol;Acc:MGI:1913484]
Sfpq	2.92448e-87	0.927078	0.963	0.693	5.61822e-83	6	ENSMUSG00000028820.13		protein_coding	splicing factor proline/glutamine rich (polypyrimidine tract binding protein associated) [Source:MGI Symbol;Acc:MGI:1918764]
Dbi	5.67628e-87	1.49401	0.739	0.346	1.09047e-82	6	ENSMUSG00000026385.16		protein_coding	diazepam binding inhibitor [Source:MGI Symbol;Acc:MGI:94865]
Cct2	7.20989e-87	1.12054	0.884	0.544	1.38509e-82	6	ENSMUSG00000034024.8		protein_coding	chaperonin containing Tcp1, subunit 2 (beta) [Source:MGI Symbol;Acc:MGI:107186]
Acly	2.85089e-86	1.35738	0.788	0.401	5.47684e-82	6	ENSMUSG00000020917.17		protein_coding	ATP citrate lyase [Source:MGI Symbol;Acc:MGI:103251]
Nop58	3.94809e-86	1.2702	0.832	0.44	7.58467e-82	6	ENSMUSG00000026020.9		protein_coding	NOP58 ribonucleoprotein [Source:MGI Symbol;Acc:MGI:1933184]
Sae1	4.81904e-84	1.20492	0.846	0.448	9.25785e-80	6	ENSMUSG00000052833.9		protein_coding	SUMO1 activating enzyme subunit 1 [Source:MGI Symbol;Acc:MGI:1929264]
Stip1	6.54988e-84	1.29232	0.809	0.426	1.2583e-79	6	ENSMUSG00000024966.9		protein_coding	stress-induced phosphoprotein 1 [Source:MGI Symbol;Acc:MGI:109130]
Dhx15	8.3151e-83	1.21742	0.832	0.439	1.59741e-78	6	ENSMUSG00000029169.11		protein_coding	DEAH (Asp-Glu-Ala-His) box polypeptide 15 [Source:MGI Symbol;Acc:MGI:1099786]
Papola	1.39032e-82	1.26408	0.817	0.434	2.67094e-78	6	ENSMUSG00000021111.15		protein_coding	poly (A) polymerase alpha [Source:MGI Symbol;Acc:MGI:109301]
Rnf213	1.8345e-82	2.10663	0.367	0.082	3.52427e-78	6	ENSMUSG00000070327.14		protein_coding	ring finger protein 213 [Source:MGI Symbol;Acc:MGI:1289196]
Krt8	2.76515e-82	1.73146	0.541	0.179	5.31213e-78	6	ENSMUSG00000049382.10		protein_coding	keratin 8 [Source:MGI Symbol;Acc:MGI:96705]
Nucks1	3.97985e-82	1.17737	0.857	0.485	7.64568e-78	6	ENSMUSG00000026434.12		protein_coding	nuclear casein kinase and cyclin-dependent kinase substrate 1 [Source:MGI Symbol;Acc:MGI:1934811]
Tra2a	6.25781e-82	1.32043	0.768	0.365	1.20219e-77	6	ENSMUSG00000029817.11		protein_coding	transformer 2 alpha [Source:MGI Symbol;Acc:MGI:1933972]
Sqle	1.10453e-81	1.81043	0.498	0.15	2.1219e-77	6	ENSMUSG00000022351.14		protein_coding	squalene epoxidase [Source:MGI Symbol;Acc:MGI:109296]
Dusp9	1.94757e-81	2.17193	0.365	0.083	3.74147e-77	6	ENSMUSG00000031383.8		protein_coding	dual specificity phosphatase 9 [Source:MGI Symbol;Acc:MGI:2387107]
Hist1h4h1	1.32989e-79	1.21784	0.828	0.454	2.55485e-75	6	.		.	.
Dkc1	4.78737e-79	1.59257	0.581	0.205	9.19702e-75	6	ENSMUSG00000031403.14		protein_coding	dyskeratosis congenita 1, dyskerin [Source:MGI Symbol;Acc:MGI:1861727]
Npm1	7.25823e-79	0.942682	0.94	0.681	1.39438e-74	6	ENSMUSG00000057113.13		protein_coding	nucleophosmin 1 [Source:MGI Symbol;Acc:MGI:106184]
Cotl1	7.46062e-79	1.21011	0.813	0.429	1.43326e-74	6	ENSMUSG00000031827.13		protein_coding	coactosin-like 1 (Dictyostelium) [Source:MGI Symbol;Acc:MGI:1919292]
Smarcc1	8.15039e-79	1.2047	0.815	0.403	1.56577e-74	6	ENSMUSG00000032481.17		protein_coding	SWI/SNF related, matrix associated, actin dependent regulator of chromatin, subfamily c, member 1 [Source:MGI Symbol;Acc:MGI:1203524]
Cct3	1.12166e-78	1.10523	0.859	0.527	2.15483e-74	6	ENSMUSG00000001416.13		protein_coding	chaperonin containing Tcp1, subunit 3 (gamma) [Source:MGI Symbol;Acc:MGI:104708]
Hsd17b12	2.26175e-78	1.48639	0.654	0.268	4.34505e-74	6	ENSMUSG00000027195.10		protein_coding	hydroxysteroid (17-beta) dehydrogenase 12 [Source:MGI Symbol;Acc:MGI:1926967]
Cd2ap	3.31529e-78	1.60959	0.595	0.222	6.369e-74	6	ENSMUSG00000061665.7		protein_coding	CD2-associated protein [Source:MGI Symbol;Acc:MGI:1330281]
Gsr	4.38525e-78	1.78543	0.492	0.152	8.4245e-74	6	ENSMUSG00000031584.16		protein_coding	glutathione reductase [Source:MGI Symbol;Acc:MGI:95804]
Ddx391	9.0828e-78	1.42974	0.678	0.287	1.7449e-73	6	.		.	.
Hspa9	1.64176e-77	1.21585	0.813	0.457	3.15398e-73	6	ENSMUSG00000024359.10		protein_coding	heat shock protein 9 [Source:MGI Symbol;Acc:MGI:96245]
Idh3a	3.85256e-77	1.91915	0.452	0.133	7.40115e-73	6	ENSMUSG00000032279.11		protein_coding	isocitrate dehydrogenase 3 (NAD+) alpha [Source:MGI Symbol;Acc:MGI:1915084]
Eif3c	4.77665e-77	0.983934	0.907	0.619	9.17642e-73	6	ENSMUSG00000030738.11		protein_coding	eukaryotic translation initiation factor 3, subunit C [Source:MGI Symbol;Acc:MGI:1926966]
Kpnb1	1.41218e-75	1.17098	0.82	0.471	2.71294e-71	6	ENSMUSG00000001440.5		protein_coding	karyopherin (importin) beta 1 [Source:MGI Symbol;Acc:MGI:107532]
Ccar1	2.70118e-75	1.32194	0.716	0.316	5.18923e-71	6	ENSMUSG00000020074.7		protein_coding	cell division cycle and apoptosis regulator 1 [Source:MGI Symbol;Acc:MGI:1914750]
C1qbp	4.1141e-75	1.38917	0.699	0.32	7.9036e-71	6	ENSMUSG00000018446.8		protein_coding	complement component 1, q subcomponent binding protein [Source:MGI Symbol;Acc:MGI:1194505]
Sox111	5.11211e-75	1.39026	0.685	0.295	9.82088e-71	6	.		.	.
Sephs21	8.39783e-75	1.87402	0.456	0.138	1.61331e-70	6	.		.	.
Fkbp3	4.04986e-74	1.35914	0.697	0.314	7.78019e-70	6	ENSMUSG00000020949.9		protein_coding	FK506 binding protein 3 [Source:MGI Symbol;Acc:MGI:1353460]
Ssb	4.62682e-74	1.0651	0.871	0.533	8.88858e-70	6	ENSMUSG00000068882.13		protein_coding	Sjogren syndrome antigen B [Source:MGI Symbol;Acc:MGI:98423]
Hprt1	1.87891e-73	1.65522	0.533	0.185	3.60957e-69	6	.		.	.
Gcat	2.14929e-73	1.95632	0.4	0.108	4.129e-69	6	ENSMUSG00000116378.1		protein_coding	glycine C-acetyltransferase (2-amino-3-ketobutyrate-coenzyme A ligase) [Source:MGI Symbol;Acc:MGI:1349389]
Txn1	2.27535e-73	0.937361	0.917	0.65	4.37117e-69	6	ENSMUSG00000028367.5		protein_coding	thioredoxin 1 [Source:MGI Symbol;Acc:MGI:98874]
Uhrf1	5.52531e-73	1.53725	0.589	0.226	1.06147e-68	6	ENSMUSG00000001228.14		protein_coding	ubiquitin-like, containing PHD and RING finger domains, 1 [Source:MGI Symbol;Acc:MGI:1338889]
Bub1b	1.21774e-72	1.70683	0.481	0.152	2.3394e-68	6	ENSMUSG00000040084.9		protein_coding	BUB1B, mitotic checkpoint serine/threonine kinase [Source:MGI Symbol;Acc:MGI:1333889]
Rnf44	1.42917e-72	1.73644	0.475	0.149	2.74557e-68	6	ENSMUSG00000034928.16		protein_coding	ring finger protein 44 [Source:MGI Symbol;Acc:MGI:2145310]
Casp6	2.26766e-72	2.07541	0.369	0.094	4.35639e-68	6	ENSMUSG00000027997.9		protein_coding	caspase 6 [Source:MGI Symbol;Acc:MGI:1312921]
Top2a	4.30277e-72	1.29791	0.745	0.366	8.26605e-68	6	ENSMUSG00000020914.17		protein_coding	topoisomerase (DNA) II alpha [Source:MGI Symbol;Acc:MGI:98790]
Cd24a1	5.38016e-72	1.00026	0.838	0.479	1.03358e-67	6	.		.	.
Rbpms1	6.08054e-72	1.46533	0.62	0.251	1.16813e-67	6	.		.	.
Srsf1	7.01449e-72	0.880432	0.961	0.679	1.34755e-67	6	ENSMUSG00000018379.17		protein_coding	serine and arginine-rich splicing factor 1 [Source:MGI Symbol;Acc:MGI:98283]
Ccdc34	1.08402e-71	1.96103	0.378	0.098	2.08252e-67	6	ENSMUSG00000027160.16		protein_coding	coiled-coil domain containing 34 [Source:MGI Symbol;Acc:MGI:1915451]
Ptp4a1	1.14256e-71	1.29674	0.741	0.371	2.19498e-67	6	ENSMUSG00000117310.2		protein_coding	protein tyrosine phosphatase 4a1 [Source:MGI Symbol;Acc:MGI:1277096]
Cdk6	1.5655e-71	1.64712	0.515	0.176	3.00748e-67	6	ENSMUSG00000040274.11		protein_coding	cyclin-dependent kinase 6 [Source:MGI Symbol;Acc:MGI:1277162]
Tardbp	2.04716e-71	1.03922	0.861	0.518	3.9328e-67	6	ENSMUSG00000041459.15		protein_coding	TAR DNA binding protein [Source:MGI Symbol;Acc:MGI:2387629]
Bex2	5.35594e-71	1.64409	0.581	0.229	1.02893e-66	6	ENSMUSG00000042750.7		protein_coding	brain expressed X-linked 2 [Source:MGI Symbol;Acc:MGI:1338017]
Msh6	1.0013e-70	1.54215	0.539	0.19	1.9236e-66	6	ENSMUSG00000005370.4		protein_coding	mutS homolog 6 [Source:MGI Symbol;Acc:MGI:1343961]
Tomm20	1.5792e-69	1.0457	0.855	0.49	3.0338e-65	6	ENSMUSG00000093904.2		protein_coding	translocase of outer mitochondrial membrane 20 [Source:MGI Symbol;Acc:MGI:1915202]
Cct8	2.09508e-69	1.00636	0.869	0.544	4.02485e-65	6	ENSMUSG00000025613.13		protein_coding	chaperonin containing Tcp1, subunit 8 (theta) [Source:MGI Symbol;Acc:MGI:107183]
Emg1	2.76359e-69	1.33547	0.687	0.318	5.30913e-65	6	ENSMUSG00000004268.11		protein_coding	EMG1 N1-specific pseudouridine methyltransferase [Source:MGI Symbol;Acc:MGI:1315195]
Ilf2	1.28925e-68	1.29519	0.674	0.296	2.47677e-64	6	ENSMUSG00000001016.12		protein_coding	interleukin enhancer binding factor 2 [Source:MGI Symbol;Acc:MGI:1915031]
Hist2h2ac1	2.17252e-68	1.23927	0.737	0.364	4.17363e-64	6	.		.	.
Atp13a3	2.71469e-68	2.0562	0.363	0.096	5.21519e-64	6	ENSMUSG00000022533.14		protein_coding	ATPase type 13A3 [Source:MGI Symbol;Acc:MGI:2685387]
Uaca	4.08215e-68	1.84021	0.419	0.125	7.84222e-64	6	ENSMUSG00000034485.10		protein_coding	uveal autoantigen with coiled-coil domains and ankyrin repeats [Source:MGI Symbol;Acc:MGI:1919815]
Tagln2	1.54662e-67	1.11003	0.805	0.446	2.97121e-63	6	ENSMUSG00000026547.15		protein_coding	transgelin 2 [Source:MGI Symbol;Acc:MGI:1312985]
Bmp3	2.74734e-67	1.9948	0.365	0.097	5.27791e-63	6	ENSMUSG00000029335.5		protein_coding	bone morphogenetic protein 3 [Source:MGI Symbol;Acc:MGI:88179]
Dnajc2	6.83087e-66	1.73909	0.425	0.13	1.31228e-61	6	ENSMUSG00000029014.14		protein_coding	DnaJ heat shock protein family (Hsp40) member C2 [Source:MGI Symbol;Acc:MGI:99470]
Numa1	1.33972e-65	1.38896	0.732	0.402	2.57373e-61	6	ENSMUSG00000066306.13		protein_coding	nuclear mitotic apparatus protein 1 [Source:MGI Symbol;Acc:MGI:2443665]
Paics	2.04346e-65	1.09705	0.803	0.449	3.9257e-61	6	ENSMUSG00000029247.17		protein_coding	phosphoribosylaminoimidazole carboxylase, phosphoribosylaminoribosylaminoimidazole, succinocarboxamide synthetase [Source:MGI Symbol;Acc:MGI:1914304]
Cse1l	2.17297e-65	1.42961	0.6	0.25	4.1745e-61	6	ENSMUSG00000002718.14		protein_coding	chromosome segregation 1-like (S. cerevisiae) [Source:MGI Symbol;Acc:MGI:1339951]
Hnrnpl	9.71601e-65	1.14537	0.772	0.41	1.86654e-60	6	ENSMUSG00000015165.16		protein_coding	heterogeneous nuclear ribonucleoprotein L [Source:MGI Symbol;Acc:MGI:104816]
Pdap1	4.74021e-64	1.02914	0.853	0.538	9.10642e-60	6	ENSMUSG00000029623.14		protein_coding	PDGFA associated protein 1 [Source:MGI Symbol;Acc:MGI:2448536]
Mcmbp	9.21843e-64	1.2447	0.666	0.295	1.77095e-59	6	ENSMUSG00000048170.14		protein_coding	minichromosome maintenance complex binding protein [Source:MGI Symbol;Acc:MGI:1920977]
Fam98b	2.23582e-63	1.23896	0.685	0.319	4.29523e-59	6	ENSMUSG00000027349.5		protein_coding	family with sequence similarity 98, member B [Source:MGI Symbol;Acc:MGI:1915465]
Slc9a3r1	2.71073e-63	1.49051	0.566	0.231	5.20759e-59	6	ENSMUSG00000020733.3		protein_coding	solute carrier family 9 (sodium/hydrogen exchanger), member 3 regulator 1 [Source:MGI Symbol;Acc:MGI:1349482]
Psma7	3.47468e-63	1.18668	0.732	0.387	6.67521e-59	6	ENSMUSG00000027566.15		protein_coding	proteasome subunit alpha 7 [Source:MGI Symbol;Acc:MGI:1347070]
Ptbp3	7.72938e-63	1.30313	0.664	0.313	1.48489e-58	6	ENSMUSG00000028382.15		protein_coding	polypyrimidine tract binding protein 3 [Source:MGI Symbol;Acc:MGI:1923334]
Polr3k	9.01361e-63	1.40314	0.591	0.248	1.7316e-58	6	ENSMUSG00000038628.8		protein_coding	polymerase (RNA) III (DNA directed) polypeptide K [Source:MGI Symbol;Acc:MGI:1914255]
Mmp15	1.52029e-62	1.90541	0.361	0.1	2.92063e-58	6	ENSMUSG00000031790.8		protein_coding	matrix metallopeptidase 15 [Source:MGI Symbol;Acc:MGI:109320]
Mex3c	3.09282e-62	1.43592	0.548	0.213	5.94162e-58	6	ENSMUSG00000037253.8		protein_coding	mex3 RNA binding family member C [Source:MGI Symbol;Acc:MGI:2652843]
Lcor	1.30881e-61	1.75409	0.409	0.127	2.51436e-57	6	ENSMUSG00000025019.17		protein_coding	ligand dependent nuclear receptor corepressor [Source:MGI Symbol;Acc:MGI:2443930]
Chaf1b	1.36179e-61	1.50947	0.519	0.196	2.61613e-57	6	ENSMUSG00000022945.12		protein_coding	chromatin assembly factor 1, subunit B (p60) [Source:MGI Symbol;Acc:MGI:1314881]
Hacd3	1.51776e-60	1.76934	0.425	0.141	2.91576e-56	6	ENSMUSG00000033629.6		protein_coding	3-hydroxyacyl-CoA dehydratase 3 [Source:MGI Symbol;Acc:MGI:1889341]
Pclaf	1.62735e-60	1.36405	0.595	0.255	3.12631e-56	6	ENSMUSG00000040204.6		protein_coding	PCNA clamp associated factor [Source:MGI Symbol;Acc:MGI:1915276]
Nme1	1.67149e-60	1.26554	0.67	0.329	3.2111e-56	6	ENSMUSG00000037601.11		protein_coding	NME/NM23 nucleoside diphosphate kinase 1 [Source:MGI Symbol;Acc:MGI:97355]
Tmpo	1.87158e-60	1.12475	0.747	0.394	3.5955e-56	6	ENSMUSG00000019961.17		protein_coding	thymopoietin [Source:MGI Symbol;Acc:MGI:106920]
Kif11	3.22148e-60	1.39589	0.546	0.213	6.18879e-56	6	ENSMUSG00000012443.4		protein_coding	kinesin family member 11 [Source:MGI Symbol;Acc:MGI:1098231]
Tgif1	5.833e-60	1.65742	0.432	0.142	1.12058e-55	6	ENSMUSG00000047407.17		protein_coding	TGFB-induced factor homeobox 1 [Source:MGI Symbol;Acc:MGI:1194497]
Arl6ip1	6.49251e-60	1.23515	0.691	0.351	1.24728e-55	6	ENSMUSG00000030654.9		protein_coding	ADP-ribosylation factor-like 6 interacting protein 1 [Source:MGI Symbol;Acc:MGI:1858943]
Cenpf	6.65627e-60	1.45455	0.544	0.218	1.27874e-55	6	ENSMUSG00000026605.14		protein_coding	centromere protein F [Source:MGI Symbol;Acc:MGI:1313302]
Tfam	1.71434e-59	1.41314	0.55	0.221	3.29342e-55	6	ENSMUSG00000003923.14		protein_coding	transcription factor A, mitochondrial [Source:MGI Symbol;Acc:MGI:107810]
Srsf31	3.18487e-59	1.06424	0.768	0.404	6.11844e-55	6	.		.	.
Lsm3	4.41481e-59	1.67718	0.409	0.13	8.48129e-55	6	ENSMUSG00000034192.5		protein_coding	LSM3 homolog, U6 small nuclear RNA and mRNA degradation associated [Source:MGI Symbol;Acc:MGI:1914928]
Nsd2	5.66179e-59	1.25086	0.643	0.294	1.08769e-54	6	ENSMUSG00000057406.16		protein_coding	nuclear receptor binding SET domain protein 2 [Source:MGI Symbol;Acc:MGI:1276574]
Selenoh	1.12222e-58	1.1778	0.71	0.374	2.1559e-54	6	ENSMUSG00000076437.10		protein_coding	selenoprotein H [Source:MGI Symbol;Acc:MGI:1919907]
Col14a11	1.61268e-58	1.39005	0.566	0.242	3.09813e-54	6	.		.	.
Snrpa1	1.78788e-58	1.47829	0.498	0.186	3.43469e-54	6	ENSMUSG00000030512.13		protein_coding	small nuclear ribonucleoprotein polypeptide A' [Source:MGI Symbol;Acc:MGI:1916231]
Acat2	4.99228e-58	1.41057	0.544	0.221	9.59066e-54	6	ENSMUSG00000023832.14		protein_coding	acetyl-Coenzyme A acetyltransferase 2 [Source:MGI Symbol;Acc:MGI:87871]
Idh1	7.47618e-58	1.29746	0.595	0.255	1.43625e-53	6	ENSMUSG00000025950.16		protein_coding	isocitrate dehydrogenase 1 (NADP+), soluble [Source:MGI Symbol;Acc:MGI:96413]
Pdgfa	9.50455e-58	1.64363	0.432	0.146	1.82592e-53	6	ENSMUSG00000025856.15		protein_coding	platelet derived growth factor, alpha [Source:MGI Symbol;Acc:MGI:97527]
Ptbp1	2.04163e-57	0.928029	0.838	0.526	3.92217e-53	6	ENSMUSG00000006498.16		protein_coding	polypyrimidine tract binding protein 1 [Source:MGI Symbol;Acc:MGI:97791]
Rmnd5a	3.76301e-57	1.41521	0.523	0.206	7.22912e-53	6	ENSMUSG00000002222.14		protein_coding	required for meiotic nuclear division 5 homolog A [Source:MGI Symbol;Acc:MGI:1915727]
Hist1h2ag1	5.27241e-57	1.28825	0.575	0.238	1.01288e-52	6	.		.	.
Txnrd1	9.57693e-57	1.41299	0.556	0.238	1.83982e-52	6	ENSMUSG00000020250.10		protein_coding	thioredoxin reductase 1 [Source:MGI Symbol;Acc:MGI:1354175]
Taf15	1.14315e-56	1.13587	0.705	0.362	2.1961e-52	6	ENSMUSG00000020680.15		protein_coding	TATA-box binding protein associated factor 15 [Source:MGI Symbol;Acc:MGI:1917689]
Cdk4	6.78967e-56	0.891001	0.863	0.561	1.30436e-51	6	ENSMUSG00000006728.12		protein_coding	cyclin-dependent kinase 4 [Source:MGI Symbol;Acc:MGI:88357]
Dbf4	1.19339e-55	1.56869	0.427	0.146	2.29263e-51	6	ENSMUSG00000002297.16		protein_coding	DBF4 zinc finger [Source:MGI Symbol;Acc:MGI:1351328]
Lmnb1	2.19143e-55	1.12638	0.678	0.33	4.20995e-51	6	ENSMUSG00000024590.8		protein_coding	lamin B1 [Source:MGI Symbol;Acc:MGI:96795]
Csde1	3.46476e-55	0.796057	0.915	0.656	6.65615e-51	6	ENSMUSG00000068823.10		protein_coding	cold shock domain containing E1, RNA binding [Source:MGI Symbol;Acc:MGI:92356]
Nudc	3.89975e-55	1.08073	0.732	0.397	7.49181e-51	6	ENSMUSG00000028851.6		protein_coding	nudC nuclear distribution protein [Source:MGI Symbol;Acc:MGI:106014]
Kif15	4.69223e-55	1.63597	0.398	0.13	9.01425e-51	6	ENSMUSG00000036768.6		protein_coding	kinesin family member 15 [Source:MGI Symbol;Acc:MGI:1098258]
Gart	7.96882e-55	1.31516	0.568	0.246	1.53089e-50	6	ENSMUSG00000022962.15		protein_coding	phosphoribosylglycinamide formyltransferase [Source:MGI Symbol;Acc:MGI:95654]
Dock91	1.25403e-54	1.34047	0.533	0.214	2.40911e-50	6	.		.	.
Hnrnpa3	1.40681e-54	0.857006	0.869	0.552	2.70261e-50	6	ENSMUSG00000059005.13		protein_coding	heterogeneous nuclear ribonucleoprotein A3 [Source:MGI Symbol;Acc:MGI:1917171]
Snrpd1	1.80377e-54	1.25797	0.612	0.286	3.46522e-50	6	ENSMUSG00000002477.5		protein_coding	small nuclear ribonucleoprotein D1 [Source:MGI Symbol;Acc:MGI:98344]
Pds5a	2.35652e-54	1.19889	0.641	0.309	4.52711e-50	6	ENSMUSG00000029202.12		protein_coding	PDS5 cohesin associated factor A [Source:MGI Symbol;Acc:MGI:1918771]
Gtf3a	3.91912e-54	1.44042	0.51	0.208	7.52903e-50	6	ENSMUSG00000016503.18		protein_coding	general transcription factor III A [Source:MGI Symbol;Acc:MGI:1913846]
Foxf11	2.01158e-53	1.50177	0.454	0.167	3.86444e-49	6	.		.	.
Rfwd3	2.20159e-53	1.45397	0.465	0.173	4.22948e-49	6	ENSMUSG00000033596.5		protein_coding	ring finger and WD repeat domain 3 [Source:MGI Symbol;Acc:MGI:2384584]
Cs	2.32592e-53	0.911954	0.834	0.528	4.46833e-49	6	ENSMUSG00000005683.8		protein_coding	citrate synthase [Source:MGI Symbol;Acc:MGI:88529]
Ttr1	2.59482e-53	0.749591	0.575	0.23	4.9849e-49	6	.		.	.
Adss	4.31228e-53	1.30659	0.573	0.257	8.28431e-49	6	ENSMUSG00000015961.8		protein_coding	adenylosuccinate synthetase, non muscle [Source:MGI Symbol;Acc:MGI:87948]
Ccnb2	5.14573e-53	1.18659	0.604	0.27	9.88547e-49	6	ENSMUSG00000032218.7		protein_coding	cyclin B2 [Source:MGI Symbol;Acc:MGI:88311]
Gpi1	6.74585e-53	0.912997	0.828	0.52	1.29595e-48	6	ENSMUSG00000036427.5		protein_coding	glucose-6-phosphate isomerase 1 [Source:MGI Symbol;Acc:MGI:95797]
Mki671	9.44223e-53	0.713331	0.892	0.597	1.81395e-48	6	.		.	.
Mthfd1	1.01219e-52	1.63379	0.382	0.124	1.94453e-48	6	ENSMUSG00000021048.7		protein_coding	methylenetetrahydrofolate dehydrogenase (NADP+ dependent), methenyltetrahydrofolate cyclohydrolase, formyltetrahydrofolate synthase [Source:MGI Symbol;Acc:MGI:1342005]
Dut	1.64178e-52	1.21498	0.591	0.264	3.15403e-48	6	ENSMUSG00000027203.15		protein_coding	deoxyuridine triphosphatase [Source:MGI Symbol;Acc:MGI:1346051]
Ipo11	1.8605e-52	1.56186	0.405	0.137	3.57421e-48	6	ENSMUSG00000042590.17		protein_coding	importin 11 [Source:MGI Symbol;Acc:MGI:2442377]
Colec101	2.16048e-52	1.53056	0.417	0.146	4.1505e-48	6	.		.	.
Ccna21	2.93515e-52	1.06716	0.707	0.38	5.63871e-48	6	.		.	.
Magoh	7.32992e-52	1.34713	0.562	0.258	1.40815e-47	6	ENSMUSG00000028609.6		protein_coding	mago homolog, exon junction complex core component [Source:MGI Symbol;Acc:MGI:1330312]
Soat1	8.86309e-52	1.61174	0.409	0.143	1.70269e-47	6	ENSMUSG00000026600.12		protein_coding	sterol O-acyltransferase 1 [Source:MGI Symbol;Acc:MGI:104665]
Rif1	1.34729e-51	1.32562	0.533	0.226	2.58829e-47	6	ENSMUSG00000036202.16		protein_coding	replication timing regulatory factor 1 [Source:MGI Symbol;Acc:MGI:1098622]
Snrpg	1.62422e-51	1.17947	0.649	0.333	3.12028e-47	6	ENSMUSG00000057278.8		protein_coding	small nuclear ribonucleoprotein polypeptide G [Source:MGI Symbol;Acc:MGI:1915261]
Prpsap1	2.27594e-51	1.30959	0.539	0.232	4.37231e-47	6	ENSMUSG00000015869.16		protein_coding	phosphoribosyl pyrophosphate synthetase-associated protein 1 [Source:MGI Symbol;Acc:MGI:1915013]
Lsm4	3.1455e-51	1.14112	0.662	0.34	6.04283e-47	6	ENSMUSG00000031848.15		protein_coding	LSM4 homolog, U6 small nuclear RNA and mRNA degradation associated [Source:MGI Symbol;Acc:MGI:1354692]
Gnl3	3.86464e-51	1.42431	0.496	0.205	7.42436e-47	6	ENSMUSG00000042354.7		protein_coding	guanine nucleotide binding protein-like 3 (nucleolar) [Source:MGI Symbol;Acc:MGI:1353651]
Xpo1	4.35676e-51	1.09402	0.674	0.345	8.36977e-47	6	ENSMUSG00000020290.14		protein_coding	exportin 1 [Source:MGI Symbol;Acc:MGI:2144013]
Ppif	4.8308e-51	1.5231	0.419	0.149	9.28044e-47	6	ENSMUSG00000021868.7		protein_coding	peptidylprolyl isomerase F (cyclophilin F) [Source:MGI Symbol;Acc:MGI:2145814]
Hnrnpm	8.77824e-51	0.87513	0.828	0.539	1.68639e-46	6	ENSMUSG00000059208.15		protein_coding	heterogeneous nuclear ribonucleoprotein M [Source:MGI Symbol;Acc:MGI:1926465]
Drg1	1.35539e-50	1.1428	0.639	0.314	2.60384e-46	6	ENSMUSG00000020457.13		protein_coding	developmentally regulated GTP binding protein 1 [Source:MGI Symbol;Acc:MGI:1343297]
H2afy21	1.58679e-50	1.05742	0.678	0.342	3.04838e-46	6	.		.	.
Lig1	2.20031e-50	1.04158	0.701	0.366	4.22702e-46	6	ENSMUSG00000056394.17		protein_coding	ligase I, DNA, ATP-dependent [Source:MGI Symbol;Acc:MGI:101789]
Wdr43	2.21282e-50	1.29849	0.512	0.21	4.25104e-46	6	ENSMUSG00000041057.10		protein_coding	WD repeat domain 43 [Source:MGI Symbol;Acc:MGI:1919765]
Parp1	3.71197e-50	1.10424	0.649	0.321	7.13106e-46	6	ENSMUSG00000026496.11		protein_coding	poly (ADP-ribose) polymerase family, member 1 [Source:MGI Symbol;Acc:MGI:1340806]
Prps1l3	5.6056e-50	1.3464	0.498	0.203	1.07689e-45	6	ENSMUSG00000079104.4		protein_coding	phosphoribosyl pyrophosphate synthetase 1-like 3 [Source:MGI Symbol;Acc:MGI:3779453]
Cdca8	5.73484e-50	1.35402	0.488	0.195	1.10172e-45	6	ENSMUSG00000028873.16		protein_coding	cell division cycle associated 8 [Source:MGI Symbol;Acc:MGI:1196274]
Spats2	6.86525e-50	1.36104	0.485	0.194	1.31888e-45	6	ENSMUSG00000051934.5		protein_coding	spermatogenesis associated, serine-rich 2 [Source:MGI Symbol;Acc:MGI:1919822]
Eif4a1	7.54447e-50	0.865925	0.849	0.549	1.44937e-45	6	ENSMUSG00000059796.16		protein_coding	eukaryotic translation initiation factor 4A1 [Source:MGI Symbol;Acc:MGI:95303]
Pmf1	8.14349e-50	1.32038	0.521	0.222	1.56445e-45	6	ENSMUSG00000028066.15		protein_coding	polyamine-modulated factor 1 [Source:MGI Symbol;Acc:MGI:1914287]
Ddx3x	1.45543e-49	1.04264	0.701	0.38	2.79602e-45	6	ENSMUSG00000000787.12		protein_coding	DEAD/H (Asp-Glu-Ala-Asp/His) box polypeptide 3, X-linked [Source:MGI Symbol;Acc:MGI:103064]
Oard1	2.28128e-49	1.43656	0.45	0.173	4.38257e-45	6	ENSMUSG00000040771.14		protein_coding	O-acyl-ADP-ribose deacylase 1 [Source:MGI Symbol;Acc:MGI:2146818]
Paip1	3.40654e-49	0.997264	0.714	0.383	6.5443e-45	6	ENSMUSG00000025451.15		protein_coding	polyadenylate binding protein-interacting protein 1 [Source:MGI Symbol;Acc:MGI:2384993]
Dnaja1	4.51237e-49	0.880315	0.805	0.505	8.66871e-45	6	ENSMUSG00000028410.13		protein_coding	DnaJ heat shock protein family (Hsp40) member A1 [Source:MGI Symbol;Acc:MGI:1270129]
Ppp1r7	5.06709e-49	1.24721	0.537	0.232	9.73439e-45	6	ENSMUSG00000026275.13		protein_coding	protein phosphatase 1, regulatory subunit 7 [Source:MGI Symbol;Acc:MGI:1913635]
Adk	1.23573e-48	1.31271	0.508	0.215	2.37396e-44	6	ENSMUSG00000039197.10		protein_coding	adenosine kinase [Source:MGI Symbol;Acc:MGI:87930]
Utp18	1.81893e-48	1.51661	0.409	0.148	3.49434e-44	6	ENSMUSG00000054079.12		protein_coding	UTP18 small subunit processome component [Source:MGI Symbol;Acc:MGI:1923402]
Ssrp1	1.89088e-48	1.16787	0.616	0.306	3.63257e-44	6	ENSMUSG00000027067.16		protein_coding	structure specific recognition protein 1 [Source:MGI Symbol;Acc:MGI:107912]
Umps	3.94556e-48	1.38248	0.467	0.186	7.57982e-44	6	ENSMUSG00000022814.6		protein_coding	uridine monophosphate synthetase [Source:MGI Symbol;Acc:MGI:1298388]
Knop1	4.15905e-48	1.36607	0.461	0.18	7.98995e-44	6	ENSMUSG00000030980.17		protein_coding	lysine rich nucleolar protein 1 [Source:MGI Symbol;Acc:MGI:1913606]
Psmc6	1.66034e-47	0.940633	0.768	0.471	3.18968e-43	6	ENSMUSG00000021832.8		protein_coding	proteasome (prosome, macropain) 26S subunit, ATPase, 6 [Source:MGI Symbol;Acc:MGI:1914339]
Acaca	1.73458e-47	1.5442	0.386	0.135	3.3323e-43	6	ENSMUSG00000020532.18		protein_coding	acetyl-Coenzyme A carboxylase alpha [Source:MGI Symbol;Acc:MGI:108451]
Prpf8	1.93282e-47	0.84782	0.828	0.526	3.71314e-43	6	ENSMUSG00000020850.14		protein_coding	pre-mRNA processing factor 8 [Source:MGI Symbol;Acc:MGI:2179381]
Aimp2	2.13234e-47	1.36795	0.471	0.191	4.09644e-43	6	ENSMUSG00000029610.13		protein_coding	aminoacyl tRNA synthetase complex-interacting multifunctional protein 2 [Source:MGI Symbol;Acc:MGI:2385237]
Eif3l	3.01901e-47	1.06609	0.67	0.353	5.79983e-43	6	ENSMUSG00000033047.5		protein_coding	eukaryotic translation initiation factor 3, subunit L [Source:MGI Symbol;Acc:MGI:2386251]
Vcan1	8.03266e-47	0.849712	0.782	0.45	1.54315e-42	6	.		.	.
Ak2	1.12791e-46	1.15947	0.6	0.295	2.16683e-42	6	ENSMUSG00000028792.14		protein_coding	adenylate kinase 2 [Source:MGI Symbol;Acc:MGI:87978]
Nusap1	1.94538e-46	1.18102	0.56	0.256	3.73726e-42	6	ENSMUSG00000027306.15		protein_coding	nucleolar and spindle associated protein 1 [Source:MGI Symbol;Acc:MGI:2675669]
Phgdh	6.99139e-46	1.51448	0.4	0.148	1.34312e-41	6	ENSMUSG00000053398.11		protein_coding	3-phosphoglycerate dehydrogenase [Source:MGI Symbol;Acc:MGI:1355330]
Cdca3	1.31397e-45	1.25395	0.512	0.223	2.52426e-41	6	ENSMUSG00000023505.13		protein_coding	cell division cycle associated 3 [Source:MGI Symbol;Acc:MGI:1315198]
Glud11	1.32597e-45	0.921377	0.664	0.347	2.54733e-41	6	.		.	.
Akap9	2.41123e-45	1.54825	0.402	0.152	4.63221e-41	6	ENSMUSG00000040407.18		protein_coding	A kinase (PRKA) anchor protein (yotiao) 9 [Source:MGI Symbol;Acc:MGI:2178217]
Gars	3.52071e-45	1.0167	0.668	0.357	6.76363e-41	6	ENSMUSG00000029777.10		protein_coding	glycyl-tRNA synthetase [Source:MGI Symbol;Acc:MGI:2449057]
Cip2a	1.06379e-44	1.34088	0.454	0.185	2.04365e-40	6	ENSMUSG00000033031.13		protein_coding	cell proliferation regulating inhibitor of protein phosphatase 2A [Source:MGI Symbol;Acc:MGI:2146335]
Srpk1	1.33488e-44	1.2023	0.523	0.232	2.56445e-40	6	ENSMUSG00000004865.16		protein_coding	serine/arginine-rich protein specific kinase 1 [Source:MGI Symbol;Acc:MGI:106908]
Bcl7a	1.36417e-44	1.42544	0.415	0.159	2.6207e-40	6	ENSMUSG00000029438.9		protein_coding	B cell CLL/lymphoma 7A [Source:MGI Symbol;Acc:MGI:1924295]
Snai2	1.88865e-44	1.01633	0.722	0.454	3.62829e-40	6	ENSMUSG00000022676.7		protein_coding	snail family zinc finger 2 [Source:MGI Symbol;Acc:MGI:1096393]
Top1	2.02573e-44	0.943471	0.72	0.415	3.89163e-40	6	ENSMUSG00000070544.6		protein_coding	topoisomerase (DNA) I [Source:MGI Symbol;Acc:MGI:98788]
Fnbp1l	2.06753e-44	1.08826	0.573	0.266	3.97193e-40	6	ENSMUSG00000039735.16		protein_coding	formin binding protein 1-like [Source:MGI Symbol;Acc:MGI:1925642]
Hist4h4	2.70705e-44	0.788865	0.828	0.51	5.20051e-40	6	.		.	.
Cbx1	3.32663e-44	1.13184	0.598	0.301	6.39078e-40	6	ENSMUSG00000018666.13		protein_coding	chromobox 1 [Source:MGI Symbol;Acc:MGI:105369]
Hdgf	6.44105e-44	1.02539	0.647	0.336	1.23739e-39	6	ENSMUSG00000004897.16		protein_coding	heparin binding growth factor [Source:MGI Symbol;Acc:MGI:1194494]
Atp5g3	8.32431e-44	0.847049	0.801	0.509	1.59918e-39	6	ENSMUSG00000018770.9		protein_coding	ATP synthase, H+ transporting, mitochondrial F0 complex, subunit C3 (subunit 9) [Source:MGI Symbol;Acc:MGI:2442035]
Krt19	1.28658e-43	1.34474	0.44	0.178	2.47164e-39	6	ENSMUSG00000020911.14		protein_coding	keratin 19 [Source:MGI Symbol;Acc:MGI:96693]
Oxsr1	1.56927e-43	1.36774	0.446	0.183	3.01473e-39	6	ENSMUSG00000036737.12		protein_coding	oxidative-stress responsive 1 [Source:MGI Symbol;Acc:MGI:1917378]
Fbl	2.10886e-43	1.16515	0.554	0.263	4.05133e-39	6	ENSMUSG00000046865.7		protein_coding	fibrillarin [Source:MGI Symbol;Acc:MGI:95486]
Nol7	2.68208e-43	1.08401	0.624	0.329	5.15254e-39	6	ENSMUSG00000063200.4		protein_coding	nucleolar protein 7 [Source:MGI Symbol;Acc:MGI:1917328]
Gtf3c6	4.00032e-43	1.09936	0.579	0.281	7.68502e-39	6	ENSMUSG00000019837.8		protein_coding	general transcription factor IIIC, polypeptide 6, alpha [Source:MGI Symbol;Acc:MGI:1914621]
Sf3b1	5.67339e-43	0.779563	0.836	0.56	1.08991e-38	6	ENSMUSG00000025982.13		protein_coding	splicing factor 3b, subunit 1 [Source:MGI Symbol;Acc:MGI:1932339]
Dek1	1.01631e-42	0.664178	0.888	0.623	1.95243e-38	6	.		.	.
Ankrd10	1.48035e-42	1.15802	0.548	0.26	2.8439e-38	6	ENSMUSG00000031508.14		protein_coding	ankyrin repeat domain 10 [Source:MGI Symbol;Acc:MGI:1921840]
Slc25a5	2.18104e-42	1.18359	0.546	0.261	4.18999e-38	6	ENSMUSG00000016319.3		protein_coding	solute carrier family 25 (mitochondrial carrier, adenine nucleotide translocator), member 5 [Source:MGI Symbol;Acc:MGI:1353496]
Raly	2.26985e-42	0.855648	0.759	0.449	4.3606e-38	6	ENSMUSG00000027593.15		protein_coding	hnRNP-associated with lethal yellow [Source:MGI Symbol;Acc:MGI:97850]
Lsm14b	2.40127e-42	1.10719	0.579	0.287	4.61308e-38	6	ENSMUSG00000039108.14		protein_coding	LSM family member 14B [Source:MGI Symbol;Acc:MGI:3040677]
Eprs	2.97277e-42	0.831411	0.784	0.504	5.71099e-38	6	ENSMUSG00000026615.14		protein_coding	glutamyl-prolyl-tRNA synthetase [Source:MGI Symbol;Acc:MGI:97838]
Ubqln1	3.35407e-42	0.95281	0.687	0.396	6.4435e-38	6	ENSMUSG00000005312.15		protein_coding	ubiquilin 1 [Source:MGI Symbol;Acc:MGI:1860276]
Eftud2	3.53236e-42	1.13956	0.564	0.277	6.78602e-38	6	ENSMUSG00000020929.14		protein_coding	elongation factor Tu GTP binding domain containing 2 [Source:MGI Symbol;Acc:MGI:1336880]
Snrpd3	8.1634e-42	1.00091	0.656	0.365	1.56827e-37	6	ENSMUSG00000020180.10		protein_coding	small nuclear ribonucleoprotein D3 [Source:MGI Symbol;Acc:MGI:1914582]
Pten	9.40335e-42	0.968302	0.631	0.316	1.80648e-37	6	ENSMUSG00000013663.7		protein_coding	phosphatase and tensin homolog [Source:MGI Symbol;Acc:MGI:109583]
Dnajc9	1.55065e-41	0.982466	0.662	0.364	2.97896e-37	6	ENSMUSG00000021811.7		protein_coding	DnaJ heat shock protein family (Hsp40) member C9 [Source:MGI Symbol;Acc:MGI:1915326]
Smc4	2.42232e-41	1.00227	0.666	0.388	4.65352e-37	6	ENSMUSG00000034349.14		protein_coding	structural maintenance of chromosomes 4 [Source:MGI Symbol;Acc:MGI:1917349]
Sfxn1	2.6819e-41	1.24294	0.479	0.211	5.15219e-37	6	ENSMUSG00000021474.9		protein_coding	sideroflexin 1 [Source:MGI Symbol;Acc:MGI:2137677]
Knstrn	2.76036e-41	1.28203	0.463	0.2	5.30293e-37	6	ENSMUSG00000027331.15		protein_coding	kinetochore-localized astrin/SPAG5 binding [Source:MGI Symbol;Acc:MGI:1289298]
Pnn	4.20474e-41	0.96554	0.678	0.392	8.07773e-37	6	ENSMUSG00000020994.5		protein_coding	pinin [Source:MGI Symbol;Acc:MGI:1100514]
Acads	4.5447e-41	1.23139	0.481	0.213	8.73082e-37	6	ENSMUSG00000029545.13		protein_coding	acyl-Coenzyme A dehydrogenase, short chain [Source:MGI Symbol;Acc:MGI:87868]
Nup98	6.19589e-41	1.14116	0.546	0.265	1.19029e-36	6	ENSMUSG00000063550.8		protein_coding	nucleoporin 98 [Source:MGI Symbol;Acc:MGI:109404]
H2afy	6.293e-41	0.979906	0.666	0.376	1.20895e-36	6	.		.	.
Scaf11	7.2013e-41	1.0134	0.608	0.309	1.38344e-36	6	ENSMUSG00000033228.8		protein_coding	SR-related CTD-associated factor 11 [Source:MGI Symbol;Acc:MGI:1919443]
Prpf40a	1.07244e-40	1.1551	0.531	0.253	2.06027e-36	6	ENSMUSG00000061136.16		protein_coding	pre-mRNA processing factor 40A [Source:MGI Symbol;Acc:MGI:1860512]
Hirip3	1.15614e-40	1.2715	0.459	0.197	2.22106e-36	6	ENSMUSG00000042606.9		protein_coding	HIRA interacting protein 3 [Source:MGI Symbol;Acc:MGI:2142364]
Ash2l	1.44914e-40	1.1128	0.535	0.252	2.78395e-36	6	ENSMUSG00000031575.18		protein_coding	ASH2 like histone lysine methyltransferase complex subunit [Source:MGI Symbol;Acc:MGI:1344416]
Grpel1	1.45058e-40	1.04758	0.583	0.291	2.78671e-36	6	ENSMUSG00000029198.3		protein_coding	GrpE-like 1, mitochondrial [Source:MGI Symbol;Acc:MGI:1334417]
Snrpe	1.74591e-40	0.845957	0.763	0.497	3.35406e-36	6	ENSMUSG00000090553.8		protein_coding	small nuclear ribonucleoprotein E [Source:MGI Symbol;Acc:MGI:98346]
Fads2	1.97352e-40	1.27759	0.452	0.193	3.79133e-36	6	ENSMUSG00000024665.8		protein_coding	fatty acid desaturase 2 [Source:MGI Symbol;Acc:MGI:1930079]
Sf1	2.86017e-40	0.96827	0.678	0.401	5.49466e-36	6	ENSMUSG00000024949.17		protein_coding	splicing factor 1 [Source:MGI Symbol;Acc:MGI:1095403]
Naa15	2.94471e-40	1.19637	0.473	0.206	5.65708e-36	6	ENSMUSG00000063273.11		protein_coding	N(alpha)-acetyltransferase 15, NatA auxiliary subunit [Source:MGI Symbol;Acc:MGI:1922088]
Hipk2	4.80173e-40	1.26958	0.479	0.219	9.22461e-36	6	ENSMUSG00000061436.15		protein_coding	homeodomain interacting protein kinase 2 [Source:MGI Symbol;Acc:MGI:1314872]
Nipsnap2	5.31353e-40	1.20953	0.51	0.243	1.02078e-35	6	ENSMUSG00000029432.12		protein_coding	nipsnap homolog 2 [Source:MGI Symbol;Acc:MGI:1278343]
Rnase4	5.81612e-40	1.31681	0.442	0.188	1.11734e-35	6	ENSMUSG00000021876.15		protein_coding	ribonuclease, RNase A family 4 [Source:MGI Symbol;Acc:MGI:1926217]
Hist1h3a	6.6056e-40	1.13722	0.527	0.251	1.269e-35	6	.		.	.
Ppp1r8	8.53514e-40	1.22713	0.488	0.223	1.63969e-35	6	ENSMUSG00000028882.13		protein_coding	protein phosphatase 1, regulatory subunit 8 [Source:MGI Symbol;Acc:MGI:2140494]
Pcbp4	1.73362e-39	1.16658	0.525	0.253	3.33047e-35	6	ENSMUSG00000023495.13		protein_coding	poly(rC) binding protein 4 [Source:MGI Symbol;Acc:MGI:1890471]
Esd	4.0354e-39	1.0571	0.587	0.305	7.75241e-35	6	ENSMUSG00000021996.16		protein_coding	esterase D/formylglutathione hydrolase [Source:MGI Symbol;Acc:MGI:95421]
Sf3b6	4.39045e-39	1.03863	0.595	0.314	8.4345e-35	6	ENSMUSG00000037361.8		protein_coding	splicing factor 3B, subunit 6 [Source:MGI Symbol;Acc:MGI:1913305]
Cul1	6.5898e-39	0.945959	0.674	0.389	1.26597e-34	6	ENSMUSG00000029686.15		protein_coding	cullin 1 [Source:MGI Symbol;Acc:MGI:1349658]
Gins2	6.8175e-39	1.15738	0.496	0.229	1.30971e-34	6	ENSMUSG00000031821.11		protein_coding	GINS complex subunit 2 (Psf2 homolog) [Source:MGI Symbol;Acc:MGI:1921019]
Cdk1	8.39962e-39	0.888408	0.71	0.437	1.61365e-34	6	ENSMUSG00000019942.13		protein_coding	cyclin-dependent kinase 1 [Source:MGI Symbol;Acc:MGI:88351]
Bclaf1	2.38762e-38	0.870912	0.722	0.458	4.58685e-34	6	ENSMUSG00000037608.16		protein_coding	BCL2-associated transcription factor 1 [Source:MGI Symbol;Acc:MGI:1917580]
Ncapd2	2.46954e-38	1.10345	0.525	0.252	4.74424e-34	6	ENSMUSG00000038252.13		protein_coding	non-SMC condensin I complex, subunit D2 [Source:MGI Symbol;Acc:MGI:1915548]
Polr2e	8.53388e-38	0.958263	0.662	0.387	1.63944e-33	6	ENSMUSG00000004667.18		protein_coding	polymerase (RNA) II (DNA directed) polypeptide E [Source:MGI Symbol;Acc:MGI:1913670]
Nras	8.55697e-38	0.89191	0.683	0.394	1.64388e-33	6	ENSMUSG00000027852.14		protein_coding	neuroblastoma ras oncogene [Source:MGI Symbol;Acc:MGI:97376]
Glyr1	8.78335e-38	1.07171	0.535	0.26	1.68737e-33	6	ENSMUSG00000022536.14		protein_coding	glyoxylate reductase 1 homolog (Arabidopsis) [Source:MGI Symbol;Acc:MGI:1921272]
Tomm70a	1.07444e-37	0.938496	0.664	0.391	2.0641e-33	6	ENSMUSG00000022752.9		protein_coding	translocase of outer mitochondrial membrane 70A [Source:MGI Symbol;Acc:MGI:106295]
Seh1l	1.15583e-37	0.923539	0.662	0.373	2.22046e-33	6	ENSMUSG00000079614.4		protein_coding	SEH1-like (S. cerevisiae [Source:MGI Symbol;Acc:MGI:1919374]
Rere	1.4897e-37	0.949711	0.641	0.36	2.86186e-33	6	ENSMUSG00000039852.17		protein_coding	arginine glutamic acid dipeptide (RE) repeats [Source:MGI Symbol;Acc:MGI:2683486]
Ddx1	1.61213e-37	0.884403	0.689	0.406	3.09706e-33	6	ENSMUSG00000037149.10		protein_coding	DEAD (Asp-Glu-Ala-Asp) box polypeptide 1 [Source:MGI Symbol;Acc:MGI:2144727]
Chchd1	1.8689e-37	0.926357	0.666	0.388	3.59035e-33	6	ENSMUSG00000063787.4		protein_coding	coiled-coil-helix-coiled-coil-helix domain containing 1 [Source:MGI Symbol;Acc:MGI:1913371]
Cct5	4.5782e-37	0.925292	0.654	0.378	8.79518e-33	6	ENSMUSG00000022234.15		protein_coding	chaperonin containing Tcp1, subunit 5 (epsilon) [Source:MGI Symbol;Acc:MGI:107185]
Tnpo1	1.6893e-36	0.923413	0.654	0.387	3.24531e-32	6	ENSMUSG00000009470.17		protein_coding	transportin 1 [Source:MGI Symbol;Acc:MGI:2681523]
Mapk1ip1l	2.42483e-36	0.903365	0.668	0.397	4.65834e-32	6	ENSMUSG00000021840.17		protein_coding	mitogen-activated protein kinase 1 interacting protein 1-like [Source:MGI Symbol;Acc:MGI:2444022]
Mtf2	3.15798e-36	1.07754	0.517	0.25	6.06679e-32	6	ENSMUSG00000029267.17		protein_coding	metal response element binding transcription factor 2 [Source:MGI Symbol;Acc:MGI:105050]
Atp5c1	4.4648e-36	0.992227	0.585	0.311	8.57733e-32	6	ENSMUSG00000025781.14		protein_coding	ATP synthase, H+ transporting, mitochondrial F1 complex, gamma polypeptide 1 [Source:MGI Symbol;Acc:MGI:1261437]
H2afx	5.68467e-36	0.937287	0.629	0.354	1.09208e-31	6	.		.	.
Srrm2	6.60224e-36	0.866055	0.693	0.409	1.26836e-31	6	ENSMUSG00000039218.17		protein_coding	serine/arginine repetitive matrix 2 [Source:MGI Symbol;Acc:MGI:1923206]
Rbm25	2.94154e-35	0.880723	0.641	0.354	5.651e-31	6	ENSMUSG00000010608.15		protein_coding	RNA binding motif protein 25 [Source:MGI Symbol;Acc:MGI:1914289]
Ppp1cb	3.62185e-35	0.681033	0.853	0.593	6.95795e-31	6	ENSMUSG00000014956.15		protein_coding	protein phosphatase 1 catalytic subunit beta [Source:MGI Symbol;Acc:MGI:104871]
Pgam1	3.75776e-35	0.650563	0.853	0.596	7.21904e-31	6	ENSMUSG00000011752.7		protein_coding	phosphoglycerate mutase 1 [Source:MGI Symbol;Acc:MGI:97552]
Aldoa	7.07315e-35	0.729214	0.803	0.526	1.35882e-30	6	ENSMUSG00000114515.2		protein_coding	aldolase A, fructose-bisphosphate [Source:MGI Symbol;Acc:MGI:87994]
Prmt1	1.09003e-34	1.08088	0.517	0.259	2.09405e-30	6	ENSMUSG00000109324.2		protein_coding	protein arginine N-methyltransferase 1 [Source:MGI Symbol;Acc:MGI:107846]
Kif5b	1.24924e-34	0.932712	0.61	0.337	2.39992e-30	6	ENSMUSG00000006740.14		protein_coding	kinesin family member 5B [Source:MGI Symbol;Acc:MGI:1098268]
Psma6	2.25168e-34	0.763086	0.747	0.493	4.32569e-30	6	ENSMUSG00000021024.14		protein_coding	proteasome subunit alpha 6 [Source:MGI Symbol;Acc:MGI:1347006]
Kdm1a	3.37975e-34	0.924078	0.612	0.339	6.49284e-30	6	ENSMUSG00000036940.15		protein_coding	lysine (K)-specific demethylase 1A [Source:MGI Symbol;Acc:MGI:1196256]
Dnaja2	3.64844e-34	0.962234	0.591	0.327	7.00902e-30	6	ENSMUSG00000031701.6		protein_coding	DnaJ heat shock protein family (Hsp40) member A2 [Source:MGI Symbol;Acc:MGI:1931882]
Sf3b3	5.25226e-34	0.946989	0.577	0.31	1.00901e-29	6	ENSMUSG00000033732.10		protein_coding	splicing factor 3b, subunit 3 [Source:MGI Symbol;Acc:MGI:1289341]
Txnl1	6.15682e-34	0.933112	0.6	0.329	1.18279e-29	6	ENSMUSG00000024583.3		protein_coding	thioredoxin-like 1 [Source:MGI Symbol;Acc:MGI:1860078]
Lsm8	1.97118e-33	0.880196	0.627	0.353	3.78683e-29	6	ENSMUSG00000044155.11		protein_coding	LSM8 homolog, U6 small nuclear RNA associated [Source:MGI Symbol;Acc:MGI:1923772]
Eif4ebp2	2.27075e-33	0.885318	0.639	0.371	4.36234e-29	6	ENSMUSG00000020091.15		protein_coding	eukaryotic translation initiation factor 4E binding protein 2 [Source:MGI Symbol;Acc:MGI:109198]
Hdac2	2.44423e-33	0.677767	0.815	0.524	4.69562e-29	6	ENSMUSG00000019777.16		protein_coding	histone deacetylase 2 [Source:MGI Symbol;Acc:MGI:1097691]
Mdh1	4.19289e-33	0.779356	0.718	0.447	8.05497e-29	6	ENSMUSG00000020321.16		protein_coding	malate dehydrogenase 1, NAD (soluble) [Source:MGI Symbol;Acc:MGI:97051]
Ppp4c	4.82719e-33	0.793589	0.707	0.45	9.27351e-29	6	ENSMUSG00000030697.7		protein_coding	protein phosphatase 4, catalytic subunit [Source:MGI Symbol;Acc:MGI:1891763]
Wnt5a1	6.1242e-33	0.982407	0.541	0.278	1.17652e-28	6	.		.	.
Iars	1.18409e-32	0.943381	0.585	0.327	2.27476e-28	6	ENSMUSG00000037851.13		protein_coding	isoleucine-tRNA synthetase [Source:MGI Symbol;Acc:MGI:2145219]
Smarcb1	1.43375e-32	0.949667	0.552	0.29	2.75437e-28	6	ENSMUSG00000000902.13		protein_coding	SWI/SNF related, matrix associated, actin dependent regulator of chromatin, subfamily b, member 1 [Source:MGI Symbol;Acc:MGI:1328366]
Vapa	3.11527e-32	0.798158	0.697	0.438	5.98475e-28	6	ENSMUSG00000024091.9		protein_coding	vesicle-associated membrane protein, associated protein A [Source:MGI Symbol;Acc:MGI:1353561]
Ccnd2	4.93395e-32	0.959913	0.56	0.304	9.47861e-28	6	ENSMUSG00000000184.12		protein_coding	cyclin D2 [Source:MGI Symbol;Acc:MGI:88314]
Jpt1	8.22759e-32	0.856618	0.651	0.401	1.5806e-27	6	ENSMUSG00000020737.12		protein_coding	Jupiter microtubule associated homolog 1 [Source:MGI Symbol;Acc:MGI:1096361]
Dnajc7	2.38526e-31	0.904409	0.571	0.311	4.58232e-27	6	ENSMUSG00000014195.16		protein_coding	DnaJ heat shock protein family (Hsp40) member C7 [Source:MGI Symbol;Acc:MGI:1928373]
Clns1a	3.66472e-31	0.939767	0.564	0.312	7.0403e-27	6	ENSMUSG00000025439.5		protein_coding	chloride channel, nucleotide-sensitive, 1A [Source:MGI Symbol;Acc:MGI:109638]
Hnrnpll	7.08351e-31	0.92588	0.552	0.298	1.36081e-26	6	ENSMUSG00000024095.15		protein_coding	heterogeneous nuclear ribonucleoprotein L-like [Source:MGI Symbol;Acc:MGI:1919942]
Polr2b	1.00449e-30	0.893492	0.579	0.323	1.92972e-26	6	ENSMUSG00000029250.5		protein_coding	polymerase (RNA) II (DNA directed) polypeptide B [Source:MGI Symbol;Acc:MGI:2388280]
Fh1	5.46448e-30	0.8599	0.604	0.351	1.04978e-25	6	ENSMUSG00000026526.14		protein_coding	fumarate hydratase 1 [Source:MGI Symbol;Acc:MGI:95530]
Zfp664	1.04687e-29	0.855648	0.6	0.342	2.01114e-25	6	ENSMUSG00000079215.8		protein_coding	zinc finger protein 664 [Source:MGI Symbol;Acc:MGI:2442505]
Rrm11	2.38542e-29	0.797237	0.643	0.387	4.58263e-25	6	.		.	.
Rbp11	1.75494e-28	0.60066	0.776	0.502	3.37142e-24	6	.		.	.
Arglu1	1.39278e-27	0.786599	0.616	0.366	2.67566e-23	6	ENSMUSG00000040459.11		protein_coding	arginine and glutamate rich 1 [Source:MGI Symbol;Acc:MGI:2442985]
Ptgfrn	9.89134e-27	0.66994	0.685	0.419	1.90023e-22	6	ENSMUSG00000027864.9		protein_coding	prostaglandin F2 receptor negative regulator [Source:MGI Symbol;Acc:MGI:1277114]
Hbb-y	2.59668e-296	5.05558	0.89	0.148	4.98849e-292	7	ENSMUSG00000052187.4		protein_coding	hemoglobin Y, beta-like embryonic chain [Source:MGI Symbol;Acc:MGI:96027]
Hba-x	1.43342e-270	4.53861	0.633	0.059	2.75375e-266	7	ENSMUSG00000055609.8		protein_coding	hemoglobin X, alpha-like embryonic chain in Hba complex [Source:MGI Symbol;Acc:MGI:96019]
Tent5c	1.25836e-164	4.06777	0.506	0.064	2.41744e-160	7	ENSMUSG00000044468.14		protein_coding	terminal nucleotidyltransferase 5C [Source:MGI Symbol;Acc:MGI:1921895]
Alas21	2.27621e-151	3.56916	0.672	0.135	4.37282e-147	7	.		.	.
Gp9	9.21813e-149	5.01858	0.351	0.03	1.7709e-144	7	ENSMUSG00000030054.4		protein_coding	glycoprotein 9 (platelet) [Source:MGI Symbol;Acc:MGI:1860137]
Tubb1	8.60639e-147	4.93483	0.321	0.024	1.65337e-142	7	ENSMUSG00000016255.5		protein_coding	tubulin, beta 1 class VI [Source:MGI Symbol;Acc:MGI:107814]
Bpgm	1.14677e-141	3.6464	0.568	0.1	2.20307e-137	7	ENSMUSG00000038871.5		protein_coding	2,3-bisphosphoglycerate mutase [Source:MGI Symbol;Acc:MGI:1098242]
Hba-a21	5.11435e-136	3.42278	0.981	0.534	9.82518e-132	7	.		.	.
Hbb-bt1	2.6485e-126	2.69335	0.997	0.556	5.08803e-122	7	.		.	.
Pf4	4.52444e-126	3.96929	0.753	0.216	8.6919e-122	7	ENSMUSG00000029373.7		protein_coding	platelet factor 4 [Source:MGI Symbol;Acc:MGI:1888711]
Snca1	8.27158e-125	3.60975	0.506	0.087	1.58905e-120	7	.		.	.
Ppbp	1.5571e-110	4.5362	0.357	0.045	2.99134e-106	7	ENSMUSG00000029372.7		protein_coding	pro-platelet basic protein [Source:MGI Symbol;Acc:MGI:1888712]
Ctla2a	7.19185e-110	4.02955	0.458	0.079	1.38163e-105	7	ENSMUSG00000044258.10		protein_coding	cytotoxic T lymphocyte-associated protein 2 alpha [Source:MGI Symbol;Acc:MGI:88554]
Itga2b	8.95333e-109	4.79755	0.292	0.029	1.72002e-104	7	ENSMUSG00000034664.13		protein_coding	integrin alpha 2b [Source:MGI Symbol;Acc:MGI:96601]
Itgb3	8.21324e-91	4.2358	0.36	0.058	1.57785e-86	7	ENSMUSG00000020689.4		protein_coding	integrin beta 3 [Source:MGI Symbol;Acc:MGI:96612]
Mkrn11	5.80151e-90	2.7184	0.604	0.174	1.11453e-85	7	.		.	.
Parvb	1.76424e-65	3.48615	0.364	0.08	3.38928e-61	7	ENSMUSG00000022438.6		protein_coding	parvin, beta [Source:MGI Symbol;Acc:MGI:2153063]
Vwf	2.4143e-64	2.26785	0.51	0.155	4.63811e-60	7	ENSMUSG00000001930.17		protein_coding	Von Willebrand factor [Source:MGI Symbol;Acc:MGI:98941]
Gpx11	5.54272e-63	1.50359	0.89	0.574	1.06481e-58	7	.		.	.
Clu1	1.70257e-62	2.38532	0.516	0.161	3.27081e-58	7	.		.	.
Car21	1.56528e-61	1.5857	0.669	0.246	3.00706e-57	7	.		.	.
Fech1	2.2443e-60	2.14762	0.526	0.166	4.31152e-56	7	.		.	.
Thbs1	2.36625e-59	3.29205	0.662	0.303	4.5458e-55	7	ENSMUSG00000040152.8		protein_coding	thrombospondin 1 [Source:MGI Symbol;Acc:MGI:98737]
Cdr2	1.16909e-58	2.13784	0.503	0.161	2.24593e-54	7	ENSMUSG00000030878.11		protein_coding	cerebellar degeneration-related 2 [Source:MGI Symbol;Acc:MGI:1100885]
Ncoa41	2.13197e-50	1.80914	0.656	0.302	4.09573e-46	7	.		.	.
Slc25a371	1.28307e-49	1.52822	0.617	0.239	2.4649e-45	7	.		.	.
Fn12	1.23385e-46	1.00164	0.945	0.648	2.37035e-42	7	.		.	.
Ube2o	5.18949e-44	2.35424	0.393	0.128	9.96952e-40	7	ENSMUSG00000020802.8		protein_coding	ubiquitin-conjugating enzyme E2O [Source:MGI Symbol;Acc:MGI:2444266]
Eln2	1.84497e-43	1.99241	0.649	0.328	3.54437e-39	7	.		.	.
Hist1h2bc	4.0738e-40	2.65991	0.39	0.132	7.82618e-36	7	.		.	.
Epb411	3.57504e-37	1.86313	0.607	0.324	6.86802e-33	7	.		.	.
Rnf10	8.53146e-31	1.32538	0.614	0.336	1.63898e-26	7	ENSMUSG00000041740.16		protein_coding	ring finger protein 10 [Source:MGI Symbol;Acc:MGI:1859162]
Adamts21	2.0718e-29	1.20321	0.523	0.243	3.98014e-25	7	.		.	.
Lum3	1.52843e-23	0.597359	0.857	0.593	2.93627e-19	7	.		.	.
S100a61	5.6715e-18	0.629723	0.614	0.36	1.08955e-13	7	.		.	.
Dcn2	2.42122e-15	0.441835	0.877	0.607	4.6514e-11	7	.		.	.
