# Supplementary material for: Hand1 gene replacement with Hand2 reveals overlap in function with unique occurrence of omphalocele and heart defects
Source: Development. 2025 Oct 14;152(19):dev204963. doi: 10.1242/dev.204963 (PMC12587295; doi:10.1242/dev.204963)
Supplement: Table S8. [file develop-152-204963-TableS8.xlsx]

## Sheet: DEG_wilcox_cluster_0.annot
gene	p_val	avg_log2FC	pct.1	pct.2	p_val_adj	id	biotype	description
Gm10260	4.21178e-59	-3.48301	0.081	0.661	8.09125e-55	.	.	.
Hba-a2	8.35446e-59	3.19159	0.529	0.094	1.60497e-54	ENSMUSG00000069917.7	protein_coding	hemoglobin alpha, adult chain 2 [Source:MGI Symbol;Acc:MGI:96016]
Hbb-bt	5.29467e-58	2.28726	0.684	0.191	1.01716e-53	ENSMUSG00000073940.3	protein_coding	hemoglobin, beta adult t chain [Source:MGI Symbol;Acc:MGI:5474850]
Tdg	6.36139e-34	5.44544	0.18	0.003	1.22209e-29	ENSMUSG00000034674.18	protein_coding	thymine DNA glycosylase [Source:MGI Symbol;Acc:MGI:108247]
Txlna	2.17471e-30	7.18764	0.147	0	4.17784e-26	ENSMUSG00000053841.15	protein_coding	taxilin alpha [Source:MGI Symbol;Acc:MGI:105968]
Capza2	4.09739e-28	1.06029	0.816	0.56	7.8715e-24	ENSMUSG00000015733.13	protein_coding	capping protein (actin filament) muscle Z-line, alpha 2 [Source:MGI Symbol;Acc:MGI:106222]
Tspan5	1.09779e-26	6.87353	0.129	0	2.10896e-22	ENSMUSG00000028152.10	protein_coding	tetraspanin 5 [Source:MGI Symbol;Acc:MGI:1928096]
Mest	3.98343e-25	-0.928972	0.71	0.87	7.65256e-21	ENSMUSG00000051855.15	protein_coding	mesoderm specific transcript [Source:MGI Symbol;Acc:MGI:96968]
Gm4737	1.21852e-24	-6.41807	0	0.299	2.3409e-20	ENSMUSG00000048087.6	protein_coding	predicted gene 4737 [Source:MGI Symbol;Acc:MGI:3643647]
Eef1a1	8.21502e-24	-0.233119	1	1	1.57819e-19	ENSMUSG00000037742.14	protein_coding	eukaryotic translation elongation factor 1 alpha 1 [Source:MGI Symbol;Acc:MGI:1096881]
Hjurp	7.57066e-23	1.98948	0.338	0.095	1.4544e-18	ENSMUSG00000044783.16	protein_coding	Holliday junction recognition protein [Source:MGI Symbol;Acc:MGI:2685821]
Hbb-bs	3.1372e-22	0.788969	0.915	0.645	6.02687e-18	ENSMUSG00000052305.6	protein_coding	hemoglobin, beta adult s chain [Source:MGI Symbol;Acc:MGI:5474852]
Nedd4	8.3035e-19	-0.322144	0.993	0.999	1.59519e-14	ENSMUSG00000032216.15	protein_coding	neural precursor cell expressed, developmentally down-regulated 4 [Source:MGI Symbol;Acc:MGI:97297]
Calcrl	5.98684e-18	1.28493	0.504	0.245	1.15013e-13	ENSMUSG00000059588.13	protein_coding	calcitonin receptor-like [Source:MGI Symbol;Acc:MGI:1926944]
Polr1d	1.71045e-17	1.11223	0.574	0.311	3.28595e-13	ENSMUSG00000029642.11	protein_coding	polymerase (RNA) I polypeptide D [Source:MGI Symbol;Acc:MGI:108403]
Hand1	7.22365e-17	-5.92838	0	0.215	1.38774e-12	ENSMUSG00000037335.13	protein_coding	heart and neural crest derivatives expressed 1 [Source:MGI Symbol;Acc:MGI:103577]
S100a11	2.79055e-16	2.49124	0.176	0.034	5.36092e-12	ENSMUSG00000027907.4	protein_coding	S100 calcium binding protein A11 [Source:MGI Symbol;Acc:MGI:1338798]
Aldh1a1	5.94953e-16	-1.12798	0.441	0.646	1.14296e-11	ENSMUSG00000053279.8	protein_coding	aldehyde dehydrogenase family 1, subfamily A1 [Source:MGI Symbol;Acc:MGI:1353450]
Frg1	1.0783e-15	1.98601	0.217	0.055	2.07152e-11	ENSMUSG00000031590.8	protein_coding	FSHD region gene 1 [Source:MGI Symbol;Acc:MGI:893597]
Slc25a4	4.61205e-14	-0.707809	0.57	0.773	8.8602e-10	ENSMUSG00000031633.4	protein_coding	solute carrier family 25 (mitochondrial carrier, adenine nucleotide translocator), member 4 [Source:MGI Symbol;Acc:MGI:1353495]
Gm10424	1.07981e-13	2.54544	0.125	0.019	2.07443e-09	ENSMUSG00000096066.4	protein_coding	predicted gene 10424 [Source:MGI Symbol;Acc:MGI:3704250]
Tcf21	8.63067e-13	-0.590559	0.629	0.809	1.65804e-08	ENSMUSG00000045680.8	protein_coding	transcription factor 21 [Source:MGI Symbol;Acc:MGI:1202715]
Rnf4	4.17737e-12	1.35423	0.312	0.132	8.02514e-08	ENSMUSG00000029110.13	protein_coding	ring finger protein 4 [Source:MGI Symbol;Acc:MGI:1201691]
Rack1	7.55167e-12	-0.270201	0.989	0.999	1.45075e-07	ENSMUSG00000020372.15	protein_coding	receptor for activated C kinase 1 [Source:MGI Symbol;Acc:MGI:101849]
Hist1h1c	8.26503e-12	0.273189	1	0.998	1.5878e-07	.	.	.
Cwc22	8.33037e-12	1.21209	0.353	0.164	1.60035e-07	ENSMUSG00000027014.14	protein_coding	CWC22 spliceosome-associated protein [Source:MGI Symbol;Acc:MGI:2136773]
Gsta4	1.10934e-11	-1.12628	0.202	0.429	2.13116e-07	ENSMUSG00000032348.6	protein_coding	glutathione S-transferase, alpha 4 [Source:MGI Symbol;Acc:MGI:1309515]
Srp54a	1.78314e-11	2.30563	0.132	0.028	3.42559e-07	ENSMUSG00000073079.6	protein_coding	signal recognition particle 54A [Source:MGI Symbol;Acc:MGI:1346087]
Pttg1	2.01057e-11	-1.37244	0.129	0.34	3.8625e-07	ENSMUSG00000020415.16	protein_coding	pituitary tumor-transforming gene 1 [Source:MGI Symbol;Acc:MGI:1353578]
Nefl	2.83542e-11	-1.73877	0.088	0.284	5.44713e-07	ENSMUSG00000022055.7	protein_coding	neurofilament, light polypeptide [Source:MGI Symbol;Acc:MGI:97313]
Eef1g	8.25352e-11	-0.398365	0.838	0.961	1.58558e-06	ENSMUSG00000071644.10	protein_coding	eukaryotic translation elongation factor 1 gamma [Source:MGI Symbol;Acc:MGI:1914410]
Ctnnb1	1.37623e-10	-0.571199	0.548	0.739	2.64387e-06	ENSMUSG00000006932.17	protein_coding	catenin (cadherin associated protein), beta 1 [Source:MGI Symbol;Acc:MGI:88276]
Hnrnpk	1.38341e-10	-0.379283	0.868	0.943	2.65767e-06	ENSMUSG00000021546.18	protein_coding	heterogeneous nuclear ribonucleoprotein K [Source:MGI Symbol;Acc:MGI:99894]
1700024B05Rik	1.51841e-10	1.74208	0.188	0.06	2.91702e-06	ENSMUSG00000052334.11	protein_coding	RIKEN cDNA 1700024B05 gene [Source:MGI Symbol;Acc:MGI:1922768]
Ugt1a1	1.54511e-10	3.18764	0.077	0.008	2.96832e-06	ENSMUSG00000089960.1	protein_coding	UDP glucuronosyltransferase 1 family, polypeptide A1 [Source:MGI Symbol;Acc:MGI:98898]
Col6a4	1.69392e-10	-1.32922	0.173	0.376	3.25419e-06	ENSMUSG00000032572.9	protein_coding	collagen, type VI, alpha 4 [Source:MGI Symbol;Acc:MGI:1915803]
Spg11	2.44357e-10	2.40105	0.107	0.02	4.69434e-06	ENSMUSG00000033396.13	protein_coding	SPG11, spatacsin vesicle trafficking associated [Source:MGI Symbol;Acc:MGI:2444989]
Eef2	4.34116e-10	-0.466514	0.695	0.85	8.33981e-06	ENSMUSG00000034994.10	protein_coding	eukaryotic translation elongation factor 2 [Source:MGI Symbol;Acc:MGI:95288]
Meis2	5.50352e-10	-0.635978	0.599	0.753	1.05728e-05	ENSMUSG00000027210.20	protein_coding	Meis homeobox 2 [Source:MGI Symbol;Acc:MGI:108564]
Sgo1	6.68913e-10	1.92042	0.147	0.041	1.28505e-05	ENSMUSG00000023940.14	protein_coding	shugoshin 1 [Source:MGI Symbol;Acc:MGI:1919665]
Nrp2	1.78042e-09	-0.801786	0.393	0.579	3.42036e-05	ENSMUSG00000025969.15	protein_coding	neuropilin 2 [Source:MGI Symbol;Acc:MGI:1100492]
Hcn1	1.783e-09	2.78961	0.081	0.012	3.42532e-05	ENSMUSG00000021730.8	protein_coding	hyperpolarization activated cyclic nucleotide gated potassium channel 1 [Source:MGI Symbol;Acc:MGI:1096392]
E130116L18Rik	2.25701e-09	2.27413	0.103	0.021	4.33595e-05	ENSMUSG00000054116.1	protein_coding	RIKEN cDNA E130116L18 gene [Source:MGI Symbol;Acc:MGI:1925120]
Pnp2	3.03184e-09	5.24904	0.04	0	5.82447e-05	ENSMUSG00000068417.8	protein_coding	purine-nucleoside phosphorylase 2 [Source:MGI Symbol;Acc:MGI:3712328]
Stmn1	3.28363e-09	-0.598608	0.474	0.671	6.30818e-05	ENSMUSG00000028832.11	protein_coding	stathmin 1 [Source:MGI Symbol;Acc:MGI:96739]
Ppp1r3e	5.51104e-09	2.00804	0.118	0.029	0.000105873	ENSMUSG00000072494.7	protein_coding	protein phosphatase 1, regulatory subunit 3E [Source:MGI Symbol;Acc:MGI:2145790]
Cdkn1c	1.04671e-08	-0.528113	0.662	0.8	0.000201083	ENSMUSG00000037664.13	protein_coding	cyclin-dependent kinase inhibitor 1C (P57) [Source:MGI Symbol;Acc:MGI:104564]
Ugt1a7c	1.06375e-08	3.88647	0.048	0.002	0.000204356	ENSMUSG00000090124.7	protein_coding	UDP glucuronosyltransferase 1 family, polypeptide A7C [Source:MGI Symbol;Acc:MGI:3032636]
Ptn	1.15788e-08	-1.01918	0.29	0.47	0.00022244	ENSMUSG00000029838.11	protein_coding	pleiotrophin [Source:MGI Symbol;Acc:MGI:97804]
Vmn1r91	1.16329e-08	1.63166	0.154	0.05	0.000223479	ENSMUSG00000095201.2	protein_coding	vomeronasal 1 receptor 91 [Source:MGI Symbol;Acc:MGI:3649070]
Mroh2a	1.32824e-08	2.91201	0.066	0.008	0.000255169	ENSMUSG00000079429.9	protein_coding	maestro heat-like repeat family member 2A [Source:MGI Symbol;Acc:MGI:3705228]
Olfr322	1.59212e-08	5.12351	0.037	0	0.000305862	ENSMUSG00000063549.4	protein_coding	olfactory receptor 322 [Source:MGI Symbol;Acc:MGI:3030156]
Luc7l3	2.25399e-08	-0.767172	0.309	0.495	0.000433015	ENSMUSG00000020863.15	protein_coding	LUC7-like 3 (S. cerevisiae) [Source:MGI Symbol;Acc:MGI:1914934]
Col1a1	2.74189e-08	0.64225	0.967	0.922	0.000526745	ENSMUSG00000001506.10	protein_coding	collagen, type I, alpha 1 [Source:MGI Symbol;Acc:MGI:88467]
Isoc2a	3.43726e-08	4.36452	0.04	0.001	0.000660332	ENSMUSG00000086784.2	protein_coding	isochorismatase domain containing 2a [Source:MGI Symbol;Acc:MGI:3609243]
Olfr616	3.43726e-08	4.36452	0.04	0.001	0.000660332	ENSMUSG00000047544.7	protein_coding	olfactory receptor 616 [Source:MGI Symbol;Acc:MGI:3030450]
Igf2	3.65725e-08	-0.394323	0.713	0.882	0.000702595	ENSMUSG00000048583.16	protein_coding	insulin-like growth factor 2 [Source:MGI Symbol;Acc:MGI:96434]
Btbd35f2	4.08567e-08	1.29104	0.21	0.087	0.000784898	ENSMUSG00000096194.2	protein_coding	BTB domain containing 35, family member 2 [Source:MGI Symbol;Acc:MGI:3780968]
Actg2	4.21239e-08	-0.677746	0.71	0.754	0.000809242	ENSMUSG00000059430.14	protein_coding	actin, gamma 2, smooth muscle, enteric [Source:MGI Symbol;Acc:MGI:104589]
Arhgap5	4.59059e-08	-1.36668	0.103	0.26	0.000881898	ENSMUSG00000035133.9	protein_coding	Rho GTPase activating protein 5 [Source:MGI Symbol;Acc:MGI:1332637]
ccdc198	5.33304e-08	3.77956	0.044	0.002	0.00102453	ENSMUSG00000021850.14	protein_coding	coiled-coil domain containing 198 [Source:MGI Symbol;Acc:MGI:1914332]
Pcnp	6.14846e-08	1.43378	0.18	0.07	0.00118118	ENSMUSG00000071533.11	protein_coding	PEST proteolytic signal containing nuclear protein [Source:MGI Symbol;Acc:MGI:1923552]
C2cd4b	6.6752e-08	3.47144	0.048	0.003	0.00128237	ENSMUSG00000091956.2	protein_coding	C2 calcium-dependent domain containing 4B [Source:MGI Symbol;Acc:MGI:1922947]
Gas1	9.56052e-08	-0.638151	0.474	0.626	0.00183667	ENSMUSG00000052957.8	protein_coding	growth arrest specific 1 [Source:MGI Symbol;Acc:MGI:95655]
Rimklb	9.80502e-08	-1.19793	0.129	0.288	0.00188364	ENSMUSG00000040649.15	protein_coding	ribosomal modification protein rimK-like family member B [Source:MGI Symbol;Acc:MGI:1918325]
Ptprs	1.12872e-07	-0.545624	0.471	0.633	0.00216839	ENSMUSG00000013236.17	protein_coding	protein tyrosine phosphatase, receptor type, S [Source:MGI Symbol;Acc:MGI:97815]
Arhgap10	1.32843e-07	-0.957407	0.176	0.346	0.00255206	ENSMUSG00000037148.8	protein_coding	Rho GTPase activating protein 10 [Source:MGI Symbol;Acc:MGI:1925764]
Maf	1.38005e-07	-1.19793	0.114	0.27	0.00265122	ENSMUSG00000055435.6	protein_coding	avian musculoaponeurotic fibrosarcoma oncogene homolog [Source:MGI Symbol;Acc:MGI:96909]
Igfbp5	1.42365e-07	-0.909087	0.599	0.674	0.00273497	ENSMUSG00000026185.8	protein_coding	insulin-like growth factor binding protein 5 [Source:MGI Symbol;Acc:MGI:96440]
Wdr38	1.78337e-07	4.12351	0.037	0.001	0.00342603	ENSMUSG00000035295.10	protein_coding	WD repeat domain 38 [Source:MGI Symbol;Acc:MGI:1923896]
Gm8765	1.78337e-07	4.12351	0.037	0.001	0.00342603	ENSMUSG00000094918.3	protein_coding	predicted gene 8765 [Source:MGI Symbol;Acc:MGI:3704126]
Myo1b	1.79761e-07	-0.792068	0.268	0.441	0.0034534	ENSMUSG00000018417.14	protein_coding	myosin IB [Source:MGI Symbol;Acc:MGI:107752]
Mtcl1	1.88127e-07	0.861845	0.382	0.229	0.0036141	ENSMUSG00000052105.17	protein_coding	microtubule crosslinking factor 1 [Source:MGI Symbol;Acc:MGI:1915867]
Arl3	1.88445e-07	0.829505	0.393	0.238	0.00362021	ENSMUSG00000025035.9	protein_coding	ADP-ribosylation factor-like 3 [Source:MGI Symbol;Acc:MGI:1929699]
Sox11	2.18769e-07	-0.659695	0.426	0.596	0.00420277	ENSMUSG00000063632.6	protein_coding	SRY (sex determining region Y)-box 11 [Source:MGI Symbol;Acc:MGI:98359]
Ncl	2.50045e-07	-0.323614	0.879	0.913	0.00480362	ENSMUSG00000026234.12	protein_coding	nucleolin [Source:MGI Symbol;Acc:MGI:97286]
Vax2	2.64099e-07	3.77956	0.04	0.002	0.00507361	ENSMUSG00000034777.2	protein_coding	ventral anterior homeobox 2 [Source:MGI Symbol;Acc:MGI:1346018]
Rec8	2.7963e-07	2.85673	0.055	0.007	0.00537197	ENSMUSG00000002324.8	protein_coding	REC8 meiotic recombination protein [Source:MGI Symbol;Acc:MGI:1929645]
Vmn1r157	2.96483e-07	2.06001	0.088	0.021	0.00569574	ENSMUSG00000095619.1	protein_coding	vomeronasal 1 receptor 157 [Source:MGI Symbol;Acc:MGI:3646139]
Gm13283	3.19133e-07	3.36452	0.044	0.003	0.00613087	ENSMUSG00000100505.1	protein_coding	predicted gene 13283 [Source:MGI Symbol;Acc:MGI:3649573]
Slc7a10	3.33233e-07	3.14951	0.048	0.005	0.00640173	ENSMUSG00000030495.12	protein_coding	solute carrier family 7 (cationic amino acid transporter, y+ system), member 10 [Source:MGI Symbol;Acc:MGI:1858261]
Map7d1	3.60939e-07	-0.619591	0.316	0.502	0.006934	ENSMUSG00000028849.17	protein_coding	MAP7 domain containing 1 [Source:MGI Symbol;Acc:MGI:2384297]
Fubp1	3.65008e-07	-0.407322	0.695	0.8	0.00701218	ENSMUSG00000028034.15	protein_coding	far upstream element (FUSE) binding protein 1 [Source:MGI Symbol;Acc:MGI:1196294]
Foxc2	3.91663e-07	1.82758	0.099	0.027	0.00752423	ENSMUSG00000046714.7	protein_coding	forkhead box C2 [Source:MGI Symbol;Acc:MGI:1347481]
Csnk1a1	4.09051e-07	-0.381402	0.706	0.809	0.00785828	ENSMUSG00000024576.14	protein_coding	casein kinase 1, alpha 1 [Source:MGI Symbol;Acc:MGI:1934950]
Mab21l2	4.36736e-07	-0.533006	0.467	0.631	0.00839014	ENSMUSG00000057777.4	protein_coding	mab-21-like 2 [Source:MGI Symbol;Acc:MGI:1346022]
Ifit3	4.4166e-07	4.83401	0.029	0	0.00848473	ENSMUSG00000074896.3	protein_coding	interferon-induced protein with tetratricopeptide repeats 3 [Source:MGI Symbol;Acc:MGI:1101055]
Hnrnpa1	4.57965e-07	-0.274518	0.915	0.981	0.00879797	ENSMUSG00000046434.16	protein_coding	heterogeneous nuclear ribonucleoprotein A1 [Source:MGI Symbol;Acc:MGI:104820]
Sparc	4.58098e-07	-0.343757	0.654	0.818	0.00880052	ENSMUSG00000018593.13	protein_coding	secreted acidic cysteine rich glycoprotein [Source:MGI Symbol;Acc:MGI:98373]
Srsf6	4.6666e-07	-0.327374	0.812	0.897	0.008965	ENSMUSG00000016921.14	protein_coding	serine and arginine-rich splicing factor 6 [Source:MGI Symbol;Acc:MGI:1915246]
Pop4	6.21914e-07	1.21978	0.206	0.094	0.0119476	ENSMUSG00000030423.7	protein_coding	processing of precursor 4, ribonuclease P/MRP family, (S. cerevisiae) [Source:MGI Symbol;Acc:MGI:1913411]
Fam168b	6.22902e-07	-0.57919	0.46	0.608	0.0119666	ENSMUSG00000037503.12	protein_coding	family with sequence similarity 168, member B [Source:MGI Symbol;Acc:MGI:2448487]
Srsf1	6.33303e-07	-0.371061	0.75	0.871	0.0121664	ENSMUSG00000018379.17	protein_coding	serine and arginine-rich splicing factor 1 [Source:MGI Symbol;Acc:MGI:98283]
Ubc	6.56043e-07	-0.327264	0.812	0.901	0.0126032	ENSMUSG00000008348.9	protein_coding	ubiquitin C [Source:MGI Symbol;Acc:MGI:98889]
Pclaf	7.11128e-07	0.622912	0.555	0.412	0.0136615	ENSMUSG00000040204.6	protein_coding	PCNA clamp associated factor [Source:MGI Symbol;Acc:MGI:1915276]
Pqlc3	7.5423e-07	2.58162	0.059	0.009	0.0144895	ENSMUSG00000045679.14	protein_coding	PQ loop repeat containing [Source:MGI Symbol;Acc:MGI:2444067]
Gnb1	8.54089e-07	-0.36154	0.706	0.798	0.0164079	ENSMUSG00000029064.15	protein_coding	guanine nucleotide binding protein (G protein), beta 1 [Source:MGI Symbol;Acc:MGI:95781]
Dnajc10	8.58789e-07	-0.681143	0.276	0.447	0.0164982	ENSMUSG00000027006.13	protein_coding	DnaJ heat shock protein family (Hsp40) member C10 [Source:MGI Symbol;Acc:MGI:1914111]
Uba52	8.60879e-07	1.90509	0.092	0.024	0.0165383	ENSMUSG00000090137.8	protein_coding	ubiquitin A-52 residue ribosomal protein fusion product 1 [Source:MGI Symbol;Acc:MGI:98887]
Scrg1	9.18115e-07	4.12351	0.033	0.001	0.0176379	ENSMUSG00000031610.3	protein_coding	scrapie responsive gene 1 [Source:MGI Symbol;Acc:MGI:1328308]
Ffar2	9.21108e-07	3.98601	0.033	0.001	0.0176954	ENSMUSG00000051314.11	protein_coding	free fatty acid receptor 2 [Source:MGI Symbol;Acc:MGI:2441731]
Hagh	9.58606e-07	2.66408	0.055	0.008	0.0184158	ENSMUSG00000024158.17	protein_coding	hydroxyacyl glutathione hydrolase [Source:MGI Symbol;Acc:MGI:95745]
Rbm26	1.01281e-06	-1.36695	0.081	0.211	0.0194571	ENSMUSG00000022119.15	protein_coding	RNA binding motif protein 26 [Source:MGI Symbol;Acc:MGI:1921463]
Serpinh1	1.03357e-06	-0.422169	0.629	0.739	0.0198558	ENSMUSG00000070436.12	protein_coding	serine (or cysteine) peptidase inhibitor, clade H, member 1 [Source:MGI Symbol;Acc:MGI:88283]
Rer1	1.30358e-06	0.731195	0.441	0.291	0.0250431	ENSMUSG00000029048.3	protein_coding	retention in endoplasmic reticulum sorting receptor 1 [Source:MGI Symbol;Acc:MGI:1915080]
Prdm6	1.41107e-06	2.01772	0.081	0.02	0.0271081	ENSMUSG00000069378.14	protein_coding	PR domain containing 6 [Source:MGI Symbol;Acc:MGI:2684938]
Gm15107	1.43164e-06	2.0564	0.074	0.016	0.0275032	ENSMUSG00000072930.3	protein_coding	predicted gene 15107 [Source:MGI Symbol;Acc:MGI:3713328]
Pcdh18	1.48674e-06	-0.629226	0.36	0.52	0.0285618	ENSMUSG00000037892.13	protein_coding	protocadherin 18 [Source:MGI Symbol;Acc:MGI:1920423]
Inmt	1.50702e-06	3.24904	0.04	0.003	0.0289513	ENSMUSG00000003477.5	protein_coding	indolethylamine N-methyltransferase [Source:MGI Symbol;Acc:MGI:102963]
Nnat	1.66218e-06	-0.48212	0.794	0.861	0.0319321	ENSMUSG00000067786.16	protein_coding	neuronatin [Source:MGI Symbol;Acc:MGI:104716]
Canx	1.7676e-06	-0.40232	0.688	0.798	0.0339574	ENSMUSG00000020368.15	protein_coding	calnexin [Source:MGI Symbol;Acc:MGI:88261]
Top1	1.88697e-06	-0.506934	0.445	0.611	0.0362507	ENSMUSG00000070544.6	protein_coding	topoisomerase (DNA) I [Source:MGI Symbol;Acc:MGI:98788]
Csde1	1.92248e-06	-0.313468	0.75	0.865	0.0369328	ENSMUSG00000068823.10	protein_coding	cold shock domain containing E1, RNA binding [Source:MGI Symbol;Acc:MGI:92356]
Itln1	2.11069e-06	1.77511	0.096	0.028	0.0405485	ENSMUSG00000038209.12	protein_coding	intelectin 1 (galactofuranose binding) [Source:MGI Symbol;Acc:MGI:1333831]
Eif4b	2.18294e-06	-0.366399	0.68	0.807	0.0419365	ENSMUSG00000058655.9	protein_coding	eukaryotic translation initiation factor 4B [Source:MGI Symbol;Acc:MGI:95304]
Phb2	2.19716e-06	-0.673444	0.301	0.459	0.0422097	ENSMUSG00000004264.17	protein_coding	prohibitin 2 [Source:MGI Symbol;Acc:MGI:102520]
Atp8b4	2.33871e-06	4.66408	0.026	0	0.044929	ENSMUSG00000060131.11	protein_coding	ATPase, class I, type 8B, member 4 [Source:MGI Symbol;Acc:MGI:1859664]
Dbil5	2.33871e-06	4.66408	0.026	0	0.044929	ENSMUSG00000038057.4	protein_coding	diazepam binding inhibitor-like 5 [Source:MGI Symbol;Acc:MGI:108039]
BC016579	2.33871e-06	4.66408	0.026	0	0.044929	ENSMUSG00000033187.8	protein_coding	cDNA sequence, BC016579 [Source:MGI Symbol;Acc:MGI:2384848]
Elob	2.33871e-06	4.66408	0.026	0	0.044929	ENSMUSG00000055839.6	protein_coding	elongin B [Source:MGI Symbol;Acc:MGI:1914923]
Skint5	2.33871e-06	4.66408	0.026	0	0.044929	ENSMUSG00000078598.11	protein_coding	selection and upkeep of intraepithelial T cells 5 [Source:MGI Symbol;Acc:MGI:3650151]
Olfr612	2.33871e-06	4.66408	0.026	0	0.044929	ENSMUSG00000094119.3	protein_coding	olfactory receptor 612 [Source:MGI Symbol;Acc:MGI:3030446]
Btnl6	2.33884e-06	4.83401	0.026	0	0.0449314	ENSMUSG00000092618.2	protein_coding	butyrophilin-like 6 [Source:MGI Symbol;Acc:MGI:1932038]
Lamb1	2.43014e-06	-0.560042	0.368	0.531	0.0466854	ENSMUSG00000002900.17	protein_coding	laminin B1 [Source:MGI Symbol;Acc:MGI:96743]
Zfp949	2.45277e-06	-1.80722	0.033	0.137	0.0471202	ENSMUSG00000032425.15	protein_coding	zinc finger protein 949 [Source:MGI Symbol;Acc:MGI:1918890]
Eif3f	3.21786e-06	-0.255178	0.926	0.95	0.0618184	ENSMUSG00000031029.6	protein_coding	eukaryotic translation initiation factor 3, subunit F [Source:MGI Symbol;Acc:MGI:1913335]
Fabp4	3.23004e-06	-1.56372	0.062	0.177	0.0620522	ENSMUSG00000062515.3	protein_coding	fatty acid binding protein 4, adipocyte [Source:MGI Symbol;Acc:MGI:88038]
Nrep	3.52114e-06	-0.321204	0.879	0.941	0.0676446	ENSMUSG00000042834.15	protein_coding	neuronal regeneration related protein [Source:MGI Symbol;Acc:MGI:99444]
Tubb6	3.65264e-06	0.605188	0.511	0.363	0.0701708	ENSMUSG00000001473.7	protein_coding	tubulin, beta 6 class V [Source:MGI Symbol;Acc:MGI:1915201]
Olig1	3.81785e-06	2.57097	0.051	0.008	0.0733447	ENSMUSG00000046160.6	protein_coding	oligodendrocyte transcription factor 1 [Source:MGI Symbol;Acc:MGI:1355334]
Efcab11	4.29936e-06	2.01772	0.077	0.02	0.0825949	ENSMUSG00000021176.6	protein_coding	EF-hand calcium binding domain 11 [Source:MGI Symbol;Acc:MGI:1926017]
Ftl1-ps1	4.29936e-06	2.01772	0.077	0.02	0.0825949	ENSMUSG00000062382.9	protein_coding	ferritin light polypeptide 1, pseudogene 1 [Source:MGI Symbol;Acc:MGI:3779109]
Cdh1	4.35863e-06	1.49902	0.118	0.042	0.0837337	ENSMUSG00000000303.12	protein_coding	cadherin 1 [Source:MGI Symbol;Acc:MGI:88354]
Pkn3	4.41894e-06	1.95359	0.077	0.02	0.0848922	ENSMUSG00000026785.14	protein_coding	protein kinase N3 [Source:MGI Symbol;Acc:MGI:2388285]
Dlk1	4.47766e-06	-0.422703	0.581	0.725	0.0860204	ENSMUSG00000040856.17	protein_coding	delta like non-canonical Notch ligand 1 [Source:MGI Symbol;Acc:MGI:94900]
C130026I21Rik	4.55646e-06	1.34858	0.151	0.063	0.0875341	ENSMUSG00000052477.15	protein_coding	RIKEN cDNA C130026I21 gene [Source:MGI Symbol;Acc:MGI:3612702]
Rad51	4.6958e-06	1.05265	0.239	0.126	0.0902111	ENSMUSG00000027323.10	protein_coding	RAD51 recombinase [Source:MGI Symbol;Acc:MGI:97890]
Olfr980	4.7519e-06	3.83401	0.029	0.001	0.0912888	ENSMUSG00000060254.7	protein_coding	olfactory receptor 980 [Source:MGI Symbol;Acc:MGI:3030814]
Cacna2d3	4.7519e-06	3.83401	0.029	0.001	0.0912888	ENSMUSG00000021991.9	protein_coding	calcium channel, voltage-dependent, alpha2/delta subunit 3 [Source:MGI Symbol;Acc:MGI:1338890]
Tmeff1	4.93166e-06	-0.539202	0.36	0.521	0.0947422	ENSMUSG00000028347.14	protein_coding	transmembrane protein with EGF-like and two follistatin-like domains 1 [Source:MGI Symbol;Acc:MGI:1926810]
Vim	4.99926e-06	-0.418848	0.688	0.767	0.0960409	ENSMUSG00000026728.9	protein_coding	vimentin [Source:MGI Symbol;Acc:MGI:98932]
Meis1	5.34599e-06	-0.566873	0.471	0.587	0.102702	ENSMUSG00000020160.18	protein_coding	Meis homeobox 1 [Source:MGI Symbol;Acc:MGI:104717]
Atp5b	5.35068e-06	-0.254265	0.897	0.933	0.102792	ENSMUSG00000025393.12	protein_coding	ATP synthase, H+ transporting mitochondrial F1 complex, beta subunit [Source:MGI Symbol;Acc:MGI:107801]
Dbi	5.60615e-06	0.572451	0.537	0.403	0.1077	ENSMUSG00000026385.16	protein_coding	diazepam binding inhibitor [Source:MGI Symbol;Acc:MGI:94865]
Gm5580	5.78037e-06	2.29211	0.059	0.012	0.111047	.	.	.
Tfec	6.44161e-06	3.40105	0.033	0.002	0.12375	ENSMUSG00000029553.10	protein_coding	transcription factor EC [Source:MGI Symbol;Acc:MGI:1333760]
Myo7b	6.44161e-06	3.40105	0.033	0.002	0.12375	ENSMUSG00000024388.11	protein_coding	myosin VIIB [Source:MGI Symbol;Acc:MGI:107709]
Gli3	6.65609e-06	-0.599471	0.371	0.517	0.12787	ENSMUSG00000021318.15	protein_coding	GLI-Kruppel family member GLI3 [Source:MGI Symbol;Acc:MGI:95729]
Stra6l	6.95727e-06	3.24904	0.037	0.003	0.133656	ENSMUSG00000028327.14	protein_coding	STRA6-like [Source:MGI Symbol;Acc:MGI:1921402]
Aqp11	6.95727e-06	3.24904	0.037	0.003	0.133656	ENSMUSG00000042797.9	protein_coding	aquaporin 11 [Source:MGI Symbol;Acc:MGI:1913583]
Rasgrf1	6.95727e-06	3.24904	0.037	0.003	0.133656	ENSMUSG00000032356.12	protein_coding	RAS protein-specific guanine nucleotide-releasing factor 1 [Source:MGI Symbol;Acc:MGI:99694]
Jakmip1	7.01327e-06	3.12351	0.037	0.003	0.134732	ENSMUSG00000113373.1	protein_coding	janus kinase and microtubule interacting protein 1 [Source:MGI Symbol;Acc:MGI:1923321]
Plekhg6	7.01327e-06	3.12351	0.037	0.003	0.134732	ENSMUSG00000038167.6	protein_coding	pleckstrin homology domain containing, family G (with RhoGef domain) member 6 [Source:MGI Symbol;Acc:MGI:2682298]
Vmn2r38	7.01327e-06	3.12351	0.037	0.003	0.134732	ENSMUSG00000095773.3	protein_coding	vomeronasal 2, receptor 38 [Source:MGI Symbol;Acc:MGI:3757869]
H2-Q6	7.01327e-06	3.12351	0.037	0.003	0.134732	ENSMUSG00000073409.12	protein_coding	histocompatibility 2, Q region locus 6 [Source:MGI Symbol;Acc:MGI:95935]
Abcd1	7.01327e-06	3.12351	0.037	0.003	0.134732	ENSMUSG00000031378.14	protein_coding	ATP-binding cassette, sub-family D (ALD), member 1 [Source:MGI Symbol;Acc:MGI:1349215]
Eid1	7.07354e-06	-0.390584	0.629	0.756	0.13589	ENSMUSG00000091337.3	protein_coding	EP300 interacting inhibitor of differentiation 1 [Source:MGI Symbol;Acc:MGI:1889651]
Il3ra	7.47202e-06	1.78961	0.085	0.024	0.143545	ENSMUSG00000068758.8	protein_coding	interleukin 3 receptor, alpha chain [Source:MGI Symbol;Acc:MGI:96553]
Asz1	8.04888e-06	2.34215	0.055	0.01	0.154627	ENSMUSG00000010796.11	protein_coding	ankyrin repeat, SAM and basic leucine zipper domain containing 1 [Source:MGI Symbol;Acc:MGI:1921318]
Hnrnpu	8.09171e-06	-0.326283	0.765	0.845	0.15545	ENSMUSG00000039630.10	protein_coding	heterogeneous nuclear ribonucleoprotein U [Source:MGI Symbol;Acc:MGI:1858195]
Kctd13	8.91378e-06	1.87559	0.077	0.021	0.171243	ENSMUSG00000030685.5	protein_coding	potassium channel tetramerisation domain containing 13 [Source:MGI Symbol;Acc:MGI:1923739]
Fabp5	9.29963e-06	-0.507013	0.382	0.534	0.178655	ENSMUSG00000027533.10	protein_coding	fatty acid binding protein 5, epidermal [Source:MGI Symbol;Acc:MGI:101790]
Vsig8	9.74987e-06	2.13357	0.062	0.014	0.187305	ENSMUSG00000049598.9	protein_coding	V-set and immunoglobulin domain containing 8 [Source:MGI Symbol;Acc:MGI:3642995]
Adrm1	9.86174e-06	1.98601	0.07	0.017	0.189454	ENSMUSG00000039041.15	protein_coding	adhesion regulating molecule 1 [Source:MGI Symbol;Acc:MGI:1929289]
Sowaha	9.86174e-06	1.98601	0.07	0.017	0.189454	ENSMUSG00000044352.6	protein_coding	sosondowah ankyrin repeat domain family member A [Source:MGI Symbol;Acc:MGI:2687280]
Ttr	1.01898e-05	1.16528	0.158	0.07	0.195757	ENSMUSG00000061808.4	protein_coding	transthyretin [Source:MGI Symbol;Acc:MGI:98865]
Casq1	1.06376e-05	-3.4652	0.004	0.075	0.204359	ENSMUSG00000007122.11	protein_coding	calsequestrin 1 [Source:MGI Symbol;Acc:MGI:1309468]
Lhx3	1.10286e-05	2.40105	0.051	0.009	0.211871	ENSMUSG00000026934.15	protein_coding	LIM homeobox protein 3 [Source:MGI Symbol;Acc:MGI:102673]
Prdm13	1.10286e-05	2.40105	0.051	0.009	0.211871	ENSMUSG00000040478.14	protein_coding	PR domain containing 13 [Source:MGI Symbol;Acc:MGI:2448528]
Phpt1	1.24592e-05	4.47144	0.022	0	0.239353	ENSMUSG00000036504.6	protein_coding	phosphohistidine phosphatase 1 [Source:MGI Symbol;Acc:MGI:1922704]
Pcsk2	1.24592e-05	4.47144	0.022	0	0.239353	ENSMUSG00000027419.9	protein_coding	proprotein convertase subtilisin/kexin type 2 [Source:MGI Symbol;Acc:MGI:97512]
Gc	1.24592e-05	4.47144	0.022	0	0.239353	ENSMUSG00000035540.12	protein_coding	vitamin D binding protein [Source:MGI Symbol;Acc:MGI:95669]
Gm3409	1.24592e-05	4.47144	0.022	0	0.239353	ENSMUSG00000096664.7	protein_coding	predicted gene 3409 [Source:MGI Symbol;Acc:MGI:3781587]
Tfpi2	1.24592e-05	4.47144	0.022	0	0.239353	ENSMUSG00000029664.10	protein_coding	tissue factor pathway inhibitor 2 [Source:MGI Symbol;Acc:MGI:108543]
Nat8f7	1.24592e-05	4.47144	0.022	0	0.239353	ENSMUSG00000089694.2	protein_coding	N-acetyltransferase 8 (GCN5-related) family member 7 [Source:MGI Symbol;Acc:MGI:3782661]
Klk12	1.24592e-05	4.47144	0.022	0	0.239353	ENSMUSG00000044430.11	protein_coding	kallikrein related-peptidase 12 [Source:MGI Symbol;Acc:MGI:1916761]
Dmrt3	1.24592e-05	4.47144	0.022	0	0.239353	ENSMUSG00000042372.5	protein_coding	doublesex and mab-3 related transcription factor 3 [Source:MGI Symbol;Acc:MGI:2449470]
Serpina1e	1.24592e-05	4.47144	0.022	0	0.239353	ENSMUSG00000072849.10	protein_coding	serine (or cysteine) peptidase inhibitor, clade A, member 1E [Source:MGI Symbol;Acc:MGI:891967]
Dynll1	1.25629e-05	-0.308192	0.783	0.886	0.241346	ENSMUSG00000009013.5	protein_coding	dynein light chain LC8-type 1 [Source:MGI Symbol;Acc:MGI:1861457]
Slc38a2	1.39136e-05	-0.522252	0.438	0.567	0.267295	ENSMUSG00000022462.7	protein_coding	solute carrier family 38, member 2 [Source:MGI Symbol;Acc:MGI:1915010]
Scg5	1.42953e-05	-1.70515	0.04	0.136	0.274626	ENSMUSG00000023236.7	protein_coding	secretogranin V [Source:MGI Symbol;Acc:MGI:98289]
Dppa4	1.45871e-05	2.57097	0.048	0.008	0.280232	ENSMUSG00000058550.15	protein_coding	developmental pluripotency associated 4 [Source:MGI Symbol;Acc:MGI:2157525]
Anxa6	1.47369e-05	-0.32298	0.684	0.792	0.283111	ENSMUSG00000018340.13	protein_coding	annexin A6 [Source:MGI Symbol;Acc:MGI:88255]
Podxl	1.57958e-05	-0.822906	0.206	0.34	0.303454	ENSMUSG00000025608.9	protein_coding	podocalyxin-like [Source:MGI Symbol;Acc:MGI:1351317]
Ddx5	1.62564e-05	-0.592581	0.349	0.488	0.312302	ENSMUSG00000020719.14	protein_coding	DEAD (Asp-Glu-Ala-Asp) box polypeptide 5 [Source:MGI Symbol;Acc:MGI:105037]
Eps8l2	1.72569e-05	1.80158	0.077	0.022	0.331522	ENSMUSG00000025504.14	protein_coding	EPS8-like 2 [Source:MGI Symbol;Acc:MGI:2138828]
Calr	1.76449e-05	-0.369252	0.625	0.73	0.338975	ENSMUSG00000003814.8	protein_coding	calreticulin [Source:MGI Symbol;Acc:MGI:88252]
3110021N24Rik	1.78918e-05	1.66408	0.092	0.03	0.343718	ENSMUSG00000094958.1	protein_coding	RIKEN cDNA 3110021N24 gene [Source:MGI Symbol;Acc:MGI:1920383]
Gprasp1	1.85831e-05	-0.681694	0.246	0.386	0.357	ENSMUSG00000043384.15	protein_coding	G protein-coupled receptor associated sorting protein 1 [Source:MGI Symbol;Acc:MGI:1917418]
Rab3b	1.90829e-05	2.66408	0.044	0.007	0.366602	ENSMUSG00000003411.10	protein_coding	RAB3B, member RAS oncogene family [Source:MGI Symbol;Acc:MGI:1917158]
Myo1a	1.93341e-05	2.55717	0.044	0.007	0.371427	ENSMUSG00000025401.9	protein_coding	myosin IA [Source:MGI Symbol;Acc:MGI:107732]
Upk3a	1.93341e-05	2.55717	0.044	0.007	0.371427	ENSMUSG00000022435.6	protein_coding	uroplakin 3A [Source:MGI Symbol;Acc:MGI:98914]
Mns1	2.02466e-05	1.89855	0.07	0.019	0.388958	ENSMUSG00000032221.14	protein_coding	meiosis-specific nuclear structural protein 1 [Source:MGI Symbol;Acc:MGI:107933]
B4galnt2	2.02466e-05	1.89855	0.07	0.019	0.388958	ENSMUSG00000013418.8	protein_coding	beta-1,4-N-acetyl-galactosaminyl transferase 2 [Source:MGI Symbol;Acc:MGI:1342058]
Sost	2.02509e-05	2.20465	0.055	0.012	0.38904	ENSMUSG00000001494.6	protein_coding	sclerostin [Source:MGI Symbol;Acc:MGI:1921749]
Cilp2	2.17248e-05	2.02665	0.062	0.015	0.417355	ENSMUSG00000044006.8	protein_coding	cartilage intermediate layer protein 2 [Source:MGI Symbol;Acc:MGI:1915959]
Rp9	2.24885e-05	0.698189	0.36	0.233	0.432026	ENSMUSG00000032239.10	protein_coding	retinitis pigmentosa 9 (human) [Source:MGI Symbol;Acc:MGI:2157166]
Rif1	2.29938e-05	-0.671854	0.287	0.421	0.441733	ENSMUSG00000036202.16	protein_coding	replication timing regulatory factor 1 [Source:MGI Symbol;Acc:MGI:1098622]
Itgb6	2.43324e-05	2.66408	0.04	0.006	0.467451	ENSMUSG00000026971.15	protein_coding	integrin beta 6 [Source:MGI Symbol;Acc:MGI:96615]
Ric3	2.43324e-05	2.66408	0.04	0.006	0.467451	ENSMUSG00000048330.14	protein_coding	RIC3 acetylcholine receptor chaperone [Source:MGI Symbol;Acc:MGI:2443887]
Serpina1b	2.44068e-05	3.83401	0.026	0.001	0.468878	ENSMUSG00000071178.11	protein_coding	serine (or cysteine) preptidase inhibitor, clade A, member 1B [Source:MGI Symbol;Acc:MGI:891970]
Kcnj10	2.44849e-05	3.66408	0.026	0.001	0.47038	ENSMUSG00000044708.5	protein_coding	potassium inwardly-rectifying channel, subfamily J, member 10 [Source:MGI Symbol;Acc:MGI:1194504]
Fam180a	2.44849e-05	3.66408	0.026	0.001	0.47038	ENSMUSG00000047420.8	protein_coding	family with sequence similarity 180, member A [Source:MGI Symbol;Acc:MGI:3039626]
2310030G06Rik	2.44849e-05	3.66408	0.026	0.001	0.47038	ENSMUSG00000032062.3	protein_coding	RIKEN cDNA 2310030G06 gene [Source:MGI Symbol;Acc:MGI:1914202]
Tmem220	2.44849e-05	3.66408	0.026	0.001	0.47038	ENSMUSG00000050270.12	protein_coding	transmembrane protein 220 [Source:MGI Symbol;Acc:MGI:2443691]
Polr3g	2.44849e-05	3.66408	0.026	0.001	0.47038	ENSMUSG00000035834.11	protein_coding	polymerase (RNA) III (DNA directed) polypeptide G [Source:MGI Symbol;Acc:MGI:1914736]
Gm21083	2.48526e-05	1.45463	0.11	0.042	0.477443	ENSMUSG00000096878.2	protein_coding	predicted gene, 21083 [Source:MGI Symbol;Acc:MGI:5434438]
Sf1	2.613e-05	-0.441272	0.39	0.552	0.501983	ENSMUSG00000024949.17	protein_coding	splicing factor 1 [Source:MGI Symbol;Acc:MGI:1095403]
Sod1	2.83289e-05	0.380742	0.757	0.681	0.544227	ENSMUSG00000022982.10	protein_coding	superoxide dismutase 1, soluble [Source:MGI Symbol;Acc:MGI:98351]
Pycard	2.87712e-05	2.24904	0.051	0.01	0.552724	ENSMUSG00000030793.4	protein_coding	PYD and CARD domain containing [Source:MGI Symbol;Acc:MGI:1931465]
Apbb1ip	2.90521e-05	2.80158	0.037	0.005	0.55812	ENSMUSG00000026786.14	protein_coding	amyloid beta (A4) precursor protein-binding, family B, member 1 interacting protein [Source:MGI Symbol;Acc:MGI:1861354]
Kcnh7	2.90521e-05	2.80158	0.037	0.005	0.55812	ENSMUSG00000059742.10	protein_coding	potassium voltage-gated channel, subfamily H (eag-related), member 7 [Source:MGI Symbol;Acc:MGI:2159566]
Kif17	2.90521e-05	2.80158	0.037	0.005	0.55812	ENSMUSG00000028758.12	protein_coding	kinesin family member 17 [Source:MGI Symbol;Acc:MGI:1098229]
Cpn1	2.90521e-05	2.80158	0.037	0.005	0.55812	ENSMUSG00000025196.4	protein_coding	carboxypeptidase N, polypeptide 1 [Source:MGI Symbol;Acc:MGI:2135874]
Dusp28	2.92294e-05	1.55305	0.088	0.029	0.561527	ENSMUSG00000047067.7	protein_coding	dual specificity phosphatase 28 [Source:MGI Symbol;Acc:MGI:1914696]
Chd3	2.943e-05	-0.522015	0.441	0.564	0.565379	ENSMUSG00000018474.18	protein_coding	chromodomain helicase DNA binding protein 3 [Source:MGI Symbol;Acc:MGI:1344395]
Klhl24	3.11205e-05	-0.870696	0.129	0.251	0.597856	ENSMUSG00000062901.3	protein_coding	kelch-like 24 [Source:MGI Symbol;Acc:MGI:1923035]
Ccdc185	3.1239e-05	3.24904	0.029	0.002	0.600133	ENSMUSG00000043429.7	protein_coding	coiled-coil domain containing 185 [Source:MGI Symbol;Acc:MGI:3618292]
Otud6b	3.1239e-05	3.24904	0.029	0.002	0.600133	ENSMUSG00000040550.17	protein_coding	OTU domain containing 6B [Source:MGI Symbol;Acc:MGI:1919451]
Ky	3.1239e-05	3.24904	0.029	0.002	0.600133	ENSMUSG00000035606.8	protein_coding	kyphoscoliosis peptidase [Source:MGI Symbol;Acc:MGI:96709]
Prop1	3.1239e-05	3.24904	0.029	0.002	0.600133	ENSMUSG00000044542.3	protein_coding	paired like homeodomain factor 1 [Source:MGI Symbol;Acc:MGI:109330]
Krt33a	3.1239e-05	3.24904	0.029	0.002	0.600133	ENSMUSG00000035592.2	protein_coding	keratin 33A [Source:MGI Symbol;Acc:MGI:1919138]
Dmc1	3.1239e-05	3.24904	0.029	0.002	0.600133	ENSMUSG00000022429.11	protein_coding	DNA meiotic recombinase 1 [Source:MGI Symbol;Acc:MGI:105393]
Myof	3.1258e-05	1.79533	0.077	0.023	0.600498	ENSMUSG00000048612.16	protein_coding	myoferlin [Source:MGI Symbol;Acc:MGI:1919192]
Gstk1	3.1398e-05	2.13357	0.059	0.014	0.603187	ENSMUSG00000029864.7	protein_coding	glutathione S-transferase kappa 1 [Source:MGI Symbol;Acc:MGI:1923513]
Arrdc1	3.20503e-05	2.0511	0.059	0.014	0.615718	ENSMUSG00000026972.15	protein_coding	arrestin domain containing 1 [Source:MGI Symbol;Acc:MGI:2446136]
Cyp2w1	3.20678e-05	2.98601	0.033	0.003	0.616054	ENSMUSG00000029541.12	protein_coding	cytochrome P450, family 2, subfamily w, polypeptide 1 [Source:MGI Symbol;Acc:MGI:3616076]
Chrdl2	3.20678e-05	2.98601	0.033	0.003	0.616054	ENSMUSG00000030732.13	protein_coding	chordin-like 2 [Source:MGI Symbol;Acc:MGI:1916371]
Asphd1	3.20678e-05	2.98601	0.033	0.003	0.616054	ENSMUSG00000046378.11	protein_coding	aspartate beta-hydroxylase domain containing 1 [Source:MGI Symbol;Acc:MGI:2685014]
Cpne4	3.20678e-05	2.98601	0.033	0.003	0.616054	ENSMUSG00000032564.16	protein_coding	copine IV [Source:MGI Symbol;Acc:MGI:1921270]
Slc6a7	3.20678e-05	2.98601	0.033	0.003	0.616054	ENSMUSG00000052026.8	protein_coding	solute carrier family 6 (neurotransmitter transporter, L-proline), member 7 [Source:MGI Symbol;Acc:MGI:2147363]
Atp8b1	3.20678e-05	2.98601	0.033	0.003	0.616054	ENSMUSG00000039529.9	protein_coding	ATPase, class I, type 8B, member 1 [Source:MGI Symbol;Acc:MGI:1859665]
Ddb1	3.23436e-05	-0.277243	0.783	0.841	0.621352	ENSMUSG00000024740.10	protein_coding	damage specific DNA binding protein 1 [Source:MGI Symbol;Acc:MGI:1202384]
Alkbh2	3.24502e-05	1.50654	0.092	0.031	0.623402	ENSMUSG00000044339.12	protein_coding	alkB homolog 2, alpha-ketoglutarate-dependent dioxygenase [Source:MGI Symbol;Acc:MGI:2141032]
Ptov1	3.27854e-05	-0.376298	0.596	0.731	0.629841	ENSMUSG00000038502.17	protein_coding	prostate tumor over expressed gene 1 [Source:MGI Symbol;Acc:MGI:1933946]
Cd81	3.37014e-05	-0.431076	0.456	0.593	0.647438	ENSMUSG00000037706.17	protein_coding	CD81 antigen [Source:MGI Symbol;Acc:MGI:1096398]
Smn1	3.37191e-05	1.57097	0.099	0.036	0.647777	ENSMUSG00000021645.16	protein_coding	survival motor neuron 1 [Source:MGI Symbol;Acc:MGI:109257]
Eif2s3y	3.45455e-05	-1.37545	0.059	0.157	0.663654	ENSMUSG00000069049.11	protein_coding	eukaryotic translation initiation factor 2, subunit 3, structural gene Y-linked [Source:MGI Symbol;Acc:MGI:1349430]
Hist1h3d	3.47995e-05	-0.241101	0.868	0.949	0.668533	.	.	.
Serbp1	3.49711e-05	-0.246688	0.82	0.9	0.671829	ENSMUSG00000036371.6	protein_coding	serpine1 mRNA binding protein 1 [Source:MGI Symbol;Acc:MGI:1914120]
Eef1b2	3.5178e-05	-0.203638	0.945	0.983	0.675804	ENSMUSG00000025967.16	protein_coding	eukaryotic translation elongation factor 1 beta 2 [Source:MGI Symbol;Acc:MGI:1929520]
Brd2	3.90612e-05	-0.406308	0.559	0.666	0.750405	ENSMUSG00000024335.20	protein_coding	bromodomain containing 2 [Source:MGI Symbol;Acc:MGI:99495]
Fgf22	3.97305e-05	2.40105	0.048	0.009	0.763263	ENSMUSG00000020327.4	protein_coding	fibroblast growth factor 22 [Source:MGI Symbol;Acc:MGI:1914362]
Cep170	4.01443e-05	-0.666564	0.224	0.358	0.771212	ENSMUSG00000057335.11	protein_coding	centrosomal protein 170 [Source:MGI Symbol;Acc:MGI:1918348]
Pmm2	4.05635e-05	1.34215	0.114	0.045	0.779265	ENSMUSG00000022711.16	protein_coding	phosphomannomutase 2 [Source:MGI Symbol;Acc:MGI:1859214]
Impad1	4.13539e-05	-0.417035	0.415	0.559	0.79445	ENSMUSG00000066324.2	protein_coding	inositol monophosphatase domain containing 1 [Source:MGI Symbol;Acc:MGI:1915720]
Tmem260	4.32363e-05	1.60519	0.085	0.028	0.830613	ENSMUSG00000036339.18	protein_coding	transmembrane protein 260 [Source:MGI Symbol;Acc:MGI:2443219]
Ppp1r12a	4.58401e-05	-0.682027	0.239	0.37	0.880635	ENSMUSG00000019907.10	protein_coding	protein phosphatase 1, regulatory subunit 12A [Source:MGI Symbol;Acc:MGI:1309528]
Bcan	4.61552e-05	2.16658	0.055	0.013	0.886688	ENSMUSG00000004892.13	protein_coding	brevican [Source:MGI Symbol;Acc:MGI:1096385]
Gstp1	4.65493e-05	0.963641	0.217	0.119	0.894259	ENSMUSG00000060803.6	protein_coding	glutathione S-transferase, pi 1 [Source:MGI Symbol;Acc:MGI:95865]
Thbd	4.70487e-05	2.07912	0.055	0.013	0.903853	ENSMUSG00000074743.4	protein_coding	thrombomodulin [Source:MGI Symbol;Acc:MGI:98736]
Pkd1	4.70487e-05	2.07912	0.055	0.013	0.903853	ENSMUSG00000032855.6	protein_coding	polycystin 1, transient receptor poteintial channel interacting [Source:MGI Symbol;Acc:MGI:97603]
Pabpc1	4.87281e-05	-0.202156	0.952	0.973	0.936116	ENSMUSG00000022283.15	protein_coding	poly(A) binding protein, cytoplasmic 1 [Source:MGI Symbol;Acc:MGI:1349722]
Serinc3	4.87496e-05	1.11154	0.158	0.075	0.936529	ENSMUSG00000017707.9	protein_coding	serine incorporator 3 [Source:MGI Symbol;Acc:MGI:1349457]
Cebpzos	4.9479e-05	1.50058	0.088	0.03	0.950542	ENSMUSG00000062691.10	protein_coding	CCAAT/enhancer binding protein (C/EBP), zeta, opposite strand [Source:MGI Symbol;Acc:MGI:1915804]
Eif4g1	5.4176e-05	-0.376884	0.588	0.697	1	ENSMUSG00000045983.16	protein_coding	eukaryotic translation initiation factor 4, gamma 1 [Source:MGI Symbol;Acc:MGI:2384784]
Katnal1	5.49906e-05	1.23958	0.129	0.056	1	ENSMUSG00000041298.15	protein_coding	katanin p60 subunit A-like 1 [Source:MGI Symbol;Acc:MGI:2387638]
Zic1	5.567e-05	2.36452	0.044	0.008	1	ENSMUSG00000032368.14	protein_coding	zinc finger protein of the cerebellum 1 [Source:MGI Symbol;Acc:MGI:106683]
Usp43	5.567e-05	2.36452	0.044	0.008	1	ENSMUSG00000020905.11	protein_coding	ubiquitin specific peptidase 43 [Source:MGI Symbol;Acc:MGI:2444541]
Ndufa4l2	5.58558e-05	2.03605	0.066	0.019	1	ENSMUSG00000040280.10	protein_coding	Ndufa4, mitochondrial complex associated like 2 [Source:MGI Symbol;Acc:MGI:3039567]
Trim28	5.65747e-05	-0.209616	0.904	0.947	1	ENSMUSG00000005566.14	protein_coding	tripartite motif-containing 28 [Source:MGI Symbol;Acc:MGI:109274]
Cttnbp2	5.78535e-05	1.66408	0.077	0.024	1	ENSMUSG00000000416.16	protein_coding	cortactin binding protein 2 [Source:MGI Symbol;Acc:MGI:1353467]
Gpc6	5.81473e-05	-0.58946	0.353	0.481	1	ENSMUSG00000058571.11	protein_coding	glypican 6 [Source:MGI Symbol;Acc:MGI:1346322]
Pabpn1	5.827e-05	-0.404256	0.566	0.676	1	ENSMUSG00000022194.15	protein_coding	poly(A) binding protein, nuclear 1 [Source:MGI Symbol;Acc:MGI:1859158]
Srp9	5.89453e-05	0.836262	0.268	0.162	1	ENSMUSG00000026511.7	protein_coding	signal recognition particle 9 [Source:MGI Symbol;Acc:MGI:1350930]
Eif4g2	6.05678e-05	-0.147695	0.982	0.999	1	ENSMUSG00000005610.17	protein_coding	eukaryotic translation initiation factor 4, gamma 2 [Source:MGI Symbol;Acc:MGI:109207]
Mprip	6.27519e-05	-0.48276	0.401	0.535	1	ENSMUSG00000005417.17	protein_coding	myosin phosphatase Rho interacting protein [Source:MGI Symbol;Acc:MGI:1349438]
Fancc	6.30473e-05	1.16365	0.143	0.066	1	ENSMUSG00000021461.17	protein_coding	Fanconi anemia, complementation group C [Source:MGI Symbol;Acc:MGI:95480]
Kdelr1	6.33636e-05	-1.24786	0.066	0.162	1	ENSMUSG00000002778.14	protein_coding	KDEL (Lys-Asp-Glu-Leu) endoplasmic reticulum protein retention receptor 1 [Source:MGI Symbol;Acc:MGI:1915387]
Yap1	6.38141e-05	-0.46081	0.434	0.572	1	ENSMUSG00000053110.13	protein_coding	yes-associated protein 1 [Source:MGI Symbol;Acc:MGI:103262]
Anxa2	6.46958e-05	0.698847	0.305	0.193	1	ENSMUSG00000032231.14	protein_coding	annexin A2 [Source:MGI Symbol;Acc:MGI:88246]
Gsta3	6.69784e-05	4.24904	0.018	0	1	ENSMUSG00000025934.15	protein_coding	glutathione S-transferase, alpha 3 [Source:MGI Symbol;Acc:MGI:95856]
Pla2g4e	6.69784e-05	4.24904	0.018	0	1	ENSMUSG00000050211.14	protein_coding	phospholipase A2, group IVE [Source:MGI Symbol;Acc:MGI:1919144]
Ctxn2	6.69784e-05	4.24904	0.018	0	1	ENSMUSG00000074872.3	protein_coding	cortexin 2 [Source:MGI Symbol;Acc:MGI:2139444]
Prr9	6.69784e-05	4.24904	0.018	0	1	ENSMUSG00000056270.3	protein_coding	proline rich 9 [Source:MGI Symbol;Acc:MGI:1925680]
Tmprss11f	6.69784e-05	4.24904	0.018	0	1	ENSMUSG00000048764.16	protein_coding	transmembrane protease, serine 11f [Source:MGI Symbol;Acc:MGI:2442348]
Ambn	6.69784e-05	4.24904	0.018	0	1	ENSMUSG00000029288.11	protein_coding	ameloblastin [Source:MGI Symbol;Acc:MGI:104655]
Rasl2-9	6.69784e-05	4.24904	0.018	0	1	ENSMUSG00000083649.5	protein_coding	RAS-like, family 2, locus 9 [Source:MGI Symbol;Acc:MGI:104605]
Gm4791	6.69784e-05	4.24904	0.018	0	1	ENSMUSG00000094893.2	protein_coding	predicted gene 4791 [Source:MGI Symbol;Acc:MGI:3779436]
Olfr827	6.69784e-05	4.24904	0.018	0	1	ENSMUSG00000045559.6	protein_coding	olfactory receptor 827 [Source:MGI Symbol;Acc:MGI:3030661]
Olfr1377	6.69784e-05	4.24904	0.018	0	1	ENSMUSG00000061952.6	protein_coding	olfactory receptor 1377 [Source:MGI Symbol;Acc:MGI:3031211]
Mycbpap	6.69784e-05	4.24904	0.018	0	1	ENSMUSG00000039110.15	protein_coding	MYCBP associated protein [Source:MGI Symbol;Acc:MGI:2388726]
F2rl2	6.69784e-05	4.24904	0.018	0	1	ENSMUSG00000021675.4	protein_coding	coagulation factor II (thrombin) receptor-like 2 [Source:MGI Symbol;Acc:MGI:1298208]
Acox2	6.69784e-05	4.24904	0.018	0	1	ENSMUSG00000021751.13	protein_coding	acyl-Coenzyme A oxidase 2, branched chain [Source:MGI Symbol;Acc:MGI:1934852]
Vmn1r224	6.69784e-05	4.24904	0.018	0	1	ENSMUSG00000091151.2	protein_coding	vomeronasal 1 receptor 224 [Source:MGI Symbol;Acc:MGI:3645524]
Actn3	6.69784e-05	4.24904	0.018	0	1	ENSMUSG00000006457.4	protein_coding	actinin alpha 3 [Source:MGI Symbol;Acc:MGI:99678]
Pnma5	6.69784e-05	4.24904	0.018	0	1	ENSMUSG00000050424.9	protein_coding	paraneoplastic antigen family 5 [Source:MGI Symbol;Acc:MGI:2180566]
H2-T22	6.69784e-05	4.24904	0.018	0	1	ENSMUSG00000056116.18	protein_coding	histocompatibility 2, T region locus 22 [Source:MGI Symbol;Acc:MGI:95956]
Fbxl16	6.74434e-05	2.20465	0.051	0.012	1	ENSMUSG00000025738.8	protein_coding	F-box and leucine-rich repeat protein 16 [Source:MGI Symbol;Acc:MGI:2448488]
Rasal3	6.82557e-05	1.94419	0.059	0.015	1	ENSMUSG00000052142.15	protein_coding	RAS protein activator like 3 [Source:MGI Symbol;Acc:MGI:2444128]
Gipr	6.86529e-05	2.11154	0.051	0.012	1	ENSMUSG00000030406.7	protein_coding	gastric inhibitory polypeptide receptor [Source:MGI Symbol;Acc:MGI:1352753]
Fut1	6.86529e-05	2.11154	0.051	0.012	1	ENSMUSG00000008461.6	protein_coding	fucosyltransferase 1 [Source:MGI Symbol;Acc:MGI:109375]
Kazn	6.91649e-05	1.15312	0.14	0.064	1	ENSMUSG00000040606.13	protein_coding	kazrin, periplakin interacting protein [Source:MGI Symbol;Acc:MGI:1918779]
Parp12	7.26039e-05	1.80847	0.07	0.021	1	ENSMUSG00000038507.6	protein_coding	poly (ADP-ribose) polymerase family, member 12 [Source:MGI Symbol;Acc:MGI:2143990]
Htr5b	7.51074e-05	2.44169	0.04	0.007	1	ENSMUSG00000050534.8	protein_coding	5-hydroxytryptamine (serotonin) receptor 5B [Source:MGI Symbol;Acc:MGI:96284]
Tor4a	7.51074e-05	2.44169	0.04	0.007	1	ENSMUSG00000059555.6	protein_coding	torsin family 4, member A [Source:MGI Symbol;Acc:MGI:2442720]
Wnt3a	7.51074e-05	2.44169	0.04	0.007	1	ENSMUSG00000009900.7	protein_coding	wingless-type MMTV integration site family, member 3A [Source:MGI Symbol;Acc:MGI:98956]
Dupd1	7.51074e-05	2.44169	0.04	0.007	1	ENSMUSG00000063821.6	protein_coding	dual specificity phosphatase and pro isomerase domain containing 1 [Source:MGI Symbol;Acc:MGI:3647127]
Nr0b1	7.68798e-05	2.24904	0.04	0.007	1	ENSMUSG00000025056.4	protein_coding	nuclear receptor subfamily 0, group B, member 1 [Source:MGI Symbol;Acc:MGI:1352460]
Angptl1	7.93039e-05	0.859338	0.257	0.155	1	ENSMUSG00000033544.6	protein_coding	angiopoietin-like 1 [Source:MGI Symbol;Acc:MGI:1919963]
Gnai2	7.9675e-05	-0.310748	0.724	0.813	1	ENSMUSG00000032562.13	protein_coding	guanine nucleotide binding protein (G protein), alpha inhibiting 2 [Source:MGI Symbol;Acc:MGI:95772]
Erp29	8.44865e-05	0.690076	0.346	0.232	1	ENSMUSG00000029616.9	protein_coding	endoplasmic reticulum protein 29 [Source:MGI Symbol;Acc:MGI:1914647]
Dhdh	8.58466e-05	1.7312	0.074	0.023	1	ENSMUSG00000011382.8	protein_coding	dihydrodiol dehydrogenase (dimeric) [Source:MGI Symbol;Acc:MGI:1919005]
Serpini1	8.73839e-05	-0.838419	0.154	0.27	1	ENSMUSG00000027834.15	protein_coding	serine (or cysteine) peptidase inhibitor, clade I, member 1 [Source:MGI Symbol;Acc:MGI:1194506]
Ccdc30	8.87695e-05	1.91201	0.062	0.017	1	ENSMUSG00000028637.16	protein_coding	coiled-coil domain containing 30 [Source:MGI Symbol;Acc:MGI:1920582]
Eomes	9.08186e-05	1.83401	0.062	0.017	1	ENSMUSG00000032446.14	protein_coding	eomesodermin [Source:MGI Symbol;Acc:MGI:1201683]
Tmem158	9.5319e-05	1.28557	0.107	0.043	1	ENSMUSG00000054871.5	protein_coding	transmembrane protein 158 [Source:MGI Symbol;Acc:MGI:1919559]
Snai2	9.7036e-05	-0.406308	0.588	0.687	1	ENSMUSG00000022676.7	protein_coding	snail family zinc finger 2 [Source:MGI Symbol;Acc:MGI:1096393]
Gnb3	9.71782e-05	2.66408	0.037	0.006	1	ENSMUSG00000023439.11	protein_coding	guanine nucleotide binding protein (G protein), beta 3 [Source:MGI Symbol;Acc:MGI:95785]
Cyp26c1	9.71782e-05	2.66408	0.037	0.006	1	ENSMUSG00000062432.4	protein_coding	cytochrome P450, family 26, subfamily c, polypeptide 1 [Source:MGI Symbol;Acc:MGI:2679699]
Sh3bgrl2	9.7842e-05	1.66408	0.077	0.026	1	ENSMUSG00000032261.16	protein_coding	SH3 domain binding glutamic acid-rich protein like 2 [Source:MGI Symbol;Acc:MGI:1915350]
Pth2	9.82513e-05	2.53855	0.037	0.006	1	ENSMUSG00000038300.6	protein_coding	parathyroid hormone 2 [Source:MGI Symbol;Acc:MGI:2152297]
Grk1	9.82513e-05	2.53855	0.037	0.006	1	ENSMUSG00000031450.8	protein_coding	G protein-coupled receptor kinase 1 [Source:MGI Symbol;Acc:MGI:1345146]
Isca1	9.82513e-05	2.53855	0.037	0.006	1	ENSMUSG00000044792.7	protein_coding	iron-sulfur cluster assembly 1 [Source:MGI Symbol;Acc:MGI:1916296]
Tfeb	9.82513e-05	2.53855	0.037	0.006	1	ENSMUSG00000023990.18	protein_coding	transcription factor EB [Source:MGI Symbol;Acc:MGI:103270]
Il17re	9.94372e-05	2.14951	0.048	0.01	1	ENSMUSG00000043088.16	protein_coding	interleukin 17 receptor E [Source:MGI Symbol;Acc:MGI:1889371]
Slc25a45	9.94372e-05	2.14951	0.048	0.01	1	ENSMUSG00000024818.15	protein_coding	solute carrier family 25, member 45 [Source:MGI Symbol;Acc:MGI:2147731]
Trappc2	0.000100705	1.59995	0.077	0.026	1	ENSMUSG00000079317.10	protein_coding	trafficking protein particle complex 2 [Source:MGI Symbol;Acc:MGI:1913476]
Crabp1	0.000103181	-1.32731	0.074	0.167	1	ENSMUSG00000032291.8	protein_coding	cellular retinoic acid binding protein I [Source:MGI Symbol;Acc:MGI:88490]
Ptp4a1.1	0.000103551	1.13065	0.136	0.063	1	.	.	.
Tasor	0.000107387	-1.03636	0.092	0.193	1	ENSMUSG00000040651.9	protein_coding	transcription activation suppressor [Source:MGI Symbol;Acc:MGI:1921694]
Ddx17	0.000111255	-0.365514	0.544	0.665	1	ENSMUSG00000055065.7	protein_coding	DEAD (Asp-Glu-Ala-Asp) box polypeptide 17 [Source:MGI Symbol;Acc:MGI:1914290]
Mtfmt	0.000111577	1.54379	0.081	0.028	1	ENSMUSG00000059183.12	protein_coding	mitochondrial methionyl-tRNA formyltransferase [Source:MGI Symbol;Acc:MGI:1916856]
Crat	0.000111589	-1.12141	0.059	0.15	1	ENSMUSG00000026853.15	protein_coding	carnitine acetyltransferase [Source:MGI Symbol;Acc:MGI:109501]
Mmp23	0.000113286	1.74208	0.066	0.02	1	ENSMUSG00000029061.2	protein_coding	matrix metallopeptidase 23 [Source:MGI Symbol;Acc:MGI:1347361]
Klf14	0.000113286	1.74208	0.066	0.02	1	ENSMUSG00000073209.4	protein_coding	Kruppel-like factor 14 [Source:MGI Symbol;Acc:MGI:3577024]
Kifc5b	0.000113286	1.74208	0.066	0.02	1	ENSMUSG00000024301.10	protein_coding	kinesin family member C5B [Source:MGI Symbol;Acc:MGI:2137414]
Slitrk6	0.000113331	-0.574837	0.312	0.434	1	ENSMUSG00000045871.5	protein_coding	SLIT and NTRK-like family, member 6 [Source:MGI Symbol;Acc:MGI:2443198]
Itm2c	0.000114864	-0.625938	0.202	0.329	1	ENSMUSG00000026223.15	protein_coding	integral membrane protein 2C [Source:MGI Symbol;Acc:MGI:1927594]
Akr7a5	0.000119339	-0.717348	0.199	0.318	1	ENSMUSG00000028743.7	protein_coding	aldo-keto reductase family 7, member A5 (aflatoxin aldehyde reductase) [Source:MGI Symbol;Acc:MGI:107796]
Heyl	0.00012064	1.49416	0.085	0.03	1	ENSMUSG00000032744.4	protein_coding	hairy/enhancer-of-split related with YRPW motif-like [Source:MGI Symbol;Acc:MGI:1860511]
Spdya	0.000121754	2.80158	0.033	0.005	1	ENSMUSG00000052525.14	protein_coding	speedy/RINGO cell cycle regulator family, member A [Source:MGI Symbol;Acc:MGI:1918141]
Prkca	0.000122726	1.52658	0.096	0.037	1	ENSMUSG00000050965.14	protein_coding	protein kinase C, alpha [Source:MGI Symbol;Acc:MGI:97595]
Slamf9	0.000122893	2.66408	0.033	0.005	1	ENSMUSG00000026548.4	protein_coding	SLAM family member 9 [Source:MGI Symbol;Acc:MGI:1923692]
Tmem54	0.000122893	2.66408	0.033	0.005	1	ENSMUSG00000028786.15	protein_coding	transmembrane protein 54 [Source:MGI Symbol;Acc:MGI:1913510]
Sytl1	0.000122893	2.66408	0.033	0.005	1	ENSMUSG00000028860.13	protein_coding	synaptotagmin-like 1 [Source:MGI Symbol;Acc:MGI:1933365]
Zc3h12d	0.000122893	2.66408	0.033	0.005	1	ENSMUSG00000039981.6	protein_coding	zinc finger CCCH type containing 12D [Source:MGI Symbol;Acc:MGI:3045313]
Trhde	0.000122893	2.66408	0.033	0.005	1	ENSMUSG00000050663.8	protein_coding	TRH-degrading enzyme [Source:MGI Symbol;Acc:MGI:2384311]
Ttc23l	0.000122893	2.66408	0.033	0.005	1	ENSMUSG00000022249.14	protein_coding	tetratricopeptide repeat domain 23-like [Source:MGI Symbol;Acc:MGI:1923027]
Ldoc1	0.000122893	2.66408	0.033	0.005	1	ENSMUSG00000057615.5	protein_coding	regulator of NFKB signaling [Source:MGI Symbol;Acc:MGI:2685212]
Ighg3	0.000125584	3.66408	0.022	0.001	1	ENSMUSG00000076615.4	IG_C_gene	Immunoglobulin heavy constant gamma 3 [Source:MGI Symbol;Acc:MGI:2144790]
Serpinb11	0.00012598	3.47144	0.022	0.001	1	ENSMUSG00000026327.8	protein_coding	serine (or cysteine) peptidase inhibitor, clade B (ovalbumin), member 11 [Source:MGI Symbol;Acc:MGI:1914207]
Olfr1208	0.00012598	3.47144	0.022	0.001	1	ENSMUSG00000075114.4	protein_coding	olfactory receptor 1208 [Source:MGI Symbol;Acc:MGI:3031042]
Sirpb1c	0.00012598	3.47144	0.022	0.001	1	ENSMUSG00000074677.11	protein_coding	signal-regulatory protein beta 1C [Source:MGI Symbol;Acc:MGI:3807521]
Rhbg	0.00012598	3.47144	0.022	0.001	1	ENSMUSG00000104445.1	protein_coding	Rhesus blood group-associated B glycoprotein [Source:MGI Symbol;Acc:MGI:1927379]
Arid3c	0.00012598	3.47144	0.022	0.001	1	ENSMUSG00000066224.14	protein_coding	AT rich interactive domain 3C (BRIGHT-like) [Source:MGI Symbol;Acc:MGI:3650624]
Tmem213	0.00012598	3.47144	0.022	0.001	1	ENSMUSG00000029829.4	protein_coding	transmembrane protein 213 [Source:MGI Symbol;Acc:MGI:1924772]
B3gnt3	0.00012598	3.47144	0.022	0.001	1	ENSMUSG00000031803.8	protein_coding	UDP-GlcNAc:betaGal beta-1,3-N-acetylglucosaminyltransferase 3 [Source:MGI Symbol;Acc:MGI:2152535]
Cd3d	0.00012598	3.47144	0.022	0.001	1	ENSMUSG00000032094.8	protein_coding	CD3 antigen, delta polypeptide [Source:MGI Symbol;Acc:MGI:88331]
Neil1	0.00012598	3.47144	0.022	0.001	1	ENSMUSG00000032298.13	protein_coding	nei endonuclease VIII-like 1 (E. coli) [Source:MGI Symbol;Acc:MGI:1920024]
Derl3	0.00012598	3.47144	0.022	0.001	1	ENSMUSG00000009092.5	protein_coding	Der1-like domain family, member 3 [Source:MGI Symbol;Acc:MGI:1917627]
Vpreb3	0.00012598	3.47144	0.022	0.001	1	ENSMUSG00000000903.3	protein_coding	pre-B lymphocyte gene 3 [Source:MGI Symbol;Acc:MGI:98938]
Abhd6	0.00012598	3.47144	0.022	0.001	1	ENSMUSG00000025277.14	protein_coding	abhydrolase domain containing 6 [Source:MGI Symbol;Acc:MGI:1913332]
Tnfrsf13c	0.00012598	3.47144	0.022	0.001	1	ENSMUSG00000068105.11	protein_coding	tumor necrosis factor receptor superfamily, member 13c [Source:MGI Symbol;Acc:MGI:1919299]
1700092M07Rik	0.00012598	3.47144	0.022	0.001	1	ENSMUSG00000090840.2	protein_coding	RIKEN cDNA 1700092M07 gene [Source:MGI Symbol;Acc:MGI:1921557]
Ms4a1	0.00012598	3.47144	0.022	0.001	1	ENSMUSG00000024673.9	protein_coding	membrane-spanning 4-domains, subfamily A, member 1 [Source:MGI Symbol;Acc:MGI:88321]
Pnlip	0.00012598	3.47144	0.022	0.001	1	ENSMUSG00000046008.8	protein_coding	pancreatic lipase [Source:MGI Symbol;Acc:MGI:97722]
H2-D1	0.00012598	3.47144	0.022	0.001	1	ENSMUSG00000073411.12	protein_coding	histocompatibility 2, D region locus 1 [Source:MGI Symbol;Acc:MGI:95896]
Rap1gap	0.000127488	1.28221	0.114	0.049	1	ENSMUSG00000041351.16	protein_coding	Rap1 GTPase-activating protein [Source:MGI Symbol;Acc:MGI:109338]
Cdh11	0.000133691	-0.347234	0.61	0.716	1	ENSMUSG00000031673.6	protein_coding	cadherin 11 [Source:MGI Symbol;Acc:MGI:99217]
Serp2	0.000134486	1.66408	0.07	0.022	1	ENSMUSG00000052584.10	protein_coding	stress-associated endoplasmic reticulum protein family member 2 [Source:MGI Symbol;Acc:MGI:1919911]
Chek1	0.000138792	-0.8673	0.107	0.211	1	ENSMUSG00000032113.16	protein_coding	checkpoint kinase 1 [Source:MGI Symbol;Acc:MGI:1202065]
Eif3k	0.000140372	0.359899	0.801	0.752	1	ENSMUSG00000053565.10	protein_coding	eukaryotic translation initiation factor 3, subunit K [Source:MGI Symbol;Acc:MGI:1921080]
Coq8a	0.000142674	2.1946	0.044	0.009	1	ENSMUSG00000026489.13	protein_coding	coenzyme Q8A [Source:MGI Symbol;Acc:MGI:1914676]
Fam83e	0.000142674	2.1946	0.044	0.009	1	ENSMUSG00000054161.12	protein_coding	family with sequence similarity 83, member E [Source:MGI Symbol;Acc:MGI:1921063]
Insl3	0.000142674	2.1946	0.044	0.009	1	ENSMUSG00000079019.2	protein_coding	insulin-like 3 [Source:MGI Symbol;Acc:MGI:108427]
Zic3	0.000142674	2.1946	0.044	0.009	1	ENSMUSG00000067860.11	protein_coding	zinc finger protein of the cerebellum 3 [Source:MGI Symbol;Acc:MGI:106676]
Ano7	0.000143479	2.83401	0.029	0.003	1	ENSMUSG00000034107.10	protein_coding	anoctamin 7 [Source:MGI Symbol;Acc:MGI:3052714]
Cacna1b	0.000143479	2.83401	0.029	0.003	1	ENSMUSG00000004113.18	protein_coding	calcium channel, voltage-dependent, N type, alpha 1B subunit [Source:MGI Symbol;Acc:MGI:88296]
Lin28a	0.000143479	2.83401	0.029	0.003	1	ENSMUSG00000050966.9	protein_coding	lin-28 homolog A (C. elegans) [Source:MGI Symbol;Acc:MGI:1890546]
Cpa4	0.000143479	2.83401	0.029	0.003	1	ENSMUSG00000039070.5	protein_coding	carboxypeptidase A4 [Source:MGI Symbol;Acc:MGI:1919041]
Gfy	0.000143479	2.83401	0.029	0.003	1	ENSMUSG00000095276.2	protein_coding	golgi-associated olfactory signaling regulator [Source:MGI Symbol;Acc:MGI:2685427]
Pla2g12b	0.000143479	2.83401	0.029	0.003	1	ENSMUSG00000009646.13	protein_coding	phospholipase A2, group XIIB [Source:MGI Symbol;Acc:MGI:1917086]
Chrne	0.000143479	2.83401	0.029	0.003	1	ENSMUSG00000014609.16	protein_coding	cholinergic receptor, nicotinic, epsilon polypeptide [Source:MGI Symbol;Acc:MGI:87894]
Ankfn1	0.000143479	2.83401	0.029	0.003	1	ENSMUSG00000047773.15	protein_coding	ankyrin-repeat and fibronectin type III domain containing 1 [Source:MGI Symbol;Acc:MGI:2686021]
Krt83	0.000143479	2.83401	0.029	0.003	1	ENSMUSG00000067613.6	protein_coding	keratin 83 [Source:MGI Symbol;Acc:MGI:3690448]
Sidt1	0.000143479	2.83401	0.029	0.003	1	ENSMUSG00000022696.17	protein_coding	SID1 transmembrane family, member 1 [Source:MGI Symbol;Acc:MGI:2443155]
Crebbp	0.000145315	-0.599695	0.279	0.401	1	ENSMUSG00000022521.10	protein_coding	CREB binding protein [Source:MGI Symbol;Acc:MGI:1098280]
Adss	0.000147027	-0.551774	0.265	0.393	1	ENSMUSG00000015961.8	protein_coding	adenylosuccinate synthetase, non muscle [Source:MGI Symbol;Acc:MGI:87948]
Hhipl2	0.000149417	3.07912	0.026	0.002	1	ENSMUSG00000053461.9	protein_coding	hedgehog interacting protein-like 2 [Source:MGI Symbol;Acc:MGI:1926022]
Tmem56	0.000149417	3.07912	0.026	0.002	1	.	.	.
Fam166b	0.000149417	3.07912	0.026	0.002	1	ENSMUSG00000042788.12	protein_coding	family with sequence similarity 166, member B [Source:MGI Symbol;Acc:MGI:2445194]
Fam229a	0.000149417	3.07912	0.026	0.002	1	ENSMUSG00000078554.2	protein_coding	family with sequence similarity 229, member A [Source:MGI Symbol;Acc:MGI:1915483]
Mterf1a	0.000149417	3.07912	0.026	0.002	1	ENSMUSG00000040429.6	protein_coding	mitochondrial transcription termination factor 1a [Source:MGI Symbol;Acc:MGI:1918240]
Lrrc4	0.000149417	3.07912	0.026	0.002	1	ENSMUSG00000049939.6	protein_coding	leucine rich repeat containing 4 [Source:MGI Symbol;Acc:MGI:2182081]
Olfr589	0.000149417	3.07912	0.026	0.002	1	ENSMUSG00000051362.2	protein_coding	olfactory receptor 589 [Source:MGI Symbol;Acc:MGI:3030423]
Olfr607	0.000149417	3.07912	0.026	0.002	1	ENSMUSG00000081945.4	protein_coding	olfactory receptor 607 [Source:MGI Symbol;Acc:MGI:3030441]
Bco1	0.000149417	3.07912	0.026	0.002	1	ENSMUSG00000031845.15	protein_coding	beta-carotene oxygenase 1 [Source:MGI Symbol;Acc:MGI:1926923]
Olfr26	0.000149417	3.07912	0.026	0.002	1	ENSMUSG00000047667.5	protein_coding	olfactory receptor 26 [Source:MGI Symbol;Acc:MGI:109309]
Car4	0.000149417	3.07912	0.026	0.002	1	ENSMUSG00000000805.18	protein_coding	carbonic anhydrase 4 [Source:MGI Symbol;Acc:MGI:1096574]
Gm11541	0.000149417	3.07912	0.026	0.002	1	ENSMUSG00000056008.1	protein_coding	predicted gene 11541 [Source:MGI Symbol;Acc:MGI:3650066]
Rprml	0.000149417	3.07912	0.026	0.002	1	ENSMUSG00000046215.3	protein_coding	reprimo-like [Source:MGI Symbol;Acc:MGI:2144486]
Cdc20b	0.000149417	3.07912	0.026	0.002	1	ENSMUSG00000078926.8	protein_coding	cell division cycle 20B [Source:MGI Symbol;Acc:MGI:3644472]
Gm3550	0.000149417	3.07912	0.026	0.002	1	ENSMUSG00000078240.2	protein_coding	predicted gene 3550 [Source:MGI Symbol;Acc:MGI:3781727]
Rhox8	0.000149417	3.07912	0.026	0.002	1	ENSMUSG00000064137.6	protein_coding	reproductive homeobox 8 [Source:MGI Symbol;Acc:MGI:3579898]
Cdh22	0.000151451	1.98601	0.051	0.013	1	ENSMUSG00000053166.14	protein_coding	cadherin 22 [Source:MGI Symbol;Acc:MGI:1341843]
Kpna2	0.000151451	1.98601	0.051	0.013	1	ENSMUSG00000018362.14	protein_coding	karyopherin (importin) alpha 2 [Source:MGI Symbol;Acc:MGI:103561]
Eif2b2	0.000153546	1.17309	0.129	0.059	1	ENSMUSG00000004788.11	protein_coding	eukaryotic translation initiation factor 2B, subunit 2 beta [Source:MGI Symbol;Acc:MGI:2145118]
2310034G01Rik	0.000153573	1.59697	0.074	0.024	1	ENSMUSG00000099655.2	protein_coding	RIKEN cDNA 2310034G01 gene [Source:MGI Symbol;Acc:MGI:1922829]
Kdm5a	0.000157353	-0.718388	0.136	0.247	1	ENSMUSG00000030180.15	protein_coding	lysine (K)-specific demethylase 5A [Source:MGI Symbol;Acc:MGI:2136980]
Eif3i	0.000159099	0.534021	0.489	0.379	1	ENSMUSG00000028798.16	protein_coding	eukaryotic translation initiation factor 3, subunit I [Source:MGI Symbol;Acc:MGI:1860763]
Eef1e1	0.000161049	0.832479	0.21	0.118	1	ENSMUSG00000001707.8	protein_coding	eukaryotic translation elongation factor 1 epsilon 1 [Source:MGI Symbol;Acc:MGI:1913393]
Col6a1	0.000161427	-0.583846	0.393	0.497	1	ENSMUSG00000001119.7	protein_coding	collagen, type VI, alpha 1 [Source:MGI Symbol;Acc:MGI:88459]
Dtx4	0.000162621	0.69265	0.331	0.223	1	ENSMUSG00000039982.8	protein_coding	deltex 4, E3 ubiquitin ligase [Source:MGI Symbol;Acc:MGI:2672905]
Map4k2	0.000164815	1.60519	0.077	0.027	1	ENSMUSG00000024948.15	protein_coding	mitogen-activated protein kinase kinase kinase kinase 2 [Source:MGI Symbol;Acc:MGI:1346883]
Foxd2	0.000168237	1.82455	0.062	0.019	1	ENSMUSG00000055210.4	protein_coding	forkhead box D2 [Source:MGI Symbol;Acc:MGI:1347471]
Abhd14a	0.000169543	1.06744	0.143	0.07	1	ENSMUSG00000042210.17	protein_coding	abhydrolase domain containing 14A [Source:MGI Symbol;Acc:MGI:1915894]
Ermp1	0.000172174	1.74654	0.062	0.019	1	ENSMUSG00000046324.12	protein_coding	endoplasmic reticulum metallopeptidase 1 [Source:MGI Symbol;Acc:MGI:106250]
Pla2g4a	0.00017538	-0.880239	0.125	0.23	1	ENSMUSG00000056220.14	protein_coding	phospholipase A2, group IVA (cytosolic, calcium-dependent) [Source:MGI Symbol;Acc:MGI:1195256]
Sema3c	0.00017548	1.04435	0.143	0.07	1	ENSMUSG00000028780.13	protein_coding	sema domain, immunoglobulin domain (Ig), short basic domain, secreted, (semaphorin) 3C [Source:MGI Symbol;Acc:MGI:107557]
Tcf25	0.0001867	0.916847	0.191	0.106	1	ENSMUSG00000001472.17	protein_coding	transcription factor 25 (basic helix-loop-helix) [Source:MGI Symbol;Acc:MGI:1914105]
Lipt2	0.000190225	1.27176	0.11	0.048	1	ENSMUSG00000030725.4	protein_coding	lipoyl(octanoyl) transferase 2 (putative) [Source:MGI Symbol;Acc:MGI:1914414]
H1f0	0.000196573	-0.272637	0.787	0.862	1	ENSMUSG00000096210.2	protein_coding	H1.0 linker histone [Source:MGI Symbol;Acc:MGI:95893]
Nr1h5	0.000197697	-2.97977	0.004	0.057	1	ENSMUSG00000048938.12	protein_coding	nuclear receptor subfamily 1, group H, member 5 [Source:MGI Symbol;Acc:MGI:3026618]
Dchs2	0.000202195	2.24904	0.04	0.008	1	ENSMUSG00000102692.1	protein_coding	dachsous cadherin related 2 [Source:MGI Symbol;Acc:MGI:2685263]
Rhbdf2	0.000202195	2.24904	0.04	0.008	1	ENSMUSG00000020806.15	protein_coding	rhomboid 5 homolog 2 [Source:MGI Symbol;Acc:MGI:2442473]
Snx31	0.000202195	2.24904	0.04	0.008	1	ENSMUSG00000013611.14	protein_coding	sorting nexin 31 [Source:MGI Symbol;Acc:MGI:1913946]
Gm6569	0.000202195	2.24904	0.04	0.008	1	ENSMUSG00000086361.1	protein_coding	predicted gene 6569 [Source:MGI Symbol;Acc:MGI:3647277]
Lgi2	0.000204605	-2.55831	0.007	0.064	1	ENSMUSG00000039252.11	protein_coding	leucine-rich repeat LGI family, member 2 [Source:MGI Symbol;Acc:MGI:2180196]
Galr3	0.000204934	1.66408	0.066	0.021	1	ENSMUSG00000114755.1	protein_coding	galanin receptor 3 [Source:MGI Symbol;Acc:MGI:1329003]
Rims1	0.000206323	1.36452	0.092	0.036	1	ENSMUSG00000041670.17	protein_coding	regulating synaptic membrane exocytosis 1 [Source:MGI Symbol;Acc:MGI:2152971]
Lypd6	0.000206905	1.85673	0.055	0.015	1	ENSMUSG00000050447.15	protein_coding	LY6/PLAUR domain containing 6 [Source:MGI Symbol;Acc:MGI:2443848]
Iqgap2	0.000209988	-0.836184	0.136	0.241	1	ENSMUSG00000021676.10	protein_coding	IQ motif containing GTPase activating protein 2 [Source:MGI Symbol;Acc:MGI:2449975]
Erh	0.000212298	0.335952	0.746	0.666	1	ENSMUSG00000021131.14	protein_coding	ERH mRNA splicing and mitosis factor [Source:MGI Symbol;Acc:MGI:108089]
Col12a1	0.000218142	-0.666978	0.195	0.31	1	ENSMUSG00000032332.17	protein_coding	collagen, type XII, alpha 1 [Source:MGI Symbol;Acc:MGI:88448]
Atoh7	0.000220616	2.11154	0.048	0.012	1	ENSMUSG00000036816.4	protein_coding	atonal bHLH transcription factor 7 [Source:MGI Symbol;Acc:MGI:1355553]
Enah	0.000223474	-0.470084	0.375	0.498	1	ENSMUSG00000022995.16	protein_coding	ENAH actin regulator [Source:MGI Symbol;Acc:MGI:108360]
Sctr	0.000224393	2.012	0.048	0.012	1	ENSMUSG00000026387.15	protein_coding	secretin receptor [Source:MGI Symbol;Acc:MGI:2441720]
Dmrta1	0.000234104	1.59369	0.07	0.023	1	ENSMUSG00000043753.2	protein_coding	doublesex and mab-3 related transcription factor like family A1 [Source:MGI Symbol;Acc:MGI:2653627]
Ulbp1	0.000236927	-2.95063	0.004	0.056	1	ENSMUSG00000079685.10	protein_coding	UL16 binding protein 1 [Source:MGI Symbol;Acc:MGI:1925027]
Set	0.00023937	0.384532	0.721	0.64	1	ENSMUSG00000054766.13	protein_coding	SET nuclear oncogene [Source:MGI Symbol;Acc:MGI:1860267]
Smarcad1	0.000242262	-0.527169	0.324	0.442	1	ENSMUSG00000029920.9	protein_coding	SWI/SNF-related, matrix-associated actin-dependent regulator of chromatin, subfamily a, containing DEAD/H box 1 [Source:MGI Symbol;Acc:MGI:95453]
Gnb2	0.000245431	-0.326561	0.614	0.713	1	ENSMUSG00000029713.15	protein_coding	guanine nucleotide binding protein (G protein), beta 2 [Source:MGI Symbol;Acc:MGI:95784]
Mospd1	0.000249331	1.13683	0.121	0.056	1	ENSMUSG00000023074.11	protein_coding	motile sperm domain containing 1 [Source:MGI Symbol;Acc:MGI:1917630]
Pld6	0.000250391	1.91201	0.059	0.017	1	ENSMUSG00000043648.7	protein_coding	phospholipase D family, member 6 [Source:MGI Symbol;Acc:MGI:2687283]
Zfp386	0.000251088	-0.890508	0.114	0.213	1	ENSMUSG00000042063.11	protein_coding	zinc finger protein 386 (Kruppel-like) [Source:MGI Symbol;Acc:MGI:1930708]
H3f3b	0.000253068	0.206283	0.974	0.949	1	ENSMUSG00000016559.14	protein_coding	H3.3 histone B [Source:MGI Symbol;Acc:MGI:1101768]
Sptbn1	0.000258035	-0.347632	0.551	0.658	1	ENSMUSG00000020315.18	protein_coding	spectrin beta, non-erythrocytic 1 [Source:MGI Symbol;Acc:MGI:98388]
Sft2d3	0.000258347	1.53855	0.074	0.026	1	ENSMUSG00000044982.7	protein_coding	SFT2 domain containing 3 [Source:MGI Symbol;Acc:MGI:1914408]
Rp2	0.000259539	0.921577	0.18	0.099	1	ENSMUSG00000060090.16	protein_coding	retinitis pigmentosa 2 homolog [Source:MGI Symbol;Acc:MGI:1277953]
Adgra3	0.000261443	-0.464705	0.257	0.387	1	ENSMUSG00000029090.12	protein_coding	adhesion G protein-coupled receptor A3 [Source:MGI Symbol;Acc:MGI:1917943]
Shld2	0.00026156	1.75154	0.059	0.017	1	ENSMUSG00000041471.9	protein_coding	shieldin complex subunit 2 [Source:MGI Symbol;Acc:MGI:1922948]
Cpq	0.00026156	1.75154	0.059	0.017	1	ENSMUSG00000039007.10	protein_coding	carboxypeptidase Q [Source:MGI Symbol;Acc:MGI:1889205]
Gpr25	0.00026203	1.74654	0.059	0.017	1	ENSMUSG00000052759.7	protein_coding	G protein-coupled receptor 25 [Source:MGI Symbol;Acc:MGI:2686146]
Pakap	0.000276413	-0.45058	0.43	0.541	1	ENSMUSG00000038729.24	protein_coding	paralemmin A kinase anchor protein [Source:MGI Symbol;Acc:MGI:5141924]
Frem1	0.000278392	-0.882662	0.18	0.284	1	ENSMUSG00000059049.14	protein_coding	Fras1 related extracellular matrix protein 1 [Source:MGI Symbol;Acc:MGI:2670972]
Tmem243	0.000281773	2.31616	0.037	0.007	1	ENSMUSG00000079659.5	protein_coding	transmembrane protein 243, mitochondrial [Source:MGI Symbol;Acc:MGI:3606159]
Fgf3	0.000281773	2.31616	0.037	0.007	1	ENSMUSG00000031074.14	protein_coding	fibroblast growth factor 3 [Source:MGI Symbol;Acc:MGI:95517]
Cbln2	0.000281773	2.31616	0.037	0.007	1	ENSMUSG00000024647.14	protein_coding	cerebellin 2 precursor protein [Source:MGI Symbol;Acc:MGI:88282]
Col4a1	0.000281805	-0.448394	0.529	0.618	1	ENSMUSG00000031502.11	protein_coding	collagen, type IV, alpha 1 [Source:MGI Symbol;Acc:MGI:88454]
Lmo4	0.000281861	-0.217676	0.757	0.826	1	ENSMUSG00000028266.17	protein_coding	LIM domain only 4 [Source:MGI Symbol;Acc:MGI:109360]
Rab6b	0.000284462	1.37035	0.099	0.042	1	ENSMUSG00000032549.7	protein_coding	RAB6B, member RAS oncogene family [Source:MGI Symbol;Acc:MGI:107283]
Des	0.000284574	-0.743577	0.169	0.277	1	ENSMUSG00000026208.9	protein_coding	desmin [Source:MGI Symbol;Acc:MGI:94885]
Klf15	0.000287526	2.12351	0.037	0.007	1	ENSMUSG00000030087.11	protein_coding	Kruppel-like factor 15 [Source:MGI Symbol;Acc:MGI:1929988]
Kirrel	0.000289005	-0.666836	0.224	0.336	1	ENSMUSG00000041734.15	protein_coding	kirre like nephrin family adhesion molecule 1 [Source:MGI Symbol;Acc:MGI:1891396]
Pbk	0.000296165	1.04435	0.143	0.072	1	ENSMUSG00000022033.9	protein_coding	PDZ binding kinase [Source:MGI Symbol;Acc:MGI:1289156]
Car12	0.000300165	-3.69347	0	0.046	1	ENSMUSG00000032373.15	protein_coding	carbonic anhydrase 12 [Source:MGI Symbol;Acc:MGI:1923709]
Fntb	0.000302942	-1.10851	0.059	0.142	1	ENSMUSG00000033373.16	protein_coding	farnesyltransferase, CAAX box, beta [Source:MGI Symbol;Acc:MGI:1861305]
Cnbp	0.000303426	0.201923	0.967	0.971	1	ENSMUSG00000030057.15	protein_coding	cellular nucleic acid binding protein [Source:MGI Symbol;Acc:MGI:88431]
Cfl1	0.000311676	-0.281242	0.768	0.842	1	ENSMUSG00000056201.8	protein_coding	cofilin 1, non-muscle [Source:MGI Symbol;Acc:MGI:101757]
Coq10b	0.000311697	1.87053	0.051	0.014	1	ENSMUSG00000025981.13	protein_coding	coenzyme Q10B [Source:MGI Symbol;Acc:MGI:1915126]
Metap1d	0.000311697	1.87053	0.051	0.014	1	ENSMUSG00000041921.16	protein_coding	methionyl aminopeptidase type 1D (mitochondrial) [Source:MGI Symbol;Acc:MGI:1913809]
Bhlhe22	0.000311697	1.87053	0.051	0.014	1	ENSMUSG00000025128.7	protein_coding	basic helix-loop-helix family, member e22 [Source:MGI Symbol;Acc:MGI:1930001]
Otud3	0.000311697	1.87053	0.051	0.014	1	ENSMUSG00000041161.8	protein_coding	OTU domain containing 3 [Source:MGI Symbol;Acc:MGI:1920412]
Gal3st1	0.000311697	1.87053	0.051	0.014	1	ENSMUSG00000049721.14	protein_coding	galactose-3-O-sulfotransferase 1 [Source:MGI Symbol;Acc:MGI:1858277]
Dcxr	0.000311697	1.87053	0.051	0.014	1	ENSMUSG00000039450.11	protein_coding	dicarbonyl L-xylulose reductase [Source:MGI Symbol;Acc:MGI:1915130]
Timm8a1	0.000311697	1.87053	0.051	0.014	1	ENSMUSG00000048007.4	protein_coding	translocase of inner mitochondrial membrane 8A1 [Source:MGI Symbol;Acc:MGI:1353433]
2810459M11Rik	0.000312218	1.66408	0.062	0.02	1	ENSMUSG00000026227.11	protein_coding	RIKEN cDNA 2810459M11 gene [Source:MGI Symbol;Acc:MGI:1920042]
Zfpm1	0.000312218	1.66408	0.062	0.02	1	ENSMUSG00000049577.15	protein_coding	zinc finger protein, multitype 1 [Source:MGI Symbol;Acc:MGI:1095400]
Gcnt2	0.000312218	1.66408	0.062	0.02	1	ENSMUSG00000021360.16	protein_coding	glucosaminyl (N-acetyl) transferase 2, I-branching enzyme [Source:MGI Symbol;Acc:MGI:1100870]
Ammecr1	0.000314838	0.989851	0.162	0.086	1	ENSMUSG00000042225.3	protein_coding	Alport syndrome, mental retardation, midface hypoplasia and elliptocytosis chromosomal region gene 1 [Source:MGI Symbol;Acc:MGI:1860206]
Lxn	0.00032112	-1.19942	0.062	0.145	1	ENSMUSG00000047557.2	protein_coding	latexin [Source:MGI Symbol;Acc:MGI:107633]
Duxf3	0.000321454	1.24904	0.096	0.039	1	ENSMUSG00000075046.7	protein_coding	double homeobox family member 3 [Source:MGI Symbol;Acc:MGI:1921649]
Hypk	0.000325794	2.14951	0.044	0.01	1	ENSMUSG00000027245.11	protein_coding	huntingtin interacting protein K [Source:MGI Symbol;Acc:MGI:1914943]
Nos3	0.000325794	2.14951	0.044	0.01	1	ENSMUSG00000028978.12	protein_coding	nitric oxide synthase 3, endothelial cell [Source:MGI Symbol;Acc:MGI:97362]
Hnf1a	0.000330916	2.04259	0.044	0.01	1	ENSMUSG00000029556.12	protein_coding	HNF1 homeobox A [Source:MGI Symbol;Acc:MGI:98504]
Cyp2s1	0.000330916	2.04259	0.044	0.01	1	ENSMUSG00000040703.11	protein_coding	cytochrome P450, family 2, subfamily s, polypeptide 1 [Source:MGI Symbol;Acc:MGI:1921384]
Slc38a7	0.000330916	2.04259	0.044	0.01	1	ENSMUSG00000036534.6	protein_coding	solute carrier family 38, member 7 [Source:MGI Symbol;Acc:MGI:2679005]
Bbs1	0.000330916	2.04259	0.044	0.01	1	ENSMUSG00000006464.9	protein_coding	Bardet-Biedl syndrome 1 (human) [Source:MGI Symbol;Acc:MGI:1277215]
Snx32	0.000330916	2.04259	0.044	0.01	1	ENSMUSG00000056185.5	protein_coding	sorting nexin 32 [Source:MGI Symbol;Acc:MGI:2444704]
Smc4	0.00033238	0.432883	0.577	0.476	1	ENSMUSG00000034349.14	protein_coding	structural maintenance of chromosomes 4 [Source:MGI Symbol;Acc:MGI:1917349]
Fbn2	0.000333554	-0.457909	0.423	0.541	1	ENSMUSG00000024598.9	protein_coding	fibrillin 2 [Source:MGI Symbol;Acc:MGI:95490]
Gnas	0.000345791	-0.143964	0.989	1	1	ENSMUSG00000027523.20	protein_coding	GNAS (guanine nucleotide binding protein, alpha stimulating) complex locus [Source:MGI Symbol;Acc:MGI:95777]
Dhrs4	0.000354615	0.86438	0.188	0.106	1	ENSMUSG00000022210.7	protein_coding	dehydrogenase/reductase (SDR family) member 4 [Source:MGI Symbol;Acc:MGI:90169]
Ly96	0.000356769	1.59008	0.066	0.022	1	ENSMUSG00000025779.10	protein_coding	lymphocyte antigen 96 [Source:MGI Symbol;Acc:MGI:1341909]
Ehd2	0.00035823	-0.846114	0.114	0.211	1	ENSMUSG00000074364.6	protein_coding	EH-domain containing 2 [Source:MGI Symbol;Acc:MGI:2154274]
Pa2g4	0.000360638	-0.292689	0.691	0.746	1	ENSMUSG00000025364.13	protein_coding	proliferation-associated 2G4 [Source:MGI Symbol;Acc:MGI:894684]
Lmnb1	0.000362892	-0.383224	0.412	0.535	1	ENSMUSG00000024590.8	protein_coding	lamin B1 [Source:MGI Symbol;Acc:MGI:96795]
A630095N17Rik	0.000365118	3.98601	0.015	0	1	ENSMUSG00000096094.2	protein_coding	RIKEN cDNA A630095N17 gene [Source:MGI Symbol;Acc:MGI:2686470]
Sag	0.000365118	3.98601	0.015	0	1	ENSMUSG00000056055.13	protein_coding	S-antigen, retina and pineal gland (arrestin) [Source:MGI Symbol;Acc:MGI:98227]
Olfr218	0.000365118	3.98601	0.015	0	1	ENSMUSG00000046643.2	protein_coding	olfactory receptor 218 [Source:MGI Symbol;Acc:MGI:3030052]
Gcg	0.000365118	3.98601	0.015	0	1	ENSMUSG00000000394.15	protein_coding	glucagon [Source:MGI Symbol;Acc:MGI:95674]
Olfr1219	0.000365118	3.98601	0.015	0	1	ENSMUSG00000075104.3	protein_coding	olfactory receptor 1219 [Source:MGI Symbol;Acc:MGI:3031053]
Cfi	0.000365118	3.98601	0.015	0	1	ENSMUSG00000058952.12	protein_coding	complement component factor i [Source:MGI Symbol;Acc:MGI:105937]
Spocd1	0.000365118	3.98601	0.015	0	1	ENSMUSG00000028784.14	protein_coding	SPOC domain containing 1 [Source:MGI Symbol;Acc:MGI:3652045]
Hcar2	0.000365118	3.98601	0.015	0	1	ENSMUSG00000045502.6	protein_coding	hydroxycarboxylic acid receptor 2 [Source:MGI Symbol;Acc:MGI:1933383]
Ccl26	0.000365118	3.98601	0.015	0	1	ENSMUSG00000070464.1	protein_coding	chemokine (C-C motif) ligand 26 [Source:MGI Symbol;Acc:MGI:3589281]
Efcab12	0.000365118	3.98601	0.015	0	1	ENSMUSG00000030321.15	protein_coding	EF-hand calcium binding domain 12 [Source:MGI Symbol;Acc:MGI:2681834]
Zfp78	0.000365118	3.98601	0.015	0	1	ENSMUSG00000055150.15	protein_coding	zinc finger protein 78 [Source:MGI Symbol;Acc:MGI:107783]
Scnn1g	0.000365118	3.98601	0.015	0	1	ENSMUSG00000000216.8	protein_coding	sodium channel, nonvoltage-gated 1 gamma [Source:MGI Symbol;Acc:MGI:104695]
Olfr965	0.000365118	3.98601	0.015	0	1	ENSMUSG00000095839.3	protein_coding	olfactory receptor 965 [Source:MGI Symbol;Acc:MGI:3030799]
Olfr781	0.000365118	3.98601	0.015	0	1	ENSMUSG00000095138.3	protein_coding	olfactory receptor 781 [Source:MGI Symbol;Acc:MGI:3030615]
Pgam2	0.000365118	3.98601	0.015	0	1	ENSMUSG00000020475.3	protein_coding	phosphoglycerate mutase 2 [Source:MGI Symbol;Acc:MGI:1933118]
Ccl8	0.000365118	3.98601	0.015	0	1	ENSMUSG00000009185.2	protein_coding	chemokine (C-C motif) ligand 8 [Source:MGI Symbol;Acc:MGI:101878]
Serpina1d	0.000365118	3.98601	0.015	0	1	ENSMUSG00000071177.4	protein_coding	serine (or cysteine) peptidase inhibitor, clade A, member 1D [Source:MGI Symbol;Acc:MGI:891968]
Vmn1r222	0.000365118	3.98601	0.015	0	1	ENSMUSG00000061022.5	protein_coding	vomeronasal 1 receptor 222 [Source:MGI Symbol;Acc:MGI:2159679]
Traj53	0.000365118	3.98601	0.015	0	1	ENSMUSG00000076878.1	TR_J_gene	T cell receptor alpha joining 53 [Source:MGI Symbol;Acc:MGI:4439696]
Traj34	0.000365118	3.98601	0.015	0	1	ENSMUSG00000076895.1	TR_J_gene	T cell receptor alpha joining 34 [Source:MGI Symbol;Acc:MGI:4439589]
Mroh2b	0.000365118	3.98601	0.015	0	1	ENSMUSG00000022155.9	protein_coding	maestro heat-like repeat family member 2B [Source:MGI Symbol;Acc:MGI:1921905]
Enthd1	0.000365118	3.98601	0.015	0	1	ENSMUSG00000050439.7	protein_coding	ENTH domain containing 1 [Source:MGI Symbol;Acc:MGI:2686088]
Krt6b	0.000365118	3.98601	0.015	0	1	ENSMUSG00000023041.7	protein_coding	keratin 6B [Source:MGI Symbol;Acc:MGI:1333768]
Cd200r1	0.000365118	3.98601	0.015	0	1	ENSMUSG00000022667.18	protein_coding	CD200 receptor 1 [Source:MGI Symbol;Acc:MGI:1889024]
Zpld1	0.000365118	3.98601	0.015	0	1	ENSMUSG00000064310.10	protein_coding	zona pellucida like domain containing 1 [Source:MGI Symbol;Acc:MGI:2443415]
Olfr123	0.000365118	3.98601	0.015	0	1	ENSMUSG00000045202.6	protein_coding	olfactory receptor 123 [Source:MGI Symbol;Acc:MGI:2177506]
Tspo2	0.000365118	3.98601	0.015	0	1	ENSMUSG00000023995.12	protein_coding	translocator protein 2 [Source:MGI Symbol;Acc:MGI:1917276]
1700013H16Rik	0.000365118	3.98601	0.015	0	1	ENSMUSG00000054727.2	protein_coding	RIKEN cDNA 1700013H16 gene [Source:MGI Symbol;Acc:MGI:1922764]
Gm7792	0.000365118	3.98601	0.015	0	1	ENSMUSG00000107392.1	protein_coding	predicted gene 7792 [Source:MGI Symbol;Acc:MGI:3704104]
Serpina3b	0.000365118	3.98601	0.015	0	1	ENSMUSG00000066364.2	protein_coding	serine (or cysteine) peptidase inhibitor, clade A, member 3B [Source:MGI Symbol;Acc:MGI:2182835]
H2-T23	0.000365118	3.98601	0.015	0	1	ENSMUSG00000067212.8	protein_coding	histocompatibility 2, T region locus 23 [Source:MGI Symbol;Acc:MGI:95957]
Raet1e	0.000365118	3.98601	0.015	0	1	ENSMUSG00000053219.15	protein_coding	retinoic acid early transcript 1E [Source:MGI Symbol;Acc:MGI:2675273]
Gm11127	0.000365118	3.98601	0.015	0	1	ENSMUSG00000079492.2	protein_coding	predicted gene 11127 [Source:MGI Symbol;Acc:MGI:3779381]
Skint3	0.000365118	3.98601	0.015	0	1	ENSMUSG00000070868.11	protein_coding	selection and upkeep of intraepithelial T cells 3 [Source:MGI Symbol;Acc:MGI:3045331]
Skint9	0.000365118	3.98601	0.015	0	1	ENSMUSG00000049972.4	protein_coding	selection and upkeep of intraepithelial T cells 9 [Source:MGI Symbol;Acc:MGI:3045341]
Gm19684	0.000365118	3.98601	0.015	0	1	ENSMUSG00000092277.1	protein_coding	predicted gene, 19684 [Source:MGI Symbol;Acc:MGI:5011869]
Nop56	0.000379212	-0.366081	0.419	0.551	1	ENSMUSG00000027405.16	protein_coding	NOP56 ribonucleoprotein [Source:MGI Symbol;Acc:MGI:1914384]
Gdap1	0.000379421	2.53855	0.033	0.006	1	ENSMUSG00000025777.8	protein_coding	ganglioside-induced differentiation-associated-protein 1 [Source:MGI Symbol;Acc:MGI:1338002]
Tmem59l	0.000379421	2.53855	0.033	0.006	1	ENSMUSG00000035964.8	protein_coding	transmembrane protein 59-like [Source:MGI Symbol;Acc:MGI:1915187]
Mgll	0.000382335	-0.890508	0.11	0.205	1	ENSMUSG00000033174.17	protein_coding	monoglyceride lipase [Source:MGI Symbol;Acc:MGI:1346042]
Npy	0.000383419	2.40105	0.033	0.006	1	ENSMUSG00000029819.6	protein_coding	neuropeptide Y [Source:MGI Symbol;Acc:MGI:97374]
Lmntd2	0.000383419	2.40105	0.033	0.006	1	ENSMUSG00000025500.12	protein_coding	lamin tail domain containing 2 [Source:MGI Symbol;Acc:MGI:1919250]
Epn3	0.000383419	2.40105	0.033	0.006	1	ENSMUSG00000010080.15	protein_coding	epsin 3 [Source:MGI Symbol;Acc:MGI:1919139]
Krt20	0.000383419	2.40105	0.033	0.006	1	ENSMUSG00000035775.2	protein_coding	keratin 20 [Source:MGI Symbol;Acc:MGI:1914059]
Serpina1a	0.000383419	2.40105	0.033	0.006	1	ENSMUSG00000066366.14	protein_coding	serine (or cysteine) peptidase inhibitor, clade A, member 1A [Source:MGI Symbol;Acc:MGI:891971]
Itgbl1	0.000383419	2.40105	0.033	0.006	1	ENSMUSG00000032925.16	protein_coding	integrin, beta-like 1 [Source:MGI Symbol;Acc:MGI:2443439]
Ssh3	0.000383419	2.40105	0.033	0.006	1	ENSMUSG00000034616.17	protein_coding	slingshot protein phosphatase 3 [Source:MGI Symbol;Acc:MGI:2683546]
Nexmif	0.000383419	2.40105	0.033	0.006	1	ENSMUSG00000046449.15	protein_coding	neurite extension and migration factor [Source:MGI Symbol;Acc:MGI:2148050]
Acot9	0.000383419	2.40105	0.033	0.006	1	ENSMUSG00000025287.15	protein_coding	acyl-CoA thioesterase 9 [Source:MGI Symbol;Acc:MGI:1928939]
Marf1	0.000386412	-0.721209	0.169	0.275	1	ENSMUSG00000060657.8	protein_coding	meiosis regulator and mRNA stability 1 [Source:MGI Symbol;Acc:MGI:2444505]
Deaf1	0.000387845	0.754023	0.29	0.195	1	ENSMUSG00000058886.9	protein_coding	DEAF1, transcription factor [Source:MGI Symbol;Acc:MGI:1858496]
Ttc30b	0.000395408	-1.85948	0.018	0.079	1	ENSMUSG00000075273.4	protein_coding	tetratricopeptide repeat domain 30B [Source:MGI Symbol;Acc:MGI:1919671]
Vil1	0.000397221	1.75719	0.055	0.016	1	ENSMUSG00000026175.12	protein_coding	villin 1 [Source:MGI Symbol;Acc:MGI:98930]
Nudt1	0.000399108	1.17223	0.11	0.05	1	ENSMUSG00000036639.12	protein_coding	nudix (nucleoside diphosphate linked moiety X)-type motif 1 [Source:MGI Symbol;Acc:MGI:109280]
Taz	0.000403487	-1.55831	0.029	0.096	1	ENSMUSG00000009995.17	protein_coding	tafazzin [Source:MGI Symbol;Acc:MGI:109626]
Eif4h	0.000406575	-0.411868	0.46	0.571	1	ENSMUSG00000040731.13	protein_coding	eukaryotic translation initiation factor 4H [Source:MGI Symbol;Acc:MGI:1341822]
Dmxl1	0.000420194	-0.811652	0.107	0.202	1	ENSMUSG00000037416.13	protein_coding	Dmx-like 1 [Source:MGI Symbol;Acc:MGI:2443926]
Msi1	0.000428543	-0.753327	0.129	0.229	1	ENSMUSG00000054256.11	protein_coding	musashi RNA-binding protein 1 [Source:MGI Symbol;Acc:MGI:107376]
Smpd2	0.000430658	0.939716	0.162	0.087	1	ENSMUSG00000019822.12	protein_coding	sphingomyelin phosphodiesterase 2, neutral [Source:MGI Symbol;Acc:MGI:1278330]
Atp6v1g1	0.000450047	1.22351	0.099	0.043	1	ENSMUSG00000039105.6	protein_coding	ATPase, H+ transporting, lysosomal V1 subunit G1 [Source:MGI Symbol;Acc:MGI:1913540]
St7	0.000450047	1.22351	0.099	0.043	1	ENSMUSG00000029534.17	protein_coding	suppression of tumorigenicity 7 [Source:MGI Symbol;Acc:MGI:1927450]
Sephs1	0.000453365	0.451307	0.426	0.31	1	ENSMUSG00000026662.13	protein_coding	selenophosphate synthetase 1 [Source:MGI Symbol;Acc:MGI:1923580]
Nrtn	0.000455257	1.36452	0.088	0.036	1	ENSMUSG00000039481.5	protein_coding	neurturin [Source:MGI Symbol;Acc:MGI:108417]
Dsp	0.000457895	0.936607	0.191	0.111	1	ENSMUSG00000054889.10	protein_coding	desmoplakin [Source:MGI Symbol;Acc:MGI:109611]
Klhdc4	0.000460153	1.38029	0.081	0.031	1	ENSMUSG00000040263.16	protein_coding	kelch domain containing 4 [Source:MGI Symbol;Acc:MGI:2384569]
2310061I04Rik	0.000460627	1.24904	0.096	0.041	1	ENSMUSG00000050705.15	protein_coding	RIKEN cDNA 2310061I04 gene [Source:MGI Symbol;Acc:MGI:1916912]
Fst	0.000462919	-0.432872	0.393	0.516	1	ENSMUSG00000021765.9	protein_coding	follistatin [Source:MGI Symbol;Acc:MGI:95586]
Pop1	0.000468238	1.34215	0.085	0.034	1	ENSMUSG00000022325.14	protein_coding	processing of precursor 1, ribonuclease P/MRP family, (S. cerevisiae) [Source:MGI Symbol;Acc:MGI:1914974]
Slc39a3	0.000468878	1.88647	0.048	0.013	1	ENSMUSG00000046822.14	protein_coding	solute carrier family 39 (zinc transporter), member 3 [Source:MGI Symbol;Acc:MGI:2147269]
Lima1	0.00047271	0.621012	0.331	0.229	1	ENSMUSG00000023022.14	protein_coding	LIM domain and actin binding 1 [Source:MGI Symbol;Acc:MGI:1920992]
Mreg	0.000475638	1.66408	0.059	0.019	1	ENSMUSG00000039395.8	protein_coding	melanoregulin [Source:MGI Symbol;Acc:MGI:2151839]
Slc25a29	0.000475638	1.66408	0.059	0.019	1	ENSMUSG00000021265.3	protein_coding	solute carrier family 25 (mitochondrial carrier, palmitoylcarnitine transporter), member 29 [Source:MGI Symbol;Acc:MGI:2444911]
B830017H08Rik	0.000475638	1.66408	0.059	0.019	1	ENSMUSG00000116652.2	protein_coding	RIKEN cDNA B830017H08 gene [Source:MGI Symbol;Acc:MGI:3045365]
Gcnt1	0.000475638	1.66408	0.059	0.019	1	ENSMUSG00000038843.18	protein_coding	glucosaminyl (N-acetyl) transferase 1, core 2 [Source:MGI Symbol;Acc:MGI:95676]
Laptm4a	0.000476715	-0.537553	0.305	0.416	1	ENSMUSG00000020585.4	protein_coding	lysosomal-associated protein transmembrane 4A [Source:MGI Symbol;Acc:MGI:108017]
Spon2	0.000478252	2.1946	0.04	0.009	1	ENSMUSG00000037379.7	protein_coding	spondin 2, extracellular matrix protein [Source:MGI Symbol;Acc:MGI:1923724]
Barx1	0.000478252	2.1946	0.04	0.009	1	ENSMUSG00000021381.4	protein_coding	BarH-like homeobox 1 [Source:MGI Symbol;Acc:MGI:103124]
Nek4	0.000478252	2.1946	0.04	0.009	1	ENSMUSG00000021918.10	protein_coding	NIMA (never in mitosis gene a)-related expressed kinase 4 [Source:MGI Symbol;Acc:MGI:1344404]
Ccdc116	0.000478252	2.1946	0.04	0.009	1	ENSMUSG00000022768.17	protein_coding	coiled-coil domain containing 116 [Source:MGI Symbol;Acc:MGI:1924122]
Psma3	0.000481707	0.367464	0.643	0.541	1	ENSMUSG00000060073.9	protein_coding	proteasome subunit alpha 3 [Source:MGI Symbol;Acc:MGI:104883]
Uty	0.000482058	-1.71839	0.022	0.084	1	ENSMUSG00000068457.14	protein_coding	ubiquitously transcribed tetratricopeptide repeat gene, Y chromosome [Source:MGI Symbol;Acc:MGI:894810]
Zeb2	0.000484784	-0.50743	0.32	0.434	1	ENSMUSG00000026872.18	protein_coding	zinc finger E-box binding homeobox 2 [Source:MGI Symbol;Acc:MGI:1344407]
Uck1	0.000485095	2.07912	0.04	0.009	1	ENSMUSG00000002550.16	protein_coding	uridine-cytidine kinase 1 [Source:MGI Symbol;Acc:MGI:98904]
Kcnn1	0.000485095	2.07912	0.04	0.009	1	ENSMUSG00000002908.17	protein_coding	potassium intermediate/small conductance calcium-activated channel, subfamily N, member 1 [Source:MGI Symbol;Acc:MGI:1933993]
Ces4a	0.000485095	2.07912	0.04	0.009	1	ENSMUSG00000060560.8	protein_coding	carboxylesterase 4A [Source:MGI Symbol;Acc:MGI:2384581]
Foxb1	0.000485095	2.07912	0.04	0.009	1	ENSMUSG00000059246.4	protein_coding	forkhead box B1 [Source:MGI Symbol;Acc:MGI:1927549]
Hoxc13	0.000485095	2.07912	0.04	0.009	1	ENSMUSG00000001655.6	protein_coding	homeobox C13 [Source:MGI Symbol;Acc:MGI:99560]
Ffar4	0.000485095	2.07912	0.04	0.009	1	ENSMUSG00000054200.7	protein_coding	free fatty acid receptor 4 [Source:MGI Symbol;Acc:MGI:2147577]
Olfr1284	0.000503481	2.51208	0.029	0.005	1	ENSMUSG00000108931.2	protein_coding	olfactory receptor 1284 [Source:MGI Symbol;Acc:MGI:3031118]
Rbbp8nl	0.000503481	2.51208	0.029	0.005	1	ENSMUSG00000038980.1	protein_coding	RBBP8 N-terminal like [Source:MGI Symbol;Acc:MGI:3606212]
Sgms2	0.000503481	2.51208	0.029	0.005	1	ENSMUSG00000050931.7	protein_coding	sphingomyelin synthase 2 [Source:MGI Symbol;Acc:MGI:1921692]
Pdzk1ip1	0.000503481	2.51208	0.029	0.005	1	ENSMUSG00000028716.15	protein_coding	PDZK1 interacting protein 1 [Source:MGI Symbol;Acc:MGI:1914432]
Cldn19	0.000503481	2.51208	0.029	0.005	1	ENSMUSG00000066058.11	protein_coding	claudin 19 [Source:MGI Symbol;Acc:MGI:3033992]
Pou3f1	0.000503481	2.51208	0.029	0.005	1	ENSMUSG00000090125.3	protein_coding	POU domain, class 3, transcription factor 1 [Source:MGI Symbol;Acc:MGI:101896]
Rph3a	0.000503481	2.51208	0.029	0.005	1	ENSMUSG00000029608.10	protein_coding	rabphilin 3A [Source:MGI Symbol;Acc:MGI:102788]
4930449I24Rik	0.000503481	2.51208	0.029	0.005	1	ENSMUSG00000079093.2	protein_coding	RIKEN cDNA 4930449I24 gene [Source:MGI Symbol;Acc:MGI:1914660]
Gapdh	0.000503481	2.51208	0.029	0.005	1	ENSMUSG00000057666.18	protein_coding	glyceraldehyde-3-phosphate dehydrogenase [Source:MGI Symbol;Acc:MGI:95640]
Zfp444	0.000503481	2.51208	0.029	0.005	1	ENSMUSG00000044876.15	protein_coding	zinc finger protein 444 [Source:MGI Symbol;Acc:MGI:1923365]
Gm50092	0.000503481	2.51208	0.029	0.005	1	ENSMUSG00000117477.1	protein_coding	predicted gene, 50092 [Source:MGI Symbol;Acc:MGI:6275428]
Art5	0.000503481	2.51208	0.029	0.005	1	ENSMUSG00000070424.12	protein_coding	ADP-ribosyltransferase 5 [Source:MGI Symbol;Acc:MGI:107948]
Tmem255b	0.000503481	2.51208	0.029	0.005	1	ENSMUSG00000038457.17	protein_coding	transmembrane protein 255B [Source:MGI Symbol;Acc:MGI:2685533]
Hapln4	0.000503481	2.51208	0.029	0.005	1	ENSMUSG00000007594.10	protein_coding	hyaluronan and proteoglycan link protein 4 [Source:MGI Symbol;Acc:MGI:2679531]
Mal2	0.000503481	2.51208	0.029	0.005	1	ENSMUSG00000024479.3	protein_coding	mal, T cell differentiation protein 2 [Source:MGI Symbol;Acc:MGI:2146021]
Cldn1	0.000503481	2.51208	0.029	0.005	1	ENSMUSG00000022512.3	protein_coding	claudin 1 [Source:MGI Symbol;Acc:MGI:1276109]
Ccdc78	0.000503481	2.51208	0.029	0.005	1	ENSMUSG00000071202.5	protein_coding	coiled-coil domain containing 78 [Source:MGI Symbol;Acc:MGI:2685784]
Lhfpl5	0.000503481	2.51208	0.029	0.005	1	ENSMUSG00000062252.9	protein_coding	lipoma HMGIC fusion partner-like 5 [Source:MGI Symbol;Acc:MGI:1915382]
Ltb	0.000503481	2.51208	0.029	0.005	1	ENSMUSG00000024399.5	protein_coding	lymphotoxin B [Source:MGI Symbol;Acc:MGI:104796]
Yju2	0.000503481	2.51208	0.029	0.005	1	ENSMUSG00000003208.9	protein_coding	YJU2 splicing factor [Source:MGI Symbol;Acc:MGI:1920136]
Fat4	0.000508528	0.557166	0.423	0.323	1	ENSMUSG00000046743.6	protein_coding	FAT atypical cadherin 4 [Source:MGI Symbol;Acc:MGI:3045256]
Dhx9	0.000514528	-0.310718	0.64	0.72	1	ENSMUSG00000042699.11	protein_coding	DEAH (Asp-Glu-Ala-His) box polypeptide 9 [Source:MGI Symbol;Acc:MGI:108177]
Sp140	0.000516228	0.673862	0.257	0.164	1	ENSMUSG00000070031.11	protein_coding	Sp140 nuclear body protein [Source:MGI Symbol;Acc:MGI:3702467]
Ncapg2	0.000521563	1.21662	0.11	0.051	1	ENSMUSG00000042029.7	protein_coding	non-SMC condensin II complex, subunit G2 [Source:MGI Symbol;Acc:MGI:1923294]
Itgav	0.000523984	-0.688874	0.158	0.261	1	ENSMUSG00000027087.11	protein_coding	integrin alpha V [Source:MGI Symbol;Acc:MGI:96608]
Kat5	0.000538316	1.02665	0.151	0.08	1	ENSMUSG00000024926.10	protein_coding	K(lysine) acetyltransferase 5 [Source:MGI Symbol;Acc:MGI:1932051]
Wwox	0.000543634	1.58608	0.062	0.021	1	ENSMUSG00000004637.15	protein_coding	WW domain-containing oxidoreductase [Source:MGI Symbol;Acc:MGI:1931237]
Ywhae	0.000553865	-0.188908	0.901	0.959	1	ENSMUSG00000020849.13	protein_coding	tyrosine 3-monooxygenase/tryptophan 5-monooxygenase activation protein, epsilon polypeptide [Source:MGI Symbol;Acc:MGI:894689]
Cmpk1	0.00056518	1.12642	0.11	0.051	1	ENSMUSG00000028719.8	protein_coding	cytidine monophosphate (UMP-CMP) kinase 1 [Source:MGI Symbol;Acc:MGI:1913838]
Kbtbd13	0.000591669	1.85673	0.051	0.015	1	ENSMUSG00000054978.3	protein_coding	kelch repeat and BTB (POZ) domain containing 13 [Source:MGI Symbol;Acc:MGI:1921742]
Hoxa13	0.000599539	1.51969	0.066	0.023	1	ENSMUSG00000038203.18	protein_coding	homeobox A13 [Source:MGI Symbol;Acc:MGI:96173]
Alg8	0.000599539	1.51969	0.066	0.023	1	ENSMUSG00000035704.17	protein_coding	asparagine-linked glycosylation 8 (alpha-1,3-glucosyltransferase) [Source:MGI Symbol;Acc:MGI:2141959]
Ifnz	0.000603107	1.76362	0.051	0.015	1	ENSMUSG00000096854.1	protein_coding	interferon zeta [Source:MGI Symbol;Acc:MGI:2448469]
Uncx	0.000603107	1.76362	0.051	0.015	1	ENSMUSG00000029546.12	protein_coding	UNC homeobox [Source:MGI Symbol;Acc:MGI:108013]
Tert	0.000603107	1.76362	0.051	0.015	1	ENSMUSG00000021611.9	protein_coding	telomerase reverse transcriptase [Source:MGI Symbol;Acc:MGI:1202709]
Tbx1	0.000603107	1.76362	0.051	0.015	1	ENSMUSG00000009097.10	protein_coding	T-box 1 [Source:MGI Symbol;Acc:MGI:98493]
Ube2s	0.000604086	0.418325	0.533	0.422	1	ENSMUSG00000060860.8	protein_coding	ubiquitin-conjugating enzyme E2S [Source:MGI Symbol;Acc:MGI:1925141]
Hist1h2bj	0.000607109	0.247161	0.923	0.863	1	.	.	.
Cox7a2l	0.000613855	-0.349903	0.463	0.58	1	ENSMUSG00000024248.14	protein_coding	cytochrome c oxidase subunit 7A2 like [Source:MGI Symbol;Acc:MGI:106015]
Ctrl	0.000620135	2.83401	0.026	0.003	1	ENSMUSG00000031896.7	protein_coding	chymotrypsin-like [Source:MGI Symbol;Acc:MGI:88558]
Ptdss1	0.000624095	0.684259	0.25	0.159	1	ENSMUSG00000021518.4	protein_coding	phosphatidylserine synthase 1 [Source:MGI Symbol;Acc:MGI:1276575]
Zfp385b	0.00062461	2.66408	0.026	0.003	1	ENSMUSG00000027016.17	protein_coding	zinc finger protein 385B [Source:MGI Symbol;Acc:MGI:2444734]
Lrrc69	0.00062461	2.66408	0.026	0.003	1	ENSMUSG00000023151.9	protein_coding	leucine rich repeat containing 69 [Source:MGI Symbol;Acc:MGI:1920564]
Gpr37	0.00062461	2.66408	0.026	0.003	1	ENSMUSG00000039904.9	protein_coding	G protein-coupled receptor 37 [Source:MGI Symbol;Acc:MGI:1313297]
Vmn2r56	0.00062461	2.66408	0.026	0.003	1	ENSMUSG00000090762.2	protein_coding	vomeronasal 2, receptor 56 [Source:MGI Symbol;Acc:MGI:3695438]
Slc17a6	0.00062461	2.66408	0.026	0.003	1	ENSMUSG00000030500.6	protein_coding	solute carrier family 17 (sodium-dependent inorganic phosphate cotransporter), member 6 [Source:MGI Symbol;Acc:MGI:2156052]
Scnn1b	0.00062461	2.66408	0.026	0.003	1	ENSMUSG00000030873.9	protein_coding	sodium channel, nonvoltage-gated 1 beta [Source:MGI Symbol;Acc:MGI:104696]
Zglp1	0.00062461	2.66408	0.026	0.003	1	ENSMUSG00000079681.3	protein_coding	zinc finger, GATA-like protein 1 [Source:MGI Symbol;Acc:MGI:3696042]
Kirrel3	0.00062461	2.66408	0.026	0.003	1	ENSMUSG00000032036.15	protein_coding	kirre like nephrin family adhesion molecule 3 [Source:MGI Symbol;Acc:MGI:1914953]
Taf7l2	0.00062461	2.66408	0.026	0.003	1	ENSMUSG00000074734.3	protein_coding	Taf7l2 [Source:MGI Symbol;Acc:MGI:6274337]
Pik3r6	0.00062461	2.66408	0.026	0.003	1	ENSMUSG00000046207.14	protein_coding	phosphoinositide-3-kinase regulatory subunit 5 [Source:MGI Symbol;Acc:MGI:2144613]
Trpc7	0.00062461	2.66408	0.026	0.003	1	ENSMUSG00000021541.14	protein_coding	transient receptor potential cation channel, subfamily C, member 7 [Source:MGI Symbol;Acc:MGI:1349470]
Itih3	0.00062461	2.66408	0.026	0.003	1	ENSMUSG00000006522.17	protein_coding	inter-alpha trypsin inhibitor, heavy chain 3 [Source:MGI Symbol;Acc:MGI:96620]
Cdh9	0.00062461	2.66408	0.026	0.003	1	ENSMUSG00000025370.7	protein_coding	cadherin 9 [Source:MGI Symbol;Acc:MGI:107433]
Slc22a22	0.00062461	2.66408	0.026	0.003	1	ENSMUSG00000022366.12	protein_coding	solute carrier family 22 (organic cation transporter), member 22 [Source:MGI Symbol;Acc:MGI:2446114]
C1qtnf1	0.000626193	1.53284	0.07	0.026	1	ENSMUSG00000017446.14	protein_coding	C1q and tumor necrosis factor related protein 1 [Source:MGI Symbol;Acc:MGI:1919254]
Pcdh10	0.000642899	1.46245	0.07	0.026	1	ENSMUSG00000049100.15	protein_coding	protocadherin 10 [Source:MGI Symbol;Acc:MGI:1338042]
Pcnx4	0.000642899	1.46245	0.07	0.026	1	ENSMUSG00000034501.7	protein_coding	pecanex homolog 4 [Source:MGI Symbol;Acc:MGI:1914958]
Scrt1	0.000642899	1.46245	0.07	0.026	1	ENSMUSG00000048385.9	protein_coding	scratch family zinc finger 1 [Source:MGI Symbol;Acc:MGI:2176606]
Cyb5r2	0.000644823	3.47144	0.018	0.001	1	ENSMUSG00000048065.8	protein_coding	cytochrome b5 reductase 2 [Source:MGI Symbol;Acc:MGI:2444415]
Tnp1	0.000646809	3.24904	0.018	0.001	1	ENSMUSG00000026182.6	protein_coding	transition protein 1 [Source:MGI Symbol;Acc:MGI:98784]
Glrp1	0.000646809	3.24904	0.018	0.001	1	ENSMUSG00000062310.7	protein_coding	glutamine repeat protein 1 [Source:MGI Symbol;Acc:MGI:108038]
Olfr1310	0.000646809	3.24904	0.018	0.001	1	ENSMUSG00000108827.3	protein_coding	olfactory receptor 1310 [Source:MGI Symbol;Acc:MGI:3031144]
Duox1	0.000646809	3.24904	0.018	0.001	1	ENSMUSG00000033268.8	protein_coding	dual oxidase 1 [Source:MGI Symbol;Acc:MGI:2139422]
Ankrd60	0.000646809	3.24904	0.018	0.001	1	ENSMUSG00000027517.14	protein_coding	ankyrin repeat domain 60 [Source:MGI Symbol;Acc:MGI:1917315]
Lurap1	0.000646809	3.24904	0.018	0.001	1	ENSMUSG00000028701.4	protein_coding	leucine rich adaptor protein 1 [Source:MGI Symbol;Acc:MGI:1915325]
Rnf207	0.000646809	3.24904	0.018	0.001	1	ENSMUSG00000058498.12	protein_coding	ring finger protein 207 [Source:MGI Symbol;Acc:MGI:2684989]
Oasl1	0.000646809	3.24904	0.018	0.001	1	ENSMUSG00000041827.15	protein_coding	2'-5' oligoadenylate synthetase-like 1 [Source:MGI Symbol;Acc:MGI:2180849]
Rybp	0.000646809	3.24904	0.018	0.001	1	ENSMUSG00000072872.3	protein_coding	RING1 and YY1 binding protein [Source:MGI Symbol;Acc:MGI:1929059]
C5ar1	0.000646809	3.24904	0.018	0.001	1	ENSMUSG00000049130.6	protein_coding	complement component 5a receptor 1 [Source:MGI Symbol;Acc:MGI:88232]
Tex101	0.000646809	3.24904	0.018	0.001	1	ENSMUSG00000062773.6	protein_coding	testis expressed gene 101 [Source:MGI Symbol;Acc:MGI:1930791]
Lim2	0.000646809	3.24904	0.018	0.001	1	ENSMUSG00000118560.1	protein_coding	lens intrinsic membrane protein 2 [Source:MGI Symbol;Acc:MGI:104698]
Agbl1	0.000646809	3.24904	0.018	0.001	1	ENSMUSG00000025754.11	protein_coding	ATP/GTP binding protein-like 1 [Source:MGI Symbol;Acc:MGI:3646469]
Olfr578	0.000646809	3.24904	0.018	0.001	1	ENSMUSG00000045792.2	protein_coding	olfactory receptor 578 [Source:MGI Symbol;Acc:MGI:3030412]
Olfr690	0.000646809	3.24904	0.018	0.001	1	ENSMUSG00000050266.6	protein_coding	olfactory receptor 690 [Source:MGI Symbol;Acc:MGI:3030524]
Dpep3	0.000646809	3.24904	0.018	0.001	1	ENSMUSG00000031898.9	protein_coding	dipeptidase 3 [Source:MGI Symbol;Acc:MGI:1919104]
Pkd1l2	0.000646809	3.24904	0.018	0.001	1	ENSMUSG00000034416.18	protein_coding	polycystic kidney disease 1 like 2 [Source:MGI Symbol;Acc:MGI:2664668]
Mmp12	0.000646809	3.24904	0.018	0.001	1	ENSMUSG00000049723.14	protein_coding	matrix metallopeptidase 12 [Source:MGI Symbol;Acc:MGI:97005]
Olfr853	0.000646809	3.24904	0.018	0.001	1	ENSMUSG00000051160.4	protein_coding	olfactory receptor 853 [Source:MGI Symbol;Acc:MGI:3030687]
Avpr1a	0.000646809	3.24904	0.018	0.001	1	ENSMUSG00000020123.6	protein_coding	arginine vasopressin receptor 1A [Source:MGI Symbol;Acc:MGI:1859216]
Gdf9	0.000646809	3.24904	0.018	0.001	1	ENSMUSG00000018238.6	protein_coding	growth differentiation factor 9 [Source:MGI Symbol;Acc:MGI:95692]
Olfr1	0.000646809	3.24904	0.018	0.001	1	ENSMUSG00000069823.11	protein_coding	olfactory receptor 1 [Source:MGI Symbol;Acc:MGI:102698]
Sectm1a	0.000646809	3.24904	0.018	0.001	1	ENSMUSG00000025165.12	protein_coding	secreted and transmembrane 1A [Source:MGI Symbol;Acc:MGI:2384805]
Asb14	0.000646809	3.24904	0.018	0.001	1	ENSMUSG00000021898.16	protein_coding	ankyrin repeat and SOCS box-containing 14 [Source:MGI Symbol;Acc:MGI:2655107]
Nkx2-6	0.000646809	3.24904	0.018	0.001	1	ENSMUSG00000044186.10	protein_coding	NK2 homeobox 6 [Source:MGI Symbol;Acc:MGI:97351]
Baalc	0.000646809	3.24904	0.018	0.001	1	ENSMUSG00000022296.9	protein_coding	brain and acute leukemia, cytoplasmic [Source:MGI Symbol;Acc:MGI:1928704]
Fam83a	0.000646809	3.24904	0.018	0.001	1	ENSMUSG00000051225.9	protein_coding	family with sequence similarity 83, member A [Source:MGI Symbol;Acc:MGI:2447773]
Apol7a	0.000646809	3.24904	0.018	0.001	1	ENSMUSG00000010601.14	protein_coding	apolipoprotein L 7a [Source:MGI Symbol;Acc:MGI:1923011]
Krtap15	0.000646809	3.24904	0.018	0.001	1	ENSMUSG00000022931.7	protein_coding	keratin associated protein 15 [Source:MGI Symbol;Acc:MGI:1347350]
B3galt4	0.000646809	3.24904	0.018	0.001	1	ENSMUSG00000067370.4	protein_coding	UDP-Gal:betaGlcNAc beta 1,3-galactosyltransferase, polypeptide 4 [Source:MGI Symbol;Acc:MGI:1859517]
Trem3	0.000646809	3.24904	0.018	0.001	1	ENSMUSG00000041754.5	protein_coding	triggering receptor expressed on myeloid cells 3 [Source:MGI Symbol;Acc:MGI:1930003]
Dgkk	0.000646809	3.24904	0.018	0.001	1	ENSMUSG00000062393.13	protein_coding	diacylglycerol kinase kappa [Source:MGI Symbol;Acc:MGI:3580254]
Rhox4c	0.000646809	3.24904	0.018	0.001	1	ENSMUSG00000079635.2	protein_coding	reproductive homeobox 4C [Source:MGI Symbol;Acc:MGI:3613386]
Gm18336	0.000646809	3.24904	0.018	0.001	1	ENSMUSG00000096966.2	protein_coding	predicted gene, 18336 [Source:MGI Symbol;Acc:MGI:5010521]
Zfp92	0.000646809	3.24904	0.018	0.001	1	ENSMUSG00000031374.13	protein_coding	zinc finger protein 92 [Source:MGI Symbol;Acc:MGI:108094]
Fam47c	0.000646809	3.24904	0.018	0.001	1	ENSMUSG00000078315.5	protein_coding	family with sequence similarity 47, member C [Source:MGI Symbol;Acc:MGI:1918114]
Man1a2	0.000647298	-0.784677	0.132	0.227	1	ENSMUSG00000008763.16	protein_coding	mannosidase, alpha, class 1A, member 2 [Source:MGI Symbol;Acc:MGI:104676]
Fam98b	0.000651089	0.398491	0.562	0.461	1	ENSMUSG00000027349.5	protein_coding	family with sequence similarity 98, member B [Source:MGI Symbol;Acc:MGI:1915465]
Rnpep	0.000653948	0.946481	0.154	0.084	1	ENSMUSG00000041926.15	protein_coding	arginyl aminopeptidase (aminopeptidase B) [Source:MGI Symbol;Acc:MGI:2384902]
Scpep1	0.000667393	-1.18678	0.044	0.115	1	ENSMUSG00000000278.10	protein_coding	serine carboxypeptidase 1 [Source:MGI Symbol;Acc:MGI:1921867]
Hist2h2bb	0.000672271	-0.200006	0.923	0.957	1	.	.	.
Ap4b1	0.000682763	1.39106	0.081	0.032	1	ENSMUSG00000032952.11	protein_coding	adaptor-related protein complex AP-4, beta 1 [Source:MGI Symbol;Acc:MGI:1337130]
Npas3	0.000682819	1.35374	0.085	0.035	1	ENSMUSG00000021010.9	protein_coding	neuronal PAS domain protein 3 [Source:MGI Symbol;Acc:MGI:1351610]
Cthrc1	0.000689611	0.914059	0.154	0.084	1	ENSMUSG00000054196.7	protein_coding	collagen triple helix repeat containing 1 [Source:MGI Symbol;Acc:MGI:1915838]
Adra1d	0.000692877	2.012	0.044	0.012	1	ENSMUSG00000027335.9	protein_coding	adrenergic receptor, alpha 1d [Source:MGI Symbol;Acc:MGI:106673]
2310039H08Rik	0.000693974	1.36863	0.077	0.03	1	ENSMUSG00000062619.6	protein_coding	RIKEN cDNA 2310039H08 gene [Source:MGI Symbol;Acc:MGI:1914351]
Iqcf3	0.000697952	3.07912	0.022	0.002	1	.	.	.
Elovl4	0.000698144	1.26354	0.088	0.037	1	ENSMUSG00000032262.13	protein_coding	elongation of very long chain fatty acids (FEN1/Elo2, SUR4/Elo3, yeast)-like 4 [Source:MGI Symbol;Acc:MGI:1933331]
Tnfsf18	0.000701668	2.88647	0.022	0.002	1	ENSMUSG00000066755.2	protein_coding	tumor necrosis factor (ligand) superfamily, member 18 [Source:MGI Symbol;Acc:MGI:2673064]
2025-03-01	0.000701668	2.88647	0.022	0.002	1	.	.	.
Lcn10	0.000701668	2.88647	0.022	0.002	1	ENSMUSG00000047356.2	protein_coding	lipocalin 10 [Source:MGI Symbol;Acc:MGI:1925000]
Cst12	0.000701668	2.88647	0.022	0.002	1	ENSMUSG00000027443.10	protein_coding	cystatin 12 [Source:MGI Symbol;Acc:MGI:1916612]
Cstdc2	0.000701668	2.88647	0.022	0.002	1	ENSMUSG00000027446.2	protein_coding	cystatin domain containing 2 [Source:MGI Symbol;Acc:MGI:1924955]
Acss2	0.000701668	2.88647	0.022	0.002	1	ENSMUSG00000027605.18	protein_coding	acyl-CoA synthetase short-chain family member 2 [Source:MGI Symbol;Acc:MGI:1890410]
Pramef25	0.000701668	2.88647	0.022	0.002	1	ENSMUSG00000078511.3	protein_coding	PRAME family member 25 [Source:MGI Symbol;Acc:MGI:3649968]
Bst1	0.000701668	2.88647	0.022	0.002	1	ENSMUSG00000029082.17	protein_coding	bone marrow stromal cell antigen 1 [Source:MGI Symbol;Acc:MGI:105370]
Gm10401	0.000701668	2.88647	0.022	0.002	1	ENSMUSG00000072693.2	protein_coding	predicted gene 10401 [Source:MGI Symbol;Acc:MGI:3704254]
Slc6a12	0.000701668	2.88647	0.022	0.002	1	ENSMUSG00000030109.15	protein_coding	solute carrier family 6 (neurotransmitter transporter, betaine/GABA), member 12 [Source:MGI Symbol;Acc:MGI:95628]
Nlrp12	0.000701668	2.88647	0.022	0.002	1	ENSMUSG00000078817.4	protein_coding	NLR family, pyrin domain containing 12 [Source:MGI Symbol;Acc:MGI:2676630]
Slc5a2	0.000701668	2.88647	0.022	0.002	1	ENSMUSG00000030781.13	protein_coding	solute carrier family 5 (sodium/glucose cotransporter), member 2 [Source:MGI Symbol;Acc:MGI:2181411]
Olfr374	0.000701668	2.88647	0.022	0.002	1	ENSMUSG00000046881.7	protein_coding	olfactory receptor 374 [Source:MGI Symbol;Acc:MGI:3030208]
Gm10282	0.000701668	2.88647	0.022	0.002	1	ENSMUSG00000070713.5	protein_coding	predicted pseudogene 10282 [Source:MGI Symbol;Acc:MGI:3704312]
Cypt4	0.000701668	2.88647	0.022	0.002	1	ENSMUSG00000047995.7	protein_coding	cysteine-rich perinuclear theca 4 [Source:MGI Symbol;Acc:MGI:1916573]
Gcnt3	0.000701668	2.88647	0.022	0.002	1	ENSMUSG00000032226.5	protein_coding	glucosaminyl (N-acetyl) transferase 3, mucin type [Source:MGI Symbol;Acc:MGI:1919327]
Phyhipl	0.000701668	2.88647	0.022	0.002	1	ENSMUSG00000037747.9	protein_coding	phytanoyl-CoA hydroxylase interacting protein-like [Source:MGI Symbol;Acc:MGI:1918161]
Olfr222	0.000701668	2.88647	0.022	0.002	1	ENSMUSG00000059610.5	protein_coding	olfactory receptor 222 [Source:MGI Symbol;Acc:MGI:3030056]
Trim9	0.000701668	2.88647	0.022	0.002	1	ENSMUSG00000021071.17	protein_coding	tripartite motif-containing 9 [Source:MGI Symbol;Acc:MGI:2137354]
Plekhd1	0.000701668	2.88647	0.022	0.002	1	ENSMUSG00000066438.6	protein_coding	pleckstrin homology domain containing, family D (with coiled-coil domains) member 1 [Source:MGI Symbol;Acc:MGI:3036228]
Heatr4	0.000701668	2.88647	0.022	0.002	1	ENSMUSG00000090843.2	protein_coding	HEAT repeat containing 4 [Source:MGI Symbol;Acc:MGI:4937307]
Catsperb	0.000701668	2.88647	0.022	0.002	1	ENSMUSG00000047014.7	protein_coding	cation channel sperm associated auxiliary subunit beta [Source:MGI Symbol;Acc:MGI:2443988]
Susd3	0.000701668	2.88647	0.022	0.002	1	ENSMUSG00000021384.14	protein_coding	sushi domain containing 3 [Source:MGI Symbol;Acc:MGI:1913579]
Slc35f4	0.000701668	2.88647	0.022	0.002	1	ENSMUSG00000021852.14	protein_coding	solute carrier family 35, member F4 [Source:MGI Symbol;Acc:MGI:1922538]
Ang	0.000701668	2.88647	0.022	0.002	1	ENSMUSG00000072115.11	protein_coding	angiogenin, ribonuclease, RNase A family, 5 [Source:MGI Symbol;Acc:MGI:88022]
Dct	0.000701668	2.88647	0.022	0.002	1	ENSMUSG00000022129.4	protein_coding	dopachrome tautomerase [Source:MGI Symbol;Acc:MGI:102563]
Olfr285	0.000701668	2.88647	0.022	0.002	1	ENSMUSG00000062037.3	protein_coding	olfactory receptor 285 [Source:MGI Symbol;Acc:MGI:3030119]
Gm5767	0.000701668	2.88647	0.022	0.002	1	ENSMUSG00000107252.1	protein_coding	predicted gene 5767 [Source:MGI Symbol;Acc:MGI:3643507]
Runx1	0.000701668	2.88647	0.022	0.002	1	ENSMUSG00000022952.17	protein_coding	runt related transcription factor 1 [Source:MGI Symbol;Acc:MGI:99852]
Vmn1r231	0.000701668	2.88647	0.022	0.002	1	ENSMUSG00000050933.4	protein_coding	vomeronasal 1 receptor 231 [Source:MGI Symbol;Acc:MGI:2159628]
Gdpd2	0.000701668	2.88647	0.022	0.002	1	ENSMUSG00000019359.14	protein_coding	glycerophosphodiester phosphodiesterase domain containing 2 [Source:MGI Symbol;Acc:MGI:1918834]
8030474K03Rik	0.000701668	2.88647	0.022	0.002	1	ENSMUSG00000046774.17	protein_coding	RIKEN cDNA 8030474K03 gene [Source:MGI Symbol;Acc:MGI:2685988]
Bmp2	0.00070413	1.90509	0.044	0.012	1	ENSMUSG00000027358.6	protein_coding	bone morphogenetic protein 2 [Source:MGI Symbol;Acc:MGI:88177]
Abhd16b	0.00070413	1.90509	0.044	0.012	1	ENSMUSG00000055882.8	protein_coding	abhydrolase domain containing 16B [Source:MGI Symbol;Acc:MGI:3607711]
Mgam	0.00070413	1.90509	0.044	0.012	1	ENSMUSG00000068587.10	protein_coding	maltase-glucoamylase [Source:MGI Symbol;Acc:MGI:1203495]
Gpr62	0.00070413	1.90509	0.044	0.012	1	ENSMUSG00000091735.2	protein_coding	G protein-coupled receptor 62 [Source:MGI Symbol;Acc:MGI:3525078]
Wnt9b	0.00070413	1.90509	0.044	0.012	1	ENSMUSG00000018486.2	protein_coding	wingless-type MMTV integration site family, member 9B [Source:MGI Symbol;Acc:MGI:1197020]
Foxd1	0.00070413	1.90509	0.044	0.012	1	ENSMUSG00000078302.5	protein_coding	forkhead box D1 [Source:MGI Symbol;Acc:MGI:1347463]
Siglec15	0.00070413	1.90509	0.044	0.012	1	ENSMUSG00000091055.2	protein_coding	sialic acid binding Ig-like lectin 15 [Source:MGI Symbol;Acc:MGI:3646642]
Cftr	0.000705477	2.12351	0.037	0.008	1	ENSMUSG00000041301.15	protein_coding	cystic fibrosis transmembrane conductance regulator [Source:MGI Symbol;Acc:MGI:88388]
Tm4sf5	0.000705477	2.12351	0.037	0.008	1	ENSMUSG00000018919.10	protein_coding	transmembrane 4 superfamily member 5 [Source:MGI Symbol;Acc:MGI:1922854]
Cdc42bpg	0.000705477	2.12351	0.037	0.008	1	ENSMUSG00000024769.7	protein_coding	CDC42 binding protein kinase gamma (DMPK-like) [Source:MGI Symbol;Acc:MGI:2652845]
Naif1	0.000709809	1.75154	0.055	0.017	1	ENSMUSG00000039164.2	protein_coding	nuclear apoptosis inducing factor 1 [Source:MGI Symbol;Acc:MGI:1918504]
Uqcrc2	0.000711517	-0.347601	0.368	0.498	1	ENSMUSG00000030884.12	protein_coding	ubiquinol cytochrome c reductase core protein 2 [Source:MGI Symbol;Acc:MGI:1914253]
Ptprcap	0.000718618	1.95359	0.037	0.008	1	ENSMUSG00000045826.9	protein_coding	protein tyrosine phosphatase, receptor type, C polypeptide-associated protein [Source:MGI Symbol;Acc:MGI:97811]
Cct7	0.000721191	-0.687594	0.169	0.269	1	ENSMUSG00000030007.8	protein_coding	chaperonin containing Tcp1, subunit 7 (eta) [Source:MGI Symbol;Acc:MGI:107184]
Ntrk1	0.000724669	1.66408	0.055	0.017	1	ENSMUSG00000028072.6	protein_coding	neurotrophic tyrosine kinase, receptor, type 1 [Source:MGI Symbol;Acc:MGI:97383]
Grin2d	0.000724669	1.66408	0.055	0.017	1	ENSMUSG00000002771.12	protein_coding	glutamate receptor, ionotropic, NMDA2D (epsilon 4) [Source:MGI Symbol;Acc:MGI:95823]
Gipc3	0.000724669	1.66408	0.055	0.017	1	ENSMUSG00000034872.6	protein_coding	GIPC PDZ domain containing family, member 3 [Source:MGI Symbol;Acc:MGI:2387006]
Insm2	0.000724669	1.66408	0.055	0.017	1	ENSMUSG00000045440.4	protein_coding	insulinoma-associated 2 [Source:MGI Symbol;Acc:MGI:1930787]
Diaph3	0.000724669	1.66408	0.055	0.017	1	ENSMUSG00000022021.14	protein_coding	diaphanous related formin 3 [Source:MGI Symbol;Acc:MGI:1927222]
Ankrd33b	0.000724669	1.66408	0.055	0.017	1	ENSMUSG00000022237.17	protein_coding	ankyrin repeat domain 33B [Source:MGI Symbol;Acc:MGI:1917904]
Dennd5b	0.000726483	1.09377	0.114	0.055	1	ENSMUSG00000030313.15	protein_coding	DENN/MADD domain containing 5B [Source:MGI Symbol;Acc:MGI:2444273]
H1fx	0.000727248	-0.342124	0.522	0.632	1	.	.	.
Pcbp4	0.000748932	-0.435454	0.353	0.464	1	ENSMUSG00000023495.13	protein_coding	poly(rC) binding protein 4 [Source:MGI Symbol;Acc:MGI:1890471]
Atp6v0e	0.000756693	0.702049	0.261	0.171	1	ENSMUSG00000015575.15	protein_coding	ATPase, H+ transporting, lysosomal V0 subunit E [Source:MGI Symbol;Acc:MGI:1328318]
Col9a1	0.000767606	-1.3246	0.055	0.128	1	ENSMUSG00000026147.16	protein_coding	collagen, type IX, alpha 1 [Source:MGI Symbol;Acc:MGI:88465]
Sncg	0.000773248	-1.14327	0.059	0.133	1	ENSMUSG00000023064.4	protein_coding	synuclein, gamma [Source:MGI Symbol;Acc:MGI:1298397]
Mturn	0.000803008	1.06369	0.11	0.052	1	ENSMUSG00000038065.13	protein_coding	maturin, neural progenitor differentiation regulator homolog (Xenopus) [Source:MGI Symbol;Acc:MGI:1915485]
Mki67	0.000803014	0.301112	0.82	0.734	1	ENSMUSG00000031004.8	protein_coding	antigen identified by monoclonal antibody Ki 67 [Source:MGI Symbol;Acc:MGI:106035]
Lgals3bp	0.000810194	1.66408	0.059	0.02	1	ENSMUSG00000033880.11	protein_coding	lectin, galactoside-binding, soluble, 3 binding protein [Source:MGI Symbol;Acc:MGI:99554]
Lrrc10b	0.000810194	1.66408	0.059	0.02	1	ENSMUSG00000090291.3	protein_coding	leucine rich repeat containing 10B [Source:MGI Symbol;Acc:MGI:2685551]
Hoxd8	0.000827527	-0.746203	0.125	0.218	1	ENSMUSG00000027102.4	protein_coding	homeobox D8 [Source:MGI Symbol;Acc:MGI:96209]
Lrrk1	0.000828386	1.58162	0.059	0.02	1	ENSMUSG00000015133.17	protein_coding	leucine-rich repeat kinase 1 [Source:MGI Symbol;Acc:MGI:2142227]
Apoa1	0.000830414	0.795326	0.162	0.089	1	ENSMUSG00000032083.8	protein_coding	apolipoprotein A-I [Source:MGI Symbol;Acc:MGI:88049]
Dek	0.000839164	-0.235309	0.794	0.848	1	ENSMUSG00000021377.15	protein_coding	DEK oncogene (DNA binding) [Source:MGI Symbol;Acc:MGI:1926209]
Glo1	0.000857037	0.825362	0.18	0.104	1	ENSMUSG00000024026.13	protein_coding	glyoxalase 1 [Source:MGI Symbol;Acc:MGI:95742]
Aplp2	0.000864206	-0.378762	0.434	0.546	1	ENSMUSG00000031996.17	protein_coding	amyloid beta (A4) precursor-like protein 2 [Source:MGI Symbol;Acc:MGI:88047]
Wfdc2	0.000869844	1.66408	0.062	0.022	1	ENSMUSG00000017723.11	protein_coding	WAP four-disulfide core domain 2 [Source:MGI Symbol;Acc:MGI:1914951]
Gpi1	0.000871624	-0.351516	0.522	0.615	1	ENSMUSG00000036427.5	protein_coding	glucose-6-phosphate isomerase 1 [Source:MGI Symbol;Acc:MGI:95797]
Clk2	0.000876971	-0.774492	0.136	0.229	1	ENSMUSG00000068917.12	protein_coding	CDC-like kinase 2 [Source:MGI Symbol;Acc:MGI:1098669]
Ing5	0.000882545	0.894694	0.154	0.085	1	ENSMUSG00000026283.13	protein_coding	inhibitor of growth family, member 5 [Source:MGI Symbol;Acc:MGI:1922816]
Arv1	0.000890685	1.59008	0.062	0.022	1	ENSMUSG00000031982.5	protein_coding	ARV1 homolog, fatty acid homeostasis modulator [Source:MGI Symbol;Acc:MGI:1916115]
Csf2ra	0.000890685	1.59008	0.062	0.022	1	ENSMUSG00000059326.7	protein_coding	colony stimulating factor 2 receptor, alpha, low-affinity (granulocyte-macrophage) [Source:MGI Symbol;Acc:MGI:1339754]
Clic1	0.000893078	-0.570624	0.243	0.348	1	ENSMUSG00000007041.9	protein_coding	chloride intracellular channel 1 [Source:MGI Symbol;Acc:MGI:2148924]
N4bp1	0.000896634	-1.1311	0.059	0.132	1	ENSMUSG00000031652.11	protein_coding	NEDD4 binding protein 1 [Source:MGI Symbol;Acc:MGI:2136825]
Gadd45a	0.00090152	0.946481	0.151	0.082	1	ENSMUSG00000036390.8	protein_coding	growth arrest and DNA-damage-inducible 45 alpha [Source:MGI Symbol;Acc:MGI:107799]
Srp14	0.000904332	-0.342345	0.331	0.458	1	ENSMUSG00000009549.14	protein_coding	signal recognition particle 14 [Source:MGI Symbol;Acc:MGI:107169]
Alas2	0.000908857	1.59369	0.062	0.022	1	ENSMUSG00000025270.13	protein_coding	aminolevulinic acid synthase 2, erythroid [Source:MGI Symbol;Acc:MGI:87990]
Cck	0.00091198	1.51208	0.062	0.022	1	ENSMUSG00000032532.7	protein_coding	cholecystokinin [Source:MGI Symbol;Acc:MGI:88297]
Pgm5	0.000914582	-0.45999	0.342	0.45	1	ENSMUSG00000041731.13	protein_coding	phosphoglucomutase 5 [Source:MGI Symbol;Acc:MGI:1925668]
Fndc10	0.000915612	1.771	0.048	0.014	1	ENSMUSG00000074738.2	protein_coding	fibronectin type III domain containing 10 [Source:MGI Symbol;Acc:MGI:2444790]
Strip2	0.000915612	1.771	0.048	0.014	1	ENSMUSG00000039629.14	protein_coding	striatin interacting protein 2 [Source:MGI Symbol;Acc:MGI:2444363]
Fcor	0.000915612	1.771	0.048	0.014	1	ENSMUSG00000089665.2	protein_coding	Foxo1 corepressor [Source:MGI Symbol;Acc:MGI:1915484]
Comp	0.000915612	1.771	0.048	0.014	1	ENSMUSG00000031849.9	protein_coding	cartilage oligomeric matrix protein [Source:MGI Symbol;Acc:MGI:88469]
Pdp2	0.000915612	1.771	0.048	0.014	1	ENSMUSG00000048371.8	protein_coding	pyruvate dehyrogenase phosphatase catalytic subunit 2 [Source:MGI Symbol;Acc:MGI:1918878]
Ahsg	0.000915612	1.771	0.048	0.014	1	ENSMUSG00000022868.6	protein_coding	alpha-2-HS-glycoprotein [Source:MGI Symbol;Acc:MGI:107189]
Lca5l	0.000915612	1.771	0.048	0.014	1	ENSMUSG00000045275.16	protein_coding	Leber congenital amaurosis 5-like [Source:MGI Symbol;Acc:MGI:3041157]
A930017K11Rik	0.000915612	1.771	0.048	0.014	1	ENSMUSG00000025727.8	protein_coding	RIKEN cDNA A930017K11 gene [Source:MGI Symbol;Acc:MGI:2442713]
Zfp106	0.000915736	-0.5494	0.195	0.3	1	ENSMUSG00000027288.16	protein_coding	zinc finger protein 106 [Source:MGI Symbol;Acc:MGI:1270153]
Leng1	0.000915867	0.966644	0.132	0.068	1	ENSMUSG00000078813.3	protein_coding	leukocyte receptor cluster (LRC) member 1 [Source:MGI Symbol;Acc:MGI:1917007]
Nxn	0.000919447	0.844653	0.176	0.102	1	ENSMUSG00000020844.6	protein_coding	nucleoredoxin [Source:MGI Symbol;Acc:MGI:109331]
Zfand5	0.000949247	-0.430155	0.32	0.432	1	ENSMUSG00000024750.11	protein_coding	zinc finger, AN1-type domain 5 [Source:MGI Symbol;Acc:MGI:1278334]
Trmt44	0.000954715	1.24904	0.092	0.041	1	ENSMUSG00000029097.11	protein_coding	tRNA methyltransferase 44 [Source:MGI Symbol;Acc:MGI:1926140]
Chrm2	0.000957539	-0.55362	0.224	0.331	1	ENSMUSG00000045613.9	protein_coding	cholinergic receptor, muscarinic 2, cardiac [Source:MGI Symbol;Acc:MGI:88397]
Gna13	0.000962866	-0.606008	0.176	0.277	1	ENSMUSG00000020611.14	protein_coding	guanine nucleotide binding protein, alpha 13 [Source:MGI Symbol;Acc:MGI:95768]
Hist1h3b	0.000970284	-0.13927	0.974	0.988	1	.	.	.
Skida1	0.000974311	-0.93177	0.074	0.152	1	ENSMUSG00000054074.9	protein_coding	SKI/DACH domain containing 1 [Source:MGI Symbol;Acc:MGI:1919918]
Hist1h2ag	0.000976305	0.476711	0.438	0.333	1	.	.	.
Dcaf17	0.000987591	1.1946	0.092	0.041	1	ENSMUSG00000041966.18	protein_coding	DDB1 and CUL4 associated factor 17 [Source:MGI Symbol;Acc:MGI:1923013]
Pard3	0.000990907	-0.687904	0.129	0.222	1	ENSMUSG00000025812.18	protein_coding	par-3 family cell polarity regulator [Source:MGI Symbol;Acc:MGI:2135608]
2025-09-11	0.000998739	0.256122	0.761	0.672	1	.	.	.
Slc30a1	0.00101304	1.12351	0.11	0.053	1	ENSMUSG00000037434.7	protein_coding	solute carrier family 30 (zinc transporter), member 1 [Source:MGI Symbol;Acc:MGI:1345281]
D2hgdh	0.00101472	2.17865	0.033	0.007	1	ENSMUSG00000073609.9	protein_coding	D-2-hydroxyglutarate dehydrogenase [Source:MGI Symbol;Acc:MGI:2138209]
Fgg	0.00101472	2.17865	0.033	0.007	1	ENSMUSG00000033860.13	protein_coding	fibrinogen gamma chain [Source:MGI Symbol;Acc:MGI:95526]
Gm26657	0.00101472	2.17865	0.033	0.007	1	ENSMUSG00000096930.1	protein_coding	predicted gene, 26657 [Source:MGI Symbol;Acc:MGI:5477151]
Oxct2a	0.00101472	2.17865	0.033	0.007	1	ENSMUSG00000076436.1	protein_coding	3-oxoacid CoA transferase 2A [Source:MGI Symbol;Acc:MGI:1891061]
Fbxo41	0.00101472	2.17865	0.033	0.007	1	ENSMUSG00000047013.15	protein_coding	F-box protein 41 [Source:MGI Symbol;Acc:MGI:1261912]
Hrh1	0.00101472	2.17865	0.033	0.007	1	ENSMUSG00000053004.9	protein_coding	histamine receptor H1 [Source:MGI Symbol;Acc:MGI:107619]
Nkpd1	0.00101472	2.17865	0.033	0.007	1	ENSMUSG00000060621.6	protein_coding	NTPase, KAP family P-loop domain containing 1 [Source:MGI Symbol;Acc:MGI:1916797]
Pgr	0.00101472	2.17865	0.033	0.007	1	ENSMUSG00000031870.16	protein_coding	progesterone receptor [Source:MGI Symbol;Acc:MGI:97567]
S1pr5	0.00101472	2.17865	0.033	0.007	1	ENSMUSG00000045087.8	protein_coding	sphingosine-1-phosphate receptor 5 [Source:MGI Symbol;Acc:MGI:2150641]
Otx1	0.00101472	2.17865	0.033	0.007	1	ENSMUSG00000005917.15	protein_coding	orthodenticle homeobox 1 [Source:MGI Symbol;Acc:MGI:97450]
Lyrm7	0.00101472	2.17865	0.033	0.007	1	ENSMUSG00000020268.14	protein_coding	LYR motif containing 7 [Source:MGI Symbol;Acc:MGI:1922780]
Cisd3	0.00101472	2.17865	0.033	0.007	1	ENSMUSG00000078695.8	protein_coding	CDGSH iron sulfur domain 3 [Source:MGI Symbol;Acc:MGI:101788]
Krt12	0.00101472	2.17865	0.033	0.007	1	ENSMUSG00000020912.4	protein_coding	keratin 12 [Source:MGI Symbol;Acc:MGI:96687]
2510009E07Rik	0.00101472	2.17865	0.033	0.007	1	ENSMUSG00000043391.10	protein_coding	RIKEN cDNA 2510009E07 gene [Source:MGI Symbol;Acc:MGI:1919440]
Cyp4f39	0.00101472	2.17865	0.033	0.007	1	ENSMUSG00000061126.5	protein_coding	cytochrome P450, family 4, subfamily f, polypeptide 39 [Source:MGI Symbol;Acc:MGI:2445210]
AU022751	0.00101472	2.17865	0.033	0.007	1	ENSMUSG00000073294.4	protein_coding	expressed sequence AU022751 [Source:MGI Symbol;Acc:MGI:2147968]
Nlgn3	0.00101472	2.17865	0.033	0.007	1	ENSMUSG00000031302.16	protein_coding	neuroligin 3 [Source:MGI Symbol;Acc:MGI:2444609]
Rab23	0.00101641	-0.93999	0.088	0.169	1	ENSMUSG00000004768.14	protein_coding	RAB23, member RAS oncogene family [Source:MGI Symbol;Acc:MGI:99833]
Jph4	0.00101903	1.40105	0.07	0.027	1	ENSMUSG00000022208.12	protein_coding	junctophilin 4 [Source:MGI Symbol;Acc:MGI:2443113]
Sccpdh	0.00102276	0.861118	0.165	0.094	1	ENSMUSG00000038936.13	protein_coding	saccharopine dehydrogenase (putative) [Source:MGI Symbol;Acc:MGI:1924486]
Cryzl1	0.001027	0.673126	0.265	0.176	1	ENSMUSG00000058240.14	protein_coding	crystallin, zeta (quinone reductase)-like 1 [Source:MGI Symbol;Acc:MGI:1913859]
Cacng7	0.00103649	0.483143	0.393	0.29	1	ENSMUSG00000069806.5	protein_coding	calcium channel, voltage-dependent, gamma subunit 7 [Source:MGI Symbol;Acc:MGI:1932374]
Nkx2-2	0.00103979	2.04259	0.04	0.01	1	ENSMUSG00000027434.11	protein_coding	NK2 homeobox 2 [Source:MGI Symbol;Acc:MGI:97347]
Gipc2	0.00103995	1.24904	0.085	0.036	1	ENSMUSG00000039131.15	protein_coding	GIPC PDZ domain containing family, member 2 [Source:MGI Symbol;Acc:MGI:1889209]
Nckap1	0.00104248	0.457181	0.371	0.265	1	ENSMUSG00000027002.13	protein_coding	NCK-associated protein 1 [Source:MGI Symbol;Acc:MGI:1355333]
Foxo6	0.00104527	1.35596	0.074	0.029	1	ENSMUSG00000052135.8	protein_coding	forkhead box O6 [Source:MGI Symbol;Acc:MGI:2676586]
Ubap2l	0.00104809	-0.384417	0.375	0.491	1	ENSMUSG00000042520.16	protein_coding	ubiquitin-associated protein 2-like [Source:MGI Symbol;Acc:MGI:1921633]
Proser2	0.00105525	1.92712	0.04	0.01	1	ENSMUSG00000045319.13	protein_coding	proline and serine rich 2 [Source:MGI Symbol;Acc:MGI:2442238]
Ankrd65	0.00105525	1.92712	0.04	0.01	1	ENSMUSG00000078487.8	protein_coding	ankyrin repeat domain 65 [Source:MGI Symbol;Acc:MGI:2685285]
Fzd10	0.00105525	1.92712	0.04	0.01	1	ENSMUSG00000081683.5	protein_coding	frizzled class receptor 10 [Source:MGI Symbol;Acc:MGI:2136761]
Yjefn3	0.00105525	1.92712	0.04	0.01	1	ENSMUSG00000048967.16	protein_coding	YjeF N-terminal domain containing 3 [Source:MGI Symbol;Acc:MGI:2681845]
Sp8	0.00105525	1.92712	0.04	0.01	1	ENSMUSG00000048562.7	protein_coding	trans-acting transcription factor 8 [Source:MGI Symbol;Acc:MGI:2443471]
Zic5	0.00105525	1.92712	0.04	0.01	1	ENSMUSG00000041703.7	protein_coding	zinc finger protein of the cerebellum 5 [Source:MGI Symbol;Acc:MGI:1929518]
Rhox2b	0.00105525	1.92712	0.04	0.01	1	ENSMUSG00000079638.8	protein_coding	reproductive homeobox 2B [Source:MGI Symbol;Acc:MGI:3770262]
Tacstd2	0.00105602	1.31616	0.077	0.031	1	ENSMUSG00000051397.5	protein_coding	tumor-associated calcium signal transducer 2 [Source:MGI Symbol;Acc:MGI:1861606]
Arhgap27	0.00105602	1.31616	0.077	0.031	1	ENSMUSG00000034255.17	protein_coding	Rho GTPase activating protein 27 [Source:MGI Symbol;Acc:MGI:1916903]
Ippk	0.00105602	1.31616	0.077	0.031	1	ENSMUSG00000021385.10	protein_coding	inositol 1,3,4,5,6-pentakisphosphate 2-kinase [Source:MGI Symbol;Acc:MGI:1922928]
Dmd	0.00105602	1.31616	0.077	0.031	1	ENSMUSG00000045103.19	protein_coding	dystrophin, muscular dystrophy [Source:MGI Symbol;Acc:MGI:94909]
Ccdc88a	0.00105936	-0.892867	0.092	0.174	1	ENSMUSG00000032740.17	protein_coding	coiled coil domain containing 88A [Source:MGI Symbol;Acc:MGI:1925177]
Fscn1	0.00106562	-0.293313	0.515	0.635	1	ENSMUSG00000029581.14	protein_coding	fascin actin-bundling protein 1 [Source:MGI Symbol;Acc:MGI:1352745]
Slc35d1	0.00106796	1.06369	0.11	0.053	1	ENSMUSG00000028521.17	protein_coding	solute carrier family 35 (UDP-glucuronic acid/UDP-N-acetylgalactosamine dual transporter), member D1 [Source:MGI Symbol;Acc:MGI:2140361]
Sertad4	0.00106816	-0.974519	0.074	0.151	1	ENSMUSG00000016262.14	protein_coding	SERTA domain containing 4 [Source:MGI Symbol;Acc:MGI:2443496]
Col23a1	0.00107673	-0.451396	0.25	0.36	1	ENSMUSG00000063564.13	protein_coding	collagen, type XXIII, alpha 1 [Source:MGI Symbol;Acc:MGI:2653243]
Nip7	0.00107753	0.968936	0.143	0.078	1	ENSMUSG00000031917.12	protein_coding	NIP7, nucleolar pre-rRNA processing protein [Source:MGI Symbol;Acc:MGI:1913414]
Ncapd2	0.00108933	0.473503	0.423	0.32	1	ENSMUSG00000038252.13	protein_coding	non-SMC condensin I complex, subunit D2 [Source:MGI Symbol;Acc:MGI:1915548]
Ptf1a	0.00110442	1.66408	0.051	0.016	1	ENSMUSG00000026735.2	protein_coding	pancreas specific transcription factor, 1a [Source:MGI Symbol;Acc:MGI:1328312]
Fam219a	0.00110442	1.66408	0.051	0.016	1	ENSMUSG00000028439.14	protein_coding	family with sequence similarity 219, member A [Source:MGI Symbol;Acc:MGI:1919151]
Mitf	0.00110442	1.66408	0.051	0.016	1	ENSMUSG00000035158.15	protein_coding	melanogenesis associated transcription factor [Source:MGI Symbol;Acc:MGI:104554]
Stk38l	0.00110442	1.66408	0.051	0.016	1	ENSMUSG00000001630.13	protein_coding	serine/threonine kinase 38 like [Source:MGI Symbol;Acc:MGI:1922250]
Irx1	0.00110442	1.66408	0.051	0.016	1	ENSMUSG00000060969.9	protein_coding	Iroquois homeobox 1 [Source:MGI Symbol;Acc:MGI:1197515]
Fam83f	0.00110442	1.66408	0.051	0.016	1	ENSMUSG00000022408.7	protein_coding	family with sequence similarity 83, member F [Source:MGI Symbol;Acc:MGI:2146227]
Mdfic	0.00111767	0.951363	0.125	0.064	1	ENSMUSG00000041390.18	protein_coding	MyoD family inhibitor domain containing [Source:MGI Symbol;Acc:MGI:104611]
Rtn1	0.00113221	-0.728236	0.147	0.24	1	ENSMUSG00000021087.18	protein_coding	reticulon 1 [Source:MGI Symbol;Acc:MGI:1933947]
Fcf1	0.00115922	0.760297	0.213	0.133	1	ENSMUSG00000021243.14	protein_coding	FCF1 rRNA processing protein [Source:MGI Symbol;Acc:MGI:1920986]
Prr12	0.00116412	-0.731847	0.132	0.223	1	ENSMUSG00000046574.8	protein_coding	proline rich 12 [Source:MGI Symbol;Acc:MGI:2679002]
Dhx15	0.00117221	-0.283196	0.562	0.68	1	ENSMUSG00000029169.11	protein_coding	DEAH (Asp-Glu-Ala-His) box polypeptide 15 [Source:MGI Symbol;Acc:MGI:1099786]
Insr	0.00117778	-0.991271	0.07	0.145	1	ENSMUSG00000005534.10	protein_coding	insulin receptor [Source:MGI Symbol;Acc:MGI:96575]
9530068E07Rik	0.00122561	-0.5349	0.246	0.349	1	ENSMUSG00000036275.13	protein_coding	RIKEN cDNA 9530068E07 gene [Source:MGI Symbol;Acc:MGI:2654705]
Akr1c19	0.001235	1.24904	0.096	0.044	1	ENSMUSG00000071551.13	protein_coding	aldo-keto reductase family 1, member C19 [Source:MGI Symbol;Acc:MGI:2653678]
Rabl2	0.00124473	0.990892	0.129	0.067	1	ENSMUSG00000022621.16	protein_coding	RAB, member RAS oncogene family-like 2 [Source:MGI Symbol;Acc:MGI:1915958]
Usp19	0.00125699	-0.505844	0.25	0.354	1	ENSMUSG00000006676.16	protein_coding	ubiquitin specific peptidase 19 [Source:MGI Symbol;Acc:MGI:1918722]
Nod2	0.00126254	1.57662	0.055	0.019	1	ENSMUSG00000055994.15	protein_coding	nucleotide-binding oligomerization domain containing 2 [Source:MGI Symbol;Acc:MGI:2429397]
Trim65	0.00126254	1.57662	0.055	0.019	1	ENSMUSG00000054517.9	protein_coding	tripartite motif-containing 65 [Source:MGI Symbol;Acc:MGI:2442815]
Gpr135	0.00126254	1.57662	0.055	0.019	1	ENSMUSG00000043398.5	protein_coding	G protein-coupled receptor 135 [Source:MGI Symbol;Acc:MGI:2676315]
Bmp4	0.00126585	-0.6104	0.232	0.331	1	ENSMUSG00000021835.15	protein_coding	bone morphogenetic protein 4 [Source:MGI Symbol;Acc:MGI:88180]
Ercc4	0.00127272	1.11388	0.099	0.046	1	ENSMUSG00000022545.13	protein_coding	excision repair cross-complementing rodent repair deficiency, complementation group 4 [Source:MGI Symbol;Acc:MGI:1354163]
Keap1	0.00128456	0.980555	0.118	0.059	1	ENSMUSG00000003308.15	protein_coding	kelch-like ECH-associated protein 1 [Source:MGI Symbol;Acc:MGI:1858732]
Zfp560	0.00129216	1.06744	0.132	0.071	1	ENSMUSG00000045519.15	protein_coding	zinc finger protein 560 [Source:MGI Symbol;Acc:MGI:1915280]
Tcf20	0.0013146	-0.385321	0.397	0.506	1	ENSMUSG00000041852.15	protein_coding	transcription factor 20 [Source:MGI Symbol;Acc:MGI:108399]
Col5a2	0.00131699	-0.371779	0.415	0.532	1	ENSMUSG00000026042.16	protein_coding	collagen, type V, alpha 2 [Source:MGI Symbol;Acc:MGI:88458]
Agap1	0.00136311	-0.672568	0.132	0.223	1	ENSMUSG00000055013.16	protein_coding	ArfGAP with GTPase domain, ankyrin repeat and PH domain 1 [Source:MGI Symbol;Acc:MGI:2653690]
Asb18	0.00136734	1.88647	0.044	0.013	1	ENSMUSG00000067081.13	protein_coding	ankyrin repeat and SOCS box-containing 18 [Source:MGI Symbol;Acc:MGI:2655109]
Klf4	0.00136734	1.88647	0.044	0.013	1	ENSMUSG00000003032.8	protein_coding	Kruppel-like factor 4 (gut) [Source:MGI Symbol;Acc:MGI:1342287]
Kcnn2	0.00136734	1.88647	0.044	0.013	1	ENSMUSG00000054477.16	protein_coding	potassium intermediate/small conductance calcium-activated channel, subfamily N, member 2 [Source:MGI Symbol;Acc:MGI:2153182]
Tbc1d16	0.00138074	-0.600026	0.195	0.292	1	ENSMUSG00000039976.4	protein_coding	TBC1 domain family, member 16 [Source:MGI Symbol;Acc:MGI:2652878]
Txndc5	0.0013808	-0.400298	0.379	0.485	1	ENSMUSG00000038991.17	protein_coding	thioredoxin domain containing 5 [Source:MGI Symbol;Acc:MGI:2145316]
1700109H08Rik	0.00138708	1.50362	0.059	0.021	1	ENSMUSG00000008307.11	protein_coding	RIKEN cDNA 1700109H08 gene [Source:MGI Symbol;Acc:MGI:1924286]
Emc6	0.00138732	1.07912	0.11	0.055	1	ENSMUSG00000047260.4	protein_coding	ER membrane protein complex subunit 6 [Source:MGI Symbol;Acc:MGI:1913298]
Sem1	0.00138946	0.291461	0.735	0.671	1	ENSMUSG00000042541.10	protein_coding	SEM1, 26S proteasome complex subunit [Source:MGI Symbol;Acc:MGI:109238]
D930020B18Rik	0.00139008	1.77956	0.044	0.013	1	ENSMUSG00000047642.15	protein_coding	RIKEN cDNA D930020B18 gene [Source:MGI Symbol;Acc:MGI:2442001]
Bcl11b	0.00139008	1.77956	0.044	0.013	1	ENSMUSG00000048251.15	protein_coding	B cell leukemia/lymphoma 11B [Source:MGI Symbol;Acc:MGI:1929913]
Camk2a	0.00139008	1.77956	0.044	0.013	1	ENSMUSG00000024617.16	protein_coding	calcium/calmodulin-dependent protein kinase II alpha [Source:MGI Symbol;Acc:MGI:88256]
Ppm1l	0.00139888	0.697248	0.213	0.133	1	ENSMUSG00000027784.10	protein_coding	protein phosphatase 1 (formerly 2C)-like [Source:MGI Symbol;Acc:MGI:2139740]
Btbd9	0.00141073	1.23524	0.088	0.039	1	ENSMUSG00000062202.14	protein_coding	BTB (POZ) domain containing 9 [Source:MGI Symbol;Acc:MGI:1916625]
Mafa	0.00141557	1.66408	0.044	0.013	1	ENSMUSG00000047591.5	protein_coding	v-maf musculoaponeurotic fibrosarcoma oncogene family, protein A (avian) [Source:MGI Symbol;Acc:MGI:2673307]
Vdr	0.00142203	2.40105	0.029	0.006	1	ENSMUSG00000022479.15	protein_coding	vitamin D (1,25-dihydroxyvitamin D3) receptor [Source:MGI Symbol;Acc:MGI:103076]
Card9	0.00143618	2.24904	0.029	0.006	1	ENSMUSG00000026928.14	protein_coding	caspase recruitment domain family, member 9 [Source:MGI Symbol;Acc:MGI:2685628]
Sla2	0.00143618	2.24904	0.029	0.006	1	ENSMUSG00000027636.11	protein_coding	Src-like-adaptor 2 [Source:MGI Symbol;Acc:MGI:1925049]
Ppp1r16b	0.00143618	2.24904	0.029	0.006	1	ENSMUSG00000037754.13	protein_coding	protein phosphatase 1, regulatory subunit 16B [Source:MGI Symbol;Acc:MGI:2151841]
Pklr	0.00143618	2.24904	0.029	0.006	1	ENSMUSG00000041237.12	protein_coding	pyruvate kinase liver and red blood cell [Source:MGI Symbol;Acc:MGI:97604]
Actl7b	0.00143618	2.24904	0.029	0.006	1	ENSMUSG00000070980.4	protein_coding	actin-like 7b [Source:MGI Symbol;Acc:MGI:1343053]
Tas1r1	0.00143618	2.24904	0.029	0.006	1	ENSMUSG00000028950.3	protein_coding	taste receptor, type 1, member 1 [Source:MGI Symbol;Acc:MGI:1927505]
Chchd2	0.00143618	2.24904	0.029	0.006	1	ENSMUSG00000070493.3	protein_coding	coiled-coil-helix-coiled-coil-helix domain containing 2 [Source:MGI Symbol;Acc:MGI:1261428]
Osgin1	0.00143618	2.24904	0.029	0.006	1	ENSMUSG00000074063.10	protein_coding	oxidative stress induced growth inhibitor 1 [Source:MGI Symbol;Acc:MGI:1919089]
Nmnat3	0.00143618	2.24904	0.029	0.006	1	ENSMUSG00000032456.13	protein_coding	nicotinamide nucleotide adenylyltransferase 3 [Source:MGI Symbol;Acc:MGI:1921330]
Ccr5	0.00143618	2.24904	0.029	0.006	1	ENSMUSG00000079227.10	protein_coding	chemokine (C-C motif) receptor 5 [Source:MGI Symbol;Acc:MGI:107182]
Emc9	0.00143618	2.24904	0.029	0.006	1	ENSMUSG00000022217.14	protein_coding	ER membrane protein complex subunit 9 [Source:MGI Symbol;Acc:MGI:1934682]
Alk	0.00143618	2.24904	0.029	0.006	1	ENSMUSG00000055471.7	protein_coding	anaplastic lymphoma kinase [Source:MGI Symbol;Acc:MGI:103305]
Bhlhe23	0.00144388	1.51969	0.062	0.023	1	ENSMUSG00000045493.4	protein_coding	basic helix-loop-helix family, member e23 [Source:MGI Symbol;Acc:MGI:2153710]
Nr2f2	0.00150325	-0.838419	0.103	0.184	1	ENSMUSG00000030551.14	protein_coding	nuclear receptor subfamily 2, group F, member 2 [Source:MGI Symbol;Acc:MGI:1352452]
Itga8	0.00150607	-0.546629	0.206	0.306	1	ENSMUSG00000026768.10	protein_coding	integrin alpha 8 [Source:MGI Symbol;Acc:MGI:109442]
Zc3h15	0.00152379	1.06369	0.107	0.052	1	ENSMUSG00000027091.14	protein_coding	zinc finger CCCH-type containing 15 [Source:MGI Symbol;Acc:MGI:1919747]
Fgf4	0.0015391	1.38845	0.066	0.026	1	ENSMUSG00000050917.5	protein_coding	fibroblast growth factor 4 [Source:MGI Symbol;Acc:MGI:95518]
Eif3j1	0.00155632	2.07912	0.037	0.009	1	ENSMUSG00000027236.8	protein_coding	eukaryotic translation initiation factor 3, subunit J1 [Source:MGI Symbol;Acc:MGI:1925905]
Actl10	0.00155632	2.1946	0.037	0.009	1	ENSMUSG00000078129.3	protein_coding	actin-like 10 [Source:MGI Symbol;Acc:MGI:1917612]
Gm4969	0.00155632	2.07912	0.037	0.009	1	ENSMUSG00000085601.7	protein_coding	predicted gene 4969 [Source:MGI Symbol;Acc:MGI:3647482]
Ccdc105	0.00155632	2.07912	0.037	0.009	1	ENSMUSG00000078442.3	protein_coding	coiled-coil domain containing 105 [Source:MGI Symbol;Acc:MGI:1918226]
Actr1b	0.00156502	-0.736798	0.107	0.19	1	ENSMUSG00000037351.9	protein_coding	ARP1 actin-related protein 1B, centractin beta [Source:MGI Symbol;Acc:MGI:1917446]
Dact2	0.00157197	1.26553	0.077	0.032	1	ENSMUSG00000048826.7	protein_coding	dishevelled-binding antagonist of beta-catenin 2 [Source:MGI Symbol;Acc:MGI:1920347]
Ccbe1	0.00157237	1.34215	0.07	0.028	1	ENSMUSG00000046318.16	protein_coding	collagen and calcium binding EGF domains 1 [Source:MGI Symbol;Acc:MGI:2445053]
Dlx1	0.00157731	1.95359	0.037	0.009	1	ENSMUSG00000041911.3	protein_coding	distal-less homeobox 1 [Source:MGI Symbol;Acc:MGI:94901]
Cth	0.00157731	1.95359	0.037	0.009	1	ENSMUSG00000028179.12	protein_coding	cystathionase (cystathionine gamma-lyase) [Source:MGI Symbol;Acc:MGI:1339968]
Gsx1	0.00157731	1.95359	0.037	0.009	1	ENSMUSG00000053129.5	protein_coding	GS homeobox 1 [Source:MGI Symbol;Acc:MGI:95842]
Setmar	0.00157731	1.95359	0.037	0.009	1	ENSMUSG00000034639.7	protein_coding	SET domain without mariner transposase fusion [Source:MGI Symbol;Acc:MGI:1921979]
Ntf5	0.00157731	1.95359	0.037	0.009	1	ENSMUSG00000074121.3	protein_coding	neurotrophin 5 [Source:MGI Symbol;Acc:MGI:97381]
Tssk6	0.00157731	1.95359	0.037	0.009	1	ENSMUSG00000047654.6	protein_coding	testis-specific serine kinase 6 [Source:MGI Symbol;Acc:MGI:2148775]
Slc4a1	0.00157731	1.95359	0.037	0.009	1	ENSMUSG00000006574.15	protein_coding	solute carrier family 4 (anion exchanger), member 1 [Source:MGI Symbol;Acc:MGI:109393]
Nkx2-9	0.00157731	1.95359	0.037	0.009	1	ENSMUSG00000058669.7	protein_coding	NK2 homeobox 9 [Source:MGI Symbol;Acc:MGI:1270158]
Pde6a	0.00157731	1.95359	0.037	0.009	1	ENSMUSG00000024575.16	protein_coding	phosphodiesterase 6A, cGMP-specific, rod, alpha [Source:MGI Symbol;Acc:MGI:97524]
Wnt5a	0.00157906	-0.280277	0.699	0.761	1	ENSMUSG00000021994.15	protein_coding	wingless-type MMTV integration site family, member 5A [Source:MGI Symbol;Acc:MGI:98958]
Idh3b	0.00163655	-0.541948	0.195	0.294	1	ENSMUSG00000027406.13	protein_coding	isocitrate dehydrogenase 3 (NAD+) beta [Source:MGI Symbol;Acc:MGI:2158650]
Tpm1	0.0016487	0.282471	0.695	0.592	1	ENSMUSG00000032366.15	protein_coding	tropomyosin 1, alpha [Source:MGI Symbol;Acc:MGI:98809]
Pakap.1	0.00165875	-0.441035	0.283	0.391	1	.	.	.
Rcn1	0.00166081	-0.451396	0.338	0.441	1	ENSMUSG00000005973.6	protein_coding	reticulocalbin 1 [Source:MGI Symbol;Acc:MGI:104559]
Gnl3	0.00166097	-0.603852	0.169	0.263	1	ENSMUSG00000042354.7	protein_coding	guanine nucleotide binding protein-like 3 (nucleolar) [Source:MGI Symbol;Acc:MGI:1353651]
Mylk	0.0016611	-0.329306	0.798	0.795	1	ENSMUSG00000022836.11	protein_coding	myosin, light polypeptide kinase [Source:MGI Symbol;Acc:MGI:894806]
Hoxc6	0.00168408	-1.24281	0.04	0.102	1	ENSMUSG00000001661.5	protein_coding	homeobox C6 [Source:MGI Symbol;Acc:MGI:96197]
Aifm1	0.00171449	-0.745795	0.125	0.21	1	ENSMUSG00000036932.14	protein_coding	apoptosis-inducing factor, mitochondrion-associated 1 [Source:MGI Symbol;Acc:MGI:1349419]
Slit2	0.00171649	-0.668694	0.169	0.262	1	ENSMUSG00000031558.15	protein_coding	slit guidance ligand 2 [Source:MGI Symbol;Acc:MGI:1315205]
Shroom3	0.00172542	-0.51851	0.202	0.303	1	ENSMUSG00000029381.16	protein_coding	shroom family member 3 [Source:MGI Symbol;Acc:MGI:1351655]
Gdf10	0.001732	-0.770547	0.096	0.175	1	ENSMUSG00000021943.7	protein_coding	growth differentiation factor 10 [Source:MGI Symbol;Acc:MGI:95684]
Rbm15b	0.00173854	0.903269	0.129	0.068	1	ENSMUSG00000074102.4	protein_coding	RNA binding motif protein 15B [Source:MGI Symbol;Acc:MGI:1923598]
Usp36	0.00173906	-1.39481	0.029	0.086	1	ENSMUSG00000033909.17	protein_coding	ubiquitin specific peptidase 36 [Source:MGI Symbol;Acc:MGI:1919594]
Polh	0.00175073	1.07912	0.099	0.048	1	ENSMUSG00000023953.9	protein_coding	polymerase (DNA directed), eta (RAD 30 related) [Source:MGI Symbol;Acc:MGI:1891457]
Apc	0.00179313	0.781918	0.176	0.106	1	ENSMUSG00000005871.15	protein_coding	APC, WNT signaling pathway regulator [Source:MGI Symbol;Acc:MGI:88039]
Pbx1	0.00182091	-0.355976	0.379	0.486	1	ENSMUSG00000052534.15	protein_coding	pre B cell leukemia homeobox 1 [Source:MGI Symbol;Acc:MGI:97495]
Smoc2	0.00182344	-0.354959	0.54	0.608	1	ENSMUSG00000023886.10	protein_coding	SPARC related modular calcium binding 2 [Source:MGI Symbol;Acc:MGI:1929881]
Eif3g	0.00186859	-0.315094	0.452	0.571	1	ENSMUSG00000070319.6	protein_coding	eukaryotic translation initiation factor 3, subunit G [Source:MGI Symbol;Acc:MGI:1858258]
Slc5a5	0.00188772	1.66408	0.051	0.017	1	ENSMUSG00000000792.2	protein_coding	solute carrier family 5 (sodium iodide symporter), member 5 [Source:MGI Symbol;Acc:MGI:2149330]
Lsg1	0.001897	-0.657847	0.103	0.186	1	ENSMUSG00000022538.20	protein_coding	large 60S subunit nuclear export GTPase 1 [Source:MGI Symbol;Acc:MGI:107236]
Elavl4	0.00190998	-0.558311	0.232	0.328	1	ENSMUSG00000028546.17	protein_coding	ELAV like RNA binding protein 4 [Source:MGI Symbol;Acc:MGI:107427]
Cald1	0.00191944	-0.266073	0.739	0.794	1	ENSMUSG00000029761.16	protein_coding	caldesmon 1 [Source:MGI Symbol;Acc:MGI:88250]
Shisa3	0.00192503	1.57097	0.051	0.017	1	ENSMUSG00000050010.8	protein_coding	shisa family member 3 [Source:MGI Symbol;Acc:MGI:3041225]
Avpi1	0.00192503	1.57097	0.051	0.017	1	ENSMUSG00000018821.3	protein_coding	arginine vasopressin-induced 1 [Source:MGI Symbol;Acc:MGI:1916784]
Ift27	0.0019453	0.720665	0.184	0.111	1	ENSMUSG00000016637.7	protein_coding	intraflagellar transport 27 [Source:MGI Symbol;Acc:MGI:1914292]
Dynll2	0.00195432	0.331793	0.61	0.526	1	ENSMUSG00000020483.14	protein_coding	dynein light chain LC8-type 2 [Source:MGI Symbol;Acc:MGI:1915347]
Ust	0.00196091	1.48351	0.051	0.017	1	ENSMUSG00000047712.8	protein_coding	uronyl-2-sulfotransferase [Source:MGI Symbol;Acc:MGI:2442406]
Alox15	0.00196597	2.51208	0.026	0.005	1	ENSMUSG00000018924.6	protein_coding	arachidonate 15-lipoxygenase [Source:MGI Symbol;Acc:MGI:87997]
H3f3a	0.00196624	0.335458	0.669	0.586	1	ENSMUSG00000060743.12	protein_coding	H3.3 histone A [Source:MGI Symbol;Acc:MGI:1097686]
Mtpn	0.00196634	-0.356097	0.445	0.546	1	ENSMUSG00000029840.8	protein_coding	myotrophin [Source:MGI Symbol;Acc:MGI:99445]
Trip12	0.00197342	-0.638905	0.162	0.252	1	ENSMUSG00000026219.14	protein_coding	thyroid hormone receptor interactor 12 [Source:MGI Symbol;Acc:MGI:1309481]
Cenpw	0.00198043	0.786938	0.173	0.103	1	ENSMUSG00000075266.5	protein_coding	centromere protein W [Source:MGI Symbol;Acc:MGI:1913561]
Itpka	0.00198253	2.34215	0.026	0.005	1	ENSMUSG00000027296.7	protein_coding	inositol 1,4,5-trisphosphate 3-kinase A [Source:MGI Symbol;Acc:MGI:1333822]
Styk1	0.00198253	2.34215	0.026	0.005	1	ENSMUSG00000032899.14	protein_coding	serine/threonine/tyrosine kinase 1 [Source:MGI Symbol;Acc:MGI:2141396]
Inafm1	0.00198253	2.34215	0.026	0.005	1	ENSMUSG00000091811.2	protein_coding	InaF motif containing 1 [Source:MGI Symbol;Acc:MGI:1913550]
Adprhl1	0.00198253	2.34215	0.026	0.005	1	ENSMUSG00000031448.12	protein_coding	ADP-ribosylhydrolase like 1 [Source:MGI Symbol;Acc:MGI:2442168]
Itga11	0.00198253	2.34215	0.026	0.005	1	ENSMUSG00000032243.8	protein_coding	integrin alpha 11 [Source:MGI Symbol;Acc:MGI:2442114]
7420426K07Rik	0.00198253	2.34215	0.026	0.005	1	ENSMUSG00000074123.1	protein_coding	RIKEN cDNA 7420426K07 gene [Source:MGI Symbol;Acc:MGI:3588253]
Gm4922	0.00198253	2.34215	0.026	0.005	1	ENSMUSG00000044624.7	protein_coding	predicted gene 4922 [Source:MGI Symbol;Acc:MGI:3644318]
Creb3l3	0.00198253	2.34215	0.026	0.005	1	ENSMUSG00000035041.8	protein_coding	cAMP responsive element binding protein 3-like 3 [Source:MGI Symbol;Acc:MGI:2384786]
Cd79b	0.00198253	2.34215	0.026	0.005	1	ENSMUSG00000040592.11	protein_coding	CD79B antigen [Source:MGI Symbol;Acc:MGI:96431]
Mboat1	0.00198253	2.34215	0.026	0.005	1	ENSMUSG00000038732.15	protein_coding	membrane bound O-acyltransferase domain containing 1 [Source:MGI Symbol;Acc:MGI:2387184]
Cd180	0.00198253	2.34215	0.026	0.005	1	ENSMUSG00000021624.9	protein_coding	CD180 antigen [Source:MGI Symbol;Acc:MGI:1194924]
Myoz1	0.00198253	2.34215	0.026	0.005	1	ENSMUSG00000068697.7	protein_coding	myozenin 1 [Source:MGI Symbol;Acc:MGI:1929471]
Fam25c	0.00198253	2.34215	0.026	0.005	1	ENSMUSG00000043681.5	protein_coding	family with sequence similarity 25, member C [Source:MGI Symbol;Acc:MGI:1916384]
Gm9732	0.00198253	2.34215	0.026	0.005	1	ENSMUSG00000115483.1	protein_coding	predicted gene 9732 [Source:MGI Symbol;Acc:MGI:3796514]
Gm29776	0.00198253	2.34215	0.026	0.005	1	ENSMUSG00000114865.2	protein_coding	predicted gene, 29776 [Source:MGI Symbol;Acc:MGI:5588935]
Olfr281	0.00198253	2.34215	0.026	0.005	1	ENSMUSG00000032987.9	protein_coding	olfactory receptor 281 [Source:MGI Symbol;Acc:MGI:3030115]
Thpo	0.00198253	2.34215	0.026	0.005	1	ENSMUSG00000022847.15	protein_coding	thrombopoietin [Source:MGI Symbol;Acc:MGI:101875]
Crygs	0.00198253	2.34215	0.026	0.005	1	ENSMUSG00000033501.5	protein_coding	crystallin, gamma S [Source:MGI Symbol;Acc:MGI:1298216]
Ttll2	0.00198253	2.34215	0.026	0.005	1	ENSMUSG00000079722.2	protein_coding	tubulin tyrosine ligase-like family, member 2 [Source:MGI Symbol;Acc:MGI:3644030]
Tcp10c	0.00198253	2.34215	0.026	0.005	1	ENSMUSG00000052469.9	protein_coding	t-complex protein 10c [Source:MGI Symbol;Acc:MGI:98543]
Tcte2	0.00198253	2.34215	0.026	0.005	1	ENSMUSG00000038347.15	protein_coding	t-complex-associated testis expressed 2 [Source:MGI Symbol;Acc:MGI:98641]
Bicdl2	0.00198253	2.34215	0.026	0.005	1	ENSMUSG00000043782.9	protein_coding	BICD family like cargo adaptor 2 [Source:MGI Symbol;Acc:MGI:2388267]
Igfals	0.00198253	2.34215	0.026	0.005	1	ENSMUSG00000046070.9	protein_coding	insulin-like growth factor binding protein, acid labile subunit [Source:MGI Symbol;Acc:MGI:107973]
Rax	0.00198253	2.34215	0.026	0.005	1	ENSMUSG00000024518.4	protein_coding	retina and anterior neural fold homeobox [Source:MGI Symbol;Acc:MGI:109632]
BC003965	0.00200348	1.03848	0.118	0.061	1	ENSMUSG00000067722.4	protein_coding	cDNA sequence BC003965 [Source:MGI Symbol;Acc:MGI:2670966]
Alcam	0.00201039	-0.580722	0.243	0.339	1	ENSMUSG00000022636.13	protein_coding	activated leukocyte cell adhesion molecule [Source:MGI Symbol;Acc:MGI:1313266]
Dlk2	0.00201206	2.07912	0.026	0.005	1	ENSMUSG00000047428.14	protein_coding	delta like non-canonical Notch ligand 2 [Source:MGI Symbol;Acc:MGI:2146838]
Med30	0.00203013	0.767175	0.195	0.122	1	ENSMUSG00000038622.8	protein_coding	mediator complex subunit 30 [Source:MGI Symbol;Acc:MGI:1917040]
Dnah7c	0.00203599	3.66408	0.011	0	1	ENSMUSG00000101337.6	protein_coding	dynein, axonemal, heavy chain 7C [Source:MGI Symbol;Acc:MGI:3639762]
Tfcp2l1	0.00203599	3.66408	0.011	0	1	ENSMUSG00000026380.10	protein_coding	transcription factor CP2-like 1 [Source:MGI Symbol;Acc:MGI:2444691]
Cr2	0.00203599	3.66408	0.011	0	1	ENSMUSG00000026616.16	protein_coding	complement receptor 2 [Source:MGI Symbol;Acc:MGI:88489]
Olfr1111	0.00203599	3.66408	0.011	0	1	ENSMUSG00000075158.5	protein_coding	olfactory receptor 1111 [Source:MGI Symbol;Acc:MGI:3030945]
Olfr1133	0.00203599	3.66408	0.011	0	1	ENSMUSG00000075155.2	protein_coding	olfactory receptor 1133 [Source:MGI Symbol;Acc:MGI:3030967]
Sptbn5	0.00203599	3.66408	0.011	0	1	ENSMUSG00000074899.6	protein_coding	spectrin beta, non-erythrocytic 5 [Source:MGI Symbol;Acc:MGI:2685200]
Col20a1	0.00203599	3.66408	0.011	0	1	ENSMUSG00000016356.18	protein_coding	collagen, type XX, alpha 1 [Source:MGI Symbol;Acc:MGI:1920618]
Ifna9	0.00203599	3.66408	0.011	0	1	ENSMUSG00000095270.1	protein_coding	interferon alpha 9 [Source:MGI Symbol;Acc:MGI:107659]
Klb	0.00203599	3.66408	0.011	0	1	ENSMUSG00000029195.10	protein_coding	klotho beta [Source:MGI Symbol;Acc:MGI:1932466]
1700012A03Rik	0.00203599	3.66408	0.011	0	1	ENSMUSG00000029766.7	protein_coding	RIKEN cDNA 1700012A03 gene [Source:MGI Symbol;Acc:MGI:1923632]
Cd163	0.00203599	3.66408	0.011	0	1	ENSMUSG00000008845.9	protein_coding	CD163 antigen [Source:MGI Symbol;Acc:MGI:2135946]
Tnni3	0.00203599	3.66408	0.011	0	1	ENSMUSG00000035458.15	protein_coding	troponin I, cardiac 3 [Source:MGI Symbol;Acc:MGI:98783]
Lypd4	0.00203599	3.66408	0.011	0	1	ENSMUSG00000062732.10	protein_coding	Ly6/Plaur domain containing 4 [Source:MGI Symbol;Acc:MGI:2687054]
Gm5592	0.00203599	3.66408	0.011	0	1	ENSMUSG00000072259.3	protein_coding	predicted gene 5592 [Source:MGI Symbol;Acc:MGI:3648691]
Klk1b11	0.00203599	3.66408	0.011	0	1	ENSMUSG00000044485.4	protein_coding	kallikrein 1-related peptidase b11 [Source:MGI Symbol;Acc:MGI:892023]
Olfr551	0.00203599	3.66408	0.011	0	1	ENSMUSG00000073974.4	protein_coding	olfactory receptor 551 [Source:MGI Symbol;Acc:MGI:3030385]
Olfr600	0.00203599	3.66408	0.011	0	1	ENSMUSG00000045540.5	protein_coding	olfactory receptor 600 [Source:MGI Symbol;Acc:MGI:3030434]
Olfr61	0.00203599	3.66408	0.011	0	1	ENSMUSG00000096069.4	protein_coding	olfactory receptor 61 [Source:MGI Symbol;Acc:MGI:1333885]
Urah	0.00203599	3.66408	0.011	0	1	ENSMUSG00000025481.12	protein_coding	urate (5-hydroxyiso-) hydrolase [Source:MGI Symbol;Acc:MGI:1916142]
Krtap5-4	0.00203599	3.66408	0.011	0	1	ENSMUSG00000045236.5	protein_coding	keratin associated protein 5-4 [Source:MGI Symbol;Acc:MGI:1354758]
Cldn22	0.00203599	3.66408	0.011	0	1	ENSMUSG00000038064.7	protein_coding	claudin 22 [Source:MGI Symbol;Acc:MGI:1922927]
Car7	0.00203599	3.66408	0.011	0	1	ENSMUSG00000031883.13	protein_coding	carbonic anhydrase 7 [Source:MGI Symbol;Acc:MGI:103100]
Olfr24	0.00203599	3.66408	0.011	0	1	ENSMUSG00000054141.5	protein_coding	olfactory receptor 24 [Source:MGI Symbol;Acc:MGI:109311]
Olfr160	0.00203599	3.66408	0.011	0	1	ENSMUSG00000061165.9	protein_coding	olfactory receptor 160 [Source:MGI Symbol;Acc:MGI:1931271]
Olfr145	0.00203599	3.66408	0.011	0	1	ENSMUSG00000066748.4	protein_coding	olfactory receptor 145 [Source:MGI Symbol;Acc:MGI:2177528]
Nr2e1	0.00203599	3.66408	0.011	0	1	ENSMUSG00000019803.11	protein_coding	nuclear receptor subfamily 2, group E, member 1 [Source:MGI Symbol;Acc:MGI:1100526]
Adamts14	0.00203599	3.66408	0.011	0	1	ENSMUSG00000059901.12	protein_coding	a disintegrin-like and metallopeptidase (reprolysin type) with thrombospondin type 1 motif, 14 [Source:MGI Symbol;Acc:MGI:2179942]
Olfr1356	0.00203599	3.66408	0.011	0	1	ENSMUSG00000051190.8	protein_coding	olfactory receptor 1356 [Source:MGI Symbol;Acc:MGI:3031190]
Olfr770	0.00203599	3.66408	0.011	0	1	ENSMUSG00000047868.6	protein_coding	olfactory receptor 770 [Source:MGI Symbol;Acc:MGI:3030604]
Olfr794	0.00203599	3.66408	0.011	0	1	ENSMUSG00000044293.5	protein_coding	olfactory receptor 794 [Source:MGI Symbol;Acc:MGI:3030628]
Il13	0.00203599	3.66408	0.011	0	1	ENSMUSG00000020383.1	protein_coding	interleukin 13 [Source:MGI Symbol;Acc:MGI:96541]
Xaf1	0.00203599	3.66408	0.011	0	1	ENSMUSG00000040483.15	protein_coding	XIAP associated factor 1 [Source:MGI Symbol;Acc:MGI:3772572]
Fbxo39	0.00203599	3.66408	0.011	0	1	ENSMUSG00000070388.3	protein_coding	F-box protein 39 [Source:MGI Symbol;Acc:MGI:3505735]
Foxn1	0.00203599	3.66408	0.011	0	1	ENSMUSG00000002057.4	protein_coding	forkhead box N1 [Source:MGI Symbol;Acc:MGI:102949]
Sebox	0.00203599	3.66408	0.011	0	1	ENSMUSG00000001103.7	protein_coding	SEBOX homeobox [Source:MGI Symbol;Acc:MGI:108012]
Cfap97d1	0.00203599	3.66408	0.011	0	1	ENSMUSG00000010841.13	protein_coding	CFAP97 domain containing 1 [Source:MGI Symbol;Acc:MGI:1922687]
Gpr142	0.00203599	3.66408	0.011	0	1	ENSMUSG00000034677.9	protein_coding	G protein-coupled receptor 142 [Source:MGI Symbol;Acc:MGI:2668437]
Tmem63c	0.00203599	3.66408	0.011	0	1	ENSMUSG00000034145.14	protein_coding	transmembrane protein 63c [Source:MGI Symbol;Acc:MGI:2444386]
Spata31d1a	0.00203599	3.66408	0.011	0	1	ENSMUSG00000050876.9	protein_coding	spermatogenesis associated 31 subfamily D, member 1A [Source:MGI Symbol;Acc:MGI:1919469]
Spata31d1c	0.00203599	3.66408	0.011	0	1	ENSMUSG00000074849.2	protein_coding	spermatogenesis associated 31 subfamily D, member 1C [Source:MGI Symbol;Acc:MGI:3588241]
Zfp456	0.00203599	3.66408	0.011	0	1	ENSMUSG00000078995.10	protein_coding	zinc finger protein 456 [Source:MGI Symbol;Acc:MGI:3040694]
Olfr723	0.00203599	3.66408	0.011	0	1	ENSMUSG00000093825.2	protein_coding	olfactory receptor 723 [Source:MGI Symbol;Acc:MGI:3030557]
Traj20	0.00203599	3.66408	0.011	0	1	ENSMUSG00000076909.2	TR_J_gene	T cell receptor alpha joining 20 [Source:MGI Symbol;Acc:MGI:4439740]
Phf11a	0.00203599	3.66408	0.011	0	1	ENSMUSG00000044703.5	protein_coding	PHD finger protein 11A [Source:MGI Symbol;Acc:MGI:1918441]
C1qtnf9	0.00203599	3.66408	0.011	0	1	ENSMUSG00000071347.3	protein_coding	C1q and tumor necrosis factor related protein 9 [Source:MGI Symbol;Acc:MGI:3045252]
Olfr1475	0.00203599	3.66408	0.011	0	1	ENSMUSG00000096708.1	protein_coding	olfactory receptor 1475 [Source:MGI Symbol;Acc:MGI:3031309]
Otc	0.00203599	3.66408	0.011	0	1	ENSMUSG00000031173.13	protein_coding	ornithine transcarbamylase [Source:MGI Symbol;Acc:MGI:97448]
Tex16	0.00203599	3.66408	0.011	0	1	ENSMUSG00000034555.14	protein_coding	testis expressed gene 16 [Source:MGI Symbol;Acc:MGI:1890545]
4930524N10Rik	0.00203599	3.66408	0.011	0	1	.	.	.
Cldn34b1	0.00203599	3.66408	0.011	0	1	ENSMUSG00000072100.4	protein_coding	claudin 34B1 [Source:MGI Symbol;Acc:MGI:3648403]
Bsph1	0.00203599	3.66408	0.011	0	1	ENSMUSG00000074378.5	protein_coding	binder of sperm protein homolog 1 [Source:MGI Symbol;Acc:MGI:2685613]
Olfr395	0.00203599	3.66408	0.011	0	1	ENSMUSG00000062186.2	protein_coding	olfactory receptor 395 [Source:MGI Symbol;Acc:MGI:3030229]
Gm11939	0.00203599	3.66408	0.011	0	1	ENSMUSG00000078132.1	protein_coding	predicted gene 11939 [Source:MGI Symbol;Acc:MGI:3651443]
Zfp58	0.00203599	3.66408	0.011	0	1	ENSMUSG00000071291.10	protein_coding	zinc finger protein 58 [Source:MGI Symbol;Acc:MGI:99205]
Gm7102	0.00203599	3.66408	0.011	0	1	ENSMUSG00000094649.1	protein_coding	predicted gene 7102 [Source:MGI Symbol;Acc:MGI:3648735]
Trbv12-1	0.00203599	3.66408	0.011	0	1	ENSMUSG00000095574.2	TR_V_gene	T cell receptor beta, variable 12-1 [Source:MGI Symbol;Acc:MGI:98602]
Serpina1c	0.00203599	3.66408	0.011	0	1	ENSMUSG00000079015.2	protein_coding	serine (or cysteine) peptidase inhibitor, clade A, member 1C [Source:MGI Symbol;Acc:MGI:891969]
Vmn1r1	0.00203599	3.66408	0.011	0	1	ENSMUSG00000091013.3	protein_coding	vomeronasal 1 receptor 1 [Source:MGI Symbol;Acc:MGI:3647849]
Lipo4	0.00203599	3.66408	0.011	0	1	ENSMUSG00000079344.11	protein_coding	lipase, member O4 [Source:MGI Symbol;Acc:MGI:3779637]
Spic	0.00203601	3.98601	0.011	0	1	ENSMUSG00000004359.16	protein_coding	Spi-C transcription factor (Spi-1/PU.1 related) [Source:MGI Symbol;Acc:MGI:1341168]
Olfr761	0.00203601	3.98601	0.011	0	1	ENSMUSG00000109376.1	protein_coding	olfactory receptor 761 [Source:MGI Symbol;Acc:MGI:3030595]
Klhl14	0.00203601	3.98601	0.011	0	1	ENSMUSG00000042514.11	protein_coding	kelch-like 14 [Source:MGI Symbol;Acc:MGI:1921249]
Tmpo	0.00203719	-0.311522	0.478	0.588	1	ENSMUSG00000019961.17	protein_coding	thymopoietin [Source:MGI Symbol;Acc:MGI:106920]
Hist1h2bc	0.00207316	1.01638	0.107	0.053	1	.	.	.
En2	0.00207898	1.90509	0.04	0.012	1	ENSMUSG00000039095.8	protein_coding	engrailed 2 [Source:MGI Symbol;Acc:MGI:95390]
Hspa9	0.00208749	-0.354534	0.482	0.575	1	ENSMUSG00000024359.10	protein_coding	heat shock protein 9 [Source:MGI Symbol;Acc:MGI:96245]
Cav2	0.00208756	1.03848	0.118	0.061	1	ENSMUSG00000000058.6	protein_coding	caveolin 2 [Source:MGI Symbol;Acc:MGI:107571]
Mocs1	0.00208756	0.996657	0.118	0.061	1	ENSMUSG00000064120.14	protein_coding	molybdenum cofactor synthesis 1 [Source:MGI Symbol;Acc:MGI:1928904]
Tsc22d1	0.00209091	-0.249473	0.695	0.756	1	ENSMUSG00000022010.19	protein_coding	TSC22 domain family, member 1 [Source:MGI Symbol;Acc:MGI:109127]
Met	0.00210975	1.49416	0.055	0.02	1	ENSMUSG00000009376.15	protein_coding	met proto-oncogene [Source:MGI Symbol;Acc:MGI:96969]
Muc2	0.00210975	1.49416	0.055	0.02	1	ENSMUSG00000025515.15	protein_coding	mucin 2 [Source:MGI Symbol;Acc:MGI:1339364]
Opn3	0.00211076	1.78961	0.04	0.012	1	ENSMUSG00000026525.9	protein_coding	opsin 3 [Source:MGI Symbol;Acc:MGI:1338022]
Stbd1	0.00211076	1.78961	0.04	0.012	1	ENSMUSG00000047963.7	protein_coding	starch binding domain 1 [Source:MGI Symbol;Acc:MGI:1261768]
Sox15	0.00211076	1.78961	0.04	0.012	1	ENSMUSG00000041287.5	protein_coding	SRY (sex determining region Y)-box 15 [Source:MGI Symbol;Acc:MGI:98363]
Slc29a2	0.00211076	1.78961	0.04	0.012	1	ENSMUSG00000024891.6	protein_coding	solute carrier family 29 (nucleoside transporters), member 2 [Source:MGI Symbol;Acc:MGI:1345278]
Arpc3	0.00213481	-0.415241	0.382	0.474	1	ENSMUSG00000029465.14	protein_coding	actin related protein 2/3 complex, subunit 3 [Source:MGI Symbol;Acc:MGI:1928375]
Inpp5k	0.00216427	1.34215	0.077	0.034	1	ENSMUSG00000006127.9	protein_coding	inositol polyphosphate 5-phosphatase K [Source:MGI Symbol;Acc:MGI:1194899]
Itgb1	0.00220059	-0.261607	0.625	0.704	1	ENSMUSG00000025809.15	protein_coding	integrin beta 1 (fibronectin receptor beta) [Source:MGI Symbol;Acc:MGI:96610]
Plk3	0.00224053	1.42962	0.059	0.022	1	ENSMUSG00000028680.14	protein_coding	polo like kinase 3 [Source:MGI Symbol;Acc:MGI:109604]
Ptprd	0.0022455	-0.724616	0.132	0.216	1	ENSMUSG00000028399.18	protein_coding	protein tyrosine phosphatase, receptor type, D [Source:MGI Symbol;Acc:MGI:97812]
Clk1	0.00226427	-0.365227	0.401	0.502	1	ENSMUSG00000026034.17	protein_coding	CDC-like kinase 1 [Source:MGI Symbol;Acc:MGI:107403]
Hspa5	0.00228925	-0.221276	0.801	0.855	1	ENSMUSG00000026864.13	protein_coding	heat shock protein 5 [Source:MGI Symbol;Acc:MGI:95835]
Prr7	0.00229212	1.21662	0.077	0.034	1	ENSMUSG00000034686.8	protein_coding	proline rich 7 (synaptic) [Source:MGI Symbol;Acc:MGI:3487246]
Rhou	0.00229963	0.856726	0.129	0.07	1	ENSMUSG00000039960.5	protein_coding	ras homolog family member U [Source:MGI Symbol;Acc:MGI:1916831]
Hexim1	0.00230506	-0.74531	0.11	0.19	1	ENSMUSG00000048878.6	protein_coding	hexamethylene bis-acetamide inducible 1 [Source:MGI Symbol;Acc:MGI:2385923]
Jazf1	0.00232118	2.12351	0.033	0.008	1	ENSMUSG00000063568.11	protein_coding	JAZF zinc finger 1 [Source:MGI Symbol;Acc:MGI:2141450]
Npy1r	0.00232118	2.12351	0.033	0.008	1	ENSMUSG00000036437.6	protein_coding	neuropeptide Y receptor Y1 [Source:MGI Symbol;Acc:MGI:104963]
Slc16a11	0.00232118	2.12351	0.033	0.008	1	ENSMUSG00000040938.16	protein_coding	solute carrier family 16 (monocarboxylic acid transporters), member 11 [Source:MGI Symbol;Acc:MGI:2663709]
Zfp709	0.00232254	1.37457	0.062	0.024	1	ENSMUSG00000056019.12	protein_coding	zinc finger protein 709 [Source:MGI Symbol;Acc:MGI:2384299]
Frat2	0.00232254	1.37457	0.062	0.024	1	ENSMUSG00000047604.3	protein_coding	frequently rearranged in advanced T cell lymphomas 2 [Source:MGI Symbol;Acc:MGI:2673967]
Chtf18	0.00234085	1.24904	0.074	0.031	1	ENSMUSG00000019214.14	protein_coding	CTF18, chromosome transmission fidelity factor 18 [Source:MGI Symbol;Acc:MGI:2384887]
Pdcd10	0.00234928	1.98601	0.033	0.008	1	ENSMUSG00000027835.11	protein_coding	programmed cell death 10 [Source:MGI Symbol;Acc:MGI:1928396]
Wnt2	0.00234928	1.98601	0.033	0.008	1	ENSMUSG00000010797.6	protein_coding	wingless-type MMTV integration site family, member 2 [Source:MGI Symbol;Acc:MGI:98954]
Tmem140	0.00234928	1.98601	0.033	0.008	1	ENSMUSG00000057137.9	protein_coding	transmembrane protein 140 [Source:MGI Symbol;Acc:MGI:1915737]
Wipf3	0.00234928	1.98601	0.033	0.008	1	ENSMUSG00000086040.8	protein_coding	WAS/WASL interacting protein family, member 3 [Source:MGI Symbol;Acc:MGI:3044681]
Irgc1	0.00234928	1.98601	0.033	0.008	1	ENSMUSG00000062028.8	protein_coding	immunity-related GTPase family, cinema 1 [Source:MGI Symbol;Acc:MGI:2685948]
Sox1	0.00234928	1.98601	0.033	0.008	1	ENSMUSG00000096014.1	protein_coding	SRY (sex determining region Y)-box 1 [Source:MGI Symbol;Acc:MGI:98357]
Rasd2	0.00234928	1.98601	0.033	0.008	1	ENSMUSG00000034472.13	protein_coding	RASD family, member 2 [Source:MGI Symbol;Acc:MGI:1922391]
Plppr2	0.00234928	1.98601	0.033	0.008	1	ENSMUSG00000040563.13	protein_coding	phospholipid phosphatase related 2 [Source:MGI Symbol;Acc:MGI:2384575]
Nme9	0.00234928	1.98601	0.033	0.008	1	ENSMUSG00000046242.8	protein_coding	NME/NM23 family member 9 [Source:MGI Symbol;Acc:MGI:4359686]
Gpr6	0.00234928	1.98601	0.033	0.008	1	ENSMUSG00000046922.7	protein_coding	G protein-coupled receptor 6 [Source:MGI Symbol;Acc:MGI:2155249]
Eef1akmt3	0.00234928	1.98601	0.033	0.008	1	ENSMUSG00000080115.3	protein_coding	EEF1A lysine methyltransferase 3 [Source:MGI Symbol;Acc:MGI:3645330]
Pigl	0.00234928	1.98601	0.033	0.008	1	ENSMUSG00000014245.8	protein_coding	phosphatidylinositol glycan anchor biosynthesis, class L [Source:MGI Symbol;Acc:MGI:2681271]
Gm47841	0.00234928	1.98601	0.033	0.008	1	.	.	.
Atxn2l	0.00236407	-0.32102	0.441	0.548	1	ENSMUSG00000032637.15	protein_coding	ataxin 2-like [Source:MGI Symbol;Acc:MGI:2446242]
Lrp1	0.00236616	1.28557	0.07	0.029	1	ENSMUSG00000040249.15	protein_coding	low density lipoprotein receptor-related protein 1 [Source:MGI Symbol;Acc:MGI:96828]
Khdrbs1	0.00238636	-0.409292	0.368	0.469	1	ENSMUSG00000028790.13	protein_coding	KH domain containing, RNA binding, signal transduction associated 1 [Source:MGI Symbol;Acc:MGI:893579]
Ddx3y	0.00238803	-1.35582	0.029	0.084	1	ENSMUSG00000069045.11	protein_coding	DEAD (Asp-Glu-Ala-Asp) box polypeptide 3, Y-linked [Source:MGI Symbol;Acc:MGI:1349406]
Pum2	0.00241703	-0.447202	0.357	0.45	1	ENSMUSG00000020594.14	protein_coding	pumilio RNA-binding family member 2 [Source:MGI Symbol;Acc:MGI:1931751]
Efna3	0.00243764	-1.15904	0.044	0.104	1	ENSMUSG00000028039.11	protein_coding	ephrin A3 [Source:MGI Symbol;Acc:MGI:106644]
Acot1	0.00243764	-1.15904	0.044	0.104	1	ENSMUSG00000072949.6	protein_coding	acyl-CoA thioesterase 1 [Source:MGI Symbol;Acc:MGI:1349396]
Pheta2	0.00244873	-1.07842	0.04	0.1	1	ENSMUSG00000049687.5	protein_coding	PH domain containing endocytic trafficking adaptor 2 [Source:MGI Symbol;Acc:MGI:2443609]
Hpse2	0.00245069	-0.588306	0.176	0.267	1	ENSMUSG00000074852.4	protein_coding	heparanase 2 [Source:MGI Symbol;Acc:MGI:2685814]
Tars	0.0024531	-0.65096	0.147	0.233	1	ENSMUSG00000022241.6	protein_coding	threonyl-tRNA synthetase [Source:MGI Symbol;Acc:MGI:106314]
Rundc3a	0.00247777	-1.23404	0.037	0.094	1	ENSMUSG00000006575.14	protein_coding	RUN domain containing 3A [Source:MGI Symbol;Acc:MGI:1858752]
Nefm	0.00251329	-0.687141	0.132	0.216	1	ENSMUSG00000022054.11	protein_coding	neurofilament, medium polypeptide [Source:MGI Symbol;Acc:MGI:97314]
Gpc3	0.00252531	-0.231582	0.864	0.897	1	ENSMUSG00000055653.13	protein_coding	glypican 3 [Source:MGI Symbol;Acc:MGI:104903]
Slc25a27	0.00253476	1.06142	0.096	0.046	1	ENSMUSG00000023912.10	protein_coding	solute carrier family 25, member 27 [Source:MGI Symbol;Acc:MGI:1921261]
Zfp711	0.00253476	1.06142	0.096	0.046	1	ENSMUSG00000025529.14	protein_coding	zinc finger protein 711 [Source:MGI Symbol;Acc:MGI:3045342]
Zc2hc1a	0.00255361	0.877485	0.14	0.079	1	ENSMUSG00000043542.12	protein_coding	zinc finger, C2HC-type containing 1A [Source:MGI Symbol;Acc:MGI:1914556]
Pbx3	0.00255376	-0.448619	0.268	0.368	1	ENSMUSG00000038718.15	protein_coding	pre B cell leukemia homeobox 3 [Source:MGI Symbol;Acc:MGI:97496]
Il1r1	0.00257012	1.66408	0.044	0.014	1	ENSMUSG00000026072.12	protein_coding	interleukin 1 receptor, type I [Source:MGI Symbol;Acc:MGI:96545]
1110032F04Rik	0.00257012	1.66408	0.044	0.014	1	ENSMUSG00000046999.2	protein_coding	RIKEN cDNA 1110032F04 gene [Source:MGI Symbol;Acc:MGI:1915975]
C2cd4c	0.00257012	1.66408	0.044	0.014	1	ENSMUSG00000045912.9	protein_coding	C2 calcium-dependent domain containing 4C [Source:MGI Symbol;Acc:MGI:2685084]
Lrrn4	0.00258627	-0.931298	0.081	0.152	1	ENSMUSG00000043110.2	protein_coding	leucine rich repeat neuronal 4 [Source:MGI Symbol;Acc:MGI:2445154]
Magt1	0.0025901	-0.759945	0.107	0.184	1	ENSMUSG00000031232.17	protein_coding	magnesium transporter 1 [Source:MGI Symbol;Acc:MGI:1914325]
4933402D24Rik	0.00262436	2.47144	0.022	0.003	1	ENSMUSG00000025961.1	protein_coding	RIKEN cDNA 4933402D24 gene [Source:MGI Symbol;Acc:MGI:1921676]
Serpinb13	0.00262436	2.47144	0.022	0.003	1	ENSMUSG00000048775.10	protein_coding	serine (or cysteine) peptidase inhibitor, clade B (ovalbumin), member 13 [Source:MGI Symbol;Acc:MGI:3042250]
Crb1	0.00262436	2.47144	0.022	0.003	1	ENSMUSG00000063681.14	protein_coding	crumbs family member 1, photoreceptor morphogenesis associated [Source:MGI Symbol;Acc:MGI:2136343]
AL845275.1	0.00262436	2.47144	0.022	0.003	1	ENSMUSG00000118578.1	protein_coding	novel protein
Olfr356	0.00262436	2.47144	0.022	0.003	1	ENSMUSG00000070943.3	protein_coding	olfactory receptor 356 [Source:MGI Symbol;Acc:MGI:3030190]
Gm14085	0.00262436	2.47144	0.022	0.003	1	.	.	.
Dcst1	0.00262436	2.47144	0.022	0.003	1	ENSMUSG00000042672.15	protein_coding	DC-STAMP domain containing 1 [Source:MGI Symbol;Acc:MGI:1925022]
2310050C09Rik	0.00262436	2.47144	0.022	0.003	1	ENSMUSG00000090314.2	protein_coding	RIKEN cDNA 2310050C09 gene [Source:MGI Symbol;Acc:MGI:1913783]
Lhx8	0.00262436	2.47144	0.022	0.003	1	ENSMUSG00000096225.7	protein_coding	LIM homeobox protein 8 [Source:MGI Symbol;Acc:MGI:1096343]
Ppp3r2	0.00262436	2.47144	0.022	0.003	1	ENSMUSG00000028310.2	protein_coding	protein phosphatase 3, regulatory subunit B, alpha isoform (calcineurin B, type II) [Source:MGI Symbol;Acc:MGI:107171]
Catsper4	0.00262436	2.47144	0.022	0.003	1	ENSMUSG00000048003.12	protein_coding	cation channel, sperm associated 4 [Source:MGI Symbol;Acc:MGI:3043288]
Ccdc27	0.00262436	2.47144	0.022	0.003	1	ENSMUSG00000039492.7	protein_coding	coiled-coil domain containing 27 [Source:MGI Symbol;Acc:MGI:2685881]
0610040J01Rik	0.00262436	2.47144	0.022	0.003	1	ENSMUSG00000060512.7	protein_coding	RIKEN cDNA 0610040J01 gene [Source:MGI Symbol;Acc:MGI:1923511]
C130050O18Rik	0.00262436	2.47144	0.022	0.003	1	ENSMUSG00000044092.8	protein_coding	RIKEN cDNA C130050O18 gene [Source:MGI Symbol;Acc:MGI:2442694]
Nat8f4	0.00262436	2.47144	0.022	0.003	1	ENSMUSG00000068299.11	protein_coding	N-acetyltransferase 8 (GCN5-related) family member 4 [Source:MGI Symbol;Acc:MGI:1922791]
Tas2r129	0.00262436	2.47144	0.022	0.003	1	ENSMUSG00000063762.5	protein_coding	taste receptor, type 2, member 129 [Source:MGI Symbol;Acc:MGI:2681276]
Ppm1n	0.00262436	2.47144	0.022	0.003	1	ENSMUSG00000030402.5	protein_coding	protein phosphatase, Mg2+/Mn2+ dependent, 1N (putative) [Source:MGI Symbol;Acc:MGI:2142330]
V1rd19	0.00262436	2.47144	0.022	0.003	1	ENSMUSG00000092456.2	protein_coding	vomeronasal 1 receptor, D19 [Source:MGI Symbol;Acc:MGI:3033488]
Cyp2f2	0.00262436	2.47144	0.022	0.003	1	ENSMUSG00000052974.8	protein_coding	cytochrome P450, family 2, subfamily f, polypeptide 2 [Source:MGI Symbol;Acc:MGI:88608]
Chst8	0.00262436	2.47144	0.022	0.003	1	ENSMUSG00000060402.8	protein_coding	carbohydrate sulfotransferase 8 [Source:MGI Symbol;Acc:MGI:1916197]
Olfr509	0.00262436	2.47144	0.022	0.003	1	ENSMUSG00000049280.4	protein_coding	olfactory receptor 509 [Source:MGI Symbol;Acc:MGI:3030343]
Gp2	0.00262436	2.47144	0.022	0.003	1	ENSMUSG00000030954.11	protein_coding	glycoprotein 2 (zymogen granule membrane) [Source:MGI Symbol;Acc:MGI:1914383]
Olfr45	0.00262436	2.47144	0.022	0.003	1	ENSMUSG00000066122.6	protein_coding	olfactory receptor 45 [Source:MGI Symbol;Acc:MGI:1333826]
Tnfrsf26	0.00262436	2.47144	0.022	0.003	1	ENSMUSG00000045362.8	protein_coding	tumor necrosis factor receptor superfamily, member 26 [Source:MGI Symbol;Acc:MGI:2651928]
Tgfbr3l	0.00262436	2.47144	0.022	0.003	1	ENSMUSG00000089736.2	protein_coding	transforming growth factor, beta receptor III-like [Source:MGI Symbol;Acc:MGI:3833469]
Trim61	0.00262436	2.47144	0.022	0.003	1	ENSMUSG00000109718.1	protein_coding	tripartite motif-containing 61 [Source:MGI Symbol;Acc:MGI:2387432]
Slc38a8	0.00262436	2.47144	0.022	0.003	1	ENSMUSG00000034224.14	protein_coding	solute carrier family 38, member 8 [Source:MGI Symbol;Acc:MGI:2685433]
Gm35549	0.00262436	2.47144	0.022	0.003	1	ENSMUSG00000107504.3	protein_coding	predicted gene, 35549 [Source:MGI Symbol;Acc:MGI:5594708]
Ccr3	0.00262436	2.47144	0.022	0.003	1	ENSMUSG00000035448.9	protein_coding	chemokine (C-C motif) receptor 3 [Source:MGI Symbol;Acc:MGI:104616]
Trpm2	0.00262436	2.47144	0.022	0.003	1	ENSMUSG00000009292.18	protein_coding	transient receptor potential cation channel, subfamily M, member 2 [Source:MGI Symbol;Acc:MGI:1351901]
Grin3b	0.00262436	2.47144	0.022	0.003	1	ENSMUSG00000035745.9	protein_coding	glutamate receptor, ionotropic, NMDA3B [Source:MGI Symbol;Acc:MGI:2150393]
Hsd17b1	0.00262436	2.47144	0.022	0.003	1	ENSMUSG00000019301.5	protein_coding	hydroxysteroid (17-beta) dehydrogenase 1 [Source:MGI Symbol;Acc:MGI:105077]
Arg2	0.00262436	2.47144	0.022	0.003	1	ENSMUSG00000021125.6	protein_coding	arginase type II [Source:MGI Symbol;Acc:MGI:1330806]
Phactr1	0.00262436	2.47144	0.022	0.003	1	ENSMUSG00000054728.17	protein_coding	phosphatase and actin regulator 1 [Source:MGI Symbol;Acc:MGI:2659021]
Pkdrej	0.00262436	2.47144	0.022	0.003	1	ENSMUSG00000052496.5	protein_coding	polycystin (PKD) family receptor for egg jelly [Source:MGI Symbol;Acc:MGI:1338786]
1700001C19Rik	0.00262436	2.47144	0.022	0.003	1	ENSMUSG00000047150.8	protein_coding	RIKEN cDNA 1700001C19 gene [Source:MGI Symbol;Acc:MGI:1922712]
Proc	0.00262436	2.47144	0.022	0.003	1	ENSMUSG00000024386.9	protein_coding	protein C [Source:MGI Symbol;Acc:MGI:97771]
Pcdhac1	0.00262436	2.47144	0.022	0.003	1	ENSMUSG00000103255.1	protein_coding	protocadherin alpha subfamily C, 1 [Source:MGI Symbol;Acc:MGI:1891442]
Gm9	0.00262436	2.47144	0.022	0.003	1	ENSMUSG00000073243.2	protein_coding	predicted gene 9 [Source:MGI Symbol;Acc:MGI:2684855]
Frmd7	0.00262436	2.47144	0.022	0.003	1	ENSMUSG00000036131.12	protein_coding	FERM domain containing 7 [Source:MGI Symbol;Acc:MGI:2686379]
Bmx	0.00262436	2.47144	0.022	0.003	1	ENSMUSG00000031377.11	protein_coding	BMX non-receptor tyrosine kinase [Source:MGI Symbol;Acc:MGI:1101778]
Il17d	0.00265221	1.03332	0.107	0.055	1	ENSMUSG00000050222.11	protein_coding	interleukin 17D [Source:MGI Symbol;Acc:MGI:2446510]
Mfsd5	0.00265221	1.03332	0.107	0.055	1	ENSMUSG00000045665.5	protein_coding	major facilitator superfamily domain containing 5 [Source:MGI Symbol;Acc:MGI:2145901]
Srrm2	0.00266755	-0.32901	0.463	0.565	1	ENSMUSG00000039218.17	protein_coding	serine/arginine repetitive matrix 2 [Source:MGI Symbol;Acc:MGI:1923206]
E2f6	0.00270851	-0.501505	0.257	0.352	1	ENSMUSG00000057469.8	protein_coding	E2F transcription factor 6 [Source:MGI Symbol;Acc:MGI:1354159]
Clstn1	0.00279924	-0.683084	0.114	0.194	1	ENSMUSG00000039953.13	protein_coding	calsyntenin 1 [Source:MGI Symbol;Acc:MGI:1929895]
Hmx3	0.00282221	1.23524	0.085	0.039	1	ENSMUSG00000040148.5	protein_coding	H6 homeobox 3 [Source:MGI Symbol;Acc:MGI:107160]
Bgn	0.00282221	1.23524	0.085	0.039	1	ENSMUSG00000031375.17	protein_coding	biglycan [Source:MGI Symbol;Acc:MGI:88158]
Tpra1	0.00288395	1.66408	0.048	0.016	1	ENSMUSG00000002871.14	protein_coding	transmembrane protein, adipocyte asscociated 1 [Source:MGI Symbol;Acc:MGI:1345190]
Cep97	0.00288395	1.66408	0.048	0.016	1	ENSMUSG00000022604.18	protein_coding	centrosomal protein 97 [Source:MGI Symbol;Acc:MGI:1921451]
Trpv2	0.0029109	1.17865	0.085	0.039	1	ENSMUSG00000018507.16	protein_coding	transient receptor potential cation channel, subfamily V, member 2 [Source:MGI Symbol;Acc:MGI:1341836]
Khk	0.0029371	1.56455	0.048	0.016	1	ENSMUSG00000029162.15	protein_coding	ketohexokinase [Source:MGI Symbol;Acc:MGI:1096353]
Pcdh8	0.0029371	1.56455	0.048	0.016	1	ENSMUSG00000036422.10	protein_coding	protocadherin 8 [Source:MGI Symbol;Acc:MGI:1306800]
Oxa1l	0.00299115	-0.785952	0.099	0.174	1	ENSMUSG00000000959.7	protein_coding	oxidase assembly 1-like [Source:MGI Symbol;Acc:MGI:1916339]
Sharpin	0.0030021	1.11976	0.085	0.039	1	ENSMUSG00000022552.16	protein_coding	SHANK-associated RH domain interacting protein [Source:MGI Symbol;Acc:MGI:1913331]
S1pr3	0.00303406	-0.473422	0.279	0.374	1	ENSMUSG00000067586.4	protein_coding	sphingosine-1-phosphate receptor 3 [Source:MGI Symbol;Acc:MGI:1339365]
Sec24c	0.00305426	-0.657847	0.143	0.226	1	ENSMUSG00000039367.11	protein_coding	Sec24 related gene family, member C (S. cerevisiae) [Source:MGI Symbol;Acc:MGI:1919746]
Rrp1b	0.00308151	0.688743	0.202	0.13	1	ENSMUSG00000058392.13	protein_coding	ribosomal RNA processing 1 homolog B (S. cerevisiae) [Source:MGI Symbol;Acc:MGI:1919712]
Trmt13	0.00313192	1.03959	0.085	0.039	1	ENSMUSG00000033439.12	protein_coding	tRNA methyltransferase 13 [Source:MGI Symbol;Acc:MGI:1925219]
Rbm7	0.00314619	0.751544	0.176	0.109	1	ENSMUSG00000042396.10	protein_coding	RNA binding motif protein 7 [Source:MGI Symbol;Acc:MGI:1914260]
Aldoa	0.0031526	-0.422724	0.368	0.464	1	ENSMUSG00000114515.2	protein_coding	aldolase A, fructose-bisphosphate [Source:MGI Symbol;Acc:MGI:87994]
Snx30	0.00316198	1.92712	0.037	0.01	1	ENSMUSG00000028385.14	protein_coding	sorting nexin family member 30 [Source:MGI Symbol;Acc:MGI:2443882]
Nyx	0.00316198	1.92712	0.037	0.01	1	ENSMUSG00000051228.5	protein_coding	nyctalopin [Source:MGI Symbol;Acc:MGI:2448607]
Pdia3	0.00316703	-0.28225	0.478	0.582	1	ENSMUSG00000027248.13	protein_coding	protein disulfide isomerase associated 3 [Source:MGI Symbol;Acc:MGI:95834]
Dusp16	0.00317435	0.699414	0.21	0.137	1	ENSMUSG00000030203.17	protein_coding	dual specificity phosphatase 16 [Source:MGI Symbol;Acc:MGI:1917936]
Slc30a2	0.00319605	2.88647	0.018	0.002	1	ENSMUSG00000028836.14	protein_coding	solute carrier family 30 (zinc transporter), member 2 [Source:MGI Symbol;Acc:MGI:106637]
Grm3	0.00319605	2.88647	0.018	0.002	1	ENSMUSG00000003974.6	protein_coding	glutamate receptor, metabotropic 3 [Source:MGI Symbol;Acc:MGI:1351340]
Fbxo24	0.00319605	2.88647	0.018	0.002	1	ENSMUSG00000089984.7	protein_coding	F-box protein 24 [Source:MGI Symbol;Acc:MGI:1918426]
Chst13	0.00319605	2.88647	0.018	0.002	1	ENSMUSG00000056643.5	protein_coding	carbohydrate sulfotransferase 13 [Source:MGI Symbol;Acc:MGI:1919047]
BC035044	0.00319605	2.88647	0.018	0.002	1	ENSMUSG00000090164.8	protein_coding	cDNA sequence BC035044 [Source:MGI Symbol;Acc:MGI:2448540]
Smlr1	0.00319605	2.88647	0.018	0.002	1	ENSMUSG00000096546.2	protein_coding	small leucine-rich protein 1 [Source:MGI Symbol;Acc:MGI:1922856]
Rtl1	0.00319605	2.88647	0.018	0.002	1	ENSMUSG00000085925.3	protein_coding	retrotransposon Gaglike 1 [Source:MGI Symbol;Acc:MGI:2656842]
Lrit2	0.00319605	2.88647	0.018	0.002	1	ENSMUSG00000043418.4	protein_coding	leucine-rich repeat, immunoglobulin-like and transmembrane domains 2 [Source:MGI Symbol;Acc:MGI:2444885]
Pds5b	0.00320041	-0.356635	0.39	0.486	1	ENSMUSG00000034021.15	protein_coding	PDS5 cohesin associated factor B [Source:MGI Symbol;Acc:MGI:2140945]
Hnmt	0.00320605	1.80158	0.037	0.01	1	ENSMUSG00000026986.14	protein_coding	histamine N-methyltransferase [Source:MGI Symbol;Acc:MGI:2153181]
Eps8l1	0.00320605	1.80158	0.037	0.01	1	ENSMUSG00000006154.13	protein_coding	EPS8-like 1 [Source:MGI Symbol;Acc:MGI:1914675]
Ctsc	0.00320605	1.80158	0.037	0.01	1	ENSMUSG00000030560.17	protein_coding	cathepsin C [Source:MGI Symbol;Acc:MGI:109553]
Mical2	0.00320605	1.80158	0.037	0.01	1	ENSMUSG00000038244.14	protein_coding	microtubule associated monooxygenase, calponin and LIM domain containing 2 [Source:MGI Symbol;Acc:MGI:2444947]
Grap	0.00320605	1.80158	0.037	0.01	1	ENSMUSG00000004837.2	protein_coding	GRB2-related adaptor protein [Source:MGI Symbol;Acc:MGI:1918770]
Iba57	0.00320961	1.48351	0.051	0.019	1	ENSMUSG00000049287.5	protein_coding	IBA57 homolog, iron-sulfur cluster assembly [Source:MGI Symbol;Acc:MGI:3041174]
A830018L16Rik	0.0032122	2.66408	0.018	0.002	1	ENSMUSG00000057715.13	protein_coding	RIKEN cDNA A830018L16 gene [Source:MGI Symbol;Acc:MGI:2444149]
Bend6	0.0032122	2.66408	0.018	0.002	1	ENSMUSG00000042182.16	protein_coding	BEN domain containing 6 [Source:MGI Symbol;Acc:MGI:2444572]
Teddm2	0.0032122	2.66408	0.018	0.002	1	ENSMUSG00000045968.7	protein_coding	transmembrane epididymal family member 2 [Source:MGI Symbol;Acc:MGI:1923273]
Pjvk	0.0032122	2.66408	0.018	0.002	1	ENSMUSG00000075267.9	protein_coding	pejvakin [Source:MGI Symbol;Acc:MGI:2685847]
Ccna1	0.0032122	2.66408	0.018	0.002	1	ENSMUSG00000027793.6	protein_coding	cyclin A1 [Source:MGI Symbol;Acc:MGI:108042]
Rxfp4	0.0032122	2.66408	0.018	0.002	1	ENSMUSG00000049741.4	protein_coding	relaxin family peptide receptor 4 [Source:MGI Symbol;Acc:MGI:2182926]
Gm9774	0.0032122	2.66408	0.018	0.002	1	ENSMUSG00000042165.8	protein_coding	predicted pseudogene 9774 [Source:MGI Symbol;Acc:MGI:3642386]
Lce3b	0.0032122	2.66408	0.018	0.002	1	ENSMUSG00000042031.4	protein_coding	late cornified envelope 3B [Source:MGI Symbol;Acc:MGI:1913594]
Fcgr1	0.0032122	2.66408	0.018	0.002	1	ENSMUSG00000015947.10	protein_coding	Fc receptor, IgG, high affinity I [Source:MGI Symbol;Acc:MGI:95498]
Lpar3	0.0032122	2.66408	0.018	0.002	1	ENSMUSG00000036832.5	protein_coding	lysophosphatidic acid receptor 3 [Source:MGI Symbol;Acc:MGI:1929469]
Tmem61	0.0032122	2.66408	0.018	0.002	1	ENSMUSG00000085933.3	protein_coding	transmembrane protein 61 [Source:MGI Symbol;Acc:MGI:3041156]
Rnf186	0.0032122	2.66408	0.018	0.002	1	ENSMUSG00000070661.7	protein_coding	ring finger protein 186 [Source:MGI Symbol;Acc:MGI:1914075]
Ugt2a3	0.0032122	2.66408	0.018	0.002	1	ENSMUSG00000035780.2	protein_coding	UDP glucuronosyltransferase 2 family, polypeptide A3 [Source:MGI Symbol;Acc:MGI:1919344]
Grid2	0.0032122	2.66408	0.018	0.002	1	ENSMUSG00000071424.10	protein_coding	glutamate receptor, ionotropic, delta 2 [Source:MGI Symbol;Acc:MGI:95813]
Olfr215	0.0032122	2.66408	0.018	0.002	1	ENSMUSG00000050654.5	protein_coding	olfactory receptor 215 [Source:MGI Symbol;Acc:MGI:3030049]
Akap3	0.0032122	2.66408	0.018	0.002	1	ENSMUSG00000030344.11	protein_coding	A kinase (PRKA) anchor protein 3 [Source:MGI Symbol;Acc:MGI:1341149]
Plcz1	0.0032122	2.66408	0.018	0.002	1	ENSMUSG00000030230.15	protein_coding	phospholipase C, zeta 1 [Source:MGI Symbol;Acc:MGI:2150308]
Zscan5b	0.0032122	2.66408	0.018	0.002	1	ENSMUSG00000058028.14	protein_coding	zinc finger and SCAN domain containing 5B [Source:MGI Symbol;Acc:MGI:2159640]
C5ar2	0.0032122	2.66408	0.018	0.002	1	ENSMUSG00000074361.11	protein_coding	complement component 5a receptor 2 [Source:MGI Symbol;Acc:MGI:2442013]
Psg29	0.0032122	2.66408	0.018	0.002	1	ENSMUSG00000023159.8	protein_coding	pregnancy-specific glycoprotein 29 [Source:MGI Symbol;Acc:MGI:1891361]
Slc7a9	0.0032122	2.66408	0.018	0.002	1	ENSMUSG00000030492.16	protein_coding	solute carrier family 7 (cationic amino acid transporter, y+ system), member 9 [Source:MGI Symbol;Acc:MGI:1353656]
Trim30c	0.0032122	2.66408	0.018	0.002	1	ENSMUSG00000078616.2	protein_coding	tripartite motif-containing 30C [Source:MGI Symbol;Acc:MGI:4821257]
Olfr677	0.0032122	2.66408	0.018	0.002	1	ENSMUSG00000073914.2	protein_coding	olfactory receptor 677 [Source:MGI Symbol;Acc:MGI:3030511]
Olfr702	0.0032122	2.66408	0.018	0.002	1	ENSMUSG00000056863.5	protein_coding	olfactory receptor 702 [Source:MGI Symbol;Acc:MGI:3030536]
Frem3	0.0032122	2.66408	0.018	0.002	1	ENSMUSG00000042353.9	protein_coding	Fras1 related extracellular matrix protein 3 [Source:MGI Symbol;Acc:MGI:2685641]
Olfr919	0.0032122	2.66408	0.018	0.002	1	ENSMUSG00000056961.2	protein_coding	olfactory receptor 919 [Source:MGI Symbol;Acc:MGI:3030753]
Olfr963	0.0032122	2.66408	0.018	0.002	1	ENSMUSG00000064110.2	protein_coding	olfactory receptor 963 [Source:MGI Symbol;Acc:MGI:3030797]
Pik3cb	0.0032122	2.66408	0.018	0.002	1	ENSMUSG00000032462.14	protein_coding	phosphatidylinositol-4,5-bisphosphate 3-kinase catalytic subunit beta [Source:MGI Symbol;Acc:MGI:1922019]
Dclk3	0.0032122	2.66408	0.018	0.002	1	ENSMUSG00000032500.10	protein_coding	doublecortin-like kinase 3 [Source:MGI Symbol;Acc:MGI:3039580]
Slc22a14	0.0032122	2.66408	0.018	0.002	1	ENSMUSG00000070280.13	protein_coding	solute carrier family 22 (organic cation transporter), member 14 [Source:MGI Symbol;Acc:MGI:2685974]
Edar	0.0032122	2.66408	0.018	0.002	1	ENSMUSG00000003227.4	protein_coding	ectodysplasin-A receptor [Source:MGI Symbol;Acc:MGI:1343498]
Pbld2	0.0032122	2.66408	0.018	0.002	1	ENSMUSG00000020072.15	protein_coding	phenazine biosynthesis-like protein domain containing 2 [Source:MGI Symbol;Acc:MGI:1914557]
Usp44	0.0032122	2.66408	0.018	0.002	1	ENSMUSG00000020020.8	protein_coding	ubiquitin specific peptidase 44 [Source:MGI Symbol;Acc:MGI:3045318]
Tnk1	0.0032122	2.66408	0.018	0.002	1	ENSMUSG00000001583.13	protein_coding	tyrosine kinase, non-receptor, 1 [Source:MGI Symbol;Acc:MGI:1930958]
Tcap	0.0032122	2.66408	0.018	0.002	1	ENSMUSG00000007877.2	protein_coding	titin-cap [Source:MGI Symbol;Acc:MGI:1330233]
Kcnh4	0.0032122	2.66408	0.018	0.002	1	ENSMUSG00000035355.15	protein_coding	potassium voltage-gated channel, subfamily H (eag-related), member 4 [Source:MGI Symbol;Acc:MGI:2156184]
Kcnj16	0.0032122	2.66408	0.018	0.002	1	ENSMUSG00000051497.15	protein_coding	potassium inwardly-rectifying channel, subfamily J, member 16 [Source:MGI Symbol;Acc:MGI:1314842]
Ferd3l	0.0032122	2.66408	0.018	0.002	1	ENSMUSG00000046518.3	protein_coding	Fer3 like bHLH transcription factor [Source:MGI Symbol;Acc:MGI:2150010]
Prl8a8	0.0032122	2.66408	0.018	0.002	1	ENSMUSG00000021346.14	protein_coding	prolactin family 8, subfamily a, member 81 [Source:MGI Symbol;Acc:MGI:1921438]
Prl4a1	0.0032122	2.66408	0.018	0.002	1	ENSMUSG00000005891.7	protein_coding	prolactin family 4, subfamily a, member 1 [Source:MGI Symbol;Acc:MGI:1206587]
Ly86	0.0032122	2.66408	0.018	0.002	1	ENSMUSG00000021423.6	protein_coding	lymphocyte antigen 86 [Source:MGI Symbol;Acc:MGI:1321404]
Elovl7	0.0032122	2.66408	0.018	0.002	1	ENSMUSG00000021696.9	protein_coding	ELOVL family member 7, elongation of long chain fatty acids (yeast) [Source:MGI Symbol;Acc:MGI:1921809]
Gdf2	0.0032122	2.66408	0.018	0.002	1	ENSMUSG00000072625.1	protein_coding	growth differentiation factor 2 [Source:MGI Symbol;Acc:MGI:1321394]
Olfr728	0.0032122	2.66408	0.018	0.002	1	ENSMUSG00000050030.5	protein_coding	olfactory receptor 728 [Source:MGI Symbol;Acc:MGI:3030562]
Klhl33	0.0032122	2.66408	0.018	0.002	1	ENSMUSG00000090799.2	protein_coding	kelch-like 33 [Source:MGI Symbol;Acc:MGI:3644593]
Rnase1	0.0032122	2.66408	0.018	0.002	1	ENSMUSG00000035896.5	protein_coding	ribonuclease, RNase A family, 1 (pancreatic) [Source:MGI Symbol;Acc:MGI:97919]
Traj33	0.0032122	2.66408	0.018	0.002	1	ENSMUSG00000076896.1	TR_J_gene	T cell receptor alpha joining 33 [Source:MGI Symbol;Acc:MGI:4439590]
Mcpt1	0.0032122	2.66408	0.018	0.002	1	ENSMUSG00000022227.5	protein_coding	mast cell protease 1 [Source:MGI Symbol;Acc:MGI:96937]
Baiap2l2	0.0032122	2.66408	0.018	0.002	1	ENSMUSG00000018126.15	protein_coding	BAI1-associated protein 2-like 2 [Source:MGI Symbol;Acc:MGI:2652819]
Mei1	0.0032122	2.66408	0.018	0.002	1	ENSMUSG00000068117.10	protein_coding	meiotic double-stranded break formation protein 1 [Source:MGI Symbol;Acc:MGI:3028590]
Teddm3	0.0032122	2.66408	0.018	0.002	1	ENSMUSG00000090356.2	protein_coding	transmembrane epididymal family member 3 [Source:MGI Symbol;Acc:MGI:1913811]
Rab26	0.0032122	2.66408	0.018	0.002	1	ENSMUSG00000079657.10	protein_coding	RAB26, member RAS oncogene family [Source:MGI Symbol;Acc:MGI:2443284]
Prph2	0.0032122	2.66408	0.018	0.002	1	ENSMUSG00000023978.5	protein_coding	peripherin 2 [Source:MGI Symbol;Acc:MGI:102791]
Wnt8a	0.0032122	2.66408	0.018	0.002	1	ENSMUSG00000012282.2	protein_coding	wingless-type MMTV integration site family, member 8A [Source:MGI Symbol;Acc:MGI:107924]
Pcdha1	0.0032122	2.66408	0.018	0.002	1	ENSMUSG00000103442.5	protein_coding	protocadherin alpha 1 [Source:MGI Symbol;Acc:MGI:2150982]
Grxcr2	0.0032122	2.66408	0.018	0.002	1	ENSMUSG00000073574.4	protein_coding	glutaredoxin, cysteine rich 2 [Source:MGI Symbol;Acc:MGI:2685697]
Spink6	0.0032122	2.66408	0.018	0.002	1	ENSMUSG00000055095.3	protein_coding	serine peptidase inhibitor, Kazal type 6 [Source:MGI Symbol;Acc:MGI:3648654]
Tex43	0.0032122	2.66408	0.018	0.002	1	ENSMUSG00000032900.15	protein_coding	testis expressed 43 [Source:MGI Symbol;Acc:MGI:1914593]
Ccdc87	0.0032122	2.66408	0.018	0.002	1	ENSMUSG00000067872.2	protein_coding	coiled-coil domain containing 87 [Source:MGI Symbol;Acc:MGI:3026882]
Cst6	0.0032122	2.66408	0.018	0.002	1	ENSMUSG00000024846.6	protein_coding	cystatin E/M [Source:MGI Symbol;Acc:MGI:1920970]
Ifit1bl1	0.0032122	2.66408	0.018	0.002	1	ENSMUSG00000079339.7	protein_coding	interferon induced protein with tetratricpeptide repeats 1B like 1 [Source:MGI Symbol;Acc:MGI:3650685]
Ccdc172	0.0032122	2.66408	0.018	0.002	1	ENSMUSG00000025090.9	protein_coding	coiled-coil domain containing 172 [Source:MGI Symbol;Acc:MGI:1922895]
Il1rapl2	0.0032122	2.66408	0.018	0.002	1	ENSMUSG00000059203.10	protein_coding	interleukin 1 receptor accessory protein-like 2 [Source:MGI Symbol;Acc:MGI:1913106]
Cldn2	0.0032122	2.66408	0.018	0.002	1	ENSMUSG00000047230.6	protein_coding	claudin 2 [Source:MGI Symbol;Acc:MGI:1276110]
Zim1	0.00321605	1.43276	0.07	0.03	1	ENSMUSG00000002266.17	protein_coding	zinc finger, imprinted 1 [Source:MGI Symbol;Acc:MGI:1341879]
Man2a2	0.00326669	-0.58223	0.165	0.252	1	ENSMUSG00000038886.10	protein_coding	mannosidase 2, alpha 2 [Source:MGI Symbol;Acc:MGI:2150656]
Usp12	0.0032778	1.16932	0.077	0.035	1	ENSMUSG00000029640.17	protein_coding	ubiquitin specific peptidase 12 [Source:MGI Symbol;Acc:MGI:1270128]
Olfr1245	0.00329812	3.24904	0.015	0.001	1	ENSMUSG00000111456.1	protein_coding	olfactory receptor 1245 [Source:MGI Symbol;Acc:MGI:3031079]
Ahcy	0.00329812	3.24904	0.015	0.001	1	ENSMUSG00000027597.15	protein_coding	S-adenosylhomocysteine hydrolase [Source:MGI Symbol;Acc:MGI:87968]
Fabp1	0.00329812	3.24904	0.015	0.001	1	ENSMUSG00000054422.7	protein_coding	fatty acid binding protein 1, liver [Source:MGI Symbol;Acc:MGI:95479]
Clhc1	0.00329812	3.24904	0.015	0.001	1	ENSMUSG00000020461.10	protein_coding	clathrin heavy chain linker domain containing 1 [Source:MGI Symbol;Acc:MGI:1920574]
C2cd6	0.00330793	2.98601	0.015	0.001	1	ENSMUSG00000072295.7	protein_coding	C2 calcium dependent domain containing 6 [Source:MGI Symbol;Acc:MGI:1920713]
Pth2r	0.00330793	2.98601	0.015	0.001	1	ENSMUSG00000025946.13	protein_coding	parathyroid hormone 2 receptor [Source:MGI Symbol;Acc:MGI:2180917]
Col4a3	0.00330793	2.98601	0.015	0.001	1	ENSMUSG00000079465.8	protein_coding	collagen, type IV, alpha 3 [Source:MGI Symbol;Acc:MGI:104688]
A030014E15Rik	0.00330793	2.98601	0.015	0.001	1	ENSMUSG00000113973.1	protein_coding	RIKEN cDNA A030014E15 gene [Source:MGI Symbol;Acc:MGI:1925167]
Cdh20	0.00330793	2.98601	0.015	0.001	1	ENSMUSG00000050840.8	protein_coding	cadherin 20 [Source:MGI Symbol;Acc:MGI:1346069]
Fmo2	0.00330793	2.98601	0.015	0.001	1	ENSMUSG00000040170.13	protein_coding	flavin containing monooxygenase 2 [Source:MGI Symbol;Acc:MGI:1916776]
Mettl11b	0.00330793	2.98601	0.015	0.001	1	ENSMUSG00000040113.14	protein_coding	methyltransferase like 11B [Source:MGI Symbol;Acc:MGI:2685053]
Ildr2	0.00330793	2.98601	0.015	0.001	1	ENSMUSG00000040612.13	protein_coding	immunoglobulin-like domain containing receptor 2 [Source:MGI Symbol;Acc:MGI:1196370]
Slamf7	0.00330793	2.98601	0.015	0.001	1	ENSMUSG00000038179.13	protein_coding	SLAM family member 7 [Source:MGI Symbol;Acc:MGI:1922595]
Olfr427	0.00330793	2.98601	0.015	0.001	1	ENSMUSG00000059371.4	protein_coding	olfactory receptor 427 [Source:MGI Symbol;Acc:MGI:3030261]
Olfr355	0.00330793	2.98601	0.015	0.001	1	ENSMUSG00000075380.2	protein_coding	olfactory receptor 355 [Source:MGI Symbol;Acc:MGI:3030189]
Olfr1157	0.00330793	2.98601	0.015	0.001	1	ENSMUSG00000075143.5	protein_coding	olfactory receptor 1157 [Source:MGI Symbol;Acc:MGI:3030991]
Siglec1	0.00330793	2.98601	0.015	0.001	1	ENSMUSG00000027322.11	protein_coding	sialic acid binding Ig-like lectin 1, sialoadhesin [Source:MGI Symbol;Acc:MGI:99668]
Sdcbp2	0.00330793	2.98601	0.015	0.001	1	ENSMUSG00000027456.8	protein_coding	syndecan binding protein (syntenin) 2 [Source:MGI Symbol;Acc:MGI:2385156]
Wfdc6a	0.00330793	2.98601	0.015	0.001	1	ENSMUSG00000074595.9	protein_coding	WAP four-disulfide core domain 6A [Source:MGI Symbol;Acc:MGI:2684968]
Cp	0.00330793	2.98601	0.015	0.001	1	ENSMUSG00000003617.16	protein_coding	ceruloplasmin [Source:MGI Symbol;Acc:MGI:88476]
Gm21958	0.00330793	2.98601	0.015	0.001	1	ENSMUSG00000094487.1	protein_coding	predicted gene, 21958 [Source:MGI Symbol;Acc:MGI:5439427]
Gabbr2	0.00330793	2.98601	0.015	0.001	1	ENSMUSG00000039809.10	protein_coding	gamma-aminobutyric acid (GABA) B receptor, 2 [Source:MGI Symbol;Acc:MGI:2386030]
Olfr275	0.00330793	2.98601	0.015	0.001	1	ENSMUSG00000089717.2	protein_coding	olfactory receptor 275 [Source:MGI Symbol;Acc:MGI:3030109]
Aldoart1	0.00330793	2.98601	0.015	0.001	1	ENSMUSG00000059343.4	protein_coding	aldolase 1 A, retrogene 1 [Source:MGI Symbol;Acc:MGI:2447811]
Skint11	0.00330793	2.98601	0.015	0.001	1	ENSMUSG00000057977.10	protein_coding	selection and upkeep of intraepithelial T cells 11 [Source:MGI Symbol;Acc:MGI:2685415]
1700042G07Rik	0.00330793	2.98601	0.015	0.001	1	ENSMUSG00000078593.2	protein_coding	RIKEN cDNA 1700042G07 gene [Source:MGI Symbol;Acc:MGI:1914573]
Ncmap	0.00330793	2.98601	0.015	0.001	1	ENSMUSG00000043924.16	protein_coding	noncompact myelin associated protein [Source:MGI Symbol;Acc:MGI:2444888]
Htr1d	0.00330793	2.98601	0.015	0.001	1	ENSMUSG00000070687.11	protein_coding	5-hydroxytryptamine (serotonin) receptor 1D [Source:MGI Symbol;Acc:MGI:96276]
Tas1r2	0.00330793	2.98601	0.015	0.001	1	ENSMUSG00000028738.14	protein_coding	taste receptor, type 1, member 2 [Source:MGI Symbol;Acc:MGI:1933546]
Hes3	0.00330793	2.98601	0.015	0.001	1	ENSMUSG00000028946.7	protein_coding	hes family bHLH transcription factor 3 [Source:MGI Symbol;Acc:MGI:104877]
Cytl1	0.00330793	2.98601	0.015	0.001	1	ENSMUSG00000062329.4	protein_coding	cytokine-like 1 [Source:MGI Symbol;Acc:MGI:2684993]
Sez6l	0.00330793	2.98601	0.015	0.001	1	ENSMUSG00000058153.15	protein_coding	seizure related 6 homolog like [Source:MGI Symbol;Acc:MGI:1935121]
Cfap73	0.00330793	2.98601	0.015	0.001	1	ENSMUSG00000094282.1	protein_coding	cilia and flagella associated protein 73 [Source:MGI Symbol;Acc:MGI:3779542]
Aoc1	0.00330793	2.98601	0.015	0.001	1	ENSMUSG00000029811.14	protein_coding	amine oxidase, copper-containing 1 [Source:MGI Symbol;Acc:MGI:1923757]
Klrb1b	0.00330793	2.98601	0.015	0.001	1	ENSMUSG00000079298.9	protein_coding	killer cell lectin-like receptor subfamily B member 1B [Source:MGI Symbol;Acc:MGI:107539]
Smco3	0.00330793	2.98601	0.015	0.001	1	ENSMUSG00000043298.8	protein_coding	single-pass membrane protein with coiled-coil domains 3 [Source:MGI Symbol;Acc:MGI:2443451]
Olfr1336	0.00330793	2.98601	0.015	0.001	1	ENSMUSG00000048620.6	protein_coding	olfactory receptor 1336 [Source:MGI Symbol;Acc:MGI:3031170]
Vmn2r30	0.00330793	2.98601	0.015	0.001	1	ENSMUSG00000070847.13	protein_coding	vomeronasal 2, receptor 30 [Source:MGI Symbol;Acc:MGI:1316729]
Foxa3	0.00330793	2.98601	0.015	0.001	1	ENSMUSG00000040891.6	protein_coding	forkhead box A3 [Source:MGI Symbol;Acc:MGI:1347477]
Lypd5	0.00330793	2.98601	0.015	0.001	1	ENSMUSG00000030484.5	protein_coding	Ly6/Plaur domain containing 5 [Source:MGI Symbol;Acc:MGI:1924192]
Etv2	0.00330793	2.98601	0.015	0.001	1	ENSMUSG00000006311.8	protein_coding	ets variant 2 [Source:MGI Symbol;Acc:MGI:99253]
Slc6a5	0.00330793	2.98601	0.015	0.001	1	ENSMUSG00000039728.15	protein_coding	solute carrier family 6 (neurotransmitter transporter, glycine), member 5 [Source:MGI Symbol;Acc:MGI:105090]
Olfr622	0.00330793	2.98601	0.015	0.001	1	ENSMUSG00000050085.5	protein_coding	olfactory receptor 622 [Source:MGI Symbol;Acc:MGI:3030456]
Olfr629	0.00330793	2.98601	0.015	0.001	1	ENSMUSG00000047545.5	protein_coding	olfactory receptor 629 [Source:MGI Symbol;Acc:MGI:3030463]
Acsm1	0.00330793	2.98601	0.015	0.001	1	ENSMUSG00000033533.14	protein_coding	acyl-CoA synthetase medium-chain family member 1 [Source:MGI Symbol;Acc:MGI:2152200]
Abca16	0.00330793	2.98601	0.015	0.001	1	ENSMUSG00000051900.12	protein_coding	ATP-binding cassette, sub-family A (ABC1), member 16 [Source:MGI Symbol;Acc:MGI:2388711]
Cd163l1	0.00330793	2.98601	0.015	0.001	1	ENSMUSG00000025461.11	protein_coding	CD163 molecule-like 1 [Source:MGI Symbol;Acc:MGI:2443796]
Muc5ac	0.00330793	2.98601	0.015	0.001	1	ENSMUSG00000037974.16	protein_coding	mucin 5, subtypes A and C, tracheobronchial/gastric [Source:MGI Symbol;Acc:MGI:104697]
Gm6040	0.00330793	2.98601	0.015	0.001	1	ENSMUSG00000071165.3	protein_coding	predicted gene 6040 [Source:MGI Symbol;Acc:MGI:3646527]
Calb2	0.00330793	2.98601	0.015	0.001	1	ENSMUSG00000003657.9	protein_coding	calbindin 2 [Source:MGI Symbol;Acc:MGI:101914]
Mbd3l2	0.00330793	2.98601	0.015	0.001	1	ENSMUSG00000047508.9	protein_coding	methyl-CpG binding domain protein 3-like 2 [Source:MGI Symbol;Acc:MGI:2158460]
Megf11	0.00330793	2.98601	0.015	0.001	1	ENSMUSG00000036466.17	protein_coding	multiple EGF-like-domains 11 [Source:MGI Symbol;Acc:MGI:1920951]
Slc22a13	0.00330793	2.98601	0.015	0.001	1	ENSMUSG00000074028.4	protein_coding	solute carrier family 22 (organic cation transporter), member 13 [Source:MGI Symbol;Acc:MGI:2143107]
Mobp	0.00330793	2.98601	0.015	0.001	1	ENSMUSG00000032517.16	protein_coding	myelin-associated oligodendrocytic basic protein [Source:MGI Symbol;Acc:MGI:108511]
AC141477.1	0.00330793	2.98601	0.015	0.001	1	ENSMUSG00000117965.1	protein_coding	novel protein
Vmn2r83	0.00330793	2.98601	0.015	0.001	1	ENSMUSG00000091381.3	protein_coding	vomeronasal 2, receptor 83 [Source:MGI Symbol;Acc:MGI:3644559]
Hsd17b6	0.00330793	2.98601	0.015	0.001	1	ENSMUSG00000025396.7	protein_coding	hydroxysteroid (17-beta) dehydrogenase 6 [Source:MGI Symbol;Acc:MGI:1351670]
Myl6b	0.00330793	2.98601	0.015	0.001	1	ENSMUSG00000039824.4	protein_coding	myosin, light polypeptide 6B [Source:MGI Symbol;Acc:MGI:1917789]
Ifi47	0.00330793	2.98601	0.015	0.001	1	ENSMUSG00000078920.3	protein_coding	interferon gamma inducible protein 47 [Source:MGI Symbol;Acc:MGI:99448]
Rasgef1c	0.00330793	2.98601	0.015	0.001	1	ENSMUSG00000020374.16	protein_coding	RasGEF domain family, member 1C [Source:MGI Symbol;Acc:MGI:1921813]
Kcnab3	0.00330793	2.98601	0.015	0.001	1	ENSMUSG00000018470.8	protein_coding	potassium voltage-gated channel, shaker-related subfamily, beta member 3 [Source:MGI Symbol;Acc:MGI:1336208]
Slfn5	0.00330793	2.98601	0.015	0.001	1	ENSMUSG00000054404.13	protein_coding	schlafen 5 [Source:MGI Symbol;Acc:MGI:1329004]
Car10	0.00330793	2.98601	0.015	0.001	1	ENSMUSG00000056158.14	protein_coding	carbonic anhydrase 10 [Source:MGI Symbol;Acc:MGI:1919855]
Crhr1	0.00330793	2.98601	0.015	0.001	1	ENSMUSG00000018634.10	protein_coding	corticotropin releasing hormone receptor 1 [Source:MGI Symbol;Acc:MGI:88498]
Apoh	0.00330793	2.98601	0.015	0.001	1	ENSMUSG00000000049.11	protein_coding	apolipoprotein H [Source:MGI Symbol;Acc:MGI:88058]
Lrrc72	0.00330793	2.98601	0.015	0.001	1	ENSMUSG00000020545.14	protein_coding	leucine rich repeat containing 72 [Source:MGI Symbol;Acc:MGI:1920830]
Olfr1362	0.00330793	2.98601	0.015	0.001	1	ENSMUSG00000051258.5	protein_coding	olfactory receptor 1362 [Source:MGI Symbol;Acc:MGI:3031196]
Prss16	0.00330793	2.98601	0.015	0.001	1	ENSMUSG00000006179.9	protein_coding	protease, serine 16 (thymus) [Source:MGI Symbol;Acc:MGI:1859181]
Prl2a1	0.00330793	2.98601	0.015	0.001	1	ENSMUSG00000022886.5	protein_coding	prolactin family 2, subfamily a, member 1 [Source:MGI Symbol;Acc:MGI:1861446]
Zfp493	0.00330793	2.98601	0.015	0.001	1	ENSMUSG00000090659.9	protein_coding	zinc finger protein 493 [Source:MGI Symbol;Acc:MGI:1920208]
Sgtb	0.00330793	2.98601	0.015	0.001	1	ENSMUSG00000042743.13	protein_coding	small glutamine-rich tetratricopeptide repeat (TPR)-containing, beta [Source:MGI Symbol;Acc:MGI:2444615]
Hspb3	0.00330793	2.98601	0.015	0.001	1	ENSMUSG00000051456.4	protein_coding	heat shock protein 3 [Source:MGI Symbol;Acc:MGI:1928479]
9230112D13Rik	0.00330793	2.98601	0.015	0.001	1	ENSMUSG00000021797.2	protein_coding	RIKEN cDNA 9230112D13 gene [Source:MGI Symbol;Acc:MGI:1925493]
Pnpla3	0.00330793	2.98601	0.015	0.001	1	ENSMUSG00000041653.5	protein_coding	patatin-like phospholipase domain containing 3 [Source:MGI Symbol;Acc:MGI:2151796]
H1fnt	0.00330793	2.98601	0.015	0.001	1	.	.	.
Tprg	0.00330793	2.98601	0.015	0.001	1	ENSMUSG00000048399.4	protein_coding	transformation related protein 63 regulated [Source:MGI Symbol;Acc:MGI:1918588]
Atp13a4	0.00330793	2.98601	0.015	0.001	1	ENSMUSG00000038094.15	protein_coding	ATPase type 13A4 [Source:MGI Symbol;Acc:MGI:1924456]
Gm7030	0.00330793	2.98601	0.015	0.001	1	ENSMUSG00000092243.8	protein_coding	predicted gene 7030 [Source:MGI Symbol;Acc:MGI:3647514]
Myot	0.00330793	2.98601	0.015	0.001	1	ENSMUSG00000024471.12	protein_coding	myotilin [Source:MGI Symbol;Acc:MGI:1889800]
Zdhhc24	0.00330793	2.98601	0.015	0.001	1	ENSMUSG00000006463.13	protein_coding	zinc finger, DHHC domain containing 24 [Source:MGI Symbol;Acc:MGI:1917855]
Olfr1444	0.00330793	2.98601	0.015	0.001	1	ENSMUSG00000046272.4	protein_coding	olfactory receptor 1444 [Source:MGI Symbol;Acc:MGI:3031278]
Olfr1495	0.00330793	2.98601	0.015	0.001	1	ENSMUSG00000047207.3	protein_coding	olfactory receptor 1495 [Source:MGI Symbol;Acc:MGI:3031329]
Gm28269	0.00330793	2.98601	0.015	0.001	1	ENSMUSG00000101818.1	protein_coding	predicted gene 28269 [Source:MGI Symbol;Acc:MGI:5578975]
Etd	0.00330793	2.98601	0.015	0.001	1	ENSMUSG00000060967.6	protein_coding	embryonic testis differentiation [Source:MGI Symbol;Acc:MGI:1916751]
Rab9b	0.00330793	2.98601	0.015	0.001	1	ENSMUSG00000043463.6	protein_coding	RAB9B, member RAS oncogene family [Source:MGI Symbol;Acc:MGI:2442454]
Gja6	0.00330793	2.98601	0.015	0.001	1	ENSMUSG00000055691.5	protein_coding	gap junction protein, alpha 6 [Source:MGI Symbol;Acc:MGI:95717]
Cdh17	0.0033237	1.58608	0.055	0.021	1	ENSMUSG00000028217.11	protein_coding	cadherin 17 [Source:MGI Symbol;Acc:MGI:1095414]
Trim8	0.00333801	0.893563	0.121	0.066	1	ENSMUSG00000025034.9	protein_coding	tripartite motif-containing 8 [Source:MGI Symbol;Acc:MGI:1933302]
Vsig10	0.0033943	1.41615	0.055	0.021	1	ENSMUSG00000066894.14	protein_coding	V-set and immunoglobulin domain containing 10 [Source:MGI Symbol;Acc:MGI:2448533]
Gldn	0.0033943	1.41615	0.055	0.021	1	ENSMUSG00000046167.5	protein_coding	gliomedin [Source:MGI Symbol;Acc:MGI:2388361]
Flvcr1	0.00340995	1.45258	0.059	0.023	1	ENSMUSG00000066595.9	protein_coding	feline leukemia virus subgroup C cellular receptor 1 [Source:MGI Symbol;Acc:MGI:2444881]
Ankrd13c	0.00341994	1.02665	0.096	0.048	1	ENSMUSG00000039988.14	protein_coding	ankyrin repeat domain 13c [Source:MGI Symbol;Acc:MGI:2139746]
Gimap9	0.00341994	1.02665	0.096	0.048	1	ENSMUSG00000051124.6	protein_coding	GTPase, IMAP family member 9 [Source:MGI Symbol;Acc:MGI:3511744]
1700010B08Rik	0.00344427	2.17865	0.029	0.007	1	ENSMUSG00000057047.5	protein_coding	RIKEN cDNA 1700010B08 gene [Source:MGI Symbol;Acc:MGI:1922735]
Dicer1	0.00344643	-0.43278	0.235	0.333	1	ENSMUSG00000041415.10	protein_coding	dicer 1, ribonuclease type III [Source:MGI Symbol;Acc:MGI:2177178]
Phkb	0.00346139	1.38845	0.062	0.026	1	ENSMUSG00000036879.15	protein_coding	phosphorylase kinase beta [Source:MGI Symbol;Acc:MGI:97578]
Snx5	0.00346955	-0.405081	0.36	0.456	1	ENSMUSG00000027423.15	protein_coding	sorting nexin 5 [Source:MGI Symbol;Acc:MGI:1916428]
Flii	0.00347795	0.634334	0.246	0.169	1	ENSMUSG00000002812.4	protein_coding	flightless I actin binding protein [Source:MGI Symbol;Acc:MGI:1342286]
BC035947	0.00348115	2.02665	0.029	0.007	1	ENSMUSG00000090486.2	protein_coding	cDNA sequence BC035947 [Source:MGI Symbol;Acc:MGI:2652858]
Scrt2	0.00348115	2.02665	0.029	0.007	1	ENSMUSG00000060257.2	protein_coding	scratch family zinc finger 2 [Source:MGI Symbol;Acc:MGI:2139287]
Tlr2	0.00348115	2.02665	0.029	0.007	1	ENSMUSG00000027995.10	protein_coding	toll-like receptor 2 [Source:MGI Symbol;Acc:MGI:1346060]
Slc22a15	0.00348115	2.02665	0.029	0.007	1	ENSMUSG00000033147.16	protein_coding	solute carrier family 22 (organic anion/cation transporter), member 15 [Source:MGI Symbol;Acc:MGI:3607704]
A3galt2	0.00348115	2.02665	0.029	0.007	1	ENSMUSG00000028794.13	protein_coding	alpha 1,3-galactosyltransferase 2 (isoglobotriaosylceramide synthase) [Source:MGI Symbol;Acc:MGI:2685279]
Ajap1	0.00348115	2.02665	0.029	0.007	1	ENSMUSG00000039546.9	protein_coding	adherens junction associated protein 1 [Source:MGI Symbol;Acc:MGI:2685419]
Abcb9	0.00348115	2.02665	0.029	0.007	1	ENSMUSG00000029408.13	protein_coding	ATP-binding cassette, sub-family B (MDR/TAP), member 9 [Source:MGI Symbol;Acc:MGI:1861729]
Trim50	0.00348115	2.02665	0.029	0.007	1	ENSMUSG00000053388.10	protein_coding	tripartite motif-containing 50 [Source:MGI Symbol;Acc:MGI:2664992]
CAAA01077340.1	0.00348115	2.02665	0.029	0.007	1	ENSMUSG00000118522.1	protein_coding	predicted, 31160 [Source:NCBI gene;Acc:102633301]
Grid2ip	0.00348115	2.02665	0.029	0.007	1	ENSMUSG00000010825.17	protein_coding	glutamate receptor, ionotropic, delta 2 (Grid2) interacting protein 1 [Source:MGI Symbol;Acc:MGI:2176213]
Bhlhe41	0.00348115	2.02665	0.029	0.007	1	ENSMUSG00000030256.11	protein_coding	basic helix-loop-helix family, member e41 [Source:MGI Symbol;Acc:MGI:1930704]
Chrna7	0.00348115	2.02665	0.029	0.007	1	ENSMUSG00000030525.8	protein_coding	cholinergic receptor, nicotinic, alpha polypeptide 7 [Source:MGI Symbol;Acc:MGI:99779]
Trpm1	0.00348115	2.02665	0.029	0.007	1	ENSMUSG00000030523.18	protein_coding	transient receptor potential cation channel, subfamily M, member 1 [Source:MGI Symbol;Acc:MGI:1330305]
Fam81a	0.00348115	2.02665	0.029	0.007	1	ENSMUSG00000032224.15	protein_coding	family with sequence similarity 81, member A [Source:MGI Symbol;Acc:MGI:1924136]
Nipal4	0.00348115	2.02665	0.029	0.007	1	ENSMUSG00000020411.2	protein_coding	NIPA-like domain containing 4 [Source:MGI Symbol;Acc:MGI:2444671]
1700001P01Rik	0.00348115	2.02665	0.029	0.007	1	ENSMUSG00000018543.8	protein_coding	RIKEN cDNA 1700001P01 gene [Source:MGI Symbol;Acc:MGI:1919465]
Ifi35	0.00348115	2.02665	0.029	0.007	1	ENSMUSG00000010358.13	protein_coding	interferon-induced protein 35 [Source:MGI Symbol;Acc:MGI:1917360]
Secisbp2	0.00348115	2.02665	0.029	0.007	1	ENSMUSG00000035139.14	protein_coding	SECIS binding protein 2 [Source:MGI Symbol;Acc:MGI:1922670]
Mslnl	0.00348115	2.02665	0.029	0.007	1	ENSMUSG00000041062.7	protein_coding	mesothelin-like [Source:MGI Symbol;Acc:MGI:3607710]
Prune2	0.00348115	2.02665	0.029	0.007	1	ENSMUSG00000039126.10	protein_coding	prune homolog 2 [Source:MGI Symbol;Acc:MGI:1925004]
Cfp	0.00348115	2.02665	0.029	0.007	1	ENSMUSG00000001128.7	protein_coding	complement factor properdin [Source:MGI Symbol;Acc:MGI:97545]
Dhx32	0.00350182	1.35923	0.059	0.023	1	ENSMUSG00000030986.13	protein_coding	DEAH (Asp-Glu-Ala-His) box polypeptide 32 [Source:MGI Symbol;Acc:MGI:2141813]
Klc1	0.00351355	-0.496096	0.228	0.32	1	ENSMUSG00000021288.19	protein_coding	kinesin light chain 1 [Source:MGI Symbol;Acc:MGI:107978]
Eya1	0.00351587	-1.4593	0.022	0.07	1	ENSMUSG00000025932.14	protein_coding	EYA transcriptional coactivator and phosphatase 1 [Source:MGI Symbol;Acc:MGI:109344]
Nudt7	0.0035327	1.26815	0.066	0.028	1	ENSMUSG00000031767.13	protein_coding	nudix (nucleoside diphosphate linked moiety X)-type motif 7 [Source:MGI Symbol;Acc:MGI:1914778]
Fbxl18	0.00353799	1.09704	0.092	0.045	1	ENSMUSG00000066640.11	protein_coding	F-box and leucine-rich repeat protein 18 [Source:MGI Symbol;Acc:MGI:2444450]
Clcn6	0.00354406	1.31044	0.062	0.026	1	ENSMUSG00000029016.13	protein_coding	chloride channel, voltage-sensitive 6 [Source:MGI Symbol;Acc:MGI:1347049]
Poc1b	0.00354406	1.31044	0.062	0.026	1	ENSMUSG00000019952.15	protein_coding	POC1 centriolar protein B [Source:MGI Symbol;Acc:MGI:1918511]
Iqcb1	0.00363001	-1.02894	0.051	0.111	1	ENSMUSG00000022837.14	protein_coding	IQ calmodulin-binding motif containing 1 [Source:MGI Symbol;Acc:MGI:2443764]
Pcyt2	0.00363278	0.834006	0.129	0.072	1	ENSMUSG00000025137.15	protein_coding	phosphate cytidylyltransferase 2, ethanolamine [Source:MGI Symbol;Acc:MGI:1915921]
Arl8a	0.00369544	-0.64258	0.132	0.212	1	ENSMUSG00000026426.10	protein_coding	ADP-ribosylation factor-like 8A [Source:MGI Symbol;Acc:MGI:1915974]
Aldh1a2	0.00373479	-0.259683	0.441	0.563	1	ENSMUSG00000013584.5	protein_coding	aldehyde dehydrogenase family 1, subfamily A2 [Source:MGI Symbol;Acc:MGI:107928]
Hspa4	0.0037372	-0.500306	0.199	0.289	1	ENSMUSG00000020361.13	protein_coding	heat shock protein 4 [Source:MGI Symbol;Acc:MGI:1342292]
Psmd1	0.00374138	-0.608937	0.169	0.253	1	ENSMUSG00000026229.17	protein_coding	proteasome (prosome, macropain) 26S subunit, non-ATPase, 1 [Source:MGI Symbol;Acc:MGI:1917497]
Dpp8	0.00374396	-0.583846	0.202	0.288	1	ENSMUSG00000032393.15	protein_coding	dipeptidylpeptidase 8 [Source:MGI Symbol;Acc:MGI:1921638]
Mpnd	0.00375769	-0.387098	0.305	0.405	1	ENSMUSG00000003199.16	protein_coding	MPN domain containing [Source:MGI Symbol;Acc:MGI:1915297]
Txnl4a	0.00377051	-0.527786	0.202	0.291	1	ENSMUSG00000057130.12	protein_coding	thioredoxin-like 4A [Source:MGI Symbol;Acc:MGI:1351613]
Nr2f6	0.00377208	0.763617	0.158	0.095	1	ENSMUSG00000002393.14	protein_coding	nuclear receptor subfamily 2, group F, member 6 [Source:MGI Symbol;Acc:MGI:1352453]
Pdcd5	0.00379323	0.796185	0.143	0.084	1	ENSMUSG00000030417.15	protein_coding	programmed cell death 5 [Source:MGI Symbol;Acc:MGI:1913538]
Colec12	0.00379519	-0.553824	0.151	0.235	1	ENSMUSG00000036103.9	protein_coding	collectin sub-family member 12 [Source:MGI Symbol;Acc:MGI:2152907]
Krt10	0.00381388	0.883394	0.132	0.075	1	ENSMUSG00000019761.10	protein_coding	keratin 10 [Source:MGI Symbol;Acc:MGI:96685]
Alg10b	0.00383485	0.866574	0.14	0.081	1	ENSMUSG00000075470.2	protein_coding	asparagine-linked glycosylation 10B (alpha-1,2-glucosyltransferase) [Source:MGI Symbol;Acc:MGI:2146159]
Il4i1	0.00386671	1.77956	0.04	0.013	1	ENSMUSG00000074141.13	protein_coding	interleukin 4 induced 1 [Source:MGI Symbol;Acc:MGI:109552]
Pkp2	0.00386671	1.77956	0.04	0.013	1	ENSMUSG00000041957.15	protein_coding	plakophilin 2 [Source:MGI Symbol;Acc:MGI:1914701]
Lonrf3	0.00386671	1.77956	0.04	0.013	1	ENSMUSG00000016239.11	protein_coding	LON peptidase N-terminal domain and ring finger 3 [Source:MGI Symbol;Acc:MGI:1921615]
Tcaf1	0.00387338	-0.347059	0.43	0.522	1	ENSMUSG00000036667.14	protein_coding	TRPM8 channel-associated factor 1 [Source:MGI Symbol;Acc:MGI:1914665]
Hsp90b1	0.00390749	-0.225679	0.809	0.858	1	ENSMUSG00000020048.13	protein_coding	heat shock protein 90, beta (Grp94), member 1 [Source:MGI Symbol;Acc:MGI:98817]
Rprd1a	0.00391575	0.967473	0.103	0.053	1	ENSMUSG00000040446.4	protein_coding	regulation of nuclear pre-mRNA domain containing 1A [Source:MGI Symbol;Acc:MGI:2385066]
Alx3	0.00392695	1.66408	0.04	0.013	1	ENSMUSG00000014603.3	protein_coding	aristaless-like homeobox 3 [Source:MGI Symbol;Acc:MGI:1277097]
Zfp36	0.00392695	1.66408	0.04	0.013	1	ENSMUSG00000044786.6	protein_coding	zinc finger protein 36 [Source:MGI Symbol;Acc:MGI:99180]
Anks1b	0.00392695	1.66408	0.04	0.013	1	ENSMUSG00000058589.14	protein_coding	ankyrin repeat and sterile alpha motif domain containing 1B [Source:MGI Symbol;Acc:MGI:1924781]
Six3	0.00392695	1.66408	0.04	0.013	1	ENSMUSG00000038805.10	protein_coding	sine oculis-related homeobox 3 [Source:MGI Symbol;Acc:MGI:102764]
Egr1	0.00392695	1.66408	0.04	0.013	1	ENSMUSG00000038418.7	protein_coding	early growth response 1 [Source:MGI Symbol;Acc:MGI:95295]
Chordc1	0.00396269	0.36755	0.485	0.396	1	ENSMUSG00000001774.8	protein_coding	cysteine and histidine-rich domain (CHORD)-containing, zinc-binding protein 1 [Source:MGI Symbol;Acc:MGI:1914167]
Nphp1	0.0039741	0.909194	0.114	0.061	1	ENSMUSG00000027378.16	protein_coding	nephronophthisis 1 (juvenile) homolog (human) [Source:MGI Symbol;Acc:MGI:1858233]
Slf2	0.00397429	-0.897798	0.074	0.139	1	ENSMUSG00000036097.8	protein_coding	SMC5-SMC6 complex localization factor 2 [Source:MGI Symbol;Acc:MGI:1924968]
Ppp1r11	0.0040132	-0.76094	0.096	0.167	1	ENSMUSG00000036398.13	protein_coding	protein phosphatase 1, regulatory inhibitor subunit 11 [Source:MGI Symbol;Acc:MGI:1923747]
Zfp788	0.00403362	-0.896634	0.07	0.135	1	ENSMUSG00000074165.10	protein_coding	zinc finger protein 788 [Source:MGI Symbol;Acc:MGI:1914857]
Ube2z	0.00413308	-0.576233	0.136	0.217	1	ENSMUSG00000014349.7	protein_coding	ubiquitin-conjugating enzyme E2Z [Source:MGI Symbol;Acc:MGI:1343160]
Mcfd2	0.00416702	0.963641	0.11	0.059	1	ENSMUSG00000024150.12	protein_coding	multiple coagulation factor deficiency 2 [Source:MGI Symbol;Acc:MGI:2183439]
Slc16a10	0.00422251	1.03959	0.085	0.041	1	ENSMUSG00000019838.11	protein_coding	solute carrier family 16 (monocarboxylic acid transporters), member 10 [Source:MGI Symbol;Acc:MGI:1919722]
Cep57l1	0.00424243	-2.38031	0.004	0.037	1	ENSMUSG00000019813.16	protein_coding	centrosomal protein 57-like 1 [Source:MGI Symbol;Acc:MGI:1915511]
Tmem134	0.00428351	0.701883	0.195	0.126	1	ENSMUSG00000024845.17	protein_coding	transmembrane protein 134 [Source:MGI Symbol;Acc:MGI:1914240]
Mfn1	0.00428674	-0.744724	0.103	0.175	1	ENSMUSG00000027668.13	protein_coding	mitofusin 1 [Source:MGI Symbol;Acc:MGI:1914664]
Atp5a1	0.00429955	-0.161345	0.875	0.915	1	ENSMUSG00000025428.15	protein_coding	ATP synthase, H+ transporting, mitochondrial F1 complex, alpha subunit 1 [Source:MGI Symbol;Acc:MGI:88115]
Cep19	0.00432827	0.917838	0.11	0.059	1	ENSMUSG00000035790.15	protein_coding	centrosomal protein 19 [Source:MGI Symbol;Acc:MGI:1914244]
Pcyox1	0.00433682	-0.649335	0.118	0.194	1	ENSMUSG00000029998.14	protein_coding	prenylcysteine oxidase 1 [Source:MGI Symbol;Acc:MGI:1914131]
Nasp	0.00434527	-0.283451	0.426	0.531	1	ENSMUSG00000028693.15	protein_coding	nuclear autoantigenic sperm protein (histone-binding) [Source:MGI Symbol;Acc:MGI:1355328]
Phf20l1	0.00435001	-0.453027	0.228	0.32	1	ENSMUSG00000072501.5	protein_coding	PHD finger protein 20-like 1 [Source:MGI Symbol;Acc:MGI:2444412]
Arhgef28	0.00437274	1.02023	0.107	0.057	1	ENSMUSG00000021662.11	protein_coding	Rho guanine nucleotide exchange factor (GEF) 28 [Source:MGI Symbol;Acc:MGI:1346016]
Tm7sf2	0.00437274	1.02023	0.107	0.057	1	ENSMUSG00000024799.16	protein_coding	transmembrane 7 superfamily member 2 [Source:MGI Symbol;Acc:MGI:1920416]
Myl12a	0.00439186	-0.437457	0.316	0.407	1	ENSMUSG00000024048.15	protein_coding	myosin, light chain 12A, regulatory, non-sarcomeric [Source:MGI Symbol;Acc:MGI:1914518]
Ndufs5	0.00441026	1.66408	0.044	0.015	1	ENSMUSG00000028648.13	protein_coding	NADH:ubiquinone oxidoreductase core subunit S5 [Source:MGI Symbol;Acc:MGI:1890889]
Slc25a37	0.00442892	0.934729	0.125	0.071	1	ENSMUSG00000034248.7	protein_coding	solute carrier family 25, member 37 [Source:MGI Symbol;Acc:MGI:1914962]
Mcph1	0.00443645	-1.29528	0.029	0.079	1	ENSMUSG00000039842.15	protein_coding	microcephaly, primary autosomal recessive 1 [Source:MGI Symbol;Acc:MGI:2443308]
Snrnp25	0.00446438	0.834006	0.129	0.073	1	ENSMUSG00000040767.10	protein_coding	small nuclear ribonucleoprotein 25 (U11/U12) [Source:MGI Symbol;Acc:MGI:1925622]
Mzf1	0.00448566	1.55717	0.044	0.015	1	ENSMUSG00000030380.17	protein_coding	myeloid zinc finger 1 [Source:MGI Symbol;Acc:MGI:107457]
Pctp	0.00448566	1.55717	0.044	0.015	1	ENSMUSG00000020553.8	protein_coding	phosphatidylcholine transfer protein [Source:MGI Symbol;Acc:MGI:107375]
Hoxd4	0.00450064	-0.692853	0.191	0.269	1	ENSMUSG00000101174.8	protein_coding	homeobox D4 [Source:MGI Symbol;Acc:MGI:96208]
Fam162b	0.00450409	-1.18027	0.037	0.089	1	ENSMUSG00000019909.4	protein_coding	family with sequence similarity 162, member B [Source:MGI Symbol;Acc:MGI:1924546]
Nap1l1	0.00454414	-0.128879	0.864	0.921	1	ENSMUSG00000058799.16	protein_coding	nucleosome assembly protein 1-like 1 [Source:MGI Symbol;Acc:MGI:1855693]
Cinp	0.00459083	0.583591	0.217	0.144	1	ENSMUSG00000021276.10	protein_coding	cyclin-dependent kinase 2 interacting protein [Source:MGI Symbol;Acc:MGI:1914486]
Dusp3	0.00463326	-0.667762	0.096	0.167	1	ENSMUSG00000003518.13	protein_coding	dual specificity phosphatase 3 (vaccinia virus phosphatase VH1-related) [Source:MGI Symbol;Acc:MGI:1919599]
Ltbp4	0.00467356	-0.537553	0.188	0.271	1	ENSMUSG00000040488.18	protein_coding	latent transforming growth factor beta binding protein 4 [Source:MGI Symbol;Acc:MGI:1321395]
Pogk	0.00471069	0.731195	0.158	0.096	1	ENSMUSG00000040596.15	protein_coding	pogo transposable element with KRAB domain [Source:MGI Symbol;Acc:MGI:1918842]
Txndc12	0.00472432	-0.531839	0.188	0.273	1	ENSMUSG00000028567.8	protein_coding	thioredoxin domain containing 12 (endoplasmic reticulum) [Source:MGI Symbol;Acc:MGI:1913323]
Cep85l	0.00472814	-0.657847	0.081	0.148	1	ENSMUSG00000038594.9	protein_coding	centrosomal protein 85-like [Source:MGI Symbol;Acc:MGI:3642684]
Vcp	0.0047343	0.267523	0.691	0.617	1	ENSMUSG00000028452.7	protein_coding	valosin containing protein [Source:MGI Symbol;Acc:MGI:99919]
Rnf2	0.00474602	-0.36834	0.327	0.423	1	ENSMUSG00000026484.13	protein_coding	ring finger protein 2 [Source:MGI Symbol;Acc:MGI:1101759]
Sco1	0.00475496	0.927116	0.096	0.049	1	ENSMUSG00000069844.12	protein_coding	SCO1 cytochrome c oxidase assembly protein [Source:MGI Symbol;Acc:MGI:106362]
Ostm1	0.00479608	1.57097	0.048	0.017	1	ENSMUSG00000038280.12	protein_coding	osteopetrosis associated transmembrane protein 1 [Source:MGI Symbol;Acc:MGI:2655574]
Foxa2	0.0048113	1.95359	0.033	0.009	1	ENSMUSG00000037025.11	protein_coding	forkhead box A2 [Source:MGI Symbol;Acc:MGI:1347476]
Zfr	0.00481231	-0.437005	0.32	0.408	1	ENSMUSG00000022201.16	protein_coding	zinc finger RNA binding protein [Source:MGI Symbol;Acc:MGI:1341890]
Gm45902	0.00481473	1.14951	0.074	0.034	1	ENSMUSG00000051396.15	protein_coding	predicted gene 45902 [Source:MGI Symbol;Acc:MGI:5805017]
Lrp11	0.00481473	1.14951	0.074	0.034	1	ENSMUSG00000019796.12	protein_coding	low density lipoprotein receptor-related protein 11 [Source:MGI Symbol;Acc:MGI:2442989]
Stmn2	0.00483557	-0.522446	0.305	0.39	1	ENSMUSG00000027500.10	protein_coding	stathmin-like 2 [Source:MGI Symbol;Acc:MGI:98241]
Kif21b	0.00485144	-0.708473	0.096	0.166	1	ENSMUSG00000041642.18	protein_coding	kinesin family member 21B [Source:MGI Symbol;Acc:MGI:109234]
Fermt2	0.00486587	-0.338143	0.493	0.566	1	ENSMUSG00000037712.16	protein_coding	fermitin family member 2 [Source:MGI Symbol;Acc:MGI:2385001]
Ankrd23	0.00487188	1.81608	0.033	0.009	1	ENSMUSG00000067653.12	protein_coding	ankyrin repeat domain 23 [Source:MGI Symbol;Acc:MGI:1925571]
Vwa3b	0.00487188	1.81608	0.033	0.009	1	ENSMUSG00000050122.19	protein_coding	von Willebrand factor A domain containing 3B [Source:MGI Symbol;Acc:MGI:1918103]
Plpp7	0.00487188	1.81608	0.033	0.009	1	ENSMUSG00000051373.5	protein_coding	phospholipid phosphatase 7 (inactive) [Source:MGI Symbol;Acc:MGI:2445183]
Rassf2	0.00487188	1.81608	0.033	0.009	1	ENSMUSG00000027339.15	protein_coding	Ras association (RalGDS/AF-6) domain family member 2 [Source:MGI Symbol;Acc:MGI:2442060]
Kif16b	0.00487188	1.81608	0.033	0.009	1	ENSMUSG00000038844.10	protein_coding	kinesin family member 16B [Source:MGI Symbol;Acc:MGI:1098240]
Fndc11	0.00487188	1.81608	0.033	0.009	1	ENSMUSG00000047841.8	protein_coding	fibronectin type III domain containing 11 [Source:MGI Symbol;Acc:MGI:3051572]
Fgb	0.00487188	1.81608	0.033	0.009	1	ENSMUSG00000033831.5	protein_coding	fibrinogen beta chain [Source:MGI Symbol;Acc:MGI:99501]
Akr1b8	0.00487188	1.81608	0.033	0.009	1	ENSMUSG00000029762.6	protein_coding	aldo-keto reductase family 1, member B8 [Source:MGI Symbol;Acc:MGI:107673]
Kcng4	0.00487188	1.81608	0.033	0.009	1	ENSMUSG00000045246.11	protein_coding	potassium voltage-gated channel, subfamily G, member 4 [Source:MGI Symbol;Acc:MGI:1913983]
Slc16a6	0.00487188	1.81608	0.033	0.009	1	ENSMUSG00000041920.14	protein_coding	solute carrier family 16 (monocarboxylic acid transporters), member 6 [Source:MGI Symbol;Acc:MGI:2144585]
Tcp11	0.00487188	1.81608	0.033	0.009	1	ENSMUSG00000062859.15	protein_coding	t-complex protein 11 [Source:MGI Symbol;Acc:MGI:98544]
1600014C23Rik	0.00487188	1.81608	0.033	0.009	1	ENSMUSG00000094690.2	protein_coding	RIKEN cDNA 1600014C23 gene [Source:MGI Symbol;Acc:MGI:1919490]
Lrrc73	0.00487188	1.81608	0.033	0.009	1	ENSMUSG00000071073.5	protein_coding	leucine rich repeat containing 73 [Source:MGI Symbol;Acc:MGI:2684934]
Rin1	0.00487188	1.81608	0.033	0.009	1	ENSMUSG00000024883.8	protein_coding	Ras and Rab interactor 1 [Source:MGI Symbol;Acc:MGI:2385695]
Pcsk5	0.00487188	1.81608	0.033	0.009	1	ENSMUSG00000024713.16	protein_coding	proprotein convertase subtilisin/kexin type 5 [Source:MGI Symbol;Acc:MGI:97515]
Gfra4	0.00488493	1.47144	0.048	0.017	1	ENSMUSG00000027316.15	protein_coding	glial cell line derived neurotrophic factor family receptor alpha 4 [Source:MGI Symbol;Acc:MGI:1341873]
Plch1	0.00488493	1.47144	0.048	0.017	1	ENSMUSG00000036834.16	protein_coding	phospholipase C, eta 1 [Source:MGI Symbol;Acc:MGI:2683547]
Kctd21	0.00488493	1.47144	0.048	0.017	1	ENSMUSG00000044952.5	protein_coding	potassium channel tetramerisation domain containing 21 [Source:MGI Symbol;Acc:MGI:3643121]
Mgat4a	0.00490679	1.1022	0.074	0.034	1	ENSMUSG00000026110.15	protein_coding	mannoside acetylglucosaminyltransferase 4, isoenzyme A [Source:MGI Symbol;Acc:MGI:2662992]
Plxnd1	0.00490684	-0.544576	0.324	0.399	1	ENSMUSG00000030123.15	protein_coding	plexin D1 [Source:MGI Symbol;Acc:MGI:2154244]
Safb	0.00491051	-0.603691	0.132	0.21	1	ENSMUSG00000071054.12	protein_coding	scaffold attachment factor B [Source:MGI Symbol;Acc:MGI:2146974]
Naca	0.00491441	-0.149431	0.926	0.963	1	ENSMUSG00000061315.14	protein_coding	nascent polypeptide-associated complex alpha polypeptide [Source:MGI Symbol;Acc:MGI:106095]
Ccdc90b	0.0049174	0.706309	0.18	0.115	1	ENSMUSG00000030613.13	protein_coding	coiled-coil domain containing 90B [Source:MGI Symbol;Acc:MGI:1913615]
Kif15	0.00493079	-0.569232	0.165	0.247	1	ENSMUSG00000036768.6	protein_coding	kinesin family member 15 [Source:MGI Symbol;Acc:MGI:1098258]
Tmem43	0.00496802	0.697248	0.158	0.096	1	ENSMUSG00000030095.10	protein_coding	transmembrane protein 43 [Source:MGI Symbol;Acc:MGI:1921372]
Lrsam1	0.00500322	1.17865	0.07	0.031	1	ENSMUSG00000026792.16	protein_coding	leucine rich repeat and sterile alpha motif containing 1 [Source:MGI Symbol;Acc:MGI:2684789]
Jrk	0.00500322	1.17865	0.07	0.031	1	ENSMUSG00000046380.3	protein_coding	jerky [Source:MGI Symbol;Acc:MGI:106214]
Hsp90aa1	0.00500845	0.254519	0.79	0.756	1	ENSMUSG00000021270.13	protein_coding	heat shock protein 90, alpha (cytosolic), class A member 1 [Source:MGI Symbol;Acc:MGI:96250]
Tbr1	0.00504084	1.49416	0.051	0.02	1	ENSMUSG00000035033.15	protein_coding	T-box brain gene 1 [Source:MGI Symbol;Acc:MGI:107404]
Rtp4	0.00507056	2.24904	0.026	0.006	1	ENSMUSG00000033355.6	protein_coding	receptor transporter protein 4 [Source:MGI Symbol;Acc:MGI:1915025]
Cldn34c1	0.00507056	2.24904	0.026	0.006	1	ENSMUSG00000079450.11	protein_coding	claudin 34C1 [Source:MGI Symbol;Acc:MGI:1920311]
Tmem88	0.00509575	-0.908808	0.07	0.132	1	ENSMUSG00000045377.5	protein_coding	transmembrane protein 88 [Source:MGI Symbol;Acc:MGI:1914270]
Cntnap5a	0.00511766	2.07912	0.026	0.006	1	ENSMUSG00000070695.4	protein_coding	contactin associated protein-like 5A [Source:MGI Symbol;Acc:MGI:3643623]
Sfmbt2	0.00511766	2.07912	0.026	0.006	1	ENSMUSG00000061186.15	protein_coding	Scm-like with four mbt domains 2 [Source:MGI Symbol;Acc:MGI:2447794]
Olfr1101	0.00511766	2.07912	0.026	0.006	1	ENSMUSG00000075167.3	protein_coding	olfactory receptor 1101 [Source:MGI Symbol;Acc:MGI:3030935]
Tmem74bos	0.00511766	2.07912	0.026	0.006	1	ENSMUSG00000087035.1	protein_coding	transmembrane 74B, opposite strand [Source:MGI Symbol;Acc:MGI:3039588]
Pou3f2	0.00511766	2.07912	0.026	0.006	1	ENSMUSG00000095139.2	protein_coding	POU domain, class 3, transcription factor 2 [Source:MGI Symbol;Acc:MGI:101895]
Cyp4x1	0.00511766	2.07912	0.026	0.006	1	ENSMUSG00000047155.13	protein_coding	cytochrome P450, family 4, subfamily x, polypeptide 1 [Source:MGI Symbol;Acc:MGI:1932403]
Faah	0.00511766	2.07912	0.026	0.006	1	ENSMUSG00000034171.13	protein_coding	fatty acid amide hydrolase [Source:MGI Symbol;Acc:MGI:109609]
Nt5c1a	0.00511766	2.07912	0.026	0.006	1	ENSMUSG00000054958.6	protein_coding	5'-nucleotidase, cytosolic IA [Source:MGI Symbol;Acc:MGI:2155700]
Stap1	0.00511766	2.07912	0.026	0.006	1	ENSMUSG00000029254.16	protein_coding	signal transducing adaptor family member 1 [Source:MGI Symbol;Acc:MGI:1926193]
Cplx1	0.00511766	2.07912	0.026	0.006	1	ENSMUSG00000033615.9	protein_coding	complexin 1 [Source:MGI Symbol;Acc:MGI:104727]
Oasl2	0.00511766	2.07912	0.026	0.006	1	ENSMUSG00000029561.17	protein_coding	2'-5' oligoadenylate synthetase-like 2 [Source:MGI Symbol;Acc:MGI:1344390]
Hoxa6	0.00511766	2.07912	0.026	0.006	1	ENSMUSG00000043219.9	protein_coding	homeobox A6 [Source:MGI Symbol;Acc:MGI:96178]
Slc4a5	0.00511766	2.07912	0.026	0.006	1	ENSMUSG00000068323.12	protein_coding	solute carrier family 4, sodium bicarbonate cotransporter, member 5 [Source:MGI Symbol;Acc:MGI:2443220]
Isoc2b	0.00511766	2.07912	0.026	0.006	1	ENSMUSG00000052605.12	protein_coding	isochorismatase domain containing 2b [Source:MGI Symbol;Acc:MGI:1914691]
Spaca4	0.00511766	2.07912	0.026	0.006	1	ENSMUSG00000070563.6	protein_coding	sperm acrosome associated 4 [Source:MGI Symbol;Acc:MGI:1916613]
Krtap5-3	0.00511766	2.07912	0.026	0.006	1	ENSMUSG00000046248.9	protein_coding	keratin associated protein 5-3 [Source:MGI Symbol;Acc:MGI:1924465]
Plekhg4	0.00511766	2.07912	0.026	0.006	1	ENSMUSG00000014782.16	protein_coding	pleckstrin homology domain containing, family G (with RhoGef domain) member 4 [Source:MGI Symbol;Acc:MGI:2142544]
Tmed6	0.00511766	2.07912	0.026	0.006	1	ENSMUSG00000031919.6	protein_coding	transmembrane p24 trafficking protein 6 [Source:MGI Symbol;Acc:MGI:1913519]
Nt5e	0.00511766	2.07912	0.026	0.006	1	ENSMUSG00000032420.8	protein_coding	5' nucleotidase, ecto [Source:MGI Symbol;Acc:MGI:99782]
1700057G04Rik	0.00511766	2.07912	0.026	0.006	1	ENSMUSG00000074139.8	protein_coding	RIKEN cDNA 1700057G04 gene [Source:MGI Symbol;Acc:MGI:1925709]
Il20rb	0.00511766	2.07912	0.026	0.006	1	ENSMUSG00000044244.18	protein_coding	interleukin 20 receptor beta [Source:MGI Symbol;Acc:MGI:2143266]
Prss50	0.00511766	2.07912	0.026	0.006	1	ENSMUSG00000048752.7	protein_coding	protease, serine 50 [Source:MGI Symbol;Acc:MGI:2447303]
Epm2a	0.00511766	2.07912	0.026	0.006	1	ENSMUSG00000055493.4	protein_coding	epilepsy, progressive myoclonic epilepsy, type 2 gene alpha [Source:MGI Symbol;Acc:MGI:1341085]
Ppfia2	0.00511766	2.07912	0.026	0.006	1	ENSMUSG00000053825.15	protein_coding	protein tyrosine phosphatase, receptor type, f polypeptide (PTPRF), interacting protein (liprin), alpha 2 [Source:MGI Symbol;Acc:MGI:2443834]
Rel	0.00511766	2.07912	0.026	0.006	1	ENSMUSG00000020275.9	protein_coding	reticuloendotheliosis oncogene [Source:MGI Symbol;Acc:MGI:97897]
Alox8	0.00511766	2.07912	0.026	0.006	1	ENSMUSG00000020891.11	protein_coding	arachidonate 8-lipoxygenase [Source:MGI Symbol;Acc:MGI:1098228]
Nxph3	0.00511766	2.07912	0.026	0.006	1	ENSMUSG00000046719.7	protein_coding	neurexophilin 3 [Source:MGI Symbol;Acc:MGI:1336188]
Abca6	0.00511766	2.07912	0.026	0.006	1	ENSMUSG00000044749.13	protein_coding	ATP-binding cassette, sub-family A (ABC1), member 6 [Source:MGI Symbol;Acc:MGI:1923434]
Otop2	0.00511766	2.07912	0.026	0.006	1	ENSMUSG00000050201.9	protein_coding	otopetrin 2 [Source:MGI Symbol;Acc:MGI:2388365]
Fam181a	0.00511766	2.07912	0.026	0.006	1	ENSMUSG00000096753.7	protein_coding	family with sequence similarity 181, member A [Source:MGI Symbol;Acc:MGI:3647570]
Tex33	0.00511766	2.07912	0.026	0.006	1	ENSMUSG00000062154.14	protein_coding	testis expressed 33 [Source:MGI Symbol;Acc:MGI:1920626]
Nkx2-5	0.00511766	2.07912	0.026	0.006	1	ENSMUSG00000015579.5	protein_coding	NK2 homeobox 5 [Source:MGI Symbol;Acc:MGI:97350]
Olfr91	0.00511766	2.07912	0.026	0.006	1	ENSMUSG00000095377.2	protein_coding	olfactory receptor 91 [Source:MGI Symbol;Acc:MGI:2177474]
Adgrf2	0.00511766	2.07912	0.026	0.006	1	ENSMUSG00000057899.7	protein_coding	adhesion G protein-coupled receptor F2 [Source:MGI Symbol;Acc:MGI:2182728]
Chrm1	0.00511766	2.07912	0.026	0.006	1	ENSMUSG00000032773.9	protein_coding	cholinergic receptor, muscarinic 1, CNS [Source:MGI Symbol;Acc:MGI:88396]
Sbspon	0.00514113	1.40105	0.051	0.02	1	ENSMUSG00000032719.4	protein_coding	somatomedin B and thrombospondin, type 1 domain containing [Source:MGI Symbol;Acc:MGI:2684952]
Ccdc187	0.00514113	1.40105	0.051	0.02	1	ENSMUSG00000048038.8	protein_coding	coiled-coil domain containing 187 [Source:MGI Symbol;Acc:MGI:3045295]
Grtp1	0.00514113	1.40105	0.051	0.02	1	ENSMUSG00000038515.10	protein_coding	GH regulated TBC protein 1 [Source:MGI Symbol;Acc:MGI:1914040]
Cyp46a1	0.00514113	1.40105	0.051	0.02	1	ENSMUSG00000021259.5	protein_coding	cytochrome P450, family 46, subfamily a, polypeptide 1 [Source:MGI Symbol;Acc:MGI:1341877]
Foxc1	0.00514113	1.40105	0.051	0.02	1	ENSMUSG00000050295.4	protein_coding	forkhead box C1 [Source:MGI Symbol;Acc:MGI:1347466]
Dmtn	0.00514113	1.40105	0.051	0.02	1	ENSMUSG00000022099.17	protein_coding	dematin actin binding protein [Source:MGI Symbol;Acc:MGI:99670]
Lox	0.00514113	1.40105	0.051	0.02	1	ENSMUSG00000024529.14	protein_coding	lysyl oxidase [Source:MGI Symbol;Acc:MGI:96817]
Cyp26a1	0.00514113	1.40105	0.051	0.02	1	ENSMUSG00000024987.6	protein_coding	cytochrome P450, family 26, subfamily a, polypeptide 1 [Source:MGI Symbol;Acc:MGI:1096359]
Hmgb2	0.00514245	1.32705	0.062	0.027	1	ENSMUSG00000054717.7	protein_coding	high mobility group box 2 [Source:MGI Symbol;Acc:MGI:96157]
Poll	0.00515742	1.21157	0.066	0.029	1	ENSMUSG00000025218.6	protein_coding	polymerase (DNA directed), lambda [Source:MGI Symbol;Acc:MGI:1889000]
Mks1	0.00519311	1.37457	0.059	0.024	1	ENSMUSG00000034121.12	protein_coding	Meckel syndrome, type 1 [Source:MGI Symbol;Acc:MGI:3584243]
Epb41l4b	0.00525334	1.35923	0.055	0.022	1	ENSMUSG00000028434.12	protein_coding	erythrocyte membrane protein band 4.1 like 4b [Source:MGI Symbol;Acc:MGI:1859149]
Foxp4	0.00525848	0.467684	0.324	0.24	1	ENSMUSG00000023991.16	protein_coding	forkhead box P4 [Source:MGI Symbol;Acc:MGI:1921373]
Intu	0.00526472	1.24904	0.062	0.027	1	ENSMUSG00000060798.7	protein_coding	inturned planar cell polarity protein [Source:MGI Symbol;Acc:MGI:2443752]
Enpp4	0.00526472	1.24904	0.062	0.027	1	ENSMUSG00000023961.16	protein_coding	ectonucleotide pyrophosphatase/phosphodiesterase 4 [Source:MGI Symbol;Acc:MGI:2682634]
Bbs10	0.00527556	1.34215	0.055	0.022	1	ENSMUSG00000035759.4	protein_coding	Bardet-Biedl syndrome 10 (human) [Source:MGI Symbol;Acc:MGI:1919019]
Slc11a2	0.00527556	1.34215	0.055	0.022	1	ENSMUSG00000023030.16	protein_coding	solute carrier family 11 (proton-coupled divalent metal ion transporters), member 2 [Source:MGI Symbol;Acc:MGI:1345279]
Atg13	0.00528475	-0.746852	0.07	0.133	1	ENSMUSG00000027244.14	protein_coding	autophagy related 13 [Source:MGI Symbol;Acc:MGI:1196429]
Zfp512	0.0053054	-0.57919	0.176	0.258	1	ENSMUSG00000062761.7	protein_coding	zinc finger protein 512 [Source:MGI Symbol;Acc:MGI:1917345]
Cfap299	0.00531002	1.29211	0.059	0.024	1	ENSMUSG00000057816.7	protein_coding	cilia and flagella associated protein 299 [Source:MGI Symbol;Acc:MGI:1916571]
Lcat	0.00531002	1.29211	0.059	0.024	1	ENSMUSG00000035237.7	protein_coding	lecithin cholesterol acyltransferase [Source:MGI Symbol;Acc:MGI:96755]
Sdc4	0.00535244	0.851167	0.129	0.074	1	ENSMUSG00000017009.3	protein_coding	syndecan 4 [Source:MGI Symbol;Acc:MGI:1349164]
Slc4a7	0.00535244	0.851167	0.129	0.074	1	ENSMUSG00000021733.11	protein_coding	solute carrier family 4, sodium bicarbonate cotransporter, member 7 [Source:MGI Symbol;Acc:MGI:2443878]
Galnt18	0.00538149	0.712336	0.235	0.164	1	ENSMUSG00000038296.14	protein_coding	polypeptide N-acetylgalactosaminyltransferase 18 [Source:MGI Symbol;Acc:MGI:2446239]
Lrrc47	0.0054372	-0.505844	0.154	0.237	1	ENSMUSG00000029028.14	protein_coding	leucine rich repeat containing 47 [Source:MGI Symbol;Acc:MGI:1920196]
Fnbp1l	0.00547209	-0.377057	0.397	0.484	1	ENSMUSG00000039735.16	protein_coding	formin binding protein 1-like [Source:MGI Symbol;Acc:MGI:1925642]
Ginm1	0.00548113	1.28969	0.081	0.039	1	ENSMUSG00000040006.13	protein_coding	glycoprotein integral membrane 1 [Source:MGI Symbol;Acc:MGI:2384905]
Ptgis	0.00550626	0.820807	0.121	0.068	1	ENSMUSG00000017969.13	protein_coding	prostaglandin I2 (prostacyclin) synthase [Source:MGI Symbol;Acc:MGI:1097156]
Tspan2	0.00553733	0.62036	0.224	0.153	1	ENSMUSG00000027858.13	protein_coding	tetraspanin 2 [Source:MGI Symbol;Acc:MGI:1917997]
Wdr24	0.00554418	0.947874	0.099	0.052	1	ENSMUSG00000025737.5	protein_coding	WD repeat domain 24 [Source:MGI Symbol;Acc:MGI:2446285]
Tmem237	0.00555511	-0.710314	0.092	0.16	1	ENSMUSG00000038079.14	protein_coding	transmembrane protein 237 [Source:MGI Symbol;Acc:MGI:2138365]
Msh3	0.00555917	0.890357	0.11	0.06	1	ENSMUSG00000014850.15	protein_coding	mutS homolog 3 [Source:MGI Symbol;Acc:MGI:109519]
Hnrnpa3	0.00559893	0.234216	0.798	0.749	1	ENSMUSG00000059005.13	protein_coding	heterogeneous nuclear ribonucleoprotein A3 [Source:MGI Symbol;Acc:MGI:1917171]
Bloc1s2	0.00561065	-0.675229	0.118	0.19	1	ENSMUSG00000057506.5	protein_coding	biogenesis of lysosomal organelles complex-1, subunit 2 [Source:MGI Symbol;Acc:MGI:1920939]
AW209491	0.00561687	1.03959	0.085	0.042	1	ENSMUSG00000039182.6	protein_coding	expressed sequence AW209491 [Source:MGI Symbol;Acc:MGI:2145422]
Mtus2	0.00561812	0.540093	0.268	0.191	1	ENSMUSG00000029651.16	protein_coding	microtubule associated tumor suppressor candidate 2 [Source:MGI Symbol;Acc:MGI:1915388]
Sema3a	0.00566101	-0.500491	0.202	0.284	1	ENSMUSG00000028883.17	protein_coding	sema domain, immunoglobulin domain (Ig), short basic domain, secreted, (semaphorin) 3A [Source:MGI Symbol;Acc:MGI:107558]
Ecpas	0.00568952	-0.503297	0.221	0.305	1	ENSMUSG00000050812.18	protein_coding	Ecm29 proteasome adaptor and scaffold [Source:MGI Symbol;Acc:MGI:2140220]
Sf3b1	0.00571591	-0.20366	0.647	0.745	1	ENSMUSG00000025982.13	protein_coding	splicing factor 3b, subunit 1 [Source:MGI Symbol;Acc:MGI:1932339]
Rnf128	0.00573538	0.824546	0.129	0.074	1	ENSMUSG00000031438.11	protein_coding	ring finger protein 128 [Source:MGI Symbol;Acc:MGI:1914139]
Npc2	0.00574023	-0.253457	0.474	0.587	1	ENSMUSG00000021242.9	protein_coding	NPC intracellular cholesterol transporter 2 [Source:MGI Symbol;Acc:MGI:1915213]
Kalrn	0.00574629	-0.323979	0.279	0.375	1	ENSMUSG00000061751.16	protein_coding	kalirin, RhoGEF kinase [Source:MGI Symbol;Acc:MGI:2685385]
Reck	0.00581989	-0.491837	0.151	0.232	1	ENSMUSG00000028476.13	protein_coding	reversion-inducing-cysteine-rich protein with kazal motifs [Source:MGI Symbol;Acc:MGI:1855698]
Cyb5b	0.00583128	0.710624	0.206	0.139	1	ENSMUSG00000031924.4	protein_coding	cytochrome b5 type B [Source:MGI Symbol;Acc:MGI:1913677]
Fam20b	0.00585108	0.762262	0.136	0.08	1	ENSMUSG00000033557.17	protein_coding	family with sequence similarity 20, member B [Source:MGI Symbol;Acc:MGI:2443990]
Picalm	0.0059023	0.60894	0.254	0.181	1	ENSMUSG00000039361.11	protein_coding	phosphatidylinositol binding clathrin assembly protein [Source:MGI Symbol;Acc:MGI:2385902]
Echdc3	0.00592536	1.78961	0.037	0.012	1	ENSMUSG00000039063.5	protein_coding	enoyl Coenzyme A hydratase domain containing 3 [Source:MGI Symbol;Acc:MGI:1915106]
Phldb3	0.00592536	1.78961	0.037	0.012	1	ENSMUSG00000074277.4	protein_coding	pleckstrin homology like domain, family B, member 3 [Source:MGI Symbol;Acc:MGI:3642959]
Nkapl	0.00592536	1.78961	0.037	0.012	1	ENSMUSG00000059395.4	protein_coding	NFKB activating protein-like [Source:MGI Symbol;Acc:MGI:1913957]
Wnt8b	0.00592536	1.78961	0.037	0.012	1	ENSMUSG00000036961.5	protein_coding	wingless-type MMTV integration site family, member 8B [Source:MGI Symbol;Acc:MGI:109485]
Gna12	0.0059605	-0.390685	0.283	0.376	1	ENSMUSG00000000149.10	protein_coding	guanine nucleotide binding protein, alpha 12 [Source:MGI Symbol;Acc:MGI:95767]
Plppr1	0.00600979	1.66408	0.037	0.012	1	ENSMUSG00000063446.4	protein_coding	phospholipid phosphatase related 1 [Source:MGI Symbol;Acc:MGI:2445015]
Tnfrsf1b	0.00600979	1.66408	0.037	0.012	1	ENSMUSG00000028599.10	protein_coding	tumor necrosis factor receptor superfamily, member 1b [Source:MGI Symbol;Acc:MGI:1314883]
Slc46a3	0.00600979	1.66408	0.037	0.012	1	ENSMUSG00000029650.10	protein_coding	solute carrier family 46, member 3 [Source:MGI Symbol;Acc:MGI:1918956]
Cfap100	0.00600979	1.66408	0.037	0.012	1	ENSMUSG00000048794.14	protein_coding	cilia and flagella associated protein 100 [Source:MGI Symbol;Acc:MGI:2141635]
Zfp784	0.00600979	1.66408	0.037	0.012	1	ENSMUSG00000043290.6	protein_coding	zinc finger protein 784 [Source:MGI Symbol;Acc:MGI:3606042]
Grm5	0.00600979	1.66408	0.037	0.012	1	ENSMUSG00000049583.15	protein_coding	glutamate receptor, metabotropic 5 [Source:MGI Symbol;Acc:MGI:1351342]
Pkp3	0.00600979	1.66408	0.037	0.012	1	ENSMUSG00000054065.12	protein_coding	plakophilin 3 [Source:MGI Symbol;Acc:MGI:1891830]
Dhrs11	0.00600979	1.66408	0.037	0.012	1	ENSMUSG00000034449.7	protein_coding	dehydrogenase/reductase (SDR family) member 11 [Source:MGI Symbol;Acc:MGI:2652816]
Fam227a	0.00600979	1.66408	0.037	0.012	1	ENSMUSG00000042564.13	protein_coding	family with sequence similarity 227, member A [Source:MGI Symbol;Acc:MGI:1922979]
Capns1	0.00602662	-0.301024	0.401	0.495	1	ENSMUSG00000001794.13	protein_coding	calpain, small subunit 1 [Source:MGI Symbol;Acc:MGI:88266]
Zscan12	0.00603431	0.825832	0.118	0.066	1	ENSMUSG00000036721.14	protein_coding	zinc finger and SCAN domain containing 12 [Source:MGI Symbol;Acc:MGI:1099444]
Selenoh	0.00607319	0.325279	0.588	0.499	1	ENSMUSG00000076437.10	protein_coding	selenoprotein H [Source:MGI Symbol;Acc:MGI:1919907]
Fancf	0.00607749	1.07912	0.092	0.048	1	ENSMUSG00000092118.1	protein_coding	Fanconi anemia, complementation group F [Source:MGI Symbol;Acc:MGI:3689889]
Clec11a	0.00609606	1.53855	0.037	0.012	1	ENSMUSG00000004473.10	protein_coding	C-type lectin domain family 11, member a [Source:MGI Symbol;Acc:MGI:1298219]
Fbxo17	0.0061756	1.14325	0.077	0.037	1	ENSMUSG00000030598.15	protein_coding	F-box protein 17 [Source:MGI Symbol;Acc:MGI:1354707]
Gsto1	0.00626098	0.677756	0.184	0.119	1	ENSMUSG00000025068.8	protein_coding	glutathione S-transferase omega 1 [Source:MGI Symbol;Acc:MGI:1342273]
Cttn	0.00630909	-0.408982	0.257	0.348	1	ENSMUSG00000031078.15	protein_coding	cortactin [Source:MGI Symbol;Acc:MGI:99695]
Gtf2e2	0.00632686	-0.497806	0.125	0.201	1	ENSMUSG00000031585.13	protein_coding	general transcription factor II E, polypeptide 2 (beta subunit) [Source:MGI Symbol;Acc:MGI:1915403]
Tmem128	0.00635056	0.651257	0.195	0.129	1	ENSMUSG00000067365.10	protein_coding	transmembrane protein 128 [Source:MGI Symbol;Acc:MGI:1913559]
Ivns1abp	0.00635683	-0.324835	0.312	0.413	1	ENSMUSG00000023150.14	protein_coding	influenza virus NS1A binding protein [Source:MGI Symbol;Acc:MGI:2152389]
Tada1	0.00636948	-0.968187	0.051	0.107	1	ENSMUSG00000026563.13	protein_coding	transcriptional adaptor 1 [Source:MGI Symbol;Acc:MGI:1196415]
Ssbp3	0.00637758	-0.231838	0.471	0.592	1	ENSMUSG00000061887.14	protein_coding	single-stranded DNA binding protein 3 [Source:MGI Symbol;Acc:MGI:1919725]
Pip4p2	0.0063889	-0.560087	0.206	0.285	1	ENSMUSG00000028221.3	protein_coding	phosphatidylinositol-4,5-bisphosphate 4-phosphatase 2 [Source:MGI Symbol;Acc:MGI:1919769]
Dexi	0.00649033	-0.6397	0.11	0.181	1	ENSMUSG00000038055.12	protein_coding	dexamethasone-induced transcript [Source:MGI Symbol;Acc:MGI:1926236]
Itga3	0.00654118	-0.657847	0.107	0.176	1	ENSMUSG00000001507.16	protein_coding	integrin alpha 3 [Source:MGI Symbol;Acc:MGI:96602]
Ctps	0.00657172	-0.391953	0.342	0.429	1	ENSMUSG00000028633.7	protein_coding	cytidine 5'-triphosphate synthase [Source:MGI Symbol;Acc:MGI:1858304]
Alg13	0.00660784	0.907352	0.103	0.056	1	ENSMUSG00000041718.16	protein_coding	asparagine-linked glycosylation 13 [Source:MGI Symbol;Acc:MGI:1914824]
Frmd4b	0.00663327	0.839168	0.121	0.07	1	ENSMUSG00000030064.16	protein_coding	FERM domain containing 4B [Source:MGI Symbol;Acc:MGI:2141794]
Ccdc8	0.00664245	-0.432287	0.254	0.341	1	ENSMUSG00000041117.8	protein_coding	coiled-coil domain containing 8 [Source:MGI Symbol;Acc:MGI:3612184]
Wapl	0.00664305	0.54045	0.301	0.226	1	ENSMUSG00000041408.18	protein_coding	WAPL cohesin release factor [Source:MGI Symbol;Acc:MGI:2675859]
Gm49336	0.00674075	-0.63216	0.118	0.189	1	ENSMUSG00000114797.1	protein_coding	predicted gene, 49336 [Source:MGI Symbol;Acc:MGI:6121524]
Mthfr	0.00675353	1.66408	0.04	0.014	1	ENSMUSG00000029009.17	protein_coding	methylenetetrahydrofolate reductase [Source:MGI Symbol;Acc:MGI:106639]
Sfrp2	0.00681049	1.28075	0.07	0.032	1	ENSMUSG00000027996.13	protein_coding	secreted frizzled-related protein 2 [Source:MGI Symbol;Acc:MGI:108078]
Hic1	0.00684743	-0.488566	0.195	0.277	1	ENSMUSG00000043099.4	protein_coding	hypermethylated in cancer 1 [Source:MGI Symbol;Acc:MGI:1338010]
Zfp704	0.0068572	0.951363	0.118	0.067	1	ENSMUSG00000040209.12	protein_coding	zinc finger protein 704 [Source:MGI Symbol;Acc:MGI:2180715]
C1qb	0.00686001	1.5486	0.04	0.014	1	ENSMUSG00000036905.8	protein_coding	complement component 1, q subcomponent, beta polypeptide [Source:MGI Symbol;Acc:MGI:88224]
Prkcz	0.00686001	1.5486	0.04	0.014	1	ENSMUSG00000029053.16	protein_coding	protein kinase C, zeta [Source:MGI Symbol;Acc:MGI:97602]
1700030J22Rik	0.00686001	1.5486	0.04	0.014	1	ENSMUSG00000031847.8	protein_coding	RIKEN cDNA 1700030J22 gene [Source:MGI Symbol;Acc:MGI:1916778]
Disc1	0.00686001	1.5486	0.04	0.014	1	ENSMUSG00000043051.17	protein_coding	disrupted in schizophrenia 1 [Source:MGI Symbol;Acc:MGI:2447658]
Ggnbp1	0.00686001	1.5486	0.04	0.014	1	ENSMUSG00000048731.15	protein_coding	gametogenetin binding protein 1 [Source:MGI Symbol;Acc:MGI:3055306]
Tigd3	0.00686001	1.5486	0.04	0.014	1	ENSMUSG00000044390.5	protein_coding	tigger transposable element derived 3 [Source:MGI Symbol;Acc:MGI:2681860]
Thumpd2	0.00699042	0.986009	0.088	0.045	1	ENSMUSG00000024246.9	protein_coding	THUMP domain containing 2 [Source:MGI Symbol;Acc:MGI:1919417]
Zfp9	0.00702471	-1.12441	0.037	0.086	1	ENSMUSG00000072623.6	protein_coding	zinc finger protein 9 [Source:MGI Symbol;Acc:MGI:99210]
Sort1	0.00705092	1.12803	0.07	0.032	1	ENSMUSG00000068747.14	protein_coding	sortilin 1 [Source:MGI Symbol;Acc:MGI:1338015]
Mxra7	0.00707596	0.86339	0.11	0.061	1	ENSMUSG00000020814.13	protein_coding	matrix-remodelling associated 7 [Source:MGI Symbol;Acc:MGI:1914872]
Scaf11	0.00711115	-0.362636	0.36	0.444	1	ENSMUSG00000033228.8	protein_coding	SR-related CTD-associated factor 11 [Source:MGI Symbol;Acc:MGI:1919443]
Riox2	0.0071644	0.995287	0.121	0.071	1	ENSMUSG00000022724.15	protein_coding	ribosomal oxygenase 2 [Source:MGI Symbol;Acc:MGI:1914264]
4930503L19Rik	0.00719066	0.916847	0.099	0.053	1	ENSMUSG00000044906.6	protein_coding	RIKEN cDNA 4930503L19 gene [Source:MGI Symbol;Acc:MGI:1922045]
Plekha5	0.00721309	-0.392821	0.283	0.369	1	ENSMUSG00000030231.11	protein_coding	pleckstrin homology domain containing, family A member 5 [Source:MGI Symbol;Acc:MGI:1923802]
Foxf2	0.0072532	-0.354391	0.316	0.411	1	ENSMUSG00000038402.2	protein_coding	forkhead box F2 [Source:MGI Symbol;Acc:MGI:1347479]
Nsg1	0.00729467	-0.464503	0.202	0.285	1	ENSMUSG00000029126.7	protein_coding	neuron specific gene family member 1 [Source:MGI Symbol;Acc:MGI:109149]
Syt9	0.00730864	1.17865	0.066	0.03	1	ENSMUSG00000062542.11	protein_coding	synaptotagmin IX [Source:MGI Symbol;Acc:MGI:1926373]
Sf3b2	0.00731241	0.282587	0.632	0.55	1	ENSMUSG00000024853.10	protein_coding	splicing factor 3b, subunit 2 [Source:MGI Symbol;Acc:MGI:2441856]
Armc9	0.007314	1.56455	0.044	0.016	1	ENSMUSG00000062590.13	protein_coding	armadillo repeat containing 9 [Source:MGI Symbol;Acc:MGI:1926045]
Tmem44	0.00733896	0.886474	0.099	0.053	1	ENSMUSG00000022537.18	protein_coding	transmembrane protein 44 [Source:MGI Symbol;Acc:MGI:1924489]
Srrm3	0.00736231	1.15712	0.066	0.03	1	ENSMUSG00000039860.19	protein_coding	serine/arginine repetitive matrix 3 [Source:MGI Symbol;Acc:MGI:1920309]
Ryr3	0.00736737	2.34215	0.022	0.005	1	ENSMUSG00000057378.15	protein_coding	ryanodine receptor 3 [Source:MGI Symbol;Acc:MGI:99684]
Tbx15	0.00736737	2.34215	0.022	0.005	1	ENSMUSG00000027868.11	protein_coding	T-box 15 [Source:MGI Symbol;Acc:MGI:1277234]
Tlr4	0.00736737	2.34215	0.022	0.005	1	ENSMUSG00000039005.13	protein_coding	toll-like receptor 4 [Source:MGI Symbol;Acc:MGI:96824]
Klc3	0.00736737	2.34215	0.022	0.005	1	ENSMUSG00000040714.14	protein_coding	kinesin light chain 3 [Source:MGI Symbol;Acc:MGI:1277971]
Car15	0.00736737	2.34215	0.022	0.005	1	ENSMUSG00000090236.3	protein_coding	carbonic anhydrase 15 [Source:MGI Symbol;Acc:MGI:1931324]
Treml2	0.00736737	2.34215	0.022	0.005	1	ENSMUSG00000071068.7	protein_coding	triggering receptor expressed on myeloid cells-like 2 [Source:MGI Symbol;Acc:MGI:2147038]
Cdk5r2	0.00740725	1.83401	0.029	0.008	1	ENSMUSG00000090071.4	protein_coding	cyclin-dependent kinase 5, regulatory subunit 2 (p39) [Source:MGI Symbol;Acc:MGI:1330828]
Cerkl	0.00740725	1.83401	0.029	0.008	1	ENSMUSG00000075256.9	protein_coding	ceramide kinase-like [Source:MGI Symbol;Acc:MGI:3037816]
Ehf	0.00740725	1.83401	0.029	0.008	1	ENSMUSG00000012350.15	protein_coding	ets homologous factor [Source:MGI Symbol;Acc:MGI:1270840]
Spag8	0.00740725	1.83401	0.029	0.008	1	ENSMUSG00000066196.11	protein_coding	sperm associated antigen 8 [Source:MGI Symbol;Acc:MGI:3056295]
Cgref1	0.00740725	1.83401	0.029	0.008	1	ENSMUSG00000029161.7	protein_coding	cell growth regulator with EF hand domain 1 [Source:MGI Symbol;Acc:MGI:1915817]
Drd5	0.00740725	1.83401	0.029	0.008	1	ENSMUSG00000039358.3	protein_coding	dopamine receptor D5 [Source:MGI Symbol;Acc:MGI:94927]
Ccdc60	0.00740725	1.83401	0.029	0.008	1	ENSMUSG00000043913.14	protein_coding	coiled-coil domain containing 60 [Source:MGI Symbol;Acc:MGI:2141043]
B4galnt3	0.00740725	1.83401	0.029	0.008	1	ENSMUSG00000041372.10	protein_coding	beta-1,4-N-acetyl-galactosaminyl transferase 3 [Source:MGI Symbol;Acc:MGI:3041155]
Cnga4	0.00740725	1.83401	0.029	0.008	1	ENSMUSG00000030897.5	protein_coding	cyclic nucleotide gated channel alpha 4 [Source:MGI Symbol;Acc:MGI:2664099]
Snai3	0.00740725	1.83401	0.029	0.008	1	ENSMUSG00000006587.6	protein_coding	snail family zinc finger 3 [Source:MGI Symbol;Acc:MGI:1353563]
Amdhd1	0.00740725	1.83401	0.029	0.008	1	ENSMUSG00000015890.2	protein_coding	amidohydrolase domain containing 1 [Source:MGI Symbol;Acc:MGI:1919011]
4930524B15Rik	0.00740725	1.83401	0.029	0.008	1	ENSMUSG00000020299.6	protein_coding	RIKEN cDNA 4930524B15 gene [Source:MGI Symbol;Acc:MGI:1914842]
Cacng1	0.00740725	1.83401	0.029	0.008	1	ENSMUSG00000020722.5	protein_coding	calcium channel, voltage-dependent, gamma subunit 1 [Source:MGI Symbol;Acc:MGI:1206582]
Kbtbd6	0.00740725	1.83401	0.029	0.008	1	ENSMUSG00000075502.2	protein_coding	kelch repeat and BTB (POZ) domain containing 6 [Source:MGI Symbol;Acc:MGI:3643058]
Prkn	0.00740725	1.83401	0.029	0.008	1	ENSMUSG00000023826.16	protein_coding	parkin RBR E3 ubiquitin protein ligase [Source:MGI Symbol;Acc:MGI:1355296]
1700067P10Rik	0.00740725	1.83401	0.029	0.008	1	ENSMUSG00000021545.5	protein_coding	RIKEN cDNA 1700067P10 gene [Source:MGI Symbol;Acc:MGI:1915474]
St8sia5	0.00740725	1.83401	0.029	0.008	1	ENSMUSG00000025425.18	protein_coding	ST8 alpha-N-acetyl-neuraminide alpha-2,8-sialyltransferase 5 [Source:MGI Symbol;Acc:MGI:109243]
Adrb1	0.00740725	1.83401	0.029	0.008	1	ENSMUSG00000035283.5	protein_coding	adrenergic receptor, beta 1 [Source:MGI Symbol;Acc:MGI:87937]
Ndufaf7	0.00741528	0.825832	0.118	0.067	1	ENSMUSG00000024082.5	protein_coding	NADH:ubiquinone oxidoreductase complex assembly factor 7 [Source:MGI Symbol;Acc:MGI:1920944]
Fsip2	0.00742509	2.14951	0.022	0.005	1	ENSMUSG00000075249.12	protein_coding	fibrous sheath-interacting protein 2 [Source:MGI Symbol;Acc:MGI:2664111]
a	0.00742509	2.14951	0.022	0.005	1	ENSMUSG00000027596.10	protein_coding	nonagouti [Source:MGI Symbol;Acc:MGI:87853]
Hrh3	0.00742509	2.14951	0.022	0.005	1	ENSMUSG00000039059.11	protein_coding	histamine receptor H3 [Source:MGI Symbol;Acc:MGI:2139279]
Il21	0.00742509	2.14951	0.022	0.005	1	ENSMUSG00000027718.8	protein_coding	interleukin 21 [Source:MGI Symbol;Acc:MGI:1890474]
Lelp1	0.00742509	2.14951	0.022	0.005	1	ENSMUSG00000027927.5	protein_coding	late cornified envelope-like proline-rich 1 [Source:MGI Symbol;Acc:MGI:1916582]
2610528J11Rik	0.00742509	2.14951	0.022	0.005	1	ENSMUSG00000028536.12	protein_coding	RIKEN cDNA 2610528J11 gene [Source:MGI Symbol;Acc:MGI:1913701]
Tssk3	0.00742509	2.14951	0.022	0.005	1	ENSMUSG00000000411.7	protein_coding	testis-specific serine kinase 3 [Source:MGI Symbol;Acc:MGI:1929914]
Klhdc7a	0.00742509	2.14951	0.022	0.005	1	ENSMUSG00000078234.6	protein_coding	kelch domain containing 7A [Source:MGI Symbol;Acc:MGI:2444612]
Cpeb2	0.00742509	2.14951	0.022	0.005	1	ENSMUSG00000039782.15	protein_coding	cytoplasmic polyadenylation element binding protein 2 [Source:MGI Symbol;Acc:MGI:2442640]
Rimbp2	0.00742509	2.14951	0.022	0.005	1	ENSMUSG00000029420.14	protein_coding	RIMS binding protein 2 [Source:MGI Symbol;Acc:MGI:2443235]
Tspan33	0.00742509	2.14951	0.022	0.005	1	ENSMUSG00000001763.14	protein_coding	tetraspanin 33 [Source:MGI Symbol;Acc:MGI:1919012]
Lbx2	0.00742509	2.14951	0.022	0.005	1	ENSMUSG00000034968.3	protein_coding	ladybird homeobox 2 [Source:MGI Symbol;Acc:MGI:1342288]
Lrrc23	0.00742509	2.14951	0.022	0.005	1	ENSMUSG00000030125.11	protein_coding	leucine rich repeat containing 23 [Source:MGI Symbol;Acc:MGI:1315192]
Bbc3	0.00742509	2.14951	0.022	0.005	1	ENSMUSG00000002083.13	protein_coding	BCL2 binding component 3 [Source:MGI Symbol;Acc:MGI:2181667]
Fosb	0.00742509	2.14951	0.022	0.005	1	ENSMUSG00000003545.3	protein_coding	FBJ osteosarcoma oncogene B [Source:MGI Symbol;Acc:MGI:95575]
Ckm	0.00742509	2.14951	0.022	0.005	1	ENSMUSG00000030399.2	protein_coding	creatine kinase, muscle [Source:MGI Symbol;Acc:MGI:88413]
Hpn	0.00742509	2.14951	0.022	0.005	1	ENSMUSG00000001249.14	protein_coding	hepsin [Source:MGI Symbol;Acc:MGI:1196620]
Olfr670	0.00742509	2.14951	0.022	0.005	1	ENSMUSG00000044705.3	protein_coding	olfactory receptor 670 [Source:MGI Symbol;Acc:MGI:3030504]
Angpt2	0.00742509	2.14951	0.022	0.005	1	ENSMUSG00000031465.6	protein_coding	angiopoietin 2 [Source:MGI Symbol;Acc:MGI:1202890]
Snx20	0.00742509	2.14951	0.022	0.005	1	ENSMUSG00000031662.8	protein_coding	sorting nexin 20 [Source:MGI Symbol;Acc:MGI:1918857]
Lpcat2	0.00742509	2.14951	0.022	0.005	1	ENSMUSG00000033192.5	protein_coding	lysophosphatidylcholine acyltransferase 2 [Source:MGI Symbol;Acc:MGI:3606214]
Kctd19	0.00742509	2.14951	0.022	0.005	1	ENSMUSG00000051648.13	protein_coding	potassium channel tetramerisation domain containing 19 [Source:MGI Symbol;Acc:MGI:3045294]
Zfp599	0.00742509	2.14951	0.022	0.005	1	ENSMUSG00000062794.8	protein_coding	zinc finger protein 599 [Source:MGI Symbol;Acc:MGI:2679006]
A930033H14Rik	0.00742509	2.14951	0.022	0.005	1	ENSMUSG00000090622.1	protein_coding	RIKEN cDNA A930033H14 gene [Source:MGI Symbol;Acc:MGI:2444562]
Cfd	0.00742509	2.14951	0.022	0.005	1	ENSMUSG00000061780.6	protein_coding	complement factor D (adipsin) [Source:MGI Symbol;Acc:MGI:87931]
Olfr1378	0.00742509	2.14951	0.022	0.005	1	ENSMUSG00000050343.2	protein_coding	olfactory receptor 1378 [Source:MGI Symbol;Acc:MGI:3031212]
Krtap31-2	0.00742509	2.14951	0.022	0.005	1	ENSMUSG00000051481.5	protein_coding	keratin associated protein 31-2 [Source:MGI Symbol;Acc:MGI:3650789]
Cbr2	0.00742509	2.14951	0.022	0.005	1	ENSMUSG00000025150.10	protein_coding	carbonyl reductase 2 [Source:MGI Symbol;Acc:MGI:107200]
Gpld1	0.00742509	2.14951	0.022	0.005	1	ENSMUSG00000021340.13	protein_coding	glycosylphosphatidylinositol specific phospholipase D1 [Source:MGI Symbol;Acc:MGI:106604]
Tmem174	0.00742509	2.14951	0.022	0.005	1	ENSMUSG00000046082.4	protein_coding	transmembrane protein 174 [Source:MGI Symbol;Acc:MGI:1915594]
Psme2	0.00742509	2.14951	0.022	0.005	1	ENSMUSG00000079197.10	protein_coding	proteasome (prosome, macropain) activator subunit 2 (PA28 beta) [Source:MGI Symbol;Acc:MGI:1096365]
Rubcnl	0.00742509	2.14951	0.022	0.005	1	ENSMUSG00000034959.8	protein_coding	RUN and cysteine rich domain containing beclin 1 interacting protein like [Source:MGI Symbol;Acc:MGI:2685590]
Lynx1	0.00742509	2.14951	0.022	0.005	1	ENSMUSG00000022594.14	protein_coding	Ly6/neurotoxin 1 [Source:MGI Symbol;Acc:MGI:1345180]
Olfr164	0.00742509	2.14951	0.022	0.005	1	ENSMUSG00000050742.5	protein_coding	olfactory receptor 164 [Source:MGI Symbol;Acc:MGI:3029998]
Map3k7cl	0.00742509	2.14951	0.022	0.005	1	ENSMUSG00000025610.7	protein_coding	Map3k7 C-terminal like [Source:MGI Symbol;Acc:MGI:2446584]
Psmb8	0.00742509	2.14951	0.022	0.005	1	ENSMUSG00000024338.15	protein_coding	proteasome (prosome, macropain) subunit, beta type 8 (large multifunctional peptidase 7) [Source:MGI Symbol;Acc:MGI:1346527]
Esp22	0.00742509	2.14951	0.022	0.005	1	ENSMUSG00000117311.1	protein_coding	exocrine gland secreted peptide 22 [Source:MGI Symbol;Acc:MGI:5510833]
Guca1a	0.00742509	2.14951	0.022	0.005	1	ENSMUSG00000023982.8	protein_coding	guanylate cyclase activator 1a (retina) [Source:MGI Symbol;Acc:MGI:102770]
L3mbtl4	0.00742509	2.14951	0.022	0.005	1	ENSMUSG00000041565.17	protein_coding	L3MBTL4 histone methyl-lysine binding protein [Source:MGI Symbol;Acc:MGI:2444889]
Slc22a29	0.00742509	2.14951	0.022	0.005	1	ENSMUSG00000075044.14	protein_coding	solute carrier family 22. member 29 [Source:MGI Symbol;Acc:MGI:3605624]
Slc16a12	0.00742509	2.14951	0.022	0.005	1	ENSMUSG00000009378.4	protein_coding	solute carrier family 16 (monocarboxylic acid transporters), member 12 [Source:MGI Symbol;Acc:MGI:2147716]
Gltp	0.00743557	0.803484	0.132	0.079	1	ENSMUSG00000011884.13	protein_coding	glycolipid transfer protein [Source:MGI Symbol;Acc:MGI:1929253]
Nkx2-4	0.00743974	1.45763	0.044	0.016	1	ENSMUSG00000054160.2	protein_coding	NK2 homeobox 4 [Source:MGI Symbol;Acc:MGI:97349]
Mblac1	0.00743974	1.45763	0.044	0.016	1	ENSMUSG00000049285.4	protein_coding	metallo-beta-lactamase domain containing 1 [Source:MGI Symbol;Acc:MGI:2679717]
Ubap2	0.00748543	-1.05474	0.04	0.09	1	ENSMUSG00000028433.14	protein_coding	ubiquitin-associated protein 2 [Source:MGI Symbol;Acc:MGI:1916176]
Ppm1m	0.00749101	1.38845	0.059	0.026	1	ENSMUSG00000020253.15	protein_coding	protein phosphatase 1M [Source:MGI Symbol;Acc:MGI:1915155]
Vps35	0.00750414	0.459723	0.316	0.237	1	ENSMUSG00000031696.9	protein_coding	VPS35 retromer complex component [Source:MGI Symbol;Acc:MGI:1890467]
Lsmem2	0.00751295	1.88647	0.022	0.005	1	ENSMUSG00000103409.2	protein_coding	leucine-rich single-pass membrane protein 2 [Source:MGI Symbol;Acc:MGI:3612240]
Sema4g	0.00751839	1.00112	0.085	0.043	1	ENSMUSG00000025207.16	protein_coding	sema domain, immunoglobulin domain (Ig), transmembrane domain (TM) and short cytoplasmic domain, (semaphorin) 4G [Source:MGI Symbol;Acc:MGI:1347047]
Acap2	0.00755973	-0.722942	0.092	0.157	1	ENSMUSG00000049076.12	protein_coding	ArfGAP with coiled-coil, ankyrin repeat and PH domains 2 [Source:MGI Symbol;Acc:MGI:1925868]
Olfml2b	0.00757856	1.21157	0.062	0.028	1	ENSMUSG00000038463.8	protein_coding	olfactomedin-like 2B [Source:MGI Symbol;Acc:MGI:2443310]
Zfp26	0.00758726	-0.585697	0.14	0.213	1	ENSMUSG00000063108.15	protein_coding	zinc finger protein 26 [Source:MGI Symbol;Acc:MGI:99173]
Garem2	0.0076287	1.19015	0.062	0.028	1	ENSMUSG00000044576.6	protein_coding	GRB2 associated regulator of MAPK1 subtype 2 [Source:MGI Symbol;Acc:MGI:2685290]
Cc2d1a	0.0076287	1.19015	0.062	0.028	1	ENSMUSG00000036686.16	protein_coding	coiled-coil and C2 domain containing 1A [Source:MGI Symbol;Acc:MGI:2384831]
Trim27	0.0076293	-0.577677	0.125	0.197	1	ENSMUSG00000021326.13	protein_coding	tripartite motif-containing 27 [Source:MGI Symbol;Acc:MGI:97904]
Snx8	0.00763851	0.793364	0.125	0.073	1	ENSMUSG00000029560.12	protein_coding	sorting nexin 8 [Source:MGI Symbol;Acc:MGI:2443816]
Yme1l1	0.00765309	-0.502926	0.191	0.271	1	ENSMUSG00000026775.9	protein_coding	YME1-like 1 (S. cerevisiae) [Source:MGI Symbol;Acc:MGI:1351651]
Smim41	0.00765924	1.31044	0.059	0.026	1	ENSMUSG00000075408.5	protein_coding	small integral membrane protein 41 [Source:MGI Symbol;Acc:MGI:1924967]
Ppp3ca	0.00768636	0.611614	0.191	0.126	1	ENSMUSG00000028161.17	protein_coding	protein phosphatase 3, catalytic subunit, alpha isoform [Source:MGI Symbol;Acc:MGI:107164]
Ist1	0.00774045	-0.406308	0.294	0.379	1	ENSMUSG00000031729.6	protein_coding	increased sodium tolerance 1 homolog (yeast) [Source:MGI Symbol;Acc:MGI:1919205]
Fmnl3	0.00774774	-0.569409	0.125	0.197	1	ENSMUSG00000023008.18	protein_coding	formin-like 3 [Source:MGI Symbol;Acc:MGI:109569]
Dnajc9	0.00777593	0.337766	0.555	0.493	1	ENSMUSG00000021811.7	protein_coding	DnaJ heat shock protein family (Hsp40) member C9 [Source:MGI Symbol;Acc:MGI:1915326]
Taf1a	0.00778022	1.35923	0.055	0.023	1	ENSMUSG00000072258.10	protein_coding	TATA-box binding protein associated factor, RNA polymerase I, A [Source:MGI Symbol;Acc:MGI:109578]
Rad17	0.00778022	1.35923	0.055	0.023	1	ENSMUSG00000021635.14	protein_coding	RAD17 checkpoint clamp loader component [Source:MGI Symbol;Acc:MGI:1333807]
Atad2b	0.00778628	1.38397	0.048	0.019	1	ENSMUSG00000052812.5	protein_coding	ATPase family, AAA domain containing 2B [Source:MGI Symbol;Acc:MGI:2444798]
Bcl6	0.00778628	1.38397	0.048	0.019	1	ENSMUSG00000022508.5	protein_coding	B cell leukemia/lymphoma 6 [Source:MGI Symbol;Acc:MGI:107187]
Sgcd	0.00781397	0.927116	0.096	0.051	1	ENSMUSG00000020354.15	protein_coding	sarcoglycan, delta (dystrophin-associated glycoprotein) [Source:MGI Symbol;Acc:MGI:1346525]
Wnt10a	0.0078308	1.22798	0.059	0.026	1	ENSMUSG00000026167.14	protein_coding	wingless-type MMTV integration site family, member 10A [Source:MGI Symbol;Acc:MGI:108071]
Gen1	0.0078308	1.22798	0.059	0.026	1	ENSMUSG00000051235.10	protein_coding	GEN1, Holliday junction 5' flap endonuclease [Source:MGI Symbol;Acc:MGI:2443149]
Slc26a4	0.0078308	1.22798	0.059	0.026	1	ENSMUSG00000020651.8	protein_coding	solute carrier family 26, member 4 [Source:MGI Symbol;Acc:MGI:1346029]
Gm10190	0.0078308	1.22798	0.059	0.026	1	ENSMUSG00000066938.1	protein_coding	predicted gene 10190 [Source:MGI Symbol;Acc:MGI:3642237]
Ost4	0.00785759	0.407741	0.397	0.317	1	ENSMUSG00000038803.7	protein_coding	oligosaccharyltransferase complex subunit 4 (non-catalytic) [Source:MGI Symbol;Acc:MGI:1914945]
Trib2	0.00789154	0.60705	0.213	0.146	1	ENSMUSG00000020601.8	protein_coding	tribbles pseudokinase 2 [Source:MGI Symbol;Acc:MGI:2145021]
Nrd1	0.00791779	-0.446563	0.246	0.329	1	ENSMUSG00000053510.12	protein_coding	nardilysin, N-arginine dibasic convertase, NRD convertase 1 [Source:MGI Symbol;Acc:MGI:1201386]
Dffb	0.00794144	1.32304	0.051	0.021	1	ENSMUSG00000029027.9	protein_coding	DNA fragmentation factor, beta subunit [Source:MGI Symbol;Acc:MGI:1196287]
Pwp1	0.00794144	1.32304	0.051	0.021	1	ENSMUSG00000001785.13	protein_coding	PWP1 homolog, endonuclein [Source:MGI Symbol;Acc:MGI:1914735]
Mok	0.00794144	1.32304	0.051	0.021	1	ENSMUSG00000056458.16	protein_coding	MOK protein kinase [Source:MGI Symbol;Acc:MGI:1336881]
Grrp1	0.00794475	1.27176	0.055	0.023	1	ENSMUSG00000050105.5	protein_coding	glycine/arginine rich protein 1 [Source:MGI Symbol;Acc:MGI:1919940]
Man2b1	0.00794475	1.27176	0.055	0.023	1	ENSMUSG00000005142.10	protein_coding	mannosidase 2, alpha B1 [Source:MGI Symbol;Acc:MGI:107286]
Zc3h10	0.00794475	1.27176	0.055	0.023	1	ENSMUSG00000039810.11	protein_coding	zinc finger CCCH type containing 10 [Source:MGI Symbol;Acc:MGI:2143670]
Atp1b2	0.00794475	1.27176	0.055	0.023	1	ENSMUSG00000041329.13	protein_coding	ATPase, Na+/K+ transporting, beta 2 polypeptide [Source:MGI Symbol;Acc:MGI:88109]
Ubqln2	0.00795042	-0.276447	0.408	0.508	1	ENSMUSG00000050148.9	protein_coding	ubiquilin 2 [Source:MGI Symbol;Acc:MGI:1860283]
Eif4ebp2	0.00800323	-0.329687	0.375	0.466	1	ENSMUSG00000020091.15	protein_coding	eukaryotic translation initiation factor 4E binding protein 2 [Source:MGI Symbol;Acc:MGI:109198]
Gak	0.00804236	0.693829	0.169	0.109	1	ENSMUSG00000062234.14	protein_coding	cyclin G associated kinase [Source:MGI Symbol;Acc:MGI:2442153]
Rhobtb1	0.00806435	1.01772	0.081	0.041	1	ENSMUSG00000019944.14	protein_coding	Rho-related BTB domain containing 1 [Source:MGI Symbol;Acc:MGI:1916538]
Tpbg	0.00807466	-0.613904	0.143	0.216	1	ENSMUSG00000035274.13	protein_coding	trophoblast glycoprotein [Source:MGI Symbol;Acc:MGI:1341264]
Gga2	0.00807565	-0.666836	0.114	0.182	1	ENSMUSG00000030872.14	protein_coding	golgi associated, gamma adaptin ear containing, ARF binding protein 2 [Source:MGI Symbol;Acc:MGI:1921355]
Abhd4	0.00814724	-0.66584	0.129	0.198	1	ENSMUSG00000040997.14	protein_coding	abhydrolase domain containing 4 [Source:MGI Symbol;Acc:MGI:1915938]
Rbpms	0.00815013	-0.286337	0.467	0.546	1	ENSMUSG00000031586.17	protein_coding	RNA binding protein gene with multiple splicing [Source:MGI Symbol;Acc:MGI:1334446]
Mta1	0.00816192	-0.310702	0.324	0.418	1	ENSMUSG00000021144.14	protein_coding	metastasis associated 1 [Source:MGI Symbol;Acc:MGI:2150037]
Pik3ca	0.00817971	-0.40077	0.301	0.386	1	ENSMUSG00000027665.13	protein_coding	phosphatidylinositol-4,5-bisphosphate 3-kinase catalytic subunit alpha [Source:MGI Symbol;Acc:MGI:1206581]
Abhd17b	0.00819292	0.754847	0.143	0.088	1	ENSMUSG00000047368.4	protein_coding	abhydrolase domain containing 17B [Source:MGI Symbol;Acc:MGI:1917816]
Kcnip1	0.00821144	0.992704	0.092	0.049	1	ENSMUSG00000053519.17	protein_coding	Kv channel-interacting protein 1 [Source:MGI Symbol;Acc:MGI:1917607]
Stard3	0.00821144	0.992704	0.092	0.049	1	ENSMUSG00000018167.10	protein_coding	START domain containing 3 [Source:MGI Symbol;Acc:MGI:1929618]
Zfp157	0.00824214	0.779558	0.136	0.082	1	ENSMUSG00000036898.16	protein_coding	zinc finger protein 157 [Source:MGI Symbol;Acc:MGI:1919404]
Smim1	0.0082592	0.834006	0.121	0.071	1	ENSMUSG00000078350.11	protein_coding	small integral membrane protein 1 [Source:MGI Symbol;Acc:MGI:1916109]
Ssbp2	0.00832402	-0.458209	0.224	0.306	1	ENSMUSG00000003992.15	protein_coding	single-stranded DNA binding protein 2 [Source:MGI Symbol;Acc:MGI:1914220]
Cenps	0.00845614	0.878206	0.103	0.057	1	ENSMUSG00000073705.10	protein_coding	centromere protein S [Source:MGI Symbol;Acc:MGI:1917178]
Cpe	0.00851039	-0.920881	0.055	0.109	1	ENSMUSG00000037852.8	protein_coding	carboxypeptidase E [Source:MGI Symbol;Acc:MGI:101932]
Fnbp1	0.00857913	-0.453185	0.206	0.288	1	ENSMUSG00000075415.13	protein_coding	formin binding protein 1 [Source:MGI Symbol;Acc:MGI:109606]
Armc1	0.00858125	0.47897	0.294	0.218	1	ENSMUSG00000027599.9	protein_coding	armadillo repeat containing 1 [Source:MGI Symbol;Acc:MGI:1921502]
Crip1	0.00862318	1.03605	0.077	0.038	1	ENSMUSG00000006360.11	protein_coding	cysteine-rich protein 1 (intestinal) [Source:MGI Symbol;Acc:MGI:88501]
Sorl1	0.00863987	-1.03636	0.04	0.089	1	ENSMUSG00000049313.8	protein_coding	sortilin-related receptor, LDLR class A repeats-containing [Source:MGI Symbol;Acc:MGI:1202296]
Synpo2	0.0086803	-0.451396	0.206	0.288	1	ENSMUSG00000050315.14	protein_coding	synaptopodin 2 [Source:MGI Symbol;Acc:MGI:2153070]
Sh3bp5	0.00875926	-0.83417	0.07	0.128	1	ENSMUSG00000021892.14	protein_coding	SH3-domain binding protein 5 (BTK-associated) [Source:MGI Symbol;Acc:MGI:1344391]
Irs2	0.00878774	-0.668115	0.096	0.16	1	ENSMUSG00000038894.7	protein_coding	insulin receptor substrate 2 [Source:MGI Symbol;Acc:MGI:109334]
Zeb1	0.00882279	-0.842879	0.066	0.123	1	ENSMUSG00000024238.15	protein_coding	zinc finger E-box binding homeobox 1 [Source:MGI Symbol;Acc:MGI:1344313]
Cnn1	0.00882307	0.254205	0.57	0.476	1	ENSMUSG00000001349.5	protein_coding	calponin 1 [Source:MGI Symbol;Acc:MGI:104979]
Peg3	0.0088243	0.42188	0.404	0.329	1	ENSMUSG00000002265.17	protein_coding	paternally expressed 3 [Source:MGI Symbol;Acc:MGI:104748]
Zfp672	0.00892291	0.9371	0.099	0.055	1	ENSMUSG00000049755.14	protein_coding	zinc finger protein 672 [Source:MGI Symbol;Acc:MGI:2442105]
Gpr20	0.00892291	0.9371	0.099	0.055	1	ENSMUSG00000045281.5	protein_coding	G protein-coupled receptor 20 [Source:MGI Symbol;Acc:MGI:2441803]
Atp6v0b	0.00893482	-0.484311	0.206	0.285	1	ENSMUSG00000033379.13	protein_coding	ATPase, H+ transporting, lysosomal V0 subunit B [Source:MGI Symbol;Acc:MGI:1890510]
Sned1	0.0089462	1.12351	0.074	0.036	1	ENSMUSG00000047793.13	protein_coding	sushi, nidogen and EGF-like domains 1 [Source:MGI Symbol;Acc:MGI:3045960]
Pdcd7	0.0089462	1.12351	0.074	0.036	1	ENSMUSG00000041837.4	protein_coding	programmed cell death 7 [Source:MGI Symbol;Acc:MGI:1859170]
Dennd6a	0.00896154	0.453514	0.349	0.273	1	ENSMUSG00000040818.10	protein_coding	DENN/MADD domain containing 6A [Source:MGI Symbol;Acc:MGI:2442980]
Gpx3	0.00896425	-0.580338	0.199	0.273	1	ENSMUSG00000018339.11	protein_coding	glutathione peroxidase 3 [Source:MGI Symbol;Acc:MGI:105102]
Bloc1s6	0.00897742	-0.509402	0.154	0.23	1	ENSMUSG00000005804.14	protein_coding	biogenesis of lysosomal organelles complex-1, subunit 6, pallidin [Source:MGI Symbol;Acc:MGI:1927580]
Tmco1	0.00901402	-0.647505	0.096	0.16	1	ENSMUSG00000052428.10	protein_coding	transmembrane and coiled-coil domains 1 [Source:MGI Symbol;Acc:MGI:1921173]
Fgfbp3	0.00902851	1.28075	0.07	0.034	1	ENSMUSG00000047632.11	protein_coding	fibroblast growth factor binding protein 3 [Source:MGI Symbol;Acc:MGI:1919764]
Cldn7	0.00905208	0.547268	0.25	0.177	1	ENSMUSG00000018569.12	protein_coding	claudin 7 [Source:MGI Symbol;Acc:MGI:1859285]
Tgfbi	0.00906764	-0.306432	0.504	0.582	1	ENSMUSG00000035493.10	protein_coding	transforming growth factor, beta induced [Source:MGI Symbol;Acc:MGI:99959]
Wnt3	0.00909989	1.80158	0.033	0.01	1	ENSMUSG00000000125.5	protein_coding	wingless-type MMTV integration site family, member 3 [Source:MGI Symbol;Acc:MGI:98955]
Marveld2	0.00909989	1.80158	0.033	0.01	1	ENSMUSG00000021636.15	protein_coding	MARVEL (membrane-associating) domain containing 2 [Source:MGI Symbol;Acc:MGI:2446166]
Dhh	0.00909989	1.80158	0.033	0.01	1	ENSMUSG00000023000.5	protein_coding	desert hedgehog [Source:MGI Symbol;Acc:MGI:94891]
Lgals3	0.0091008	-1.95063	0.011	0.045	1	ENSMUSG00000050335.17	protein_coding	lectin, galactose binding, soluble 3 [Source:MGI Symbol;Acc:MGI:96778]
Rab14	0.00913225	-0.276147	0.467	0.556	1	ENSMUSG00000026878.17	protein_coding	RAB14, member RAS oncogene family [Source:MGI Symbol;Acc:MGI:1915615]
Stard10	0.0092105	0.638086	0.188	0.125	1	ENSMUSG00000030688.15	protein_coding	START domain containing 10 [Source:MGI Symbol;Acc:MGI:1860093]
Nphs2	0.00921746	1.66408	0.033	0.01	1	ENSMUSG00000026602.9	protein_coding	nephrosis 2, podocin [Source:MGI Symbol;Acc:MGI:2157018]
Pacsin3	0.00921746	1.66408	0.033	0.01	1	ENSMUSG00000027257.13	protein_coding	protein kinase C and casein kinase substrate in neurons 3 [Source:MGI Symbol;Acc:MGI:1891410]
Dtd1	0.00921746	1.66408	0.033	0.01	1	ENSMUSG00000027430.12	protein_coding	D-tyrosyl-tRNA deacylase 1 [Source:MGI Symbol;Acc:MGI:1913294]
Cdh4	0.00921746	1.66408	0.033	0.01	1	ENSMUSG00000000305.12	protein_coding	cadherin 4 [Source:MGI Symbol;Acc:MGI:99218]
Matn1	0.00921746	1.66408	0.033	0.01	1	ENSMUSG00000040533.7	protein_coding	matrilin 1, cartilage matrix protein [Source:MGI Symbol;Acc:MGI:106591]
Kdf1	0.00921746	1.66408	0.033	0.01	1	ENSMUSG00000037600.16	protein_coding	keratinocyte differentiation factor 1 [Source:MGI Symbol;Acc:MGI:1916323]
Adam1a	0.00921746	1.66408	0.033	0.01	1	ENSMUSG00000072647.6	protein_coding	a disintegrin and metallopeptidase domain 1a [Source:MGI Symbol;Acc:MGI:2429504]
Nupr1l	0.00921746	1.66408	0.033	0.01	1	ENSMUSG00000095789.6	protein_coding	nuclear protein transcriptional regulator 1 like [Source:MGI Symbol;Acc:MGI:1923099]
Dlx5	0.00921746	1.66408	0.033	0.01	1	ENSMUSG00000029755.10	protein_coding	distal-less homeobox 5 [Source:MGI Symbol;Acc:MGI:101926]
Clec2l	0.00921746	1.66408	0.033	0.01	1	ENSMUSG00000079598.4	protein_coding	C-type lectin domain family 2, member L [Source:MGI Symbol;Acc:MGI:2141402]
Sptbn4	0.00921746	1.66408	0.033	0.01	1	ENSMUSG00000011751.16	protein_coding	spectrin beta, non-erythrocytic 4 [Source:MGI Symbol;Acc:MGI:1890574]
Slc1a6	0.00921746	1.66408	0.033	0.01	1	ENSMUSG00000005357.9	protein_coding	solute carrier family 1 (high affinity aspartate/glutamate transporter), member 6 [Source:MGI Symbol;Acc:MGI:1096331]
Tjp3	0.00921746	1.66408	0.033	0.01	1	ENSMUSG00000034917.8	protein_coding	tight junction protein 3 [Source:MGI Symbol;Acc:MGI:1351650]
Ston2	0.00921746	1.66408	0.033	0.01	1	ENSMUSG00000020961.15	protein_coding	stonin 2 [Source:MGI Symbol;Acc:MGI:1918272]
Lacc1	0.00921746	1.66408	0.033	0.01	1	ENSMUSG00000044350.14	protein_coding	laccase domain containing 1 [Source:MGI Symbol;Acc:MGI:2445077]
Chadl	0.00921746	1.66408	0.033	0.01	1	ENSMUSG00000063765.12	protein_coding	chondroadherin-like [Source:MGI Symbol;Acc:MGI:3036284]
Sema5b	0.00921746	1.66408	0.033	0.01	1	ENSMUSG00000052133.16	protein_coding	sema domain, seven thrombospondin repeats (type 1 and type 1-like), transmembrane domain (TM) and short cytoplasmic domain, (semaphorin) 5B [Source:MGI Symbol;Acc:MGI:107555]
Ndufb4	0.00921746	1.66408	0.033	0.01	1	ENSMUSG00000022820.4	protein_coding	NADH:ubiquinone oxidoreductase subunit B4 [Source:MGI Symbol;Acc:MGI:1915444]
Arhgdig	0.00921746	1.66408	0.033	0.01	1	ENSMUSG00000073433.11	protein_coding	Rho GDP dissociation inhibitor (GDI) gamma [Source:MGI Symbol;Acc:MGI:108430]
Celf4	0.00921746	1.66408	0.033	0.01	1	ENSMUSG00000024268.16	protein_coding	CUGBP, Elav-like family member 4 [Source:MGI Symbol;Acc:MGI:1932407]
Rell2	0.00921746	1.66408	0.033	0.01	1	ENSMUSG00000044024.16	protein_coding	RELT-like 2 [Source:MGI Symbol;Acc:MGI:1918044]
Lipo3	0.00921746	1.66408	0.033	0.01	1	ENSMUSG00000024766.15	protein_coding	lipase, member O3 [Source:MGI Symbol;Acc:MGI:2147592]
Hspb1	0.00926308	1.21662	0.07	0.034	1	ENSMUSG00000004951.10	protein_coding	heat shock protein 1 [Source:MGI Symbol;Acc:MGI:96240]
Ror2	0.00926344	0.664081	0.173	0.113	1	ENSMUSG00000021464.14	protein_coding	receptor tyrosine kinase-like orphan receptor 2 [Source:MGI Symbol;Acc:MGI:1347521]
Slc49a4	0.00928559	0.634935	0.173	0.113	1	ENSMUSG00000022848.8	protein_coding	solute carrier family 49 member 4 [Source:MGI Symbol;Acc:MGI:2387188]
Zfp516	0.00932647	-0.6397	0.114	0.181	1	ENSMUSG00000058881.13	protein_coding	zinc finger protein 516 [Source:MGI Symbol;Acc:MGI:2443957]
Rgn	0.00933733	1.52658	0.033	0.01	1	ENSMUSG00000023070.6	protein_coding	regucalcin [Source:MGI Symbol;Acc:MGI:108024]
Phtf1	0.00936912	0.651697	0.195	0.132	1	ENSMUSG00000058388.14	protein_coding	putative homeodomain transcription factor 1 [Source:MGI Symbol;Acc:MGI:1332671]
Kdm1a	0.00944622	-0.30838	0.379	0.468	1	ENSMUSG00000036940.15	protein_coding	lysine (K)-specific demethylase 1A [Source:MGI Symbol;Acc:MGI:1196256]
Matn2	0.00950302	1.14951	0.07	0.034	1	ENSMUSG00000022324.15	protein_coding	matrilin 2 [Source:MGI Symbol;Acc:MGI:109613]
Emp3	0.00956473	-0.518122	0.125	0.196	1	ENSMUSG00000040212.12	protein_coding	epithelial membrane protein 3 [Source:MGI Symbol;Acc:MGI:1098729]
Anxa7	0.00958901	0.681783	0.147	0.092	1	ENSMUSG00000021814.17	protein_coding	annexin A7 [Source:MGI Symbol;Acc:MGI:88031]
Pttg1ip	0.00961222	-0.920881	0.051	0.103	1	ENSMUSG00000009291.13	protein_coding	pituitary tumor-transforming 1 interacting protein [Source:MGI Symbol;Acc:MGI:2652132]
Secisbp2l	0.00962764	-0.701568	0.092	0.154	1	ENSMUSG00000035093.16	protein_coding	SECIS binding protein 2-like [Source:MGI Symbol;Acc:MGI:1917604]
Srprb	0.00968041	-0.697106	0.103	0.167	1	ENSMUSG00000032553.14	protein_coding	signal recognition particle receptor, B subunit [Source:MGI Symbol;Acc:MGI:102964]
Bzw2	0.00974173	-0.199268	0.724	0.79	1	ENSMUSG00000020547.5	protein_coding	basic leucine zipper and W2 domains 2 [Source:MGI Symbol;Acc:MGI:1914162]
Pycr1	0.00974844	1.07912	0.07	0.034	1	ENSMUSG00000025140.15	protein_coding	pyrroline-5-carboxylate reductase 1 [Source:MGI Symbol;Acc:MGI:2384795]
Tmem18	0.00974844	1.07912	0.07	0.034	1	ENSMUSG00000043061.10	protein_coding	transmembrane protein 18 [Source:MGI Symbol;Acc:MGI:2387176]
H2afy2	0.00975677	0.294273	0.64	0.592	1	.	.	.
Hadha	0.00978314	-0.590733	0.158	0.23	1	ENSMUSG00000025745.12	protein_coding	hydroxyacyl-CoA dehydrogenase trifunctional multienzyme complex subunit alpha [Source:MGI Symbol;Acc:MGI:2135593]
Rnase4	0.00984959	0.960474	0.11	0.064	1	ENSMUSG00000021876.15	protein_coding	ribonuclease, RNase A family 4 [Source:MGI Symbol;Acc:MGI:1926217]
Lbh	0.00986491	-0.489724	0.206	0.284	1	ENSMUSG00000024063.13	protein_coding	limb-bud and heart [Source:MGI Symbol;Acc:MGI:1925139]
Med1	0.00991175	-0.543514	0.147	0.219	1	ENSMUSG00000018160.15	protein_coding	mediator complex subunit 1 [Source:MGI Symbol;Acc:MGI:1100846]
Nsl1	0.00992893	0.963641	0.085	0.044	1	ENSMUSG00000062510.12	protein_coding	NSL1, MIS12 kinetochore complex component [Source:MGI Symbol;Acc:MGI:2685830]
Zfp213	0.00992893	0.963641	0.085	0.044	1	ENSMUSG00000071256.4	protein_coding	zinc finger protein 213 [Source:MGI Symbol;Acc:MGI:3053094]
Cpsf6	0.00996503	-0.366222	0.368	0.447	1	ENSMUSG00000055531.12	protein_coding	cleavage and polyadenylation specific factor 6 [Source:MGI Symbol;Acc:MGI:1913948]
Ywhag	0.00998907	-0.27668	0.515	0.59	1	ENSMUSG00000051391.9	protein_coding	tyrosine 3-monooxygenase/tryptophan 5-monooxygenase activation protein, gamma polypeptide [Source:MGI Symbol;Acc:MGI:108109]
Oard1	0.0100967	0.5236	0.287	0.216	1	ENSMUSG00000040771.14	protein_coding	O-acyl-ADP-ribose deacylase 1 [Source:MGI Symbol;Acc:MGI:2146818]
Nrk	0.0101118	0.927116	0.085	0.044	1	ENSMUSG00000052854.15	protein_coding	Nik related kinase [Source:MGI Symbol;Acc:MGI:1351326]
Ccnjl	0.0101363	-0.815912	0.066	0.122	1	ENSMUSG00000044707.7	protein_coding	cyclin J-like [Source:MGI Symbol;Acc:MGI:2685723]
Hes6	0.0102097	0.444768	0.243	0.171	1	ENSMUSG00000067071.8	protein_coding	hairy and enhancer of split 6 [Source:MGI Symbol;Acc:MGI:1859852]
Mettl27	0.0102131	1.77956	0.037	0.013	1	ENSMUSG00000040557.14	protein_coding	methyltransferase like 27 [Source:MGI Symbol;Acc:MGI:1933146]
Acta2	0.0102504	-0.32227	0.842	0.77	1	ENSMUSG00000035783.9	protein_coding	actin, alpha 2, smooth muscle, aorta [Source:MGI Symbol;Acc:MGI:87909]
Plxna2	0.0102922	1.10465	0.066	0.031	1	ENSMUSG00000026640.12	protein_coding	plexin A2 [Source:MGI Symbol;Acc:MGI:107684]
Spag4	0.0102922	1.10465	0.066	0.031	1	ENSMUSG00000038180.11	protein_coding	sperm associated antigen 4 [Source:MGI Symbol;Acc:MGI:2444120]
Oma1	0.0102922	1.10465	0.066	0.031	1	ENSMUSG00000035069.3	protein_coding	OMA1 zinc metallopeptidase [Source:MGI Symbol;Acc:MGI:1914263]
Nob1	0.0103176	-0.566873	0.125	0.194	1	ENSMUSG00000003848.14	protein_coding	NIN1/RPN12 binding protein 1 homolog [Source:MGI Symbol;Acc:MGI:1914869]
Rmc1	0.010355	0.898546	0.103	0.058	1	ENSMUSG00000024410.15	protein_coding	regulator of MON1-CCZ1 [Source:MGI Symbol;Acc:MGI:1916528]
Dpysl3	0.010368	-0.334278	0.555	0.614	1	ENSMUSG00000024501.20	protein_coding	dihydropyrimidinase-like 3 [Source:MGI Symbol;Acc:MGI:1349762]
Hmgb4	0.0104507	2.47144	0.018	0.003	1	ENSMUSG00000048686.4	protein_coding	high-mobility group box 4 [Source:MGI Symbol;Acc:MGI:1916567]
Lhfpl4	0.0104507	2.47144	0.018	0.003	1	ENSMUSG00000042873.11	protein_coding	lipoma HMGIC fusion partner-like protein 4 [Source:MGI Symbol;Acc:MGI:3057108]
AF366264	0.0104507	2.47144	0.018	0.003	1	ENSMUSG00000057116.5	protein_coding	cDNA sequence AF366264 [Source:MGI Symbol;Acc:MGI:2667157]
Ccdc113	0.0104507	2.47144	0.018	0.003	1	ENSMUSG00000036598.4	protein_coding	coiled-coil domain containing 113 [Source:MGI Symbol;Acc:MGI:3606076]
Haspin	0.0104979	1.5486	0.037	0.013	1	ENSMUSG00000050107.2	protein_coding	histone H3 associated protein kinase [Source:MGI Symbol;Acc:MGI:1194498]
Cd46	0.0105105	1.53855	0.037	0.013	1	ENSMUSG00000016493.13	protein_coding	CD46 antigen, complement regulatory protein [Source:MGI Symbol;Acc:MGI:1203290]
Ccm2l	0.0105105	1.53855	0.037	0.013	1	ENSMUSG00000027474.13	protein_coding	cerebral cavernous malformation 2-like [Source:MGI Symbol;Acc:MGI:2385159]
Hist2h3b	0.0105105	1.53855	0.037	0.013	1	.	.	.
Zfp978	0.0105105	1.53855	0.037	0.013	1	ENSMUSG00000078497.9	protein_coding	zinc finger protein 978 [Source:MGI Symbol;Acc:MGI:3701123]
Sdsl	0.0105105	1.53855	0.037	0.013	1	ENSMUSG00000029596.13	protein_coding	serine dehydratase-like [Source:MGI Symbol;Acc:MGI:2182607]
Rad9b	0.0105105	1.53855	0.037	0.013	1	ENSMUSG00000038569.13	protein_coding	RAD9 checkpoint clamp component B [Source:MGI Symbol;Acc:MGI:2385231]
Vmn2r31	0.0105105	1.53855	0.037	0.013	1	ENSMUSG00000096373.3	protein_coding	vomeronasal 2, receptor 31 [Source:MGI Symbol;Acc:MGI:3757688]
Plekha2	0.0105105	1.53855	0.037	0.013	1	ENSMUSG00000031557.16	protein_coding	pleckstrin homology domain-containing, family A (phosphoinositide binding specific) member 2 [Source:MGI Symbol;Acc:MGI:1928144]
Txlnb	0.0105105	1.53855	0.037	0.013	1	ENSMUSG00000039891.6	protein_coding	taxilin beta [Source:MGI Symbol;Acc:MGI:2671945]
Neurod2	0.0105105	1.53855	0.037	0.013	1	ENSMUSG00000038255.6	protein_coding	neurogenic differentiation 2 [Source:MGI Symbol;Acc:MGI:107755]
B3gat2	0.0105168	2.24904	0.018	0.003	1	ENSMUSG00000026156.8	protein_coding	beta-1,3-glucuronyltransferase 2 (glucuronosyltransferase S) [Source:MGI Symbol;Acc:MGI:2389490]
2010300C02Rik	0.0105168	2.24904	0.018	0.003	1	ENSMUSG00000026090.16	protein_coding	RIKEN cDNA 2010300C02 gene [Source:MGI Symbol;Acc:MGI:1919347]
Mstn	0.0105168	2.24904	0.018	0.003	1	ENSMUSG00000026100.6	protein_coding	myostatin [Source:MGI Symbol;Acc:MGI:95691]
Rbm44	0.0105168	2.24904	0.018	0.003	1	ENSMUSG00000070732.2	protein_coding	RNA binding motif protein 44 [Source:MGI Symbol;Acc:MGI:2685663]
Dusp27	0.0105168	2.24904	0.018	0.003	1	ENSMUSG00000026564.9	protein_coding	dual specificity phosphatase 27 (putative) [Source:MGI Symbol;Acc:MGI:2685055]
Ccdc121	0.0105168	2.24904	0.018	0.003	1	ENSMUSG00000050625.4	protein_coding	coiled-coil domain containing 121 [Source:MGI Symbol;Acc:MGI:2685601]
Malrd1	0.0105168	2.24904	0.018	0.003	1	ENSMUSG00000075520.5	protein_coding	MAM and LDL receptor class A domain containing 1 [Source:MGI Symbol;Acc:MGI:1928271]
Olfr1123	0.0105168	2.24904	0.018	0.003	1	ENSMUSG00000043274.4	protein_coding	olfactory receptor 1123 [Source:MGI Symbol;Acc:MGI:3030957]
Olfr1258	0.0105168	2.24904	0.018	0.003	1	ENSMUSG00000049149.9	protein_coding	olfactory receptor 1258 [Source:MGI Symbol;Acc:MGI:3031092]
Kcna4	0.0105168	2.24904	0.018	0.003	1	ENSMUSG00000042604.5	protein_coding	potassium voltage-gated channel, shaker-related subfamily, member 4 [Source:MGI Symbol;Acc:MGI:96661]
Plcb2	0.0105168	2.24904	0.018	0.003	1	ENSMUSG00000040061.17	protein_coding	phospholipase C, beta 2 [Source:MGI Symbol;Acc:MGI:107465]
Adam33	0.0105168	2.24904	0.018	0.003	1	ENSMUSG00000027318.17	protein_coding	a disintegrin and metallopeptidase domain 33 [Source:MGI Symbol;Acc:MGI:1341813]
Slc2a10	0.0105168	2.24904	0.018	0.003	1	ENSMUSG00000027661.4	protein_coding	solute carrier family 2 (facilitated glucose transporter), member 10 [Source:MGI Symbol;Acc:MGI:2156687]
Tsacc	0.0105168	2.24904	0.018	0.003	1	ENSMUSG00000010538.14	protein_coding	TSSK6 activating co-chaperone [Source:MGI Symbol;Acc:MGI:1924177]
Csf1	0.0105168	2.24904	0.018	0.003	1	ENSMUSG00000014599.10	protein_coding	colony stimulating factor 1 (macrophage) [Source:MGI Symbol;Acc:MGI:1339753]
Gabrr1	0.0105168	2.24904	0.018	0.003	1	ENSMUSG00000028280.9	protein_coding	gamma-aminobutyric acid (GABA) C receptor, subunit rho 1 [Source:MGI Symbol;Acc:MGI:95625]
Ifnab	0.0105168	2.24904	0.018	0.003	1	ENSMUSG00000100079.1	protein_coding	interferon alpha B [Source:MGI Symbol;Acc:MGI:1097683]
Zmynd12	0.0105168	2.24904	0.018	0.003	1	ENSMUSG00000070806.5	protein_coding	zinc finger, MYND domain containing 12 [Source:MGI Symbol;Acc:MGI:2140259]
Sh2d5	0.0105168	2.24904	0.018	0.003	1	ENSMUSG00000045349.15	protein_coding	SH2 domain containing 5 [Source:MGI Symbol;Acc:MGI:2446215]
Masp2	0.0105168	2.24904	0.018	0.003	1	ENSMUSG00000028979.17	protein_coding	mannan-binding lectin serine peptidase 2 [Source:MGI Symbol;Acc:MGI:1330832]
Gsap	0.0105168	2.24904	0.018	0.003	1	ENSMUSG00000039934.12	protein_coding	gamma-secretase activating protein [Source:MGI Symbol;Acc:MGI:2442259]
Tlr1	0.0105168	2.24904	0.018	0.003	1	ENSMUSG00000044827.10	protein_coding	toll-like receptor 1 [Source:MGI Symbol;Acc:MGI:1341295]
Oas1f	0.0105168	2.24904	0.018	0.003	1	ENSMUSG00000053765.4	protein_coding	2'-5' oligoadenylate synthetase 1F [Source:MGI Symbol;Acc:MGI:2180855]
Hpd	0.0105168	2.24904	0.018	0.003	1	ENSMUSG00000029445.13	protein_coding	4-hydroxyphenylpyruvic acid dioxygenase [Source:MGI Symbol;Acc:MGI:96213]
Pdx1	0.0105168	2.24904	0.018	0.003	1	ENSMUSG00000029644.7	protein_coding	pancreatic and duodenal homeobox 1 [Source:MGI Symbol;Acc:MGI:102851]
Pax4	0.0105168	2.24904	0.018	0.003	1	ENSMUSG00000029706.15	protein_coding	paired box 4 [Source:MGI Symbol;Acc:MGI:97488]
Atp6v0e2	0.0105168	2.24904	0.018	0.003	1	ENSMUSG00000039347.7	protein_coding	ATPase, H+ transporting, lysosomal V0 subunit E2 [Source:MGI Symbol;Acc:MGI:1923502]
Clec4a1	0.0105168	2.24904	0.018	0.003	1	ENSMUSG00000049037.8	protein_coding	C-type lectin domain family 4, member a1 [Source:MGI Symbol;Acc:MGI:3036291]
Igbp1b	0.0105168	2.24904	0.018	0.003	1	ENSMUSG00000046717.5	protein_coding	immunoglobulin (CD79A) binding protein 1b [Source:MGI Symbol;Acc:MGI:1354380]
Slco1a6	0.0105168	2.24904	0.018	0.003	1	ENSMUSG00000079262.3	protein_coding	solute carrier organic anion transporter family, member 1a6 [Source:MGI Symbol;Acc:MGI:1351906]
Vmn2r53	0.0105168	2.24904	0.018	0.003	1	ENSMUSG00000096002.2	protein_coding	vomeronasal 2, receptor 53 [Source:MGI Symbol;Acc:MGI:3644480]
Tescl	0.0105168	2.24904	0.018	0.003	1	ENSMUSG00000055826.5	protein_coding	tescalcin-like [Source:MGI Symbol;Acc:MGI:1916551]
B3gnt8	0.0105168	2.24904	0.018	0.003	1	ENSMUSG00000059479.7	protein_coding	UDP-GlcNAc:betaGal beta-1,3-N-acetylglucosaminyltransferase 8 [Source:MGI Symbol;Acc:MGI:2385269]
Cox7a1	0.0105168	2.24904	0.018	0.003	1	ENSMUSG00000074218.3	protein_coding	cytochrome c oxidase subunit 7A1 [Source:MGI Symbol;Acc:MGI:1316714]
Lrrc32	0.0105168	2.24904	0.018	0.003	1	ENSMUSG00000090958.2	protein_coding	leucine rich repeat containing 32 [Source:MGI Symbol;Acc:MGI:93882]
Olfr570	0.0105168	2.24904	0.018	0.003	1	ENSMUSG00000073964.3	protein_coding	olfactory receptor 570 [Source:MGI Symbol;Acc:MGI:3030404]
Mvp	0.0105168	2.24904	0.018	0.003	1	ENSMUSG00000030681.18	protein_coding	major vault protein [Source:MGI Symbol;Acc:MGI:1925638]
Dmbt1	0.0105168	2.24904	0.018	0.003	1	ENSMUSG00000047517.12	protein_coding	deleted in malignant brain tumors 1 [Source:MGI Symbol;Acc:MGI:106210]
Agrp	0.0105168	2.24904	0.018	0.003	1	ENSMUSG00000005705.10	protein_coding	agouti related neuropeptide [Source:MGI Symbol;Acc:MGI:892013]
Clec3a	0.0105168	2.24904	0.018	0.003	1	ENSMUSG00000008874.3	protein_coding	C-type lectin domain family 3, member a [Source:MGI Symbol;Acc:MGI:2685642]
Agt	0.0105168	2.24904	0.018	0.003	1	ENSMUSG00000031980.10	protein_coding	angiotensinogen (serpin peptidase inhibitor, clade A, member 8) [Source:MGI Symbol;Acc:MGI:87963]
Tmprss13	0.0105168	2.24904	0.018	0.003	1	ENSMUSG00000037129.7	protein_coding	transmembrane protease, serine 13 [Source:MGI Symbol;Acc:MGI:2682935]
Ankdd1a	0.0105168	2.24904	0.018	0.003	1	ENSMUSG00000066510.5	protein_coding	ankyrin repeat and death domain containing 1A [Source:MGI Symbol;Acc:MGI:2686319]
Bfsp2	0.0105168	2.24904	0.018	0.003	1	ENSMUSG00000032556.11	protein_coding	beaded filament structural protein 2, phakinin [Source:MGI Symbol;Acc:MGI:1333828]
1700102P08Rik	0.0105168	2.24904	0.018	0.003	1	ENSMUSG00000032611.9	protein_coding	RIKEN cDNA 1700102P08 gene [Source:MGI Symbol;Acc:MGI:2148248]
Spink8	0.0105168	2.24904	0.018	0.003	1	ENSMUSG00000050074.12	protein_coding	serine peptidase inhibitor, Kazal type 8 [Source:MGI Symbol;Acc:MGI:1925959]
Lrrc2	0.0105168	2.24904	0.018	0.003	1	ENSMUSG00000032495.8	protein_coding	leucine rich repeat containing 2 [Source:MGI Symbol;Acc:MGI:1921499]
Hal	0.0105168	2.24904	0.018	0.003	1	ENSMUSG00000020017.14	protein_coding	histidine ammonia lyase [Source:MGI Symbol;Acc:MGI:96010]
Gpr182	0.0105168	2.24904	0.018	0.003	1	ENSMUSG00000058396.7	protein_coding	G protein-coupled receptor 182 [Source:MGI Symbol;Acc:MGI:109545]
Slc22a4	0.0105168	2.24904	0.018	0.003	1	ENSMUSG00000020334.6	protein_coding	solute carrier family 22 (organic cation transporter), member 4 [Source:MGI Symbol;Acc:MGI:1353479]
Trim80	0.0105168	2.24904	0.018	0.003	1	ENSMUSG00000070332.4	protein_coding	tripartite motif-containing 80 [Source:MGI Symbol;Acc:MGI:3588186]
Qrich2	0.0105168	2.24904	0.018	0.003	1	ENSMUSG00000070331.14	protein_coding	glutamine rich 2 [Source:MGI Symbol;Acc:MGI:2684912]
Acot4	0.0105168	2.24904	0.018	0.003	1	ENSMUSG00000052392.5	protein_coding	acyl-CoA thioesterase 4 [Source:MGI Symbol;Acc:MGI:2159621]
Gsc	0.0105168	2.24904	0.018	0.003	1	ENSMUSG00000021095.5	protein_coding	goosecoid homeobox [Source:MGI Symbol;Acc:MGI:95841]
Adarb2	0.0105168	2.24904	0.018	0.003	1	ENSMUSG00000052551.16	protein_coding	adenosine deaminase, RNA-specific, B2 [Source:MGI Symbol;Acc:MGI:2151118]
Ctsj	0.0105168	2.24904	0.018	0.003	1	ENSMUSG00000055298.6	protein_coding	cathepsin J [Source:MGI Symbol;Acc:MGI:1349426]
1700024G13Rik	0.0105168	2.24904	0.018	0.003	1	ENSMUSG00000072473.4	protein_coding	RIKEN cDNA 1700024G13 gene [Source:MGI Symbol;Acc:MGI:1914335]
Sftpa1	0.0105168	2.24904	0.018	0.003	1	ENSMUSG00000021789.14	protein_coding	surfactant associated protein A1 [Source:MGI Symbol;Acc:MGI:109518]
Hr	0.0105168	2.24904	0.018	0.003	1	ENSMUSG00000022096.14	protein_coding	lysine demethylase and nuclear receptor corepressor [Source:MGI Symbol;Acc:MGI:96223]
Gm9195	0.0105168	2.24904	0.018	0.003	1	ENSMUSG00000109446.1	protein_coding	predicted gene 9195 [Source:MGI Symbol;Acc:MGI:3779838]
Ly6g	0.0105168	2.24904	0.018	0.003	1	ENSMUSG00000022582.4	protein_coding	lymphocyte antigen 6 complex, locus G [Source:MGI Symbol;Acc:MGI:109440]
Krt6a	0.0105168	2.24904	0.018	0.003	1	ENSMUSG00000058354.7	protein_coding	keratin 6A [Source:MGI Symbol;Acc:MGI:1100845]
Ccdc188	0.0105168	2.24904	0.018	0.003	1	ENSMUSG00000090777.2	protein_coding	coiled-coil domain containing 188 [Source:MGI Symbol;Acc:MGI:3647803]
B3galt5	0.0105168	2.24904	0.018	0.003	1	ENSMUSG00000074892.9	protein_coding	UDP-Gal:betaGlcNAc beta 1,3-galactosyltransferase, polypeptide 5 [Source:MGI Symbol;Acc:MGI:2136878]
Dcpp1	0.0105168	2.24904	0.018	0.003	1	ENSMUSG00000096445.1	protein_coding	demilune cell and parotid protein 1 [Source:MGI Symbol;Acc:MGI:105949]
Pglyrp2	0.0105168	2.24904	0.018	0.003	1	ENSMUSG00000079563.10	protein_coding	peptidoglycan recognition protein 2 [Source:MGI Symbol;Acc:MGI:1928099]
Acsbg2	0.0105168	2.24904	0.018	0.003	1	ENSMUSG00000024207.8	protein_coding	acyl-CoA synthetase bubblegum family member 2 [Source:MGI Symbol;Acc:MGI:3587728]
Olfr1454	0.0105168	2.24904	0.018	0.003	1	ENSMUSG00000094986.3	protein_coding	olfactory receptor 1454 [Source:MGI Symbol;Acc:MGI:3031288]
Ankrd22	0.0105168	2.24904	0.018	0.003	1	ENSMUSG00000024774.16	protein_coding	ankyrin repeat domain 22 [Source:MGI Symbol;Acc:MGI:1277101]
Rbm20	0.0105168	2.24904	0.018	0.003	1	ENSMUSG00000043639.15	protein_coding	RNA binding motif protein 20 [Source:MGI Symbol;Acc:MGI:1920963]
Rhox5	0.0105168	2.24904	0.018	0.003	1	ENSMUSG00000095180.8	protein_coding	reproductive homeobox 5 [Source:MGI Symbol;Acc:MGI:97538]
Fmr1nb	0.0105168	2.24904	0.018	0.003	1	ENSMUSG00000062170.12	protein_coding	Fmr1 neighbor [Source:MGI Symbol;Acc:MGI:2672032]
Atp2b3	0.0105168	2.24904	0.018	0.003	1	ENSMUSG00000031376.15	protein_coding	ATPase, Ca++ transporting, plasma membrane 3 [Source:MGI Symbol;Acc:MGI:1347353]
Olfr1325	0.0105168	2.24904	0.018	0.003	1	ENSMUSG00000051706.3	protein_coding	olfactory receptor 1325 [Source:MGI Symbol;Acc:MGI:3031159]
Fras1	0.0105552	-0.784379	0.085	0.144	1	ENSMUSG00000034687.8	protein_coding	Fraser extracellular matrix complex subunit 1 [Source:MGI Symbol;Acc:MGI:2385368]
Mmp16	0.0105964	1.00112	0.081	0.042	1	ENSMUSG00000028226.15	protein_coding	matrix metallopeptidase 16 [Source:MGI Symbol;Acc:MGI:1276107]
Ccdc32	0.0105997	0.875585	0.11	0.064	1	ENSMUSG00000039983.13	protein_coding	coiled-coil domain containing 32 [Source:MGI Symbol;Acc:MGI:2685477]
Thoc6	0.0106187	0.959537	0.092	0.05	1	ENSMUSG00000041319.14	protein_coding	THO complex 6 [Source:MGI Symbol;Acc:MGI:2677480]
Hgfac	0.0106283	1.92712	0.018	0.003	1	ENSMUSG00000029102.9	protein_coding	hepatocyte growth factor activator [Source:MGI Symbol;Acc:MGI:1859281]
Adnp	0.0106469	-0.40708	0.305	0.385	1	ENSMUSG00000051149.15	protein_coding	activity-dependent neuroprotective protein [Source:MGI Symbol;Acc:MGI:1338758]
Cdc27	0.0106572	-0.434653	0.206	0.284	1	ENSMUSG00000020687.13	protein_coding	cell division cycle 27 [Source:MGI Symbol;Acc:MGI:102685]
Ddah2	0.010671	-0.325935	0.452	0.528	1	ENSMUSG00000007039.12	protein_coding	dimethylarginine dimethylaminohydrolase 2 [Source:MGI Symbol;Acc:MGI:1859016]
Baiap2	0.010712	0.97819	0.081	0.042	1	ENSMUSG00000025372.16	protein_coding	brain-specific angiogenesis inhibitor 1-associated protein 2 [Source:MGI Symbol;Acc:MGI:2137336]
Uchl1	0.0107345	-0.363933	0.316	0.404	1	ENSMUSG00000029223.12	protein_coding	ubiquitin carboxy-terminal hydrolase L1 [Source:MGI Symbol;Acc:MGI:103149]
Vps13d	0.010768	-0.725486	0.088	0.148	1	ENSMUSG00000020220.16	protein_coding	vacuolar protein sorting 13D [Source:MGI Symbol;Acc:MGI:2448530]
Usf2	0.0107685	0.729969	0.18	0.122	1	ENSMUSG00000058239.13	protein_coding	upstream transcription factor 2 [Source:MGI Symbol;Acc:MGI:99961]
Zswim6	0.0107729	0.856726	0.11	0.064	1	ENSMUSG00000032846.10	protein_coding	zinc finger SWIM-type containing 6 [Source:MGI Symbol;Acc:MGI:1914513]
Taok3	0.010802	1.13357	0.062	0.029	1	ENSMUSG00000061288.13	protein_coding	TAO kinase 3 [Source:MGI Symbol;Acc:MGI:3041177]
Armc6	0.010802	1.13357	0.062	0.029	1	ENSMUSG00000002343.11	protein_coding	armadillo repeat containing 6 [Source:MGI Symbol;Acc:MGI:1924063]
Mid1	0.010802	1.13357	0.062	0.029	1	ENSMUSG00000035299.16	protein_coding	midline 1 [Source:MGI Symbol;Acc:MGI:1100537]
Cd36	0.010833	-0.935832	0.055	0.107	1	ENSMUSG00000002944.15	protein_coding	CD36 molecule [Source:MGI Symbol;Acc:MGI:107899]
Nbl1	0.0108368	-0.907461	0.062	0.116	1	ENSMUSG00000041120.6	protein_coding	NBL1, DAN family BMP antagonist [Source:MGI Symbol;Acc:MGI:104591]
Sec23a	0.0109001	-0.348975	0.353	0.435	1	ENSMUSG00000020986.13	protein_coding	SEC23 homolog A, COPII coat complex component [Source:MGI Symbol;Acc:MGI:1349635]
Creb3l2	0.0109214	-0.495465	0.217	0.292	1	ENSMUSG00000038648.5	protein_coding	cAMP responsive element binding protein 3-like 2 [Source:MGI Symbol;Acc:MGI:2442695]
Pdpk1	0.01095	-0.433766	0.199	0.276	1	ENSMUSG00000024122.16	protein_coding	3-phosphoinositide dependent protein kinase 1 [Source:MGI Symbol;Acc:MGI:1338068]
Ppp1r37	0.01096	0.905089	0.092	0.05	1	ENSMUSG00000051403.9	protein_coding	protein phosphatase 1, regulatory subunit 37 [Source:MGI Symbol;Acc:MGI:2687042]
Pfkp	0.01099	1.66408	0.04	0.015	1	ENSMUSG00000021196.14	protein_coding	phosphofructokinase, platelet [Source:MGI Symbol;Acc:MGI:1891833]
E2f4	0.0109948	0.43564	0.335	0.258	1	ENSMUSG00000014859.9	protein_coding	E2F transcription factor 4 [Source:MGI Symbol;Acc:MGI:103012]
Hs3st3a1	0.0110105	1.24904	0.059	0.027	1	ENSMUSG00000047759.6	protein_coding	heparan sulfate (glucosamine) 3-O-sulfotransferase 3A1 [Source:MGI Symbol;Acc:MGI:1333861]
Tmem259	0.0110116	-0.399245	0.265	0.347	1	ENSMUSG00000013858.14	protein_coding	transmembrane protein 259 [Source:MGI Symbol;Acc:MGI:2177957]
Ubac1	0.0111578	2.02665	0.026	0.007	1	ENSMUSG00000036352.16	protein_coding	ubiquitin associated domain containing 1 [Source:MGI Symbol;Acc:MGI:1920995]
Veph1	0.0111578	2.02665	0.026	0.007	1	ENSMUSG00000027831.9	protein_coding	ventricular zone expressed PH domain-containing 1 [Source:MGI Symbol;Acc:MGI:1920039]
P2rx7	0.0111578	2.02665	0.026	0.007	1	ENSMUSG00000029468.17	protein_coding	purinergic receptor P2X, ligand-gated ion channel, 7 [Source:MGI Symbol;Acc:MGI:1339957]
Snx12	0.0111628	-0.51017	0.121	0.189	1	ENSMUSG00000046032.16	protein_coding	sorting nexin 12 [Source:MGI Symbol;Acc:MGI:1919331]
Echdc2	0.0111647	1.55717	0.04	0.015	1	ENSMUSG00000028601.18	protein_coding	enoyl Coenzyme A hydratase domain containing 2 [Source:MGI Symbol;Acc:MGI:1289238]
Scgb1b20	0.0111647	1.55717	0.04	0.015	1	ENSMUSG00000094978.2	protein_coding	secretoglobin, family 1B, member 20 [Source:MGI Symbol;Acc:MGI:3779681]
Olfr94	0.0111647	1.55717	0.04	0.015	1	ENSMUSG00000043827.9	protein_coding	olfactory receptor 94 [Source:MGI Symbol;Acc:MGI:2177477]
Kctd12	0.0111733	-0.547066	0.154	0.225	1	ENSMUSG00000098557.1	protein_coding	potassium channel tetramerisation domain containing 12 [Source:MGI Symbol;Acc:MGI:2145823]
Necap2	0.0111852	-0.842879	0.066	0.121	1	ENSMUSG00000028923.14	protein_coding	NECAP endocytosis associated 2 [Source:MGI Symbol;Acc:MGI:1913397]
Eif4g3	0.0111998	-0.35604	0.298	0.383	1	ENSMUSG00000028760.16	protein_coding	eukaryotic translation initiation factor 4 gamma, 3 [Source:MGI Symbol;Acc:MGI:1923935]
Fam174a	0.0112162	1.05836	0.077	0.039	1	ENSMUSG00000051185.9	protein_coding	family with sequence similarity 174, member A [Source:MGI Symbol;Acc:MGI:1914948]
Slc20a1	0.0112407	0.561396	0.213	0.148	1	ENSMUSG00000027397.14	protein_coding	solute carrier family 20, member 1 [Source:MGI Symbol;Acc:MGI:108392]
Prrt4	0.0112555	1.16658	0.059	0.027	1	ENSMUSG00000079654.3	protein_coding	proline-rich transmembrane protein 4 [Source:MGI Symbol;Acc:MGI:2141677]
Catip	0.011268	1.85673	0.026	0.007	1	ENSMUSG00000073650.8	protein_coding	ciliogenesis associated TTC17 interacting protein [Source:MGI Symbol;Acc:MGI:2685062]
AA986860	0.011268	1.85673	0.026	0.007	1	ENSMUSG00000042510.7	protein_coding	expressed sequence AA986860 [Source:MGI Symbol;Acc:MGI:2138143]
Ptprt	0.011268	1.85673	0.026	0.007	1	ENSMUSG00000053141.16	protein_coding	protein tyrosine phosphatase, receptor type, T [Source:MGI Symbol;Acc:MGI:1321152]
Cyp24a1	0.011268	1.85673	0.026	0.007	1	ENSMUSG00000038567.5	protein_coding	cytochrome P450, family 24, subfamily a, polypeptide 1 [Source:MGI Symbol;Acc:MGI:88593]
Samd10	0.011268	1.85673	0.026	0.007	1	ENSMUSG00000038605.11	protein_coding	sterile alpha motif domain containing 10 [Source:MGI Symbol;Acc:MGI:2443872]
1110017D15Rik	0.011268	1.85673	0.026	0.007	1	ENSMUSG00000028441.12	protein_coding	RIKEN cDNA 1110017D15 gene [Source:MGI Symbol;Acc:MGI:1920971]
Car9	0.011268	1.85673	0.026	0.007	1	ENSMUSG00000028463.14	protein_coding	carbonic anhydrase 9 [Source:MGI Symbol;Acc:MGI:2447188]
Cdkn2b	0.011268	1.85673	0.026	0.007	1	ENSMUSG00000073802.5	protein_coding	cyclin dependent kinase inhibitor 2B [Source:MGI Symbol;Acc:MGI:104737]
Tas1r3	0.011268	1.85673	0.026	0.007	1	ENSMUSG00000029072.3	protein_coding	taste receptor, type 1, member 3 [Source:MGI Symbol;Acc:MGI:1933547]
E330014E10Rik	0.011268	1.85673	0.026	0.007	1	ENSMUSG00000072813.5	protein_coding	RIKEN cDNA E330014E10 gene [Source:MGI Symbol;Acc:MGI:3615333]
Zfp82	0.011268	1.85673	0.026	0.007	1	ENSMUSG00000098022.7	protein_coding	zinc finger protein 82 [Source:MGI Symbol;Acc:MGI:1890753]
Msx3	0.011268	1.85673	0.026	0.007	1	ENSMUSG00000025469.10	protein_coding	msh homeobox 3 [Source:MGI Symbol;Acc:MGI:106587]
Rab20	0.011268	1.85673	0.026	0.007	1	ENSMUSG00000031504.6	protein_coding	RAB20, member RAS oncogene family [Source:MGI Symbol;Acc:MGI:102789]
Rfxank	0.011268	1.85673	0.026	0.007	1	ENSMUSG00000036120.10	protein_coding	regulatory factor X-associated ankyrin-containing protein [Source:MGI Symbol;Acc:MGI:1333865]
Gls2	0.011268	1.85673	0.026	0.007	1	ENSMUSG00000044005.13	protein_coding	glutaminase 2 (liver, mitochondrial) [Source:MGI Symbol;Acc:MGI:2143539]
Tmed8	0.011268	1.85673	0.026	0.007	1	ENSMUSG00000034111.6	protein_coding	transmembrane p24 trafficking protein 8 [Source:MGI Symbol;Acc:MGI:1923480]
Cmbl	0.011268	1.85673	0.026	0.007	1	ENSMUSG00000022235.15	protein_coding	carboxymethylenebutenolidase-like (Pseudomonas) [Source:MGI Symbol;Acc:MGI:1916824]
Dtx3l	0.011268	1.85673	0.026	0.007	1	ENSMUSG00000049502.17	protein_coding	deltex 3-like, E3 ubiquitin ligase [Source:MGI Symbol;Acc:MGI:2656973]
Ldhal6b	0.011268	1.85673	0.026	0.007	1	ENSMUSG00000101959.1	protein_coding	lactate dehydrogenase A-like 6B [Source:MGI Symbol;Acc:MGI:2146830]
Cryaa	0.011268	1.85673	0.026	0.007	1	ENSMUSG00000024041.10	protein_coding	crystallin, alpha A [Source:MGI Symbol;Acc:MGI:88515]
Cyp4f14	0.011268	1.85673	0.026	0.007	1	ENSMUSG00000024292.15	protein_coding	cytochrome P450, family 4, subfamily f, polypeptide 14 [Source:MGI Symbol;Acc:MGI:1927669]
Mep1a	0.011268	1.85673	0.026	0.007	1	ENSMUSG00000023914.16	protein_coding	meprin 1 alpha [Source:MGI Symbol;Acc:MGI:96963]
Clic5	0.011268	1.85673	0.026	0.007	1	ENSMUSG00000023959.10	protein_coding	chloride intracellular channel 5 [Source:MGI Symbol;Acc:MGI:1917912]
Ctsf	0.011268	1.85673	0.026	0.007	1	ENSMUSG00000083282.3	protein_coding	cathepsin F [Source:MGI Symbol;Acc:MGI:1861434]
Ms4a10	0.011268	1.85673	0.026	0.007	1	ENSMUSG00000024731.15	protein_coding	membrane-spanning 4-domains, subfamily A, member 10 [Source:MGI Symbol;Acc:MGI:1917076]
Olfr1446	0.011268	1.85673	0.026	0.007	1	ENSMUSG00000057817.6	protein_coding	olfactory receptor 1446 [Source:MGI Symbol;Acc:MGI:3031280]
Usp27x	0.011268	1.85673	0.026	0.007	1	ENSMUSG00000046269.17	protein_coding	ubiquitin specific peptidase 27, X chromosome [Source:MGI Symbol;Acc:MGI:1859645]
Fam89a	0.0113085	-2.72824	0	0.023	1	ENSMUSG00000043068.6	protein_coding	family with sequence similarity 89, member A [Source:MGI Symbol;Acc:MGI:1916877]
Arf4	0.0113249	0.184088	0.882	0.87	1	ENSMUSG00000021877.12	protein_coding	ADP-ribosylation factor 4 [Source:MGI Symbol;Acc:MGI:99433]
Alpl	0.0113418	1.44169	0.04	0.015	1	ENSMUSG00000028766.10	protein_coding	alkaline phosphatase, liver/bone/kidney [Source:MGI Symbol;Acc:MGI:87983]
H2afj	0.0113418	1.44169	0.04	0.015	1	.	.	.
Zbtb42	0.0113418	1.44169	0.04	0.015	1	ENSMUSG00000037638.5	protein_coding	zinc finger and BTB domain containing 42 [Source:MGI Symbol;Acc:MGI:3644133]
Slc39a14	0.0113418	1.44169	0.04	0.015	1	ENSMUSG00000022094.15	protein_coding	solute carrier family 39 (zinc transporter), member 14 [Source:MGI Symbol;Acc:MGI:2384851]
Dgat1	0.0113418	1.44169	0.04	0.015	1	ENSMUSG00000022555.12	protein_coding	diacylglycerol O-acyltransferase 1 [Source:MGI Symbol;Acc:MGI:1333825]
Nkx6-2	0.0113842	1.29211	0.055	0.024	1	ENSMUSG00000041309.17	protein_coding	NK6 homeobox 2 [Source:MGI Symbol;Acc:MGI:1352738]
Dnase1l2	0.0113987	1.66408	0.026	0.007	1	ENSMUSG00000024136.14	protein_coding	deoxyribonuclease 1-like 2 [Source:MGI Symbol;Acc:MGI:1913955]
Ppp4r1	0.0114034	-0.602705	0.11	0.175	1	ENSMUSG00000061950.17	protein_coding	protein phosphatase 4, regulatory subunit 1 [Source:MGI Symbol;Acc:MGI:1917601]
Cep68	0.0114075	-0.79535	0.07	0.125	1	ENSMUSG00000044066.14	protein_coding	centrosomal protein 68 [Source:MGI Symbol;Acc:MGI:2667663]
Polb	0.0114373	0.564546	0.221	0.155	1	ENSMUSG00000031536.6	protein_coding	polymerase (DNA directed), beta [Source:MGI Symbol;Acc:MGI:97740]
Eif6	0.0114467	-0.476931	0.191	0.267	1	ENSMUSG00000027613.15	protein_coding	eukaryotic translation initiation factor 6 [Source:MGI Symbol;Acc:MGI:1196288]
Ascl1	0.0114568	-0.437672	0.224	0.302	1	ENSMUSG00000020052.9	protein_coding	achaete-scute family bHLH transcription factor 1 [Source:MGI Symbol;Acc:MGI:96919]
Trappc12	0.0115615	0.649131	0.169	0.111	1	ENSMUSG00000020628.16	protein_coding	trafficking protein particle complex 12 [Source:MGI Symbol;Acc:MGI:2445089]
Mindy3	0.0115707	0.74897	0.125	0.075	1	ENSMUSG00000026767.12	protein_coding	MINDY lysine 48 deubiquitinase 3 [Source:MGI Symbol;Acc:MGI:1914210]
Ccdc181	0.0115935	1.57097	0.044	0.017	1	ENSMUSG00000026578.6	protein_coding	coiled-coil domain containing 181 [Source:MGI Symbol;Acc:MGI:1922145]
Sptlc2	0.011671	0.623054	0.18	0.121	1	ENSMUSG00000021036.10	protein_coding	serine palmitoyltransferase, long chain base subunit 2 [Source:MGI Symbol;Acc:MGI:108074]
Id3	0.0117046	-0.48006	0.228	0.305	1	ENSMUSG00000007872.3	protein_coding	inhibitor of DNA binding 3 [Source:MGI Symbol;Acc:MGI:96398]
Tpst2	0.0117314	0.856726	0.099	0.056	1	ENSMUSG00000029344.15	protein_coding	protein-tyrosine sulfotransferase 2 [Source:MGI Symbol;Acc:MGI:1309516]
Mbtd1	0.0117586	-0.393634	0.346	0.42	1	ENSMUSG00000059474.13	protein_coding	mbt domain containing 1 [Source:MGI Symbol;Acc:MGI:2143977]
Slc4a4	0.011793	1.36452	0.044	0.017	1	ENSMUSG00000060961.16	protein_coding	solute carrier family 4 (anion exchanger), member 4 [Source:MGI Symbol;Acc:MGI:1927555]
Kcna7	0.011793	1.36452	0.044	0.017	1	ENSMUSG00000038201.10	protein_coding	potassium voltage-gated channel, shaker-related subfamily, member 7 [Source:MGI Symbol;Acc:MGI:96664]
[truncated: 12,424 more rows]

## Sheet: DEG_wilcox_cluster_1.annot
gene	p_val	avg_log2FC	pct.1	pct.2	p_val_adj	id	biotype	description
Gm10260	1.02642e-91	-4.47966	0.035	0.594	1.97186e-87	.	.	.
Hba-a2	3.47835e-74	2.88826	0.928	0.425	6.68225e-70	ENSMUSG00000069917.7	protein_coding	hemoglobin alpha, adult chain 2 [Source:MGI Symbol;Acc:MGI:96016]
S100a11	3.84121e-48	2.93201	0.681	0.161	7.37936e-44	ENSMUSG00000027907.4	protein_coding	S100 calcium binding protein A11 [Source:MGI Symbol;Acc:MGI:1338798]
Gm4737	1.36098e-47	-5.87821	0.004	0.28	2.61458e-43	ENSMUSG00000048087.6	protein_coding	predicted gene 4737 [Source:MGI Symbol;Acc:MGI:3643647]
Hand1	1.71877e-35	-7.31117	0	0.197	3.30192e-31	ENSMUSG00000037335.13	protein_coding	heart and neural crest derivatives expressed 1 [Source:MGI Symbol;Acc:MGI:103577]
Col1a1	1.05899e-34	0.569217	1	1	2.03442e-30	ENSMUSG00000001506.10	protein_coding	collagen, type I, alpha 1 [Source:MGI Symbol;Acc:MGI:88467]
Aldh1a2	3.81801e-26	-2.48789	0.062	0.315	7.33478e-22	ENSMUSG00000013584.5	protein_coding	aldehyde dehydrogenase family 1, subfamily A2 [Source:MGI Symbol;Acc:MGI:107928]
Aldh1a1	4.15086e-25	-2.80867	0.041	0.264	7.97422e-21	ENSMUSG00000053279.8	protein_coding	aldehyde dehydrogenase family 1, subfamily A1 [Source:MGI Symbol;Acc:MGI:1353450]
Podxl	1.43848e-24	-1.82612	0.161	0.465	2.76347e-20	ENSMUSG00000025608.9	protein_coding	podocalyxin-like [Source:MGI Symbol;Acc:MGI:1351317]
Peg3	4.62745e-24	0.687623	0.987	0.917	8.88979e-20	ENSMUSG00000002265.17	protein_coding	paternally expressed 3 [Source:MGI Symbol;Acc:MGI:104748]
Hbb-bt	5.01797e-24	1.15958	0.858	0.543	9.64002e-20	ENSMUSG00000073940.3	protein_coding	hemoglobin, beta adult t chain [Source:MGI Symbol;Acc:MGI:5474850]
Frem2	2.55891e-22	-1.60123	0.167	0.469	4.91592e-18	ENSMUSG00000037016.11	protein_coding	Fras1 related extracellular matrix protein 2 [Source:MGI Symbol;Acc:MGI:2444465]
Lgals3	6.13519e-21	-2.29821	0.066	0.287	1.17863e-16	ENSMUSG00000050335.17	protein_coding	lectin, galactose binding, soluble 3 [Source:MGI Symbol;Acc:MGI:96778]
Hist1h3b	1.21686e-20	-0.793563	0.743	0.921	2.33771e-16	.	.	.
Elavl4	1.81842e-20	-3.5887	0.013	0.161	3.49336e-16	ENSMUSG00000028546.17	protein_coding	ELAV like RNA binding protein 4 [Source:MGI Symbol;Acc:MGI:107427]
Mylk	1.15724e-18	-2.03856	0.15	0.394	2.22318e-14	ENSMUSG00000022836.11	protein_coding	myosin, light polypeptide kinase [Source:MGI Symbol;Acc:MGI:894806]
Wnt5a	7.88128e-18	-2.03386	0.09	0.307	1.51407e-13	ENSMUSG00000021994.15	protein_coding	wingless-type MMTV integration site family, member 5A [Source:MGI Symbol;Acc:MGI:98958]
Col3a1	1.24217e-17	0.447783	1	1	2.38633e-13	ENSMUSG00000026043.18	protein_coding	collagen, type III, alpha 1 [Source:MGI Symbol;Acc:MGI:88453]
Col6a2	1.61687e-17	0.858148	0.83	0.602	3.10617e-13	ENSMUSG00000020241.13	protein_coding	collagen, type VI, alpha 2 [Source:MGI Symbol;Acc:MGI:88460]
Pde5a	7.85289e-17	-1.96509	0.071	0.268	1.50862e-12	ENSMUSG00000053965.10	protein_coding	phosphodiesterase 5A, cGMP-specific [Source:MGI Symbol;Acc:MGI:2651499]
Kcnd3	4.04737e-16	-2.49309	0.04	0.201	7.77539e-12	ENSMUSG00000040896.16	protein_coding	potassium voltage-gated channel, Shal-related family, member 3 [Source:MGI Symbol;Acc:MGI:1928743]
Kdelr1	7.40628e-16	-1.51189	0.119	0.343	1.42282e-11	ENSMUSG00000002778.14	protein_coding	KDEL (Lys-Asp-Glu-Leu) endoplasmic reticulum protein retention receptor 1 [Source:MGI Symbol;Acc:MGI:1915387]
Pitx2	1.0928e-15	1.05392	0.692	0.488	2.09938e-11	ENSMUSG00000028023.16	protein_coding	paired-like homeodomain transcription factor 2 [Source:MGI Symbol;Acc:MGI:109340]
Gsta4	1.21114e-15	-1.9486	0.063	0.244	2.32673e-11	ENSMUSG00000032348.6	protein_coding	glutathione S-transferase, alpha 4 [Source:MGI Symbol;Acc:MGI:1309515]
Hist1h3c	1.99589e-15	-0.634431	0.853	0.937	3.83431e-11	.	.	.
Serpini1	2.44241e-15	-3.36363	0.012	0.126	4.69212e-11	ENSMUSG00000027834.15	protein_coding	serine (or cysteine) peptidase inhibitor, clade I, member 1 [Source:MGI Symbol;Acc:MGI:1194506]
Hist2h2bb	3.36175e-15	-0.656781	0.739	0.898	6.45826e-11	.	.	.
Tmsb4x	8.55003e-15	0.406435	1	1	1.64255e-10	ENSMUSG00000049775.16	protein_coding	thymosin, beta 4, X chromosome [Source:MGI Symbol;Acc:MGI:99510]
Col1a2	1.85658e-14	0.458688	1	0.992	3.56667e-10	ENSMUSG00000029661.16	protein_coding	collagen, type I, alpha 2 [Source:MGI Symbol;Acc:MGI:88468]
Myh11	2.78117e-14	-2.98254	0.019	0.138	5.34291e-10	ENSMUSG00000018830.10	protein_coding	myosin, heavy polypeptide 11, smooth muscle [Source:MGI Symbol;Acc:MGI:102643]
Igfbp5	2.38688e-13	0.83888	0.908	0.835	4.58544e-09	ENSMUSG00000026185.8	protein_coding	insulin-like growth factor binding protein 5 [Source:MGI Symbol;Acc:MGI:96440]
Actg2	5.49675e-13	-1.56835	0.254	0.453	1.05598e-08	ENSMUSG00000059430.14	protein_coding	actin, gamma 2, smooth muscle, enteric [Source:MGI Symbol;Acc:MGI:104589]
Txlna	5.51941e-13	5.63354	0.178	0	1.06033e-08	ENSMUSG00000053841.15	protein_coding	taxilin alpha [Source:MGI Symbol;Acc:MGI:105968]
Tcf21	6.14922e-13	-1.55628	0.096	0.28	1.18133e-08	ENSMUSG00000045680.8	protein_coding	transcription factor 21 [Source:MGI Symbol;Acc:MGI:1202715]
Muc16	6.17553e-13	-2.90023	0.016	0.122	1.18638e-08	ENSMUSG00000109564.1	protein_coding	mucin 16 [Source:MGI Symbol;Acc:MGI:1920982]
Lrig1	9.41744e-13	-2.05378	0.04	0.177	1.80918e-08	ENSMUSG00000030029.14	protein_coding	leucine-rich repeats and immunoglobulin-like domains 1 [Source:MGI Symbol;Acc:MGI:107935]
Hnrnpu	1.13382e-12	-0.751675	0.466	0.717	2.17819e-08	ENSMUSG00000039630.10	protein_coding	heterogeneous nuclear ribonucleoprotein U [Source:MGI Symbol;Acc:MGI:1858195]
Hist1h3d	1.23669e-12	-0.747164	0.558	0.764	2.3758e-08	.	.	.
Hnrnpa1	1.58088e-12	-0.641336	0.693	0.854	3.03703e-08	ENSMUSG00000046434.16	protein_coding	heterogeneous nuclear ribonucleoprotein A1 [Source:MGI Symbol;Acc:MGI:104820]
Celf3	3.01395e-12	-3.00374	0.013	0.11	5.79011e-08	ENSMUSG00000028137.9	protein_coding	CUGBP, Elav-like family member 3 [Source:MGI Symbol;Acc:MGI:1926034]
Top2a	7.29773e-12	-1.07565	0.203	0.421	1.40197e-07	ENSMUSG00000020914.17	protein_coding	topoisomerase (DNA) II alpha [Source:MGI Symbol;Acc:MGI:98790]
Ctnnb1	1.02279e-11	-0.745941	0.365	0.618	1.96487e-07	ENSMUSG00000006932.17	protein_coding	catenin (cadherin associated protein), beta 1 [Source:MGI Symbol;Acc:MGI:88276]
Col6a4	1.21373e-11	-2.70312	0.015	0.11	2.33169e-07	ENSMUSG00000032572.9	protein_coding	collagen, type VI, alpha 4 [Source:MGI Symbol;Acc:MGI:1915803]
Rbbp4	1.46042e-11	-1.21389	0.17	0.37	2.80561e-07	ENSMUSG00000057236.10	protein_coding	retinoblastoma binding protein 4, chromatin remodeling factor [Source:MGI Symbol;Acc:MGI:1194912]
Dpysl3	2.16844e-11	-1.25462	0.182	0.378	4.16579e-07	ENSMUSG00000024501.20	protein_coding	dihydropyrimidinase-like 3 [Source:MGI Symbol;Acc:MGI:1349762]
Hist1h2bk	3.4887e-11	-0.755889	0.419	0.646	6.70215e-07	.	.	.
Hoxa4	4.2899e-11	-1.95221	0.05	0.181	8.24133e-07	ENSMUSG00000000942.10	protein_coding	homeobox A4 [Source:MGI Symbol;Acc:MGI:96176]
Ptch1	4.91647e-11	-1.85794	0.056	0.193	9.44504e-07	ENSMUSG00000021466.12	protein_coding	patched 1 [Source:MGI Symbol;Acc:MGI:105373]
Foxp1	6.37112e-11	-1.04044	0.19	0.398	1.22396e-06	ENSMUSG00000030067.17	protein_coding	forkhead box P1 [Source:MGI Symbol;Acc:MGI:1914004]
Ccnb2	1.57297e-10	-1.25966	0.129	0.303	3.02183e-06	ENSMUSG00000032218.7	protein_coding	cyclin B2 [Source:MGI Symbol;Acc:MGI:88311]
Alcam	1.90666e-10	-1.57377	0.099	0.256	3.66288e-06	ENSMUSG00000022636.13	protein_coding	activated leukocyte cell adhesion molecule [Source:MGI Symbol;Acc:MGI:1313266]
Scg5	2.34441e-10	-3.07984	0.009	0.087	4.50385e-06	ENSMUSG00000023236.7	protein_coding	secretogranin V [Source:MGI Symbol;Acc:MGI:98289]
Col14a1	2.52101e-10	-1.55628	0.099	0.256	4.84311e-06	ENSMUSG00000022371.16	protein_coding	collagen, type XIV, alpha 1 [Source:MGI Symbol;Acc:MGI:1341272]
Rbpms	2.96937e-10	-1.20481	0.135	0.311	5.70445e-06	ENSMUSG00000031586.17	protein_coding	RNA binding protein gene with multiple splicing [Source:MGI Symbol;Acc:MGI:1334446]
Rgmb	3.69045e-10	-1.53491	0.087	0.236	7.08972e-06	ENSMUSG00000048027.9	protein_coding	repulsive guidance molecule family member B [Source:MGI Symbol;Acc:MGI:1916049]
Cartpt	4.03884e-10	-2.35275	0.024	0.122	7.75902e-06	ENSMUSG00000021647.7	protein_coding	CART prepropeptide [Source:MGI Symbol;Acc:MGI:1351330]
Tpt1	4.52562e-10	-0.26267	0.996	0.996	8.69417e-06	ENSMUSG00000060126.14	protein_coding	tumor protein, translationally-controlled 1 [Source:MGI Symbol;Acc:MGI:104890]
Chrm2	6.38687e-10	-2.01571	0.04	0.154	1.22698e-05	ENSMUSG00000045613.9	protein_coding	cholinergic receptor, muscarinic 2, cardiac [Source:MGI Symbol;Acc:MGI:88397]
Nup153	6.51369e-10	-1.15256	0.153	0.331	1.25135e-05	ENSMUSG00000021374.10	protein_coding	nucleoporin 153 [Source:MGI Symbol;Acc:MGI:2385621]
Capza2	7.15329e-10	0.763909	0.659	0.488	1.37422e-05	ENSMUSG00000015733.13	protein_coding	capping protein (actin filament) muscle Z-line, alpha 2 [Source:MGI Symbol;Acc:MGI:106222]
Ncl	1.14564e-09	-0.558116	0.625	0.791	2.20088e-05	ENSMUSG00000026234.12	protein_coding	nucleolin [Source:MGI Symbol;Acc:MGI:97286]
Tspan5	1.25616e-09	5.14416	0.131	0	2.4132e-05	ENSMUSG00000028152.10	protein_coding	tetraspanin 5 [Source:MGI Symbol;Acc:MGI:1928096]
Ppp1r12b	1.27118e-09	-1.3841	0.098	0.248	2.44207e-05	ENSMUSG00000073557.12	protein_coding	protein phosphatase 1, regulatory subunit 12B [Source:MGI Symbol;Acc:MGI:1916417]
Fmod	1.45577e-09	-1.11964	0.182	0.362	2.79668e-05	ENSMUSG00000041559.7	protein_coding	fibromodulin [Source:MGI Symbol;Acc:MGI:1328364]
Zim1	1.46315e-09	1.02405	0.518	0.327	2.81087e-05	ENSMUSG00000002266.17	protein_coding	zinc finger, imprinted 1 [Source:MGI Symbol;Acc:MGI:1341879]
Golm1	2.01767e-09	-1.05607	0.197	0.378	3.87614e-05	ENSMUSG00000021556.12	protein_coding	golgi membrane protein 1 [Source:MGI Symbol;Acc:MGI:1917329]
Stmn1	2.21524e-09	-0.902455	0.27	0.465	4.25569e-05	ENSMUSG00000028832.11	protein_coding	stathmin 1 [Source:MGI Symbol;Acc:MGI:96739]
Eif4h	2.48813e-09	-0.684113	0.339	0.555	4.77994e-05	ENSMUSG00000040731.13	protein_coding	eukaryotic translation initiation factor 4H [Source:MGI Symbol;Acc:MGI:1341822]
Zfp949	2.98726e-09	-2.08235	0.031	0.13	5.73882e-05	ENSMUSG00000032425.15	protein_coding	zinc finger protein 949 [Source:MGI Symbol;Acc:MGI:1918890]
Chaf1a	2.99858e-09	-1.427	0.09	0.232	5.76058e-05	ENSMUSG00000002835.9	protein_coding	chromatin assembly factor 1, subunit A (p150) [Source:MGI Symbol;Acc:MGI:1351331]
Slc38a2	3.01396e-09	-0.879435	0.274	0.472	5.79012e-05	ENSMUSG00000022462.7	protein_coding	solute carrier family 38, member 2 [Source:MGI Symbol;Acc:MGI:1915010]
Pa2g4	3.12099e-09	-0.755589	0.337	0.547	5.99572e-05	ENSMUSG00000025364.13	protein_coding	proliferation-associated 2G4 [Source:MGI Symbol;Acc:MGI:894684]
Smoc2	3.44498e-09	-0.775725	0.286	0.492	6.61816e-05	ENSMUSG00000023886.10	protein_coding	SPARC related modular calcium binding 2 [Source:MGI Symbol;Acc:MGI:1929881]
Eif4b	4.94578e-09	-0.580126	0.531	0.72	9.50134e-05	ENSMUSG00000058655.9	protein_coding	eukaryotic translation initiation factor 4B [Source:MGI Symbol;Acc:MGI:95304]
Clu	5.48115e-09	-1.28543	0.135	0.291	0.000105298	ENSMUSG00000022037.15	protein_coding	clusterin [Source:MGI Symbol;Acc:MGI:88423]
Upk3b	8.7469e-09	-3.87821	0.003	0.055	0.000168037	ENSMUSG00000042985.7	protein_coding	uroplakin 3B [Source:MGI Symbol;Acc:MGI:2140882]
Foxf1	9.56299e-09	-1.52827	0.066	0.189	0.000183715	ENSMUSG00000042812.5	protein_coding	forkhead box F1 [Source:MGI Symbol;Acc:MGI:1347470]
Eif4g2	1.04001e-08	-0.348015	0.867	0.933	0.000199797	ENSMUSG00000005610.17	protein_coding	eukaryotic translation initiation factor 4, gamma 2 [Source:MGI Symbol;Acc:MGI:109207]
Lsp1	1.20999e-08	-1.09685	0.246	0.413	0.000232452	ENSMUSG00000018819.10	protein_coding	lymphocyte specific 1 [Source:MGI Symbol;Acc:MGI:96832]
Dock9	1.28229e-08	-1.46164	0.076	0.205	0.000246341	ENSMUSG00000025558.19	protein_coding	dedicator of cytokinesis 9 [Source:MGI Symbol;Acc:MGI:106321]
Atp5g3	1.33811e-08	-0.732829	0.344	0.543	0.000257065	ENSMUSG00000018770.9	protein_coding	ATP synthase, H+ transporting, mitochondrial F0 complex, subunit C3 (subunit 9) [Source:MGI Symbol;Acc:MGI:2442035]
Fubp1	1.50165e-08	-1.05985	0.276	0.441	0.000288482	ENSMUSG00000028034.15	protein_coding	far upstream element (FUSE) binding protein 1 [Source:MGI Symbol;Acc:MGI:1196294]
Igf2bp1	1.5234e-08	-1.06647	0.154	0.319	0.00029266	ENSMUSG00000013415.9	protein_coding	insulin-like growth factor 2 mRNA binding protein 1 [Source:MGI Symbol;Acc:MGI:1890357]
Hspa9	1.6086e-08	-0.842803	0.285	0.469	0.000309027	ENSMUSG00000024359.10	protein_coding	heat shock protein 9 [Source:MGI Symbol;Acc:MGI:96245]
Hoxd13	2.06269e-08	-2.48589	0.027	0.114	0.000396264	ENSMUSG00000001819.4	protein_coding	homeobox D13 [Source:MGI Symbol;Acc:MGI:96205]
Rbp1	2.26221e-08	-0.793704	0.337	0.52	0.000434593	ENSMUSG00000046402.10	protein_coding	retinol binding protein 1, cellular [Source:MGI Symbol;Acc:MGI:97876]
Zfp638	2.3033e-08	-1.05039	0.178	0.343	0.000442487	ENSMUSG00000030016.14	protein_coding	zinc finger protein 638 [Source:MGI Symbol;Acc:MGI:1203484]
Gas6	2.55306e-08	-1.0895	0.147	0.303	0.000490468	ENSMUSG00000031451.6	protein_coding	growth arrest specific 6 [Source:MGI Symbol;Acc:MGI:95660]
Col5a2	2.93725e-08	0.517156	0.858	0.772	0.000564275	ENSMUSG00000026042.16	protein_coding	collagen, type V, alpha 2 [Source:MGI Symbol;Acc:MGI:88458]
Nrp2	2.93902e-08	-1.2439	0.145	0.295	0.000564614	ENSMUSG00000025969.15	protein_coding	neuropilin 2 [Source:MGI Symbol;Acc:MGI:1100492]
Hnrnpk	3.07058e-08	-0.581304	0.618	0.752	0.00058989	ENSMUSG00000021546.18	protein_coding	heterogeneous nuclear ribonucleoprotein K [Source:MGI Symbol;Acc:MGI:99894]
Cenpf	3.41231e-08	-1.09515	0.126	0.276	0.000655538	ENSMUSG00000026605.14	protein_coding	centromere protein F [Source:MGI Symbol;Acc:MGI:1313302]
Krt7	3.83428e-08	-0.96067	0.159	0.323	0.000736604	ENSMUSG00000023039.17	protein_coding	keratin 7 [Source:MGI Symbol;Acc:MGI:96704]
Slitrk6	3.97634e-08	-1.69378	0.051	0.157	0.000763895	ENSMUSG00000045871.5	protein_coding	SLIT and NTRK-like family, member 6 [Source:MGI Symbol;Acc:MGI:2443198]
Rimklb	4.16577e-08	-1.74892	0.044	0.146	0.000800286	ENSMUSG00000040649.15	protein_coding	ribosomal modification protein rimK-like family member B [Source:MGI Symbol;Acc:MGI:1918325]
Plagl1	4.22357e-08	0.394861	0.988	0.929	0.00081139	ENSMUSG00000019817.18	protein_coding	pleiomorphic adenoma gene-like 1 [Source:MGI Symbol;Acc:MGI:1100874]
Nefl	4.62852e-08	-2.16633	0.024	0.106	0.000889185	ENSMUSG00000022055.7	protein_coding	neurofilament, light polypeptide [Source:MGI Symbol;Acc:MGI:97313]
Hist1h2bb	4.63955e-08	-0.493015	0.787	0.839	0.000891304	.	.	.
Bzw2	5.15802e-08	-0.734425	0.367	0.551	0.000990907	ENSMUSG00000020547.5	protein_coding	basic leucine zipper and W2 domains 2 [Source:MGI Symbol;Acc:MGI:1914162]
Rcc2	5.63212e-08	-0.842584	0.23	0.406	0.00108199	ENSMUSG00000040945.13	protein_coding	regulator of chromosome condensation 2 [Source:MGI Symbol;Acc:MGI:1919784]
Myo1b	5.68795e-08	-1.24733	0.104	0.24	0.00109271	ENSMUSG00000018417.14	protein_coding	myosin IB [Source:MGI Symbol;Acc:MGI:107752]
Rack1	5.81931e-08	-0.334835	0.963	0.976	0.00111795	ENSMUSG00000020372.15	protein_coding	receptor for activated C kinase 1 [Source:MGI Symbol;Acc:MGI:101849]
Ccdc171	6.06627e-08	-3.32181	0.005	0.059	0.00116539	ENSMUSG00000052407.17	protein_coding	coiled-coil domain containing 171 [Source:MGI Symbol;Acc:MGI:1922152]
Tdg	8.37083e-08	4.86999	0.104	0	0.00160812	ENSMUSG00000034674.18	protein_coding	thymine DNA glycosylase [Source:MGI Symbol;Acc:MGI:108247]
Nedd4	8.38598e-08	-0.257938	0.969	0.984	0.00161103	ENSMUSG00000032216.15	protein_coding	neural precursor cell expressed, developmentally down-regulated 4 [Source:MGI Symbol;Acc:MGI:97297]
Atp5a1	8.79435e-08	-0.483417	0.692	0.846	0.00168948	ENSMUSG00000025428.15	protein_coding	ATP synthase, H+ transporting, mitochondrial F1 complex, alpha subunit 1 [Source:MGI Symbol;Acc:MGI:88115]
Prpf8	8.87401e-08	-0.653577	0.359	0.547	0.00170479	ENSMUSG00000020850.14	protein_coding	pre-mRNA processing factor 8 [Source:MGI Symbol;Acc:MGI:2179381]
Klhdc2	8.96891e-08	-0.963189	0.21	0.374	0.00172302	ENSMUSG00000020978.10	protein_coding	kelch domain containing 2 [Source:MGI Symbol;Acc:MGI:1916804]
Sfrp2	1.01812e-07	1.26709	0.375	0.209	0.0019559	ENSMUSG00000027996.13	protein_coding	secreted frizzled-related protein 2 [Source:MGI Symbol;Acc:MGI:108078]
Gucy1b1	1.03161e-07	-1.4161	0.07	0.185	0.00198183	ENSMUSG00000028005.13	protein_coding	guanylate cyclase 1, soluble, beta 1 [Source:MGI Symbol;Acc:MGI:1860604]
Anxa1	1.16868e-07	-0.944476	0.224	0.39	0.00224515	ENSMUSG00000024659.15	protein_coding	annexin A1 [Source:MGI Symbol;Acc:MGI:96819]
Slf2	1.16991e-07	-1.46317	0.058	0.165	0.00224751	ENSMUSG00000036097.8	protein_coding	SMC5-SMC6 complex localization factor 2 [Source:MGI Symbol;Acc:MGI:1924968]
Uhrf1	1.20617e-07	-1.05009	0.122	0.264	0.00231717	ENSMUSG00000001228.14	protein_coding	ubiquitin-like, containing PHD and RING finger domains, 1 [Source:MGI Symbol;Acc:MGI:1338889]
Col23a1	1.45158e-07	-1.45194	0.051	0.154	0.00278863	ENSMUSG00000063564.13	protein_coding	collagen, type XXIII, alpha 1 [Source:MGI Symbol;Acc:MGI:2653243]
Crat	1.58201e-07	-1.24508	0.086	0.209	0.00303919	ENSMUSG00000026853.15	protein_coding	carnitine acetyltransferase [Source:MGI Symbol;Acc:MGI:109501]
Gspt1	1.68919e-07	-0.894276	0.151	0.303	0.00324509	ENSMUSG00000062203.15	protein_coding	G1 to S phase transition 1 [Source:MGI Symbol;Acc:MGI:1316728]
Hnrnpd	1.76181e-07	-0.524051	0.589	0.732	0.00338461	ENSMUSG00000000568.15	protein_coding	heterogeneous nuclear ribonucleoprotein D [Source:MGI Symbol;Acc:MGI:101947]
Psma5	2.05452e-07	-1.03186	0.124	0.264	0.00394694	ENSMUSG00000068749.9	protein_coding	proteasome subunit alpha 5 [Source:MGI Symbol;Acc:MGI:1347009]
Phb2	2.11463e-07	-0.689219	0.284	0.465	0.00406241	ENSMUSG00000004264.17	protein_coding	prohibitin 2 [Source:MGI Symbol;Acc:MGI:102520]
Hist4h4	2.20189e-07	-0.705657	0.336	0.512	0.00423005	.	.	.
Tspan3	2.2699e-07	-0.589832	0.348	0.535	0.00436071	ENSMUSG00000032324.11	protein_coding	tetraspanin 3 [Source:MGI Symbol;Acc:MGI:1928098]
H2-D1	2.33557e-07	4.76565	0.098	0	0.00448685	ENSMUSG00000073411.12	protein_coding	histocompatibility 2, D region locus 1 [Source:MGI Symbol;Acc:MGI:95896]
Bcl9	2.34655e-07	-1.04407	0.104	0.236	0.00450795	ENSMUSG00000038256.15	protein_coding	B cell CLL/lymphoma 9 [Source:MGI Symbol;Acc:MGI:1924828]
Clec10a	2.37919e-07	-3.04171	0.004	0.051	0.00457066	ENSMUSG00000000318.16	protein_coding	C-type lectin domain family 10, member A [Source:MGI Symbol;Acc:MGI:96975]
Ppp1cb	2.41104e-07	-0.648022	0.404	0.579	0.00463185	ENSMUSG00000014956.15	protein_coding	protein phosphatase 1 catalytic subunit beta [Source:MGI Symbol;Acc:MGI:104871]
H2afz	2.45485e-07	-0.590155	0.419	0.614	0.00471602	.	.	.
S100a9	2.4821e-07	-3.55628	0.005	0.055	0.00476836	ENSMUSG00000056071.12	protein_coding	S100 calcium binding protein A9 (calgranulin B) [Source:MGI Symbol;Acc:MGI:1338947]
Chrna3	2.623e-07	-2.97132	0.007	0.059	0.00503904	ENSMUSG00000032303.8	protein_coding	cholinergic receptor, nicotinic, alpha polypeptide 3 [Source:MGI Symbol;Acc:MGI:87887]
Aldoa	3.20339e-07	-0.453026	0.491	0.693	0.00615404	ENSMUSG00000114515.2	protein_coding	aldolase A, fructose-bisphosphate [Source:MGI Symbol;Acc:MGI:87994]
Dpp4	3.23897e-07	-1.26082	0.058	0.161	0.00622238	ENSMUSG00000035000.8	protein_coding	dipeptidylpeptidase 4 [Source:MGI Symbol;Acc:MGI:94919]
Dhx9	3.58522e-07	-0.688145	0.317	0.484	0.00688757	ENSMUSG00000042699.11	protein_coding	DEAH (Asp-Glu-Ala-His) box polypeptide 9 [Source:MGI Symbol;Acc:MGI:108177]
Krt14	3.71162e-07	-1.86113	0.043	0.134	0.00713038	ENSMUSG00000045545.8	protein_coding	keratin 14 [Source:MGI Symbol;Acc:MGI:96688]
Daam2	3.86853e-07	-1.55628	0.047	0.142	0.00743182	ENSMUSG00000040260.8	protein_coding	dishevelled associated activator of morphogenesis 2 [Source:MGI Symbol;Acc:MGI:1923691]
Hlx	4.0661e-07	-1.59935	0.04	0.13	0.00781139	ENSMUSG00000039377.7	protein_coding	H2.0-like homeobox [Source:MGI Symbol;Acc:MGI:96109]
Gas1	4.13792e-07	-0.507917	0.531	0.728	0.00794936	ENSMUSG00000052957.8	protein_coding	growth arrest specific 1 [Source:MGI Symbol;Acc:MGI:95655]
Pttg1	4.21737e-07	-1.04782	0.119	0.252	0.00810198	ENSMUSG00000020415.16	protein_coding	pituitary tumor-transforming gene 1 [Source:MGI Symbol;Acc:MGI:1353578]
Bmp4	4.52208e-07	-1.18124	0.098	0.22	0.00868737	ENSMUSG00000021835.15	protein_coding	bone morphogenetic protein 4 [Source:MGI Symbol;Acc:MGI:88180]
Rdh10	5.56364e-07	-1.27875	0.094	0.213	0.0106883	ENSMUSG00000025921.7	protein_coding	retinol dehydrogenase 10 (all-trans) [Source:MGI Symbol;Acc:MGI:1924238]
Psd	6.1259e-07	-0.621075	0.296	0.476	0.0117685	ENSMUSG00000037126.16	protein_coding	pleckstrin and Sec7 domain containing [Source:MGI Symbol;Acc:MGI:1920978]
Ctps	6.80631e-07	-1.1021	0.162	0.299	0.0130756	ENSMUSG00000028633.7	protein_coding	cytidine 5'-triphosphate synthase [Source:MGI Symbol;Acc:MGI:1858304]
Lsm14b	6.8986e-07	-0.87425	0.174	0.323	0.0132529	ENSMUSG00000039108.14	protein_coding	LSM family member 14B [Source:MGI Symbol;Acc:MGI:3040677]
Myl12a	7.19276e-07	-0.58175	0.399	0.575	0.013818	ENSMUSG00000024048.15	protein_coding	myosin, light chain 12A, regulatory, non-sarcomeric [Source:MGI Symbol;Acc:MGI:1914518]
Zfp185	7.25295e-07	-1.52151	0.051	0.146	0.0139336	ENSMUSG00000031351.15	protein_coding	zinc finger protein 185 [Source:MGI Symbol;Acc:MGI:108095]
Sparcl1	7.94238e-07	-1.19171	0.124	0.252	0.0152581	ENSMUSG00000029309.7	protein_coding	SPARC-like 1 [Source:MGI Symbol;Acc:MGI:108110]
Man2a2	8.76515e-07	-1.191	0.098	0.217	0.0168387	ENSMUSG00000038886.10	protein_coding	mannosidase 2, alpha 2 [Source:MGI Symbol;Acc:MGI:2150656]
Dek	8.77815e-07	-0.58148	0.431	0.602	0.0168637	ENSMUSG00000021377.15	protein_coding	DEK oncogene (DNA binding) [Source:MGI Symbol;Acc:MGI:1926209]
Hmga2	8.82786e-07	-1.59475	0.047	0.138	0.0169592	ENSMUSG00000056758.14	protein_coding	high mobility group AT-hook 2 [Source:MGI Symbol;Acc:MGI:101761]
Cnn1	9.00136e-07	-1.49488	0.062	0.161	0.0172925	ENSMUSG00000001349.5	protein_coding	calponin 1 [Source:MGI Symbol;Acc:MGI:104979]
Car12	9.50465e-07	-2.83639	0.008	0.059	0.0182594	ENSMUSG00000032373.15	protein_coding	carbonic anhydrase 12 [Source:MGI Symbol;Acc:MGI:1923709]
Col5a1	9.69169e-07	0.487862	0.787	0.724	0.0186187	ENSMUSG00000026837.16	protein_coding	collagen, type V, alpha 1 [Source:MGI Symbol;Acc:MGI:88457]
Id1	9.91693e-07	-1.13514	0.1	0.22	0.0190514	ENSMUSG00000042745.9	protein_coding	inhibitor of DNA binding 1, HLH protein [Source:MGI Symbol;Acc:MGI:96396]
Myo10	1.00833e-06	-1.39401	0.056	0.154	0.0193711	ENSMUSG00000022272.17	protein_coding	myosin X [Source:MGI Symbol;Acc:MGI:107716]
Crb2	1.02857e-06	-1.48033	0.047	0.138	0.0197598	ENSMUSG00000035403.10	protein_coding	crumbs family member 2 [Source:MGI Symbol;Acc:MGI:2679260]
Itga3	1.04216e-06	-1.401	0.059	0.157	0.020021	ENSMUSG00000001507.16	protein_coding	integrin alpha 3 [Source:MGI Symbol;Acc:MGI:96602]
Slc2a12	1.13435e-06	-4.7262	0	0.031	0.021792	ENSMUSG00000037490.5	protein_coding	solute carrier family 2 (facilitated glucose transporter), member 12 [Source:MGI Symbol;Acc:MGI:3052471]
Riox1	1.14031e-06	-1.6983	0.036	0.118	0.0219065	ENSMUSG00000046791.8	protein_coding	ribosomal oxygenase 1 [Source:MGI Symbol;Acc:MGI:1919202]
Ndufa4l2	1.14369e-06	1.36275	0.373	0.236	0.0219715	ENSMUSG00000040280.10	protein_coding	Ndufa4, mitochondrial complex associated like 2 [Source:MGI Symbol;Acc:MGI:3039567]
Ascl1	1.18921e-06	-1.6525	0.036	0.118	0.022846	ENSMUSG00000020052.9	protein_coding	achaete-scute family bHLH transcription factor 1 [Source:MGI Symbol;Acc:MGI:96919]
Clns1a	1.23214e-06	-0.777494	0.203	0.358	0.0236706	ENSMUSG00000025439.5	protein_coding	chloride channel, nucleotide-sensitive, 1A [Source:MGI Symbol;Acc:MGI:109638]
Lig1	1.23508e-06	-0.732007	0.222	0.382	0.0237272	ENSMUSG00000056394.17	protein_coding	ligase I, DNA, ATP-dependent [Source:MGI Symbol;Acc:MGI:101789]
Colec10	1.26036e-06	-1.45898	0.052	0.146	0.0242128	ENSMUSG00000038591.3	protein_coding	collectin sub-family member 10 [Source:MGI Symbol;Acc:MGI:3606482]
Spry2	1.2783e-06	-1.51446	0.043	0.13	0.0245574	ENSMUSG00000022114.5	protein_coding	sprouty RTK signaling antagonist 2 [Source:MGI Symbol;Acc:MGI:1345138]
Rif1	1.49023e-06	-1.16771	0.086	0.197	0.0286287	ENSMUSG00000036202.16	protein_coding	replication timing regulatory factor 1 [Source:MGI Symbol;Acc:MGI:1098622]
Gpr63	1.68124e-06	-2.21924	0.013	0.071	0.0322983	ENSMUSG00000040372.2	protein_coding	G protein-coupled receptor 63 [Source:MGI Symbol;Acc:MGI:2135884]
H2afy	1.7534e-06	-0.687985	0.299	0.457	0.0336845	.	.	.
Kalrn	1.82521e-06	-0.640019	0.273	0.441	0.0350642	ENSMUSG00000061751.16	protein_coding	kalirin, RhoGEF kinase [Source:MGI Symbol;Acc:MGI:2685385]
Tmem98	1.91327e-06	-0.652204	0.328	0.488	0.0367558	ENSMUSG00000035413.8	protein_coding	transmembrane protein 98 [Source:MGI Symbol;Acc:MGI:1923457]
Stmn3	1.95409e-06	-1.8644	0.027	0.098	0.0375401	ENSMUSG00000027581.12	protein_coding	stathmin-like 3 [Source:MGI Symbol;Acc:MGI:1277137]
Ednrb	1.96808e-06	-0.900928	0.142	0.276	0.0378088	ENSMUSG00000022122.15	protein_coding	endothelin receptor type B [Source:MGI Symbol;Acc:MGI:102720]
Pianp	1.99492e-06	-1.89331	0.023	0.091	0.0383244	ENSMUSG00000030329.11	protein_coding	PILR alpha associated neural protein [Source:MGI Symbol;Acc:MGI:2441908]
Col4a1	2.02968e-06	-0.777838	0.25	0.402	0.0389922	ENSMUSG00000031502.11	protein_coding	collagen, type IV, alpha 1 [Source:MGI Symbol;Acc:MGI:88454]
Adss	2.13988e-06	-0.984028	0.135	0.264	0.0411092	ENSMUSG00000015961.8	protein_coding	adenylosuccinate synthetase, non muscle [Source:MGI Symbol;Acc:MGI:87948]
Cxcl14	2.22731e-06	-1.29325	0.123	0.244	0.0427889	ENSMUSG00000021508.11	protein_coding	chemokine (C-X-C motif) ligand 14 [Source:MGI Symbol;Acc:MGI:1888514]
Dnajc10	2.23276e-06	-0.70969	0.246	0.402	0.0428936	ENSMUSG00000027006.13	protein_coding	DnaJ heat shock protein family (Hsp40) member C10 [Source:MGI Symbol;Acc:MGI:1914111]
Meis1	2.25235e-06	-0.657366	0.274	0.437	0.04327	ENSMUSG00000020160.18	protein_coding	Meis homeobox 1 [Source:MGI Symbol;Acc:MGI:104717]
Eif3c	2.30421e-06	-0.537086	0.44	0.614	0.0442661	ENSMUSG00000030738.11	protein_coding	eukaryotic translation initiation factor 3, subunit C [Source:MGI Symbol;Acc:MGI:1926966]
Pabpc1	2.34847e-06	-0.276308	0.866	0.945	0.0451165	ENSMUSG00000022283.15	protein_coding	poly(A) binding protein, cytoplasmic 1 [Source:MGI Symbol;Acc:MGI:1349722]
Trim28	2.50067e-06	-0.444569	0.632	0.756	0.0480404	ENSMUSG00000005566.14	protein_coding	tripartite motif-containing 28 [Source:MGI Symbol;Acc:MGI:109274]
Clasp2	2.57821e-06	-0.838423	0.151	0.287	0.0495299	ENSMUSG00000033392.16	protein_coding	CLIP associating protein 2 [Source:MGI Symbol;Acc:MGI:1923749]
Sfpq	2.65183e-06	-0.43637	0.576	0.72	0.0509442	ENSMUSG00000028820.13	protein_coding	splicing factor proline/glutamine rich (polypyrimidine tract binding protein associated) [Source:MGI Symbol;Acc:MGI:1918764]
Ptov1	2.72826e-06	-0.586274	0.454	0.614	0.0524126	ENSMUSG00000038502.17	protein_coding	prostate tumor over expressed gene 1 [Source:MGI Symbol;Acc:MGI:1933946]
Lsm8	2.77476e-06	-0.714977	0.241	0.398	0.0533059	ENSMUSG00000044155.11	protein_coding	LSM8 homolog, U6 small nuclear RNA associated [Source:MGI Symbol;Acc:MGI:1923772]
Eef2	2.8168e-06	-0.465277	0.643	0.783	0.0541136	ENSMUSG00000034994.10	protein_coding	eukaryotic translation elongation factor 2 [Source:MGI Symbol;Acc:MGI:95288]
Mettl9	2.90268e-06	-0.618821	0.343	0.504	0.0557634	ENSMUSG00000030876.7	protein_coding	methyltransferase like 9 [Source:MGI Symbol;Acc:MGI:1914862]
Rabggtb	3.10732e-06	-0.78369	0.193	0.339	0.0596947	ENSMUSG00000038975.14	protein_coding	Rab geranylgeranyl transferase, b subunit [Source:MGI Symbol;Acc:MGI:99537]
Pex13	3.16642e-06	-1.02759	0.107	0.224	0.0608301	ENSMUSG00000020283.5	protein_coding	peroxisomal biogenesis factor 13 [Source:MGI Symbol;Acc:MGI:1919379]
Cxadr	3.17333e-06	-1.37794	0.052	0.142	0.0609628	ENSMUSG00000022865.14	protein_coding	coxsackie virus and adenovirus receptor [Source:MGI Symbol;Acc:MGI:1201679]
Dysf	3.2013e-06	-2.07085	0.016	0.075	0.0615001	ENSMUSG00000033788.15	protein_coding	dysferlin [Source:MGI Symbol;Acc:MGI:1349385]
Rtl3	3.23449e-06	-2.38635	0.009	0.059	0.0621377	ENSMUSG00000047686.9	protein_coding	retrotransposon Gag like 3 [Source:MGI Symbol;Acc:MGI:2685221]
Mapk13	3.36612e-06	-1.20481	0.092	0.201	0.0646665	ENSMUSG00000004864.13	protein_coding	mitogen-activated protein kinase 13 [Source:MGI Symbol;Acc:MGI:1346864]
Cyp4f39	3.48228e-06	-3.55628	0.003	0.039	0.066898	ENSMUSG00000061126.5	protein_coding	cytochrome P450, family 4, subfamily f, polypeptide 39 [Source:MGI Symbol;Acc:MGI:2445210]
Adcyap1r1	3.50437e-06	-3.43075	0.003	0.039	0.0673224	ENSMUSG00000029778.12	protein_coding	adenylate cyclase activating polypeptide 1 receptor 1 [Source:MGI Symbol;Acc:MGI:108449]
Rarres2	3.55298e-06	-1.18324	0.1	0.213	0.0682563	ENSMUSG00000009281.6	protein_coding	retinoic acid receptor responder (tazarotene induced) 2 [Source:MGI Symbol;Acc:MGI:1918910]
Ptprf	3.58524e-06	-0.674406	0.307	0.465	0.068876	ENSMUSG00000033295.14	protein_coding	protein tyrosine phosphatase, receptor type, F [Source:MGI Symbol;Acc:MGI:102695]
Rsl1d1	3.60829e-06	-1.36363	0.06	0.154	0.0693188	ENSMUSG00000005846.12	protein_coding	ribosomal L1 domain containing 1 [Source:MGI Symbol;Acc:MGI:1913659]
Sptssb	3.6586e-06	-2.65582	0.008	0.055	0.0702854	ENSMUSG00000043461.13	protein_coding	serine palmitoyltransferase, small subunit B [Source:MGI Symbol;Acc:MGI:1913433]
Scel	3.7898e-06	-2.46317	0.008	0.055	0.0728058	ENSMUSG00000022123.9	protein_coding	sciellin [Source:MGI Symbol;Acc:MGI:1891228]
Eftud2	3.81886e-06	-0.884165	0.177	0.311	0.073364	ENSMUSG00000020929.14	protein_coding	elongation factor Tu GTP binding domain containing 2 [Source:MGI Symbol;Acc:MGI:1336880]
Uqcrc2	3.87684e-06	-0.692094	0.253	0.406	0.074478	ENSMUSG00000030884.12	protein_coding	ubiquinol cytochrome c reductase core protein 2 [Source:MGI Symbol;Acc:MGI:1914253]
Mast2	3.8929e-06	-1.23435	0.084	0.189	0.0747865	ENSMUSG00000003810.13	protein_coding	microtubule associated serine/threonine kinase 2 [Source:MGI Symbol;Acc:MGI:894676]
Cdk1	4.00351e-06	-0.663994	0.28	0.433	0.0769115	ENSMUSG00000019942.13	protein_coding	cyclin-dependent kinase 1 [Source:MGI Symbol;Acc:MGI:88351]
Gfra1	4.00841e-06	-1.48228	0.051	0.138	0.0770056	ENSMUSG00000025089.15	protein_coding	glial cell line derived neurotrophic factor family receptor alpha 1 [Source:MGI Symbol;Acc:MGI:1100842]
Mest	4.12606e-06	-0.384274	0.704	0.831	0.0792657	ENSMUSG00000051855.15	protein_coding	mesoderm specific transcript [Source:MGI Symbol;Acc:MGI:96968]
Mmp23	4.15263e-06	1.34704	0.225	0.094	0.0797761	ENSMUSG00000029061.2	protein_coding	matrix metallopeptidase 23 [Source:MGI Symbol;Acc:MGI:1347361]
Akap5	4.24186e-06	-2.55628	0.007	0.051	0.0814904	ENSMUSG00000021057.15	protein_coding	A kinase (PRKA) anchor protein 5 [Source:MGI Symbol;Acc:MGI:2685104]
Col9a1	4.64978e-06	-2.11816	0.027	0.094	0.089327	ENSMUSG00000026147.16	protein_coding	collagen, type IX, alpha 1 [Source:MGI Symbol;Acc:MGI:88465]
Atp1a1	4.73059e-06	-0.655815	0.296	0.449	0.0908793	ENSMUSG00000033161.10	protein_coding	ATPase, Na+/K+ transporting, alpha 1 polypeptide [Source:MGI Symbol;Acc:MGI:88105]
Cryab	5.06315e-06	-1.08813	0.104	0.217	0.0972681	ENSMUSG00000032060.10	protein_coding	crystallin, alpha B [Source:MGI Symbol;Acc:MGI:88516]
Isoc1	5.08101e-06	-0.789479	0.253	0.394	0.0976113	ENSMUSG00000024601.9	protein_coding	isochorismatase domain containing 1 [Source:MGI Symbol;Acc:MGI:1913557]
Etv5	5.28094e-06	-2.08679	0.023	0.087	0.101452	ENSMUSG00000013089.15	protein_coding	ets variant 5 [Source:MGI Symbol;Acc:MGI:1096867]
Kmo	5.36331e-06	-4.55628	0	0.028	0.103034	ENSMUSG00000039783.15	protein_coding	kynurenine 3-monooxygenase (kynurenine 3-hydroxylase) [Source:MGI Symbol;Acc:MGI:2138151]
Krt17	5.36331e-06	-4.55628	0	0.028	0.103034	ENSMUSG00000035557.9	protein_coding	keratin 17 [Source:MGI Symbol;Acc:MGI:96691]
Gna14	5.36331e-06	-4.55628	0	0.028	0.103034	ENSMUSG00000024697.4	protein_coding	guanine nucleotide binding protein, alpha 14 [Source:MGI Symbol;Acc:MGI:95769]
2025-09-11	5.48311e-06	-0.419778	0.517	0.689	0.105336	.	.	.
Tgm2	5.53892e-06	-1.19371	0.088	0.193	0.106408	ENSMUSG00000037820.15	protein_coding	transglutaminase 2, C polypeptide [Source:MGI Symbol;Acc:MGI:98731]
Atp5d	5.67948e-06	-0.472215	0.407	0.583	0.109108	ENSMUSG00000003072.15	protein_coding	ATP synthase, H+ transporting, mitochondrial F1 complex, delta subunit [Source:MGI Symbol;Acc:MGI:1913293]
Meis2	5.6825e-06	-0.853666	0.191	0.327	0.109166	ENSMUSG00000027210.20	protein_coding	Meis homeobox 2 [Source:MGI Symbol;Acc:MGI:108564]
Gart	5.69787e-06	-0.790745	0.162	0.295	0.109462	ENSMUSG00000022962.15	protein_coding	phosphoribosylglycinamide formyltransferase [Source:MGI Symbol;Acc:MGI:95654]
Csnk1a1	5.69954e-06	-0.480887	0.462	0.63	0.109494	ENSMUSG00000024576.14	protein_coding	casein kinase 1, alpha 1 [Source:MGI Symbol;Acc:MGI:1934950]
Pltp	6.25152e-06	-1.48917	0.055	0.142	0.120098	ENSMUSG00000017754.13	protein_coding	phospholipid transfer protein [Source:MGI Symbol;Acc:MGI:103151]
Mta1	6.49343e-06	-0.784354	0.206	0.346	0.124745	ENSMUSG00000021144.14	protein_coding	metastasis associated 1 [Source:MGI Symbol;Acc:MGI:2150037]
Hist1h1a	6.51979e-06	-0.445407	0.562	0.713	0.125252	.	.	.
Eef1g	7.26492e-06	-0.340661	0.825	0.878	0.139566	ENSMUSG00000071644.10	protein_coding	eukaryotic translation elongation factor 1 gamma [Source:MGI Symbol;Acc:MGI:1914410]
Med29	7.4294e-06	-1.2593	0.05	0.134	0.142726	ENSMUSG00000003444.8	protein_coding	mediator complex subunit 29 [Source:MGI Symbol;Acc:MGI:1914474]
Mdh1	7.56272e-06	-0.594248	0.313	0.469	0.145288	ENSMUSG00000020321.16	protein_coding	malate dehydrogenase 1, NAD (soluble) [Source:MGI Symbol;Acc:MGI:97051]
Slc4a7	7.8536e-06	-1.61286	0.029	0.098	0.150876	ENSMUSG00000021733.11	protein_coding	solute carrier family 4, sodium bicarbonate cotransporter, member 7 [Source:MGI Symbol;Acc:MGI:2443878]
Cct6a	8.1006e-06	-0.638742	0.353	0.496	0.155621	ENSMUSG00000029447.11	protein_coding	chaperonin containing Tcp1, subunit 6a (zeta) [Source:MGI Symbol;Acc:MGI:107943]
Fabp4	8.17907e-06	-1.74892	0.025	0.091	0.157128	ENSMUSG00000062515.3	protein_coding	fatty acid binding protein 4, adipocyte [Source:MGI Symbol;Acc:MGI:88038]
Tmem176b	8.58854e-06	-0.653241	0.203	0.35	0.164994	ENSMUSG00000029810.15	protein_coding	transmembrane protein 176B [Source:MGI Symbol;Acc:MGI:1916348]
Raly	9.14389e-06	-0.667497	0.297	0.449	0.175663	ENSMUSG00000027593.15	protein_coding	hnRNP-associated with lethal yellow [Source:MGI Symbol;Acc:MGI:97850]
Nsd2	9.40519e-06	-0.82567	0.185	0.315	0.180683	ENSMUSG00000057406.16	protein_coding	nuclear receptor binding SET domain protein 2 [Source:MGI Symbol;Acc:MGI:1276574]
Pde9a	9.44771e-06	-1.39582	0.048	0.13	0.1815	ENSMUSG00000041119.12	protein_coding	phosphodiesterase 9A [Source:MGI Symbol;Acc:MGI:1277179]
Uck2	1.02878e-05	-0.95802	0.131	0.248	0.197639	ENSMUSG00000026558.13	protein_coding	uridine-cytidine kinase 2 [Source:MGI Symbol;Acc:MGI:1931744]
Gli1	1.03256e-05	-1.32181	0.048	0.13	0.198364	ENSMUSG00000025407.7	protein_coding	GLI-Kruppel family member GLI1 [Source:MGI Symbol;Acc:MGI:95727]
Yap1	1.05543e-05	-0.576016	0.392	0.543	0.202758	ENSMUSG00000053110.13	protein_coding	yes-associated protein 1 [Source:MGI Symbol;Acc:MGI:103262]
Dagla	1.07567e-05	-1.65937	0.035	0.106	0.206648	ENSMUSG00000035735.10	protein_coding	diacylglycerol lipase, alpha [Source:MGI Symbol;Acc:MGI:2677061]
Smo	1.07659e-05	-0.695256	0.202	0.343	0.206824	ENSMUSG00000001761.7	protein_coding	smoothened, frizzled class receptor [Source:MGI Symbol;Acc:MGI:108075]
Adi1	1.08089e-05	-1.12456	0.071	0.165	0.20765	ENSMUSG00000020629.12	protein_coding	acireductone dioxygenase 1 [Source:MGI Symbol;Acc:MGI:2144929]
Clec16a	1.08347e-05	-2.01571	0.02	0.079	0.208145	ENSMUSG00000068663.14	protein_coding	C-type lectin domain family 16, member A [Source:MGI Symbol;Acc:MGI:1921624]
Wbp11	1.08472e-05	-0.971317	0.112	0.224	0.208385	ENSMUSG00000030216.12	protein_coding	WW domain binding protein 11 [Source:MGI Symbol;Acc:MGI:1891823]
Fem1b	1.08753e-05	-0.808467	0.216	0.35	0.208925	ENSMUSG00000032244.9	protein_coding	fem 1 homolog b [Source:MGI Symbol;Acc:MGI:1335087]
Hdac8	1.10088e-05	-4.01571	0.001	0.031	0.211491	ENSMUSG00000067567.12	protein_coding	histone deacetylase 8 [Source:MGI Symbol;Acc:MGI:1917565]
Olfr1180	1.1047e-05	-3.7262	0.001	0.031	0.212223	ENSMUSG00000081836.3	protein_coding	olfactory receptor 1180 [Source:MGI Symbol;Acc:MGI:3031014]
Vmn1r59	1.1047e-05	-3.7262	0.001	0.031	0.212223	ENSMUSG00000117744.1	protein_coding	vomeronasal 1 receptor 59 [Source:MGI Symbol;Acc:MGI:3033479]
Trpc6	1.1047e-05	-3.7262	0.001	0.031	0.212223	ENSMUSG00000031997.9	protein_coding	transient receptor potential cation channel, subfamily C, member 6 [Source:MGI Symbol;Acc:MGI:109523]
Cdh9	1.1047e-05	-3.7262	0.001	0.031	0.212223	ENSMUSG00000025370.7	protein_coding	cadherin 9 [Source:MGI Symbol;Acc:MGI:107433]
Cdh13	1.11303e-05	-1.9486	0.02	0.079	0.213824	ENSMUSG00000031841.19	protein_coding	cadherin 13 [Source:MGI Symbol;Acc:MGI:99551]
Igsf11	1.12365e-05	-1.05039	0.084	0.185	0.215864	ENSMUSG00000022790.14	protein_coding	immunoglobulin superfamily, member 11 [Source:MGI Symbol;Acc:MGI:2388477]
Skp2	1.12862e-05	-1.38225	0.056	0.142	0.216819	ENSMUSG00000054115.11	protein_coding	S-phase kinase-associated protein 2 (p45) [Source:MGI Symbol;Acc:MGI:1351663]
Thy1	1.17958e-05	-2.23435	0.009	0.055	0.226609	ENSMUSG00000032011.5	protein_coding	thymus cell antigen 1, theta [Source:MGI Symbol;Acc:MGI:98747]
Ezr	1.18005e-05	-0.773871	0.23	0.366	0.2267	ENSMUSG00000052397.8	protein_coding	ezrin [Source:MGI Symbol;Acc:MGI:98931]
Igf2	1.26151e-05	0.190175	0.999	1	0.242348	ENSMUSG00000048583.16	protein_coding	insulin-like growth factor 2 [Source:MGI Symbol;Acc:MGI:96434]
Nme7	1.30428e-05	-1.25672	0.059	0.146	0.250566	ENSMUSG00000026575.15	protein_coding	NME/NM23 family member 7 [Source:MGI Symbol;Acc:MGI:2449121]
Cdh3	1.30517e-05	-0.55628	0.375	0.535	0.250737	ENSMUSG00000061048.8	protein_coding	cadherin 3 [Source:MGI Symbol;Acc:MGI:88356]
Smc2	1.31852e-05	-1.26082	0.064	0.154	0.253302	ENSMUSG00000028312.19	protein_coding	structural maintenance of chromosomes 2 [Source:MGI Symbol;Acc:MGI:106067]
Pkp4	1.3247e-05	-1.55628	0.037	0.11	0.254487	ENSMUSG00000026991.20	protein_coding	plakophilin 4 [Source:MGI Symbol;Acc:MGI:109281]
Tcaf1	1.32884e-05	-0.729611	0.224	0.362	0.255283	ENSMUSG00000036667.14	protein_coding	TRPM8 channel-associated factor 1 [Source:MGI Symbol;Acc:MGI:1914665]
Srsf9	1.33526e-05	-0.633095	0.288	0.433	0.256516	ENSMUSG00000029538.14	protein_coding	serine and arginine-rich splicing factor 9 [Source:MGI Symbol;Acc:MGI:104896]
Phospho2	1.35686e-05	-2.55628	0.008	0.051	0.260666	ENSMUSG00000027088.10	protein_coding	phosphatase, orphan 2 [Source:MGI Symbol;Acc:MGI:1920623]
Lamb1	1.35692e-05	-0.641022	0.309	0.457	0.260679	ENSMUSG00000002900.17	protein_coding	laminin B1 [Source:MGI Symbol;Acc:MGI:96743]
Btg1	1.37349e-05	-0.767784	0.214	0.35	0.263861	ENSMUSG00000036478.8	protein_coding	BTG anti-proliferation factor 1 [Source:MGI Symbol;Acc:MGI:88215]
Plekhh2	1.37994e-05	-1.61286	0.031	0.098	0.265101	ENSMUSG00000040852.6	protein_coding	pleckstrin homology domain containing, family H (with MyTH4 domain) member 2 [Source:MGI Symbol;Acc:MGI:2146813]
Gapvd1	1.44195e-05	-0.872142	0.181	0.307	0.277012	ENSMUSG00000026867.18	protein_coding	GTPase activating protein and VPS9 domains 1 [Source:MGI Symbol;Acc:MGI:1913941]
Suz12	1.5005e-05	-1.31527	0.047	0.126	0.288262	ENSMUSG00000017548.15	protein_coding	SUZ12 polycomb repressive complex 2 subunit [Source:MGI Symbol;Acc:MGI:1261758]
Egfl6	1.50475e-05	1.61365	0.162	0.055	0.289077	ENSMUSG00000000402.2	protein_coding	EGF-like-domain, multiple 6 [Source:MGI Symbol;Acc:MGI:1858599]
Lhx9	1.53004e-05	-3.43075	0.003	0.035	0.293936	ENSMUSG00000019230.14	protein_coding	LIM homeobox protein 9 [Source:MGI Symbol;Acc:MGI:1316721]
Aftph	1.55517e-05	-1.16549	0.072	0.165	0.298763	ENSMUSG00000049659.15	protein_coding	aftiphilin [Source:MGI Symbol;Acc:MGI:1923012]
Gpr107	1.66193e-05	-1.10697	0.09	0.189	0.319273	ENSMUSG00000000194.13	protein_coding	G protein-coupled receptor 107 [Source:MGI Symbol;Acc:MGI:2139054]
Dsg2	1.68794e-05	-1.29994	0.052	0.134	0.324269	ENSMUSG00000044393.15	protein_coding	desmoglein 2 [Source:MGI Symbol;Acc:MGI:1196466]
Abcc9	1.68974e-05	-1.55628	0.033	0.102	0.324617	ENSMUSG00000030249.15	protein_coding	ATP-binding cassette, sub-family C (CFTR/MRP), member 9 [Source:MGI Symbol;Acc:MGI:1352630]
Npnt	1.70519e-05	-0.996852	0.103	0.209	0.327584	ENSMUSG00000040998.18	protein_coding	nephronectin [Source:MGI Symbol;Acc:MGI:2148811]
Birc5	1.74573e-05	-0.948597	0.111	0.22	0.335373	ENSMUSG00000017716.15	protein_coding	baculoviral IAP repeat-containing 5 [Source:MGI Symbol;Acc:MGI:1203517]
Wif1	1.77205e-05	-2.81931	0.004	0.039	0.340429	ENSMUSG00000020218.11	protein_coding	Wnt inhibitory factor 1 [Source:MGI Symbol;Acc:MGI:1344332]
Eif4a1	1.77247e-05	-0.457232	0.408	0.591	0.340509	ENSMUSG00000059796.16	protein_coding	eukaryotic translation initiation factor 4A1 [Source:MGI Symbol;Acc:MGI:95303]
Slc25a4	1.86095e-05	-0.371329	0.592	0.74	0.357508	ENSMUSG00000031633.4	protein_coding	solute carrier family 25 (mitochondrial carrier, adenine nucleotide translocator), member 4 [Source:MGI Symbol;Acc:MGI:1353495]
Cacng3	1.86401e-05	2.33449	0.106	0.02	0.358096	ENSMUSG00000066189.9	protein_coding	calcium channel, voltage-dependent, gamma subunit 3 [Source:MGI Symbol;Acc:MGI:1859165]
Oasl2	1.86488e-05	3.44372	0.084	0.008	0.358262	ENSMUSG00000029561.17	protein_coding	2'-5' oligoadenylate synthetase-like 2 [Source:MGI Symbol;Acc:MGI:1344390]
Elp4	1.86977e-05	-1.2635	0.06	0.146	0.359201	ENSMUSG00000027167.11	protein_coding	elongator acetyltransferase complex subunit 4 [Source:MGI Symbol;Acc:MGI:1925016]
Kif3a	1.88115e-05	-1.38119	0.043	0.118	0.361387	ENSMUSG00000018395.19	protein_coding	kinesin family member 3A [Source:MGI Symbol;Acc:MGI:107689]
Hoxd4	1.91293e-05	-1.43429	0.046	0.122	0.367492	ENSMUSG00000101174.8	protein_coding	homeobox D4 [Source:MGI Symbol;Acc:MGI:96208]
Atp2b1	1.91359e-05	-1.00879	0.092	0.193	0.36762	ENSMUSG00000019943.10	protein_coding	ATPase, Ca++ transporting, plasma membrane 1 [Source:MGI Symbol;Acc:MGI:104653]
Dsp	1.97247e-05	-0.657478	0.284	0.429	0.378932	ENSMUSG00000054889.10	protein_coding	desmoplakin [Source:MGI Symbol;Acc:MGI:109611]
H1f0	1.98422e-05	-0.382029	0.569	0.713	0.381189	ENSMUSG00000096210.2	protein_coding	H1.0 linker histone [Source:MGI Symbol;Acc:MGI:95893]
Nasp	2.05136e-05	-0.917679	0.174	0.295	0.394087	ENSMUSG00000028693.15	protein_coding	nuclear autoantigenic sperm protein (histone-binding) [Source:MGI Symbol;Acc:MGI:1355328]
Lysmd2	2.08682e-05	-1.45674	0.036	0.106	0.4009	ENSMUSG00000032184.5	protein_coding	LysM, putative peptidoglycan-binding, domain containing 2 [Source:MGI Symbol;Acc:MGI:1917332]
Magt1	2.19493e-05	-0.996852	0.104	0.209	0.421668	ENSMUSG00000031232.17	protein_coding	magnesium transporter 1 [Source:MGI Symbol;Acc:MGI:1914325]
Mllt1	2.27e-05	-0.878208	0.127	0.24	0.436089	ENSMUSG00000024212.9	protein_coding	myeloid/lymphoid or mixed-lineage leukemia; translocated to, 1 [Source:MGI Symbol;Acc:MGI:1927238]
Hscb	2.27722e-05	-1.86113	0.021	0.079	0.437477	ENSMUSG00000043510.12	protein_coding	HscB iron-sulfur cluster co-chaperone [Source:MGI Symbol;Acc:MGI:2141135]
Ttc30b	2.27745e-05	-1.66731	0.032	0.098	0.437521	ENSMUSG00000075273.4	protein_coding	tetratricopeptide repeat domain 30B [Source:MGI Symbol;Acc:MGI:1919671]
Pde3a	2.34126e-05	-1.07085	0.074	0.165	0.449779	ENSMUSG00000041741.10	protein_coding	phosphodiesterase 3A, cGMP inhibited [Source:MGI Symbol;Acc:MGI:1860764]
Mif	2.34178e-05	-0.559015	0.45	0.591	0.449879	ENSMUSG00000033307.7	protein_coding	macrophage migration inhibitory factor (glycosylation-inhibiting factor) [Source:MGI Symbol;Acc:MGI:96982]
Mbd3	2.35285e-05	-0.443386	0.367	0.531	0.452006	ENSMUSG00000035478.14	protein_coding	methyl-CpG binding domain protein 3 [Source:MGI Symbol;Acc:MGI:1333812]
Calm2	2.38314e-05	-0.496159	0.386	0.539	0.457824	ENSMUSG00000036438.14	protein_coding	calmodulin 2 [Source:MGI Symbol;Acc:MGI:103250]
Lama5	2.52538e-05	-1.01196	0.082	0.177	0.485151	ENSMUSG00000015647.9	protein_coding	laminin, alpha 5 [Source:MGI Symbol;Acc:MGI:105382]
Tcf4	2.5325e-05	-0.876037	0.161	0.28	0.486518	ENSMUSG00000053477.17	protein_coding	transcription factor 4 [Source:MGI Symbol;Acc:MGI:98506]
Rgs18	2.55058e-05	-4.36363	0	0.024	0.489993	ENSMUSG00000026357.3	protein_coding	regulator of G-protein signaling 18 [Source:MGI Symbol;Acc:MGI:1927498]
Txndc8	2.55058e-05	-4.36363	0	0.024	0.489993	ENSMUSG00000038709.15	protein_coding	thioredoxin domain containing 8 [Source:MGI Symbol;Acc:MGI:1914652]
Gm40193	2.55058e-05	-4.36363	0	0.024	0.489993	ENSMUSG00000109833.1	protein_coding	predicted gene, 40193 [Source:MGI Symbol;Acc:MGI:5623078]
Olfr672	2.5507e-05	-4.55628	0	0.024	0.490015	ENSMUSG00000051172.7	protein_coding	olfactory receptor 672 [Source:MGI Symbol;Acc:MGI:3030506]
2310022B05Rik	2.57676e-05	-0.590342	0.316	0.461	0.495022	ENSMUSG00000031983.7	protein_coding	RIKEN cDNA 2310022B05 gene [Source:MGI Symbol;Acc:MGI:1916801]
Angpt1	2.7456e-05	1.44372	0.238	0.122	0.527457	ENSMUSG00000022309.9	protein_coding	angiopoietin 1 [Source:MGI Symbol;Acc:MGI:108448]
Snrpe	2.75535e-05	-0.575697	0.382	0.52	0.52933	ENSMUSG00000090553.8	protein_coding	small nuclear ribonucleoprotein E [Source:MGI Symbol;Acc:MGI:98346]
Ciapin1	2.78562e-05	-1.43075	0.044	0.118	0.535146	ENSMUSG00000031781.14	protein_coding	cytokine induced apoptosis inhibitor 1 [Source:MGI Symbol;Acc:MGI:1922083]
Fancl	2.79351e-05	-1.427	0.044	0.118	0.536661	ENSMUSG00000004018.9	protein_coding	Fanconi anemia, complementation group L [Source:MGI Symbol;Acc:MGI:1914280]
Ubqln2	2.81391e-05	-0.410714	0.305	0.469	0.540581	ENSMUSG00000050148.9	protein_coding	ubiquilin 2 [Source:MGI Symbol;Acc:MGI:1860283]
Virma	2.91269e-05	-0.789479	0.137	0.252	0.559557	ENSMUSG00000040720.15	protein_coding	vir like m6A methyltransferase associated [Source:MGI Symbol;Acc:MGI:1913435]
Polr2d	2.94028e-05	-0.811537	0.15	0.268	0.564857	ENSMUSG00000024258.4	protein_coding	polymerase (RNA) II (DNA directed) polypeptide D [Source:MGI Symbol;Acc:MGI:1916491]
Ptprs	3.01679e-05	-0.46973	0.399	0.551	0.579555	ENSMUSG00000013236.17	protein_coding	protein tyrosine phosphatase, receptor type, S [Source:MGI Symbol;Acc:MGI:97815]
Cxcr4	3.07771e-05	-2.29325	0.011	0.055	0.591259	ENSMUSG00000045382.6	protein_coding	chemokine (C-X-C motif) receptor 4 [Source:MGI Symbol;Acc:MGI:109563]
Fam126a	3.11708e-05	-1.04478	0.083	0.177	0.598821	ENSMUSG00000028995.14	protein_coding	family with sequence similarity 126, member A [Source:MGI Symbol;Acc:MGI:2149839]
Fkbp3	3.12407e-05	-0.667311	0.225	0.358	0.600165	ENSMUSG00000020949.9	protein_coding	FK506 binding protein 3 [Source:MGI Symbol;Acc:MGI:1353460]
Smad5	3.17315e-05	-0.671216	0.244	0.378	0.609594	ENSMUSG00000021540.16	protein_coding	SMAD family member 5 [Source:MGI Symbol;Acc:MGI:1328787]
Snrpg	3.20595e-05	-0.706959	0.249	0.382	0.615894	ENSMUSG00000057278.8	protein_coding	small nuclear ribonucleoprotein polypeptide G [Source:MGI Symbol;Acc:MGI:1915261]
Wdhd1	3.28364e-05	-1.07085	0.092	0.189	0.630821	ENSMUSG00000037572.17	protein_coding	WD repeat and HMG-box DNA binding protein 1 [Source:MGI Symbol;Acc:MGI:2443514]
Epcam	3.29276e-05	-0.831387	0.129	0.24	0.632573	ENSMUSG00000045394.9	protein_coding	epithelial cell adhesion molecule [Source:MGI Symbol;Acc:MGI:106653]
Ythdf1	3.36797e-05	-0.810036	0.122	0.232	0.647021	ENSMUSG00000038848.14	protein_coding	YTH N6-methyladenosine RNA binding protein 1 [Source:MGI Symbol;Acc:MGI:1917431]
Zfp322a	3.44249e-05	-1.02577	0.098	0.197	0.661337	ENSMUSG00000046351.11	protein_coding	zinc finger protein 322A [Source:MGI Symbol;Acc:MGI:2442566]
Postn	3.45444e-05	-0.48413	0.423	0.575	0.663633	ENSMUSG00000027750.16	protein_coding	periostin, osteoblast specific factor [Source:MGI Symbol;Acc:MGI:1926321]
Kif5b	3.49231e-05	-0.65536	0.232	0.362	0.670908	ENSMUSG00000006740.14	protein_coding	kinesin family member 5B [Source:MGI Symbol;Acc:MGI:1098268]
Faf1	3.56856e-05	-0.812378	0.166	0.283	0.685556	ENSMUSG00000010517.7	protein_coding	Fas-associated factor 1 [Source:MGI Symbol;Acc:MGI:109419]
Anxa2	3.62202e-05	0.361681	0.882	0.835	0.695827	ENSMUSG00000032231.14	protein_coding	annexin A2 [Source:MGI Symbol;Acc:MGI:88246]
Hnrnpa2b1	3.6663e-05	-0.391498	0.529	0.693	0.704332	ENSMUSG00000004980.16	protein_coding	heterogeneous nuclear ribonucleoprotein A2/B1 [Source:MGI Symbol;Acc:MGI:104819]
Itsn1	3.68084e-05	-1.03021	0.09	0.185	0.707126	ENSMUSG00000022957.20	protein_coding	intersectin 1 (SH3 domain protein 1A) [Source:MGI Symbol;Acc:MGI:1338069]
Nusap1	3.70306e-05	-0.611421	0.167	0.295	0.711395	ENSMUSG00000027306.15	protein_coding	nucleolar and spindle associated protein 1 [Source:MGI Symbol;Acc:MGI:2675669]
Hnrnpl	3.72791e-05	-0.657366	0.276	0.406	0.71617	ENSMUSG00000015165.16	protein_coding	heterogeneous nuclear ribonucleoprotein L [Source:MGI Symbol;Acc:MGI:104816]
Hbb-bs	3.86231e-05	0.338608	0.992	0.913	0.741988	ENSMUSG00000052305.6	protein_coding	hemoglobin, beta adult s chain [Source:MGI Symbol;Acc:MGI:5474852]
Zadh2	3.93414e-05	-0.881119	0.122	0.228	0.755788	ENSMUSG00000049090.3	protein_coding	zinc binding alcohol dehydrogenase, domain containing 2 [Source:MGI Symbol;Acc:MGI:2444835]
Zfp292	3.94882e-05	-1.21748	0.052	0.13	0.758608	ENSMUSG00000039967.14	protein_coding	zinc finger protein 292 [Source:MGI Symbol;Acc:MGI:1353423]
Wdr55	3.95571e-05	-1.23435	0.055	0.134	0.759932	ENSMUSG00000042660.8	protein_coding	WD repeat domain 55 [Source:MGI Symbol;Acc:MGI:1915186]
Sec24c	3.96464e-05	-0.806258	0.133	0.244	0.761646	ENSMUSG00000039367.11	protein_coding	Sec24 related gene family, member C (S. cerevisiae) [Source:MGI Symbol;Acc:MGI:1919746]
Chd1	4.02059e-05	-1.03888	0.087	0.181	0.772396	ENSMUSG00000023852.14	protein_coding	chromodomain helicase DNA binding protein 1 [Source:MGI Symbol;Acc:MGI:88393]
Usp47	4.15177e-05	-0.641749	0.238	0.374	0.797597	ENSMUSG00000059263.9	protein_coding	ubiquitin specific peptidase 47 [Source:MGI Symbol;Acc:MGI:1922246]
Cd34	4.18052e-05	1.30622	0.237	0.122	0.80312	ENSMUSG00000016494.9	protein_coding	CD34 antigen [Source:MGI Symbol;Acc:MGI:88329]
Gnb1	4.21785e-05	-0.336575	0.596	0.728	0.810292	ENSMUSG00000029064.15	protein_coding	guanine nucleotide binding protein (G protein), beta 1 [Source:MGI Symbol;Acc:MGI:95781]
Elmo2	4.23909e-05	-1.13247	0.068	0.154	0.814372	ENSMUSG00000017670.16	protein_coding	engulfment and cell motility 2 [Source:MGI Symbol;Acc:MGI:2153045]
Lcor	4.26106e-05	-0.93737	0.107	0.209	0.818593	ENSMUSG00000025019.17	protein_coding	ligand dependent nuclear receptor corepressor [Source:MGI Symbol;Acc:MGI:2443930]
Lsm14a	4.38962e-05	-0.54991	0.257	0.398	0.84329	ENSMUSG00000066568.12	protein_coding	LSM14A mRNA processing body assembly factor [Source:MGI Symbol;Acc:MGI:1914320]
Prkd3	4.59132e-05	-0.83249	0.134	0.244	0.882039	ENSMUSG00000024070.15	protein_coding	protein kinase D3 [Source:MGI Symbol;Acc:MGI:1922542]
Ipo5	4.63462e-05	-0.971317	0.099	0.197	0.890356	ENSMUSG00000030662.10	protein_coding	importin 5 [Source:MGI Symbol;Acc:MGI:1917822]
Sdc2	4.69273e-05	-0.804959	0.118	0.224	0.901521	ENSMUSG00000022261.6	protein_coding	syndecan 2 [Source:MGI Symbol;Acc:MGI:1349165]
Osbpl3	4.71158e-05	-1.80421	0.019	0.071	0.905142	ENSMUSG00000029822.15	protein_coding	oxysterol binding protein-like 3 [Source:MGI Symbol;Acc:MGI:1918970]
Serbp1	4.8372e-05	-0.408421	0.633	0.74	0.929275	ENSMUSG00000036371.6	protein_coding	serpine1 mRNA binding protein 1 [Source:MGI Symbol;Acc:MGI:1914120]
Frg1	4.88362e-05	1.60126	0.142	0.047	0.938193	ENSMUSG00000031590.8	protein_coding	FSHD region gene 1 [Source:MGI Symbol;Acc:MGI:893597]
Rfc1	4.88486e-05	-0.726205	0.169	0.287	0.938431	ENSMUSG00000029191.16	protein_coding	replication factor C (activator 1) 1 [Source:MGI Symbol;Acc:MGI:97891]
Bgn	4.89439e-05	0.934861	0.286	0.161	0.940262	ENSMUSG00000031375.17	protein_coding	biglycan [Source:MGI Symbol;Acc:MGI:88158]
Rundc3a	4.90759e-05	-2.44936	0.008	0.047	0.942798	ENSMUSG00000006575.14	protein_coding	RUN domain containing 3A [Source:MGI Symbol;Acc:MGI:1858752]
Ephb3	4.94648e-05	-0.841009	0.138	0.248	0.950268	ENSMUSG00000005958.15	protein_coding	Eph receptor B3 [Source:MGI Symbol;Acc:MGI:104770]
Mast4	4.95798e-05	-1.32362	0.062	0.142	0.952478	ENSMUSG00000034751.17	protein_coding	microtubule associated serine/threonine kinase family member 4 [Source:MGI Symbol;Acc:MGI:1918885]
Srp14	4.98724e-05	-0.587758	0.303	0.441	0.958099	ENSMUSG00000009549.14	protein_coding	signal recognition particle 14 [Source:MGI Symbol;Acc:MGI:107169]
H60b	5.09042e-05	-3.55628	0.001	0.028	0.977921	ENSMUSG00000075297.10	protein_coding	histocompatibility 60b [Source:MGI Symbol;Acc:MGI:3649078]
Sppl2c	5.09042e-05	-3.55628	0.001	0.028	0.977921	ENSMUSG00000049506.7	protein_coding	signal peptide peptidase 2C [Source:MGI Symbol;Acc:MGI:3045264]
Dppa2	5.09042e-05	-3.55628	0.001	0.028	0.977921	ENSMUSG00000072419.5	protein_coding	developmental pluripotency associated 2 [Source:MGI Symbol;Acc:MGI:2157523]
Prrc2c	5.13551e-05	-0.512619	0.375	0.524	0.986583	ENSMUSG00000040225.15	protein_coding	proline-rich coiled-coil 2C [Source:MGI Symbol;Acc:MGI:1913754]
Rbm24	5.19181e-05	-2.08679	0.008	0.047	0.997398	ENSMUSG00000038132.6	protein_coding	RNA binding motif protein 24 [Source:MGI Symbol;Acc:MGI:3610364]
Cwc22	5.27635e-05	1.1151	0.212	0.098	1	ENSMUSG00000027014.14	protein_coding	CWC22 spliceosome-associated protein [Source:MGI Symbol;Acc:MGI:2136773]
Amot	5.36066e-05	-1.03021	0.088	0.181	1	ENSMUSG00000041688.16	protein_coding	angiomotin [Source:MGI Symbol;Acc:MGI:108440]
Ndufa9	5.47437e-05	-1.02378	0.1	0.197	1	ENSMUSG00000000399.10	protein_coding	NADH:ubiquinone oxidoreductase subunit A9 [Source:MGI Symbol;Acc:MGI:1913358]
Tox3	5.50772e-05	-1.38635	0.029	0.091	1	ENSMUSG00000043668.13	protein_coding	TOX high mobility group box family member 3 [Source:MGI Symbol;Acc:MGI:3039593]
Itga8	5.52751e-05	-1.1491	0.078	0.165	1	ENSMUSG00000026768.10	protein_coding	integrin alpha 8 [Source:MGI Symbol;Acc:MGI:109442]
Selenos	5.55053e-05	-1.02124	0.086	0.177	1	ENSMUSG00000075701.9	protein_coding	selenoprotein S [Source:MGI Symbol;Acc:MGI:95994]
Robo1	5.61955e-05	-0.908123	0.134	0.24	1	ENSMUSG00000022883.11	protein_coding	roundabout guidance receptor 1 [Source:MGI Symbol;Acc:MGI:1274781]
Ubap1	5.70238e-05	-0.971317	0.103	0.201	1	ENSMUSG00000028437.14	protein_coding	ubiquitin-associated protein 1 [Source:MGI Symbol;Acc:MGI:2149543]
Dtymk	5.75798e-05	-0.55628	0.237	0.37	1	ENSMUSG00000026281.15	protein_coding	deoxythymidylate kinase [Source:MGI Symbol;Acc:MGI:108396]
Igfbp3	5.81153e-05	-1.00766	0.123	0.224	1	ENSMUSG00000020427.11	protein_coding	insulin-like growth factor binding protein 3 [Source:MGI Symbol;Acc:MGI:96438]
Fblim1	5.81954e-05	-0.963189	0.112	0.213	1	ENSMUSG00000006219.12	protein_coding	filamin binding LIM protein 1 [Source:MGI Symbol;Acc:MGI:1921452]
Zfand5	5.95801e-05	-0.628631	0.206	0.335	1	ENSMUSG00000024750.11	protein_coding	zinc finger, AN1-type domain 5 [Source:MGI Symbol;Acc:MGI:1278334]
Uchl5	5.9662e-05	-1.0999	0.075	0.161	1	ENSMUSG00000018189.12	protein_coding	ubiquitin carboxyl-terminal esterase L5 [Source:MGI Symbol;Acc:MGI:1914848]
Top2b	5.99057e-05	-0.435986	0.347	0.5	1	ENSMUSG00000017485.11	protein_coding	topoisomerase (DNA) II beta [Source:MGI Symbol;Acc:MGI:98791]
Vegfd	6.01508e-05	2.29172	0.091	0.016	1	ENSMUSG00000031380.10	protein_coding	vascular endothelial growth factor D [Source:MGI Symbol;Acc:MGI:108037]
Hspd1	6.1833e-05	-0.502699	0.386	0.528	1	ENSMUSG00000025980.14	protein_coding	heat shock protein 1 (chaperonin) [Source:MGI Symbol;Acc:MGI:96242]
Atp5k	6.25588e-05	-0.446655	0.427	0.575	1	ENSMUSG00000050856.16	protein_coding	ATP synthase, H+ transporting, mitochondrial F1F0 complex, subunit E [Source:MGI Symbol;Acc:MGI:106636]
Hnrnpul1	6.44305e-05	-0.423013	0.465	0.622	1	ENSMUSG00000040725.13	protein_coding	heterogeneous nuclear ribonucleoprotein U-like 1 [Source:MGI Symbol;Acc:MGI:2443517]
Nop58	6.64248e-05	-0.63028	0.292	0.425	1	ENSMUSG00000026020.9	protein_coding	NOP58 ribonucleoprotein [Source:MGI Symbol;Acc:MGI:1933184]
Sema7a	6.69429e-05	-3.14124	0.003	0.031	1	ENSMUSG00000038264.8	protein_coding	sema domain, immunoglobulin domain (Ig), and GPI membrane anchor, (semaphorin) 7A [Source:MGI Symbol;Acc:MGI:1306826]
Adamdec1	6.73926e-05	-2.69378	0.005	0.039	1	ENSMUSG00000022057.8	protein_coding	ADAM-like, decysin 1 [Source:MGI Symbol;Acc:MGI:1917650]
Luc7l3	6.75503e-05	-0.692341	0.21	0.335	1	ENSMUSG00000020863.15	protein_coding	LUC7-like 3 (S. cerevisiae) [Source:MGI Symbol;Acc:MGI:1914934]
Epb42	6.86128e-05	-2.7262	0.003	0.031	1	ENSMUSG00000023216.13	protein_coding	erythrocyte membrane protein band 4.2 [Source:MGI Symbol;Acc:MGI:95402]
Ywhaq	6.90961e-05	-0.456744	0.416	0.563	1	ENSMUSG00000076432.13	protein_coding	tyrosine 3-monooxygenase/tryptophan 5-monooxygenase activation protein theta [Source:MGI Symbol;Acc:MGI:891963]
Lgi2	6.91749e-05	-2.43075	0.005	0.039	1	ENSMUSG00000039252.11	protein_coding	leucine-rich repeat LGI family, member 2 [Source:MGI Symbol;Acc:MGI:2180196]
Ubxn6	6.98168e-05	-1.03021	0.09	0.181	1	ENSMUSG00000019578.11	protein_coding	UBX domain protein 6 [Source:MGI Symbol;Acc:MGI:1913780]
Iqcb1	6.98202e-05	-1.67657	0.028	0.087	1	ENSMUSG00000022837.14	protein_coding	IQ calmodulin-binding motif containing 1 [Source:MGI Symbol;Acc:MGI:2443764]
Sox12	7.04321e-05	-0.641612	0.319	0.441	1	ENSMUSG00000051817.8	protein_coding	SRY (sex determining region Y)-box 12 [Source:MGI Symbol;Acc:MGI:98360]
S100a8	7.07609e-05	-3.01571	0.004	0.035	1	ENSMUSG00000056054.9	protein_coding	S100 calcium binding protein A8 (calgranulin A) [Source:MGI Symbol;Acc:MGI:88244]
Kif27	7.13509e-05	-2.87821	0.004	0.035	1	ENSMUSG00000060176.4	protein_coding	kinesin family member 27 [Source:MGI Symbol;Acc:MGI:1922300]
Glud1	7.31337e-05	-0.711123	0.233	0.358	1	ENSMUSG00000021794.16	protein_coding	glutamate dehydrogenase 1 [Source:MGI Symbol;Acc:MGI:95753]
Mfsd1	7.4145e-05	-0.841257	0.103	0.201	1	ENSMUSG00000027775.9	protein_coding	major facilitator superfamily domain containing 1 [Source:MGI Symbol;Acc:MGI:1914118]
Kansl1	7.62546e-05	-0.797288	0.161	0.272	1	ENSMUSG00000018412.16	protein_coding	KAT8 regulatory NSL complex subunit 1 [Source:MGI Symbol;Acc:MGI:1923969]
Dbf4	7.84426e-05	-1.1174	0.074	0.157	1	ENSMUSG00000002297.16	protein_coding	DBF4 zinc finger [Source:MGI Symbol;Acc:MGI:1351328]
Gli3	8.01363e-05	-0.573286	0.278	0.413	1	ENSMUSG00000021318.15	protein_coding	GLI-Kruppel family member GLI3 [Source:MGI Symbol;Acc:MGI:95729]
Fkbp4	8.14334e-05	-0.569618	0.335	0.465	1	ENSMUSG00000030357.10	protein_coding	FK506 binding protein 4 [Source:MGI Symbol;Acc:MGI:95543]
Chst15	8.17883e-05	-0.934791	0.102	0.197	1	ENSMUSG00000030930.14	protein_coding	carbohydrate sulfotransferase 15 [Source:MGI Symbol;Acc:MGI:1924840]
Top1	8.20137e-05	-0.673412	0.24	0.362	1	ENSMUSG00000070544.6	protein_coding	topoisomerase (DNA) I [Source:MGI Symbol;Acc:MGI:98788]
Naa50	8.26172e-05	-0.607104	0.276	0.402	1	ENSMUSG00000022698.17	protein_coding	N(alpha)-acetyltransferase 50, NatE catalytic subunit [Source:MGI Symbol;Acc:MGI:1919367]
Mcmbp	8.46576e-05	-0.608208	0.216	0.343	1	ENSMUSG00000048170.14	protein_coding	minichromosome maintenance complex binding protein [Source:MGI Symbol;Acc:MGI:1920977]
Lmo4	8.58897e-05	-0.496159	0.303	0.445	1	ENSMUSG00000028266.17	protein_coding	LIM domain only 4 [Source:MGI Symbol;Acc:MGI:109360]
Col4a2	8.61272e-05	-0.547178	0.167	0.287	1	ENSMUSG00000031503.13	protein_coding	collagen, type IV, alpha 2 [Source:MGI Symbol;Acc:MGI:88455]
Ehmt1	8.83793e-05	-0.862383	0.133	0.236	1	ENSMUSG00000036893.17	protein_coding	euchromatic histone methyltransferase 1 [Source:MGI Symbol;Acc:MGI:1924933]
Slc38a10	8.88819e-05	-0.804778	0.158	0.268	1	ENSMUSG00000061306.16	protein_coding	solute carrier family 38, member 10 [Source:MGI Symbol;Acc:MGI:1919305]
Fbxo44	8.89151e-05	-1.55628	0.024	0.079	1	ENSMUSG00000029001.15	protein_coding	F-box protein 44 [Source:MGI Symbol;Acc:MGI:1354744]
Trim59	8.94934e-05	-1.42301	0.043	0.11	1	ENSMUSG00000034317.14	protein_coding	tripartite motif-containing 59 [Source:MGI Symbol;Acc:MGI:1914199]
Bmp1	9.29189e-05	0.737903	0.41	0.283	1	ENSMUSG00000022098.10	protein_coding	bone morphogenetic protein 1 [Source:MGI Symbol;Acc:MGI:88176]
Ppbp	9.31551e-05	-1.97132	0.016	0.063	1	ENSMUSG00000029372.7	protein_coding	pro-platelet basic protein [Source:MGI Symbol;Acc:MGI:1888712]
Eif3e	9.64087e-05	-0.411044	0.42	0.575	1	ENSMUSG00000022336.3	protein_coding	eukaryotic translation initiation factor 3, subunit E [Source:MGI Symbol;Acc:MGI:99257]
Ctla2a	9.66442e-05	-0.883854	0.047	0.118	1	ENSMUSG00000044258.10	protein_coding	cytotoxic T lymphocyte-associated protein 2 alpha [Source:MGI Symbol;Acc:MGI:88554]
Cep170	9.78395e-05	-0.889703	0.127	0.228	1	ENSMUSG00000057335.11	protein_coding	centrosomal protein 170 [Source:MGI Symbol;Acc:MGI:1918348]
Eif3m	9.82902e-05	-0.906466	0.118	0.217	1	ENSMUSG00000027170.12	protein_coding	eukaryotic translation initiation factor 3, subunit M [Source:MGI Symbol;Acc:MGI:1351744]
Tspo	9.95421e-05	1.25108	0.185	0.083	1	ENSMUSG00000041736.7	protein_coding	translocator protein [Source:MGI Symbol;Acc:MGI:88222]
L3hypdh	9.96804e-05	-1.4997	0.033	0.094	1	ENSMUSG00000019718.8	protein_coding	L-3-hydroxyproline dehydratase (trans-) [Source:MGI Symbol;Acc:MGI:1914467]
Hjurp	0.000100063	1.2952	0.189	0.087	1	ENSMUSG00000044783.16	protein_coding	Holliday junction recognition protein [Source:MGI Symbol;Acc:MGI:2685821]
Agap1	0.000104478	-0.940944	0.091	0.181	1	ENSMUSG00000055013.16	protein_coding	ArfGAP with GTPase domain, ankyrin repeat and PH domain 1 [Source:MGI Symbol;Acc:MGI:2653690]
Usp5	0.000105048	-0.681811	0.182	0.299	1	ENSMUSG00000038429.10	protein_coding	ubiquitin specific peptidase 5 (isopeptidase T) [Source:MGI Symbol;Acc:MGI:1347343]
Peli1	0.000105921	-1.30102	0.048	0.118	1	ENSMUSG00000020134.13	protein_coding	pellino 1 [Source:MGI Symbol;Acc:MGI:1914495]
S1pr3	0.000106239	-0.945322	0.103	0.197	1	ENSMUSG00000067586.4	protein_coding	sphingosine-1-phosphate receptor 3 [Source:MGI Symbol;Acc:MGI:1339365]
Fh1	0.000106286	-0.583247	0.236	0.362	1	ENSMUSG00000026526.14	protein_coding	fumarate hydratase 1 [Source:MGI Symbol;Acc:MGI:95530]
Dhx15	0.000106494	-0.616151	0.268	0.394	1	ENSMUSG00000029169.11	protein_coding	DEAH (Asp-Glu-Ala-His) box polypeptide 15 [Source:MGI Symbol;Acc:MGI:1099786]
Nap1l1	0.000106526	-0.36468	0.624	0.748	1	ENSMUSG00000058799.16	protein_coding	nucleosome assembly protein 1-like 1 [Source:MGI Symbol;Acc:MGI:1855693]
Ccnd2	0.000109173	-0.726205	0.206	0.323	1	ENSMUSG00000000184.12	protein_coding	cyclin D2 [Source:MGI Symbol;Acc:MGI:88314]
Mcm6	0.000110764	-0.672246	0.257	0.378	1	ENSMUSG00000026355.11	protein_coding	minichromosome maintenance complex component 6 [Source:MGI Symbol;Acc:MGI:1298227]
Ywhae	0.000111016	-0.338569	0.788	0.827	1	ENSMUSG00000020849.13	protein_coding	tyrosine 3-monooxygenase/tryptophan 5-monooxygenase activation protein, epsilon polypeptide [Source:MGI Symbol;Acc:MGI:894689]
Zranb2	0.00011134	-0.751536	0.171	0.283	1	ENSMUSG00000028180.18	protein_coding	zinc finger, RAN-binding domain containing 2 [Source:MGI Symbol;Acc:MGI:1858211]
Pla2g4a	0.000111782	-0.946226	0.066	0.146	1	ENSMUSG00000056220.14	protein_coding	phospholipase A2, group IVA (cytosolic, calcium-dependent) [Source:MGI Symbol;Acc:MGI:1195256]
Npm1	0.000112838	-0.369128	0.565	0.709	1	ENSMUSG00000057113.13	protein_coding	nucleophosmin 1 [Source:MGI Symbol;Acc:MGI:106184]
Naca	0.000115199	-0.350021	0.782	0.843	1	ENSMUSG00000061315.14	protein_coding	nascent polypeptide-associated complex alpha polypeptide [Source:MGI Symbol;Acc:MGI:106095]
Msi1	0.000115878	-1.10648	0.072	0.154	1	ENSMUSG00000054256.11	protein_coding	musashi RNA-binding protein 1 [Source:MGI Symbol;Acc:MGI:107376]
Foxf2	0.000116561	-1.34983	0.036	0.098	1	ENSMUSG00000038402.2	protein_coding	forkhead box F2 [Source:MGI Symbol;Acc:MGI:1347479]
Ap1s2	0.000117596	-1.01571	0.08	0.165	1	ENSMUSG00000031367.15	protein_coding	adaptor-related protein complex 1, sigma 2 subunit [Source:MGI Symbol;Acc:MGI:1889383]
Psmc3ip	0.000120546	-1.70067	0.023	0.075	1	ENSMUSG00000019303.14	protein_coding	proteasome (prosome, macropain) 26S subunit, ATPase 3, interacting protein [Source:MGI Symbol;Acc:MGI:1098610]
C130073F10Rik	0.000122366	-4.14124	0	0.02	1	ENSMUSG00000046133.3	protein_coding	RIKEN cDNA C130073F10 gene [Source:MGI Symbol;Acc:MGI:3045359]
Tssk3	0.000122366	-4.14124	0	0.02	1	ENSMUSG00000000411.7	protein_coding	testis-specific serine kinase 3 [Source:MGI Symbol;Acc:MGI:1929914]
Myo1h	0.000122366	-4.14124	0	0.02	1	ENSMUSG00000066952.11	protein_coding	myosin 1H [Source:MGI Symbol;Acc:MGI:1914674]
Klk13	0.000122366	-4.14124	0	0.02	1	ENSMUSG00000054046.7	protein_coding	kallikrein related-peptidase 13 [Source:MGI Symbol;Acc:MGI:3615275]
Acsm3	0.000122366	-4.14124	0	0.02	1	ENSMUSG00000030935.15	protein_coding	acyl-CoA synthetase medium-chain family member 3 [Source:MGI Symbol;Acc:MGI:99538]
Cntnap4	0.000122366	-4.14124	0	0.02	1	ENSMUSG00000031772.17	protein_coding	contactin associated protein-like 4 [Source:MGI Symbol;Acc:MGI:2183572]
Fam92b	0.000122366	-4.14124	0	0.02	1	ENSMUSG00000042269.15	protein_coding	family with sequence similarity 92, member B [Source:MGI Symbol;Acc:MGI:3588213]
Mmp27	0.000122366	-4.14124	0	0.02	1	ENSMUSG00000070323.11	protein_coding	matrix metallopeptidase 27 [Source:MGI Symbol;Acc:MGI:3039232]
Camk2b	0.000122366	-4.14124	0	0.02	1	ENSMUSG00000057897.14	protein_coding	calcium/calmodulin-dependent protein kinase II, beta [Source:MGI Symbol;Acc:MGI:88257]
Rragb	0.000122366	-4.14124	0	0.02	1	ENSMUSG00000041658.12	protein_coding	Ras-related GTP binding B [Source:MGI Symbol;Acc:MGI:3038613]
Adgrg2	0.000122366	-4.14124	0	0.02	1	ENSMUSG00000031298.15	protein_coding	adhesion G protein-coupled receptor G2 [Source:MGI Symbol;Acc:MGI:2446854]
Gtsf1	0.000122369	-4.36363	0	0.02	1	ENSMUSG00000022487.14	protein_coding	gametocyte specific factor 1 [Source:MGI Symbol;Acc:MGI:1921424]
Hrg	0.000122369	-4.36363	0	0.02	1	ENSMUSG00000022877.9	protein_coding	histidine-rich glycoprotein [Source:MGI Symbol;Acc:MGI:2146636]
Prim2	0.000123656	-0.797288	0.102	0.197	1	ENSMUSG00000026134.11	protein_coding	DNA primase, p58 subunit [Source:MGI Symbol;Acc:MGI:97758]
Arl6ip1	0.000125557	-0.657878	0.256	0.378	1	ENSMUSG00000030654.9	protein_coding	ADP-ribosylation factor-like 6 interacting protein 1 [Source:MGI Symbol;Acc:MGI:1858943]
Pum1	0.000125583	-0.933349	0.098	0.189	1	ENSMUSG00000028580.15	protein_coding	pumilio RNA-binding family member 1 [Source:MGI Symbol;Acc:MGI:1931749]
Islr	0.000126694	-0.730675	0.206	0.319	1	ENSMUSG00000037206.15	protein_coding	immunoglobulin superfamily containing leucine-rich repeat [Source:MGI Symbol;Acc:MGI:1349645]
Bst2	0.000128873	1.48811	0.206	0.106	1	ENSMUSG00000046718.8	protein_coding	bone marrow stromal cell antigen 2 [Source:MGI Symbol;Acc:MGI:1916800]
Aprt	0.000128999	-1.35697	0.039	0.102	1	ENSMUSG00000006589.8	protein_coding	adenine phosphoribosyl transferase [Source:MGI Symbol;Acc:MGI:88061]
Cct2	0.000129346	-0.511886	0.378	0.508	1	ENSMUSG00000034024.8	protein_coding	chaperonin containing Tcp1, subunit 2 (beta) [Source:MGI Symbol;Acc:MGI:107186]
BC024978	0.000129534	-1.81931	0.019	0.067	1	ENSMUSG00000078786.9	protein_coding	cDNA sequence BC024978 [Source:MGI Symbol;Acc:MGI:3041247]
Txnrd1	0.000129954	-0.880902	0.133	0.232	1	ENSMUSG00000020250.10	protein_coding	thioredoxin reductase 1 [Source:MGI Symbol;Acc:MGI:1354175]
Ret	0.00013216	-2.36363	0.009	0.047	1	ENSMUSG00000030110.13	protein_coding	ret proto-oncogene [Source:MGI Symbol;Acc:MGI:97902]
Ift46	0.000132663	-0.772772	0.127	0.228	1	ENSMUSG00000002031.13	protein_coding	intraflagellar transport 46 [Source:MGI Symbol;Acc:MGI:1923818]
Nhsl1	0.000133631	-1.1006	0.059	0.134	1	ENSMUSG00000039835.16	protein_coding	NHS-like 1 [Source:MGI Symbol;Acc:MGI:106390]
Kcnip3	0.000134149	-2.25672	0.009	0.047	1	ENSMUSG00000079056.12	protein_coding	Kv channel interacting protein 3, calsenilin [Source:MGI Symbol;Acc:MGI:1929258]
Dbx2	0.000137679	-2.08679	0.009	0.047	1	ENSMUSG00000045608.7	protein_coding	developing brain homeobox 2 [Source:MGI Symbol;Acc:MGI:107445]
Metrn	0.000138425	-0.981165	0.09	0.177	1	ENSMUSG00000002274.13	protein_coding	meteorin, glial cell differentiation regulator [Source:MGI Symbol;Acc:MGI:1917333]
Igfbp4	0.000147165	0.378407	0.775	0.681	1	ENSMUSG00000017493.12	protein_coding	insulin-like growth factor binding protein 4 [Source:MGI Symbol;Acc:MGI:96439]
Akt1	0.000147475	-0.377444	0.552	0.693	1	ENSMUSG00000001729.14	protein_coding	thymoma viral proto-oncogene 1 [Source:MGI Symbol;Acc:MGI:87986]
Hist1h4h	0.000150138	-0.551447	0.309	0.441	1	.	.	.
Shh	0.000150416	-1.62667	0.025	0.079	1	ENSMUSG00000002633.4	protein_coding	sonic hedgehog [Source:MGI Symbol;Acc:MGI:98297]
Tmem267	0.000152727	-0.789257	0.115	0.213	1	ENSMUSG00000074634.12	protein_coding	transmembrane protein 267 [Source:MGI Symbol;Acc:MGI:3648543]
Cd151	0.000156642	-0.674924	0.165	0.276	1	ENSMUSG00000025510.14	protein_coding	CD151 antigen [Source:MGI Symbol;Acc:MGI:1096360]
Ammecr1l	0.000157139	-1.06595	0.076	0.157	1	ENSMUSG00000041915.9	protein_coding	AMME chromosomal region gene 1-like [Source:MGI Symbol;Acc:MGI:2442711]
Ube2k	0.000159128	-0.665509	0.207	0.323	1	ENSMUSG00000029203.16	protein_coding	ubiquitin-conjugating enzyme E2K [Source:MGI Symbol;Acc:MGI:1858216]
Cxcl12	0.000166374	-1.10256	0.074	0.154	1	ENSMUSG00000061353.11	protein_coding	chemokine (C-X-C motif) ligand 12 [Source:MGI Symbol;Acc:MGI:103556]
Plekha5	0.000166978	-0.899167	0.099	0.189	1	ENSMUSG00000030231.11	protein_coding	pleckstrin homology domain containing, family A member 5 [Source:MGI Symbol;Acc:MGI:1923802]
H2-T23	0.000168965	3.96728	0.054	0	1	ENSMUSG00000067212.8	protein_coding	histocompatibility 2, T region locus 23 [Source:MGI Symbol;Acc:MGI:95957]
Cpa6	0.000172465	-2.33389	0.008	0.043	1	ENSMUSG00000042501.12	protein_coding	carboxypeptidase A6 [Source:MGI Symbol;Acc:MGI:3045348]
Fam102a	0.000172465	-2.33389	0.008	0.043	1	ENSMUSG00000039157.12	protein_coding	family with sequence similarity 102, member A [Source:MGI Symbol;Acc:MGI:2138935]
AW146154	0.000172465	-2.33389	0.008	0.043	1	ENSMUSG00000074166.7	protein_coding	expressed sequence AW146154 [Source:MGI Symbol;Acc:MGI:2142212]
Eml5	0.000172465	-2.33389	0.008	0.043	1	ENSMUSG00000051166.10	protein_coding	echinoderm microtubule associated protein like 5 [Source:MGI Symbol;Acc:MGI:2442513]
Mtmr3	0.000172536	-0.764388	0.145	0.248	1	ENSMUSG00000034354.17	protein_coding	myotubularin related protein 3 [Source:MGI Symbol;Acc:MGI:1921552]
Skiv2l	0.000172837	-1.00694	0.076	0.157	1	ENSMUSG00000040356.16	protein_coding	superkiller viralicidic activity 2-like (S. cerevisiae) [Source:MGI Symbol;Acc:MGI:1099835]
Hspe1	0.000173631	-0.518525	0.305	0.433	1	ENSMUSG00000073676.4	protein_coding	heat shock protein 1 (chaperonin 10) [Source:MGI Symbol;Acc:MGI:104680]
Psmd1	0.000173704	-0.865608	0.114	0.209	1	ENSMUSG00000026229.17	protein_coding	proteasome (prosome, macropain) 26S subunit, non-ATPase, 1 [Source:MGI Symbol;Acc:MGI:1917497]
Ing3	0.000174832	-0.982545	0.076	0.157	1	ENSMUSG00000029670.12	protein_coding	inhibitor of growth family, member 3 [Source:MGI Symbol;Acc:MGI:1919027]
Prps1l3	0.000176048	-0.800517	0.126	0.224	1	ENSMUSG00000079104.4	protein_coding	phosphoribosyl pyrophosphate synthetase 1-like 3 [Source:MGI Symbol;Acc:MGI:3779453]
Jmjd1c	0.000176742	-1.11149	0.06	0.134	1	ENSMUSG00000037876.17	protein_coding	jumonji domain containing 1C [Source:MGI Symbol;Acc:MGI:1918614]
Pcmtd2	0.000178778	-0.797288	0.104	0.197	1	ENSMUSG00000027589.14	protein_coding	protein-L-isoaspartate (D-aspartate) O-methyltransferase domain containing 2 [Source:MGI Symbol;Acc:MGI:1923927]
Dyrk1a	0.000180193	-0.663195	0.199	0.315	1	ENSMUSG00000022897.15	protein_coding	dual-specificity tyrosine-(Y)-phosphorylation regulated kinase 1a [Source:MGI Symbol;Acc:MGI:1330299]
Tsc22d2	0.000180633	-1.55628	0.028	0.083	1	ENSMUSG00000027806.9	protein_coding	TSC22 domain family, member 2 [Source:MGI Symbol;Acc:MGI:1919283]
Rnf122	0.000180746	-1.55628	0.028	0.083	1	ENSMUSG00000039328.11	protein_coding	ring finger protein 122 [Source:MGI Symbol;Acc:MGI:1916117]
Rbm10	0.000180746	-1.55628	0.028	0.083	1	ENSMUSG00000031060.16	protein_coding	RNA binding motif protein 10 [Source:MGI Symbol;Acc:MGI:2384310]
Kif11	0.000180766	-0.864402	0.124	0.22	1	ENSMUSG00000012443.4	protein_coding	kinesin family member 11 [Source:MGI Symbol;Acc:MGI:1098231]
Kit	0.000181306	-1.17162	0.058	0.13	1	ENSMUSG00000005672.12	protein_coding	KIT proto-oncogene receptor tyrosine kinase [Source:MGI Symbol;Acc:MGI:96677]
Fv1	0.000182992	-1.55628	0.021	0.071	1	ENSMUSG00000070583.1	protein_coding	Friend virus susceptibility 1 [Source:MGI Symbol;Acc:MGI:95595]
Lgals3bp	0.000184066	1.96728	0.114	0.035	1	ENSMUSG00000033880.11	protein_coding	lectin, galactoside-binding, soluble, 3 binding protein [Source:MGI Symbol;Acc:MGI:99554]
Arhgap18	0.000186236	-1.49215	0.028	0.083	1	ENSMUSG00000039031.16	protein_coding	Rho GTPase activating protein 18 [Source:MGI Symbol;Acc:MGI:1921160]
Cyp2d22	0.000186236	-1.49215	0.028	0.083	1	ENSMUSG00000061740.8	protein_coding	cytochrome P450, family 2, subfamily d, polypeptide 22 [Source:MGI Symbol;Acc:MGI:1929474]
Ivns1abp	0.000189397	-0.814813	0.127	0.224	1	ENSMUSG00000023150.14	protein_coding	influenza virus NS1A binding protein [Source:MGI Symbol;Acc:MGI:2152389]
Cdk4	0.000189507	-0.361568	0.471	0.622	1	ENSMUSG00000006728.12	protein_coding	cyclin-dependent kinase 4 [Source:MGI Symbol;Acc:MGI:88357]
Crebbp	0.000190994	-0.611023	0.201	0.319	1	ENSMUSG00000022521.10	protein_coding	CREB binding protein [Source:MGI Symbol;Acc:MGI:1098280]
Cc2d1b	0.00019165	2.12179	0.083	0.016	1	ENSMUSG00000028582.14	protein_coding	coiled-coil and C2 domain containing 1B [Source:MGI Symbol;Acc:MGI:2443076]
Mal	0.000191998	-1.43075	0.028	0.083	1	ENSMUSG00000027375.14	protein_coding	myelin and lymphocyte protein, T cell differentiation protein [Source:MGI Symbol;Acc:MGI:892970]
Klf1	0.000191998	-1.43075	0.028	0.083	1	ENSMUSG00000054191.9	protein_coding	Kruppel-like factor 1 (erythroid) [Source:MGI Symbol;Acc:MGI:1342771]
Fabp5	0.000193291	0.498168	0.651	0.583	1	ENSMUSG00000027533.10	protein_coding	fatty acid binding protein 5, epidermal [Source:MGI Symbol;Acc:MGI:101790]
Hist2h2ab	0.000194417	-1.07711	0.055	0.126	1	.	.	.
Cnot9	0.000196545	-0.713381	0.138	0.24	1	ENSMUSG00000026174.9	protein_coding	CCR4-NOT transcription complex, subunit 9 [Source:MGI Symbol;Acc:MGI:1928902]
Dis3l	0.000197417	-0.996852	0.068	0.146	1	ENSMUSG00000032396.17	protein_coding	DIS3 like exosome 3'-5' exoribonuclease [Source:MGI Symbol;Acc:MGI:2143272]
Atp5j	0.000198534	-0.322937	0.469	0.614	1	ENSMUSG00000022890.13	protein_coding	ATP synthase, H+ transporting, mitochondrial F0 complex, subunit F [Source:MGI Symbol;Acc:MGI:107777]
Lrrn4	0.000199715	-1.05878	0.055	0.126	1	ENSMUSG00000043110.2	protein_coding	leucine rich repeat neuronal 4 [Source:MGI Symbol;Acc:MGI:2445154]
Snai2	0.000200344	-0.55628	0.3	0.425	1	ENSMUSG00000022676.7	protein_coding	snail family zinc finger 2 [Source:MGI Symbol;Acc:MGI:1096393]
Dut	0.000203724	-0.734067	0.149	0.252	1	ENSMUSG00000027203.15	protein_coding	deoxyuridine triphosphatase [Source:MGI Symbol;Acc:MGI:1346051]
Ptgfrn	0.000205739	-0.465959	0.379	0.516	1	ENSMUSG00000027864.9	protein_coding	prostaglandin F2 receptor negative regulator [Source:MGI Symbol;Acc:MGI:1277114]
Zfp91	0.000206373	-0.73525	0.187	0.295	1	ENSMUSG00000024695.16	protein_coding	zinc finger protein 91 [Source:MGI Symbol;Acc:MGI:104854]
Rer1	0.000211314	0.686577	0.451	0.35	1	ENSMUSG00000029048.3	protein_coding	retention in endoplasmic reticulum sorting receptor 1 [Source:MGI Symbol;Acc:MGI:1915080]
Hist1h1b	0.000213361	-0.835434	0.103	0.193	1	.	.	.
Nmt2	0.000216268	-1.27617	0.043	0.106	1	ENSMUSG00000026643.16	protein_coding	N-myristoyltransferase 2 [Source:MGI Symbol;Acc:MGI:1202298]
Ubap2l	0.000219787	-0.474641	0.329	0.465	1	ENSMUSG00000042520.16	protein_coding	ubiquitin-associated protein 2-like [Source:MGI Symbol;Acc:MGI:1921633]
Ralb	0.000220358	-0.629653	0.265	0.382	1	ENSMUSG00000004451.14	protein_coding	v-ral simian leukemia viral oncogene B [Source:MGI Symbol;Acc:MGI:1927244]
Spg11	0.00022324	1.84582	0.095	0.024	1	ENSMUSG00000033396.13	protein_coding	SPG11, spatacsin vesicle trafficking associated [Source:MGI Symbol;Acc:MGI:2444989]
Kif21a	0.000223558	-1.19371	0.043	0.106	1	ENSMUSG00000022629.17	protein_coding	kinesin family member 21A [Source:MGI Symbol;Acc:MGI:109188]
Clpb	0.000223764	-1.55628	0.024	0.075	1	ENSMUSG00000001829.17	protein_coding	ClpB caseinolytic peptidase B [Source:MGI Symbol;Acc:MGI:1100517]
Vcam1	0.000224497	-1.27875	0.051	0.118	1	ENSMUSG00000027962.14	protein_coding	vascular cell adhesion molecule 1 [Source:MGI Symbol;Acc:MGI:98926]
Itprid2	0.000227634	-1.07085	0.072	0.15	1	ENSMUSG00000027007.16	protein_coding	ITPR interacting domain containing 2 [Source:MGI Symbol;Acc:MGI:1917849]
Crocc2	0.000233494	-3.55628	0.001	0.024	1	ENSMUSG00000084989.3	protein_coding	ciliary rootlet coiled-coil, rootletin family member 2 [Source:MGI Symbol;Acc:MGI:3045962]
Far2	0.000234282	-3.36363	0.001	0.024	1	ENSMUSG00000030303.15	protein_coding	fatty acyl CoA reductase 2 [Source:MGI Symbol;Acc:MGI:2687035]
Mrgpra4	0.000234282	-3.36363	0.001	0.024	1	ENSMUSG00000067173.3	protein_coding	MAS-related GPR, member A4 [Source:MGI Symbol;Acc:MGI:3033100]
Cd109	0.000234282	-3.36363	0.001	0.024	1	ENSMUSG00000046186.8	protein_coding	CD109 antigen [Source:MGI Symbol;Acc:MGI:2445221]
Syt1	0.000234282	-3.36363	0.001	0.024	1	ENSMUSG00000035864.14	protein_coding	synaptotagmin I [Source:MGI Symbol;Acc:MGI:99667]
Irf4	0.000234282	-3.36363	0.001	0.024	1	ENSMUSG00000021356.10	protein_coding	interferon regulatory factor 4 [Source:MGI Symbol;Acc:MGI:1096873]
Fam169a	0.000234282	-3.36363	0.001	0.024	1	ENSMUSG00000041817.14	protein_coding	family with sequence similarity 169, member A [Source:MGI Symbol;Acc:MGI:2444268]
Stc1	0.000234282	-3.36363	0.001	0.024	1	ENSMUSG00000014813.9	protein_coding	stanniocalcin 1 [Source:MGI Symbol;Acc:MGI:109131]
Tssk5	0.000234282	-3.36363	0.001	0.024	1	ENSMUSG00000060794.8	protein_coding	testis-specific serine kinase 5 [Source:MGI Symbol;Acc:MGI:1920792]
Pfpl	0.000234282	-3.36363	0.001	0.024	1	ENSMUSG00000040065.8	protein_coding	pore forming protein-like [Source:MGI Symbol;Acc:MGI:1860266]
Cybrd1	0.000234346	-0.7611	0.13	0.228	1	ENSMUSG00000027015.4	protein_coding	cytochrome b reductase 1 [Source:MGI Symbol;Acc:MGI:2654575]
Cdca2	0.000235504	-1.22507	0.048	0.114	1	ENSMUSG00000048922.18	protein_coding	cell division cycle associated 2 [Source:MGI Symbol;Acc:MGI:1919787]
Col15a1	0.000235776	-1.18855	0.048	0.114	1	ENSMUSG00000028339.17	protein_coding	collagen, type XV, alpha 1 [Source:MGI Symbol;Acc:MGI:88449]
Tgds	0.000236851	-1.4408	0.033	0.091	1	ENSMUSG00000022130.10	protein_coding	TDP-glucose 4,6-dehydratase [Source:MGI Symbol;Acc:MGI:1923605]
Ndufs8	0.000238091	-0.55018	0.26	0.382	1	ENSMUSG00000059734.7	protein_coding	NADH:ubiquinone oxidoreductase core subunit S8 [Source:MGI Symbol;Acc:MGI:2385079]
Pygl	0.000238223	-0.948597	0.08	0.161	1	ENSMUSG00000021069.17	protein_coding	liver glycogen phosphorylase [Source:MGI Symbol;Acc:MGI:97829]
Ssb	0.000239999	-0.468332	0.364	0.5	1	ENSMUSG00000068882.13	protein_coding	Sjogren syndrome antigen B [Source:MGI Symbol;Acc:MGI:98423]
Caprin1	0.000241959	-0.385661	0.477	0.602	1	ENSMUSG00000027184.14	protein_coding	cell cycle associated protein 1 [Source:MGI Symbol;Acc:MGI:1858234]
Mon1a	0.000242155	-1.80421	0.02	0.067	1	ENSMUSG00000032583.7	protein_coding	MON1 homolog A, secretory traffciking associated [Source:MGI Symbol;Acc:MGI:1920075]
Vcpip1	0.000242179	-1.00879	0.07	0.146	1	ENSMUSG00000045210.8	protein_coding	valosin containing protein (p97)/p47 complex interacting protein 1 [Source:MGI Symbol;Acc:MGI:1917925]
Nop56	0.000245905	-0.55628	0.216	0.335	1	ENSMUSG00000027405.16	protein_coding	NOP56 ribonucleoprotein [Source:MGI Symbol;Acc:MGI:1914384]
Arhgef6	0.000246375	-1.77867	0.012	0.051	1	ENSMUSG00000031133.12	protein_coding	Rac/Cdc42 guanine nucleotide exchange factor (GEF) 6 [Source:MGI Symbol;Acc:MGI:1920591]
Cped1	0.000248024	-1.7262	0.02	0.067	1	ENSMUSG00000062980.15	protein_coding	cadherin-like and PC-esterase domain containing 1 [Source:MGI Symbol;Acc:MGI:2444814]
Fgf13	0.000248024	-1.7262	0.02	0.067	1	ENSMUSG00000031137.17	protein_coding	fibroblast growth factor 13 [Source:MGI Symbol;Acc:MGI:109178]
Dapk2	0.000252676	-1.77867	0.012	0.051	1	ENSMUSG00000032380.9	protein_coding	death-associated protein kinase 2 [Source:MGI Symbol;Acc:MGI:1341297]
Ccdc14	0.000254505	-2.69378	0.005	0.035	1	ENSMUSG00000022833.7	protein_coding	coiled-coil domain containing 14 [Source:MGI Symbol;Acc:MGI:2443448]
Cobll1	0.000255633	-1.9433	0.016	0.059	1	ENSMUSG00000034903.18	protein_coding	Cobl-like 1 [Source:MGI Symbol;Acc:MGI:2442894]
Sqor	0.000257038	-2.55628	0.005	0.035	1	ENSMUSG00000005803.14	protein_coding	sulfide quinone oxidoreductase [Source:MGI Symbol;Acc:MGI:1929899]
Smc4	0.00025704	-0.591613	0.261	0.382	1	ENSMUSG00000034349.14	protein_coding	structural maintenance of chromosomes 4 [Source:MGI Symbol;Acc:MGI:1917349]
Cct3	0.000258003	-0.4321	0.383	0.52	1	ENSMUSG00000001416.13	protein_coding	chaperonin containing Tcp1, subunit 3 (gamma) [Source:MGI Symbol;Acc:MGI:104708]
Akirin2	0.000259608	-0.443386	0.309	0.441	1	ENSMUSG00000028291.7	protein_coding	akirin 2 [Source:MGI Symbol;Acc:MGI:1889364]
Rexo5	0.000260992	-1.85584	0.016	0.059	1	ENSMUSG00000030924.16	protein_coding	RNA exonuclease 5 [Source:MGI Symbol;Acc:MGI:1919402]
Ptpn23	0.000261732	-1.10882	0.056	0.126	1	ENSMUSG00000036057.11	protein_coding	protein tyrosine phosphatase, non-receptor type 23 [Source:MGI Symbol;Acc:MGI:2144837]
Focad	0.000269733	-1.34215	0.036	0.094	1	ENSMUSG00000038368.16	protein_coding	focadhesin [Source:MGI Symbol;Acc:MGI:2676921]
Fam199x	0.000269733	-1.34215	0.036	0.094	1	ENSMUSG00000042595.7	protein_coding	family with sequence similarity 199, X-linked [Source:MGI Symbol;Acc:MGI:2384304]
Copg2	0.000272262	-0.891883	0.095	0.181	1	ENSMUSG00000025607.15	protein_coding	coatomer protein complex, subunit gamma 2 [Source:MGI Symbol;Acc:MGI:1858683]
Eri1	0.000272795	-1.04171	0.062	0.134	1	ENSMUSG00000031527.7	protein_coding	exoribonuclease 1 [Source:MGI Symbol;Acc:MGI:1914526]
Gna12	0.000273167	-0.683392	0.181	0.287	1	ENSMUSG00000000149.10	protein_coding	guanine nucleotide binding protein, alpha 12 [Source:MGI Symbol;Acc:MGI:95767]
Myh10	0.000274887	-0.436845	0.368	0.504	1	ENSMUSG00000020900.15	protein_coding	myosin, heavy polypeptide 10, non-muscle [Source:MGI Symbol;Acc:MGI:1930780]
Armcx4	0.000275724	-0.982044	0.084	0.165	1	ENSMUSG00000049804.9	protein_coding	armadillo repeat containing, X-linked 4 [Source:MGI Symbol;Acc:MGI:2147887]
Apoa4	0.0002856	-3.14124	0.003	0.028	1	ENSMUSG00000032080.6	protein_coding	apolipoprotein A-IV [Source:MGI Symbol;Acc:MGI:88051]
Ccar1	0.00028692	-0.549012	0.224	0.343	1	ENSMUSG00000020074.7	protein_coding	cell division cycle and apoptosis regulator 1 [Source:MGI Symbol;Acc:MGI:1914750]
Hip1	0.000287079	-0.961536	0.094	0.177	1	ENSMUSG00000039959.13	protein_coding	huntingtin interacting protein 1 [Source:MGI Symbol;Acc:MGI:1099804]
Tfap2b	0.000287206	-2.7262	0.004	0.031	1	ENSMUSG00000025927.13	protein_coding	transcription factor AP-2 beta [Source:MGI Symbol;Acc:MGI:104672]
Car14	0.000287206	-2.7262	0.004	0.031	1	ENSMUSG00000038526.14	protein_coding	carbonic anhydrase 14 [Source:MGI Symbol;Acc:MGI:1344341]
Nr1h5	0.000287206	-2.7262	0.004	0.031	1	ENSMUSG00000048938.12	protein_coding	nuclear receptor subfamily 1, group H, member 5 [Source:MGI Symbol;Acc:MGI:3026618]
Pcdhb13	0.000287206	-2.7262	0.004	0.031	1	ENSMUSG00000047307.2	protein_coding	protocadherin beta 13 [Source:MGI Symbol;Acc:MGI:2136748]
Accsl	0.000287288	-2.97132	0.003	0.028	1	ENSMUSG00000075023.11	protein_coding	1-aminocyclopropane-1-carboxylate synthase (non-functional)-like [Source:MGI Symbol;Acc:MGI:3584519]
Shox2	0.000287288	-2.97132	0.003	0.028	1	ENSMUSG00000027833.16	protein_coding	short stature homeobox 2 [Source:MGI Symbol;Acc:MGI:1201673]
Olfr229	0.000287288	-2.97132	0.003	0.028	1	ENSMUSG00000095390.2	protein_coding	olfactory receptor 229 [Source:MGI Symbol;Acc:MGI:3030063]
Gck	0.000287288	-2.97132	0.003	0.028	1	ENSMUSG00000041798.15	protein_coding	glucokinase [Source:MGI Symbol;Acc:MGI:1270854]
B4galnt2	0.000287288	-2.97132	0.003	0.028	1	ENSMUSG00000013418.8	protein_coding	beta-1,4-N-acetyl-galactosaminyl transferase 2 [Source:MGI Symbol;Acc:MGI:1342058]
Serping1	0.000288638	1.4712	0.129	0.047	1	ENSMUSG00000023224.12	protein_coding	serine (or cysteine) peptidase inhibitor, clade G, member 1 [Source:MGI Symbol;Acc:MGI:894696]
Rfc2	0.000289698	-0.902055	0.122	0.213	1	ENSMUSG00000023104.9	protein_coding	replication factor C (activator 1) 2 [Source:MGI Symbol;Acc:MGI:1341868]
Ptprz1	0.000293477	-2.40428	0.004	0.031	1	ENSMUSG00000068748.7	protein_coding	protein tyrosine phosphatase, receptor type Z, polypeptide 1 [Source:MGI Symbol;Acc:MGI:97816]
Mprip	0.000294623	-0.628569	0.284	0.394	1	ENSMUSG00000005417.17	protein_coding	myosin phosphatase Rho interacting protein [Source:MGI Symbol;Acc:MGI:1349438]
Hoxd11	0.000294904	-1.55628	0.029	0.083	1	ENSMUSG00000042499.13	protein_coding	homeobox D11 [Source:MGI Symbol;Acc:MGI:96203]
Aatf	0.000297098	-0.93815	0.084	0.165	1	ENSMUSG00000018697.14	protein_coding	apoptosis antagonizing transcription factor [Source:MGI Symbol;Acc:MGI:1929608]
Pakap	0.000298976	-0.594248	0.17	0.28	1	ENSMUSG00000038729.24	protein_coding	paralemmin A kinase anchor protein [Source:MGI Symbol;Acc:MGI:5141924]
Dclre1b	0.00030367	-1.49488	0.029	0.083	1	ENSMUSG00000027845.15	protein_coding	DNA cross-link repair 1B [Source:MGI Symbol;Acc:MGI:2156057]
Tax1bp3	0.000304765	-0.788453	0.161	0.26	1	ENSMUSG00000040158.12	protein_coding	Tax1 (human T cell leukemia virus type I) binding protein 3 [Source:MGI Symbol;Acc:MGI:1923531]
Gata6	0.000305496	0.656332	0.353	0.236	1	ENSMUSG00000005836.10	protein_coding	GATA binding protein 6 [Source:MGI Symbol;Acc:MGI:107516]
Eif4g1	0.000305505	-0.360985	0.494	0.634	1	ENSMUSG00000045983.16	protein_coding	eukaryotic translation initiation factor 4, gamma 1 [Source:MGI Symbol;Acc:MGI:2384784]
Huwe1	0.000306525	-0.572768	0.201	0.315	1	ENSMUSG00000025261.18	protein_coding	HECT, UBA and WWE domain containing 1 [Source:MGI Symbol;Acc:MGI:1926884]
Mta2	0.000317521	-0.563369	0.236	0.354	1	ENSMUSG00000071646.9	protein_coding	metastasis-associated gene family, member 2 [Source:MGI Symbol;Acc:MGI:1346340]
Ncdn	0.00031935	-1.13178	0.066	0.138	1	ENSMUSG00000028833.13	protein_coding	neurochondrin [Source:MGI Symbol;Acc:MGI:1347351]
Nup98	0.000321299	-0.565558	0.174	0.283	1	ENSMUSG00000063550.8	protein_coding	nucleoporin 98 [Source:MGI Symbol;Acc:MGI:109404]
Slc7a1	0.000322699	-1.55628	0.023	0.071	1	ENSMUSG00000041313.14	protein_coding	solute carrier family 7 (cationic amino acid transporter, y+ system), member 1 [Source:MGI Symbol;Acc:MGI:88117]
Tbcel	0.000323486	-1.12188	0.066	0.138	1	ENSMUSG00000037287.15	protein_coding	tubulin folding cofactor E-like [Source:MGI Symbol;Acc:MGI:1925543]
Actb	0.000324826	0.253374	0.987	0.972	1	ENSMUSG00000029580.14	protein_coding	actin, beta [Source:MGI Symbol;Acc:MGI:87904]
Zfp536	0.000327807	-2.08679	0.011	0.047	1	ENSMUSG00000043456.17	protein_coding	zinc finger protein 536 [Source:MGI Symbol;Acc:MGI:1926102]
Ssh1	0.000328335	-0.895082	0.082	0.161	1	ENSMUSG00000042121.16	protein_coding	slingshot protein phosphatase 1 [Source:MGI Symbol;Acc:MGI:2686240]
Trp53rka	0.000329194	-1.24434	0.047	0.11	1	ENSMUSG00000039725.6	protein_coding	transformation related protein 53 regulating kinase A [Source:MGI Symbol;Acc:MGI:1918294]
Hpse2	0.000332367	-1.49739	0.032	0.087	1	ENSMUSG00000074852.4	protein_coding	heparanase 2 [Source:MGI Symbol;Acc:MGI:2685814]
Basp1	0.000339375	0.677996	0.428	0.319	1	ENSMUSG00000045763.8	protein_coding	brain abundant, membrane attached signal protein 1 [Source:MGI Symbol;Acc:MGI:1917600]
Ddx17	0.000344952	-0.489937	0.369	0.492	1	ENSMUSG00000055065.7	protein_coding	DEAD (Asp-Glu-Ala-Asp) box polypeptide 17 [Source:MGI Symbol;Acc:MGI:1914290]
Rab1a	0.000349209	-0.263856	0.509	0.681	1	ENSMUSG00000020149.17	protein_coding	RAB1A, member RAS oncogene family [Source:MGI Symbol;Acc:MGI:97842]
Armcx2	0.000352301	-0.665509	0.216	0.323	1	ENSMUSG00000033436.13	protein_coding	armadillo repeat containing, X-linked 2 [Source:MGI Symbol;Acc:MGI:1914666]
Srsf3	0.000355555	-0.55628	0.278	0.398	1	ENSMUSG00000071172.13	protein_coding	serine and arginine-rich splicing factor 3 [Source:MGI Symbol;Acc:MGI:98285]
Tmem200a	0.000355806	-1.73685	0.019	0.063	1	ENSMUSG00000049420.9	protein_coding	transmembrane protein 200A [Source:MGI Symbol;Acc:MGI:1924470]
Mfn1	0.000356178	-0.884902	0.1	0.185	1	ENSMUSG00000027668.13	protein_coding	mitofusin 1 [Source:MGI Symbol;Acc:MGI:1914664]
Ptpn9	0.000359045	-0.697456	0.126	0.22	1	ENSMUSG00000032290.7	protein_coding	protein tyrosine phosphatase, non-receptor type 9 [Source:MGI Symbol;Acc:MGI:1928376]
Arl5b	0.000359967	-1.08915	0.06	0.13	1	ENSMUSG00000017418.14	protein_coding	ADP-ribosylation factor-like 5B [Source:MGI Symbol;Acc:MGI:1923119]
Arhgap42	0.000366558	-0.971317	0.068	0.142	1	ENSMUSG00000050730.17	protein_coding	Rho GTPase activating protein 42 [Source:MGI Symbol;Acc:MGI:1918794]
H2-T22	0.000369417	3.76565	0.048	0	1	ENSMUSG00000056116.18	protein_coding	histocompatibility 2, T region locus 22 [Source:MGI Symbol;Acc:MGI:95956]
Ccnf	0.000372632	-1.05878	0.06	0.13	1	ENSMUSG00000072082.7	protein_coding	cyclin F [Source:MGI Symbol;Acc:MGI:102551]
Epha3	0.00037298	1.05177	0.213	0.114	1	ENSMUSG00000052504.7	protein_coding	Eph receptor A3 [Source:MGI Symbol;Acc:MGI:99612]
Chtf18	0.000374626	-1.27249	0.032	0.087	1	ENSMUSG00000019214.14	protein_coding	CTF18, chromosome transmission fidelity factor 18 [Source:MGI Symbol;Acc:MGI:2384887]
Arhgap40	0.000380245	-1.74892	0.015	0.055	1	ENSMUSG00000074625.10	protein_coding	Rho GTPase activating protein 40 [Source:MGI Symbol;Acc:MGI:3649852]
Cmpk1	0.000387833	1.18448	0.154	0.067	1	ENSMUSG00000028719.8	protein_coding	cytidine monophosphate (UMP-CMP) kinase 1 [Source:MGI Symbol;Acc:MGI:1913838]
Med1	0.00038869	-0.928249	0.086	0.165	1	ENSMUSG00000018160.15	protein_coding	mediator complex subunit 1 [Source:MGI Symbol;Acc:MGI:1100846]
Copb1	0.000395028	-0.43924	0.323	0.453	1	ENSMUSG00000030754.9	protein_coding	coatomer protein complex, subunit beta 1 [Source:MGI Symbol;Acc:MGI:1917599]
Mtrex	0.000395897	-0.80244	0.106	0.193	1	ENSMUSG00000016018.4	protein_coding	Mtr4 exosome RNA helicase [Source:MGI Symbol;Acc:MGI:1919448]
Polr2j	0.000396562	-0.697456	0.133	0.228	1	ENSMUSG00000039771.13	protein_coding	polymerase (RNA) II (DNA directed) polypeptide J [Source:MGI Symbol;Acc:MGI:109582]
Tnip1	0.00040242	-0.813055	0.094	0.177	1	ENSMUSG00000020400.17	protein_coding	TNFAIP3 interacting protein 1 [Source:MGI Symbol;Acc:MGI:1926194]
Elavl1	0.000403662	-0.798253	0.138	0.232	1	ENSMUSG00000040028.10	protein_coding	ELAV (embryonic lethal, abnormal vision)-like 1 (Hu antigen R) [Source:MGI Symbol;Acc:MGI:1100851]
Pdpk1	0.000405781	-0.643157	0.167	0.272	1	ENSMUSG00000024122.16	protein_coding	3-phosphoinositide dependent protein kinase 1 [Source:MGI Symbol;Acc:MGI:1338068]
Ndufv2	0.000407014	-0.528535	0.229	0.346	1	ENSMUSG00000024099.15	protein_coding	NADH:ubiquinone oxidoreductase core subunit V2 [Source:MGI Symbol;Acc:MGI:1920150]
Cst3	0.00040894	-0.369733	0.367	0.508	1	ENSMUSG00000027447.6	protein_coding	cystatin C [Source:MGI Symbol;Acc:MGI:102519]
Tmem245	0.000419222	-0.981586	0.09	0.169	1	ENSMUSG00000055296.14	protein_coding	transmembrane protein 245 [Source:MGI Symbol;Acc:MGI:2445107]
Tbc1d2b	0.000420049	-0.780986	0.106	0.193	1	ENSMUSG00000037410.13	protein_coding	TBC1 domain family, member 2B [Source:MGI Symbol;Acc:MGI:1914266]
G3bp2	0.000424589	-0.649389	0.186	0.291	1	ENSMUSG00000029405.16	protein_coding	GTPase activating protein (SH3 domain) binding protein 2 [Source:MGI Symbol;Acc:MGI:2442040]
Igf2bp2	0.000428777	-0.561298	0.317	0.433	1	ENSMUSG00000033581.17	protein_coding	insulin-like growth factor 2 mRNA binding protein 2 [Source:MGI Symbol;Acc:MGI:1890358]
Me2	0.000429274	-1.0885	0.082	0.157	1	ENSMUSG00000024556.4	protein_coding	malic enzyme 2, NAD(+)-dependent, mitochondrial [Source:MGI Symbol;Acc:MGI:2147351]
Nol11	0.000429438	-0.891883	0.104	0.189	1	ENSMUSG00000018433.14	protein_coding	nucleolar protein 11 [Source:MGI Symbol;Acc:MGI:1916229]
Tle4	0.000433963	-1.20014	0.037	0.094	1	ENSMUSG00000024642.17	protein_coding	transducin-like enhancer of split 4 [Source:MGI Symbol;Acc:MGI:104633]
Pdgfa	0.000436193	-1.17099	0.082	0.157	1	ENSMUSG00000025856.15	protein_coding	platelet derived growth factor, alpha [Source:MGI Symbol;Acc:MGI:97527]
Sdcbp	0.000438944	-0.3378	0.448	0.594	1	ENSMUSG00000028249.15	protein_coding	syndecan binding protein [Source:MGI Symbol;Acc:MGI:1337026]
Igsf9	0.00044321	-1.27617	0.04	0.098	1	ENSMUSG00000037995.15	protein_coding	immunoglobulin superfamily, member 9 [Source:MGI Symbol;Acc:MGI:2135283]
Isoc2a	0.000448946	3.65317	0.047	0	1	ENSMUSG00000086784.2	protein_coding	isochorismatase domain containing 2a [Source:MGI Symbol;Acc:MGI:3609243]
Prdm1	0.000452109	-1.81931	0.009	0.043	1	ENSMUSG00000038151.13	protein_coding	PR domain containing 1, with ZNF domain [Source:MGI Symbol;Acc:MGI:99655]
Hspa1a	0.000452109	-1.97132	0.009	0.043	1	ENSMUSG00000091971.3	protein_coding	heat shock protein 1A [Source:MGI Symbol;Acc:MGI:96244]
Prmt1	0.000452586	-0.632007	0.189	0.295	1	ENSMUSG00000109324.2	protein_coding	protein arginine N-methyltransferase 1 [Source:MGI Symbol;Acc:MGI:107846]
Tspan12	0.000452603	-1.42504	0.028	0.079	1	ENSMUSG00000029669.14	protein_coding	tetraspanin 12 [Source:MGI Symbol;Acc:MGI:1889818]
Creb3l1	0.000453507	0.614868	0.507	0.413	1	ENSMUSG00000027230.9	protein_coding	cAMP responsive element binding protein 3-like 1 [Source:MGI Symbol;Acc:MGI:1347062]
Adal	0.000457615	-1.27617	0.04	0.098	1	ENSMUSG00000027259.15	protein_coding	adenosine deaminase-like [Source:MGI Symbol;Acc:MGI:1923144]
Eif2b5	0.000470714	-1.04171	0.091	0.169	1	ENSMUSG00000003235.13	protein_coding	eukaryotic translation initiation factor 2B, subunit 5 epsilon [Source:MGI Symbol;Acc:MGI:2446176]
Snrnp200	0.0004734	-0.577038	0.238	0.35	1	ENSMUSG00000003660.10	protein_coding	small nuclear ribonucleoprotein 200 (U5) [Source:MGI Symbol;Acc:MGI:2444401]
Lgals9	0.000474959	1.35566	0.155	0.071	1	ENSMUSG00000001123.15	protein_coding	lectin, galactose binding, soluble 9 [Source:MGI Symbol;Acc:MGI:109496]
Nup205	0.000479476	-0.753317	0.091	0.173	1	ENSMUSG00000038759.15	protein_coding	nucleoporin 205 [Source:MGI Symbol;Acc:MGI:2141625]
Hist1h2bj	0.000479803	-0.363635	0.592	0.701	1	.	.	.
Prdx6	0.000481889	-0.619705	0.22	0.327	1	ENSMUSG00000026701.15	protein_coding	peroxiredoxin 6 [Source:MGI Symbol;Acc:MGI:894320]
Ppp4r3a	0.000484341	-0.971317	0.07	0.142	1	ENSMUSG00000041846.15	protein_coding	protein phosphatase 4 regulatory subunit 3A [Source:MGI Symbol;Acc:MGI:1915984]
Disp1	0.000484377	-1.18188	0.043	0.102	1	ENSMUSG00000030768.12	protein_coding	dispatched RND transporter family member 1 [Source:MGI Symbol;Acc:MGI:1916147]
Pdha1	0.000488599	-0.53562	0.245	0.358	1	ENSMUSG00000031299.10	protein_coding	pyruvate dehydrogenase E1 alpha 1 [Source:MGI Symbol;Acc:MGI:97532]
Larp7	0.000489782	-0.899764	0.122	0.209	1	ENSMUSG00000027968.11	protein_coding	La ribonucleoprotein domain family, member 7 [Source:MGI Symbol;Acc:MGI:107634]
Tcp1	0.00049129	-0.350356	0.669	0.764	1	ENSMUSG00000068039.13	protein_coding	t-complex protein 1 [Source:MGI Symbol;Acc:MGI:98535]
Lclat1	0.000494362	-1.4408	0.031	0.083	1	ENSMUSG00000054469.14	protein_coding	lysocardiolipin acyltransferase 1 [Source:MGI Symbol;Acc:MGI:2684937]
Sema6a	0.000495204	-1.17777	0.048	0.11	1	ENSMUSG00000019647.16	protein_coding	sema domain, transmembrane domain (TM), and cytoplasmic domain, (semaphorin) 6A [Source:MGI Symbol;Acc:MGI:1203727]
Tnpo1	0.000501095	-0.506811	0.3	0.413	1	ENSMUSG00000009470.17	protein_coding	transportin 1 [Source:MGI Symbol;Acc:MGI:2681523]
Clec2l	0.000509793	-1.74892	0.017	0.059	1	ENSMUSG00000079598.4	protein_coding	C-type lectin domain family 2, member L [Source:MGI Symbol;Acc:MGI:2141402]
Cd55	0.000510807	-1.81931	0.017	0.059	1	ENSMUSG00000026399.12	protein_coding	CD55 molecule, decay accelerating factor for complement [Source:MGI Symbol;Acc:MGI:104850]
Hcfc1	0.000511266	-0.661773	0.178	0.28	1	ENSMUSG00000031386.14	protein_coding	host cell factor C1 [Source:MGI Symbol;Acc:MGI:105942]
Pmp22	0.000515564	-0.465767	0.321	0.441	1	ENSMUSG00000018217.12	protein_coding	peripheral myelin protein 22 [Source:MGI Symbol;Acc:MGI:97631]
Eif4a2	0.000516537	-0.469865	0.373	0.492	1	ENSMUSG00000022884.16	protein_coding	eukaryotic translation initiation factor 4A2 [Source:MGI Symbol;Acc:MGI:106906]
Vezf1	0.000522739	-0.664429	0.197	0.299	1	ENSMUSG00000018377.10	protein_coding	vascular endothelial zinc finger 1 [Source:MGI Symbol;Acc:MGI:1313291]
Rnh1	0.000526132	-0.596026	0.21	0.319	1	ENSMUSG00000038650.15	protein_coding	ribonuclease/angiogenin inhibitor 1 [Source:MGI Symbol;Acc:MGI:1195456]
Umps	0.000526813	-0.765375	0.137	0.228	1	ENSMUSG00000022814.6	protein_coding	uridine monophosphate synthetase [Source:MGI Symbol;Acc:MGI:1298388]
Samm50	0.000533654	-0.665691	0.201	0.303	1	ENSMUSG00000022437.7	protein_coding	SAMM50 sorting and assembly machinery component [Source:MGI Symbol;Acc:MGI:1915903]
Tagln3	0.000534077	-1.04171	0.046	0.106	1	ENSMUSG00000022658.10	protein_coding	transgelin 3 [Source:MGI Symbol;Acc:MGI:1926784]
Psmd8	0.000538541	-0.619016	0.212	0.319	1	ENSMUSG00000030591.17	protein_coding	proteasome (prosome, macropain) 26S subunit, non-ATPase, 8 [Source:MGI Symbol;Acc:MGI:1888669]
Nono	0.000540546	-1.00374	0.051	0.114	1	ENSMUSG00000031311.17	protein_coding	non-POU-domain-containing, octamer binding protein [Source:MGI Symbol;Acc:MGI:1855692]
Kcnj8	0.000549402	-1.45319	0.036	0.091	1	ENSMUSG00000030247.9	protein_coding	potassium inwardly-rectifying channel, subfamily J, member 8 [Source:MGI Symbol;Acc:MGI:1100508]
Igfbp2	0.00055514	-0.139973	0.313	0.472	1	ENSMUSG00000039323.18	protein_coding	insulin-like growth factor binding protein 2 [Source:MGI Symbol;Acc:MGI:96437]
Parm1	0.000556318	-0.632515	0.15	0.248	1	ENSMUSG00000034981.9	protein_coding	prostate androgen-regulated mucin-like protein 1 [Source:MGI Symbol;Acc:MGI:2443349]
Polr2m	0.00055714	-0.453797	0.353	0.48	1	ENSMUSG00000032199.13	protein_coding	polymerase (RNA) II (DNA directed) polypeptide M [Source:MGI Symbol;Acc:MGI:107282]
Id3	0.000557152	-0.730309	0.146	0.24	1	ENSMUSG00000007872.3	protein_coding	inhibitor of DNA binding 3 [Source:MGI Symbol;Acc:MGI:96398]
Maf	0.000560998	-0.484009	0.323	0.441	1	ENSMUSG00000055435.6	protein_coding	avian musculoaponeurotic fibrosarcoma oncogene homolog [Source:MGI Symbol;Acc:MGI:96909]
Efr3a	0.000566139	-1.12332	0.068	0.138	1	ENSMUSG00000015002.18	protein_coding	EFR3 homolog A [Source:MGI Symbol;Acc:MGI:1923990]
Iws1	0.000568627	-0.882508	0.084	0.161	1	ENSMUSG00000024384.4	protein_coding	IWS1, SUPT6 interacting protein [Source:MGI Symbol;Acc:MGI:1920723]
Kcna3	0.000586187	-2.20836	0.008	0.039	1	ENSMUSG00000047959.4	protein_coding	potassium voltage-gated channel, shaker-related subfamily, member 3 [Source:MGI Symbol;Acc:MGI:96660]
Pcsk6	0.000586187	-2.20836	0.008	0.039	1	ENSMUSG00000030513.14	protein_coding	proprotein convertase subtilisin/kexin type 6 [Source:MGI Symbol;Acc:MGI:102897]
Ssrp1	0.000586998	-0.564142	0.213	0.323	1	ENSMUSG00000027067.16	protein_coding	structure specific recognition protein 1 [Source:MGI Symbol;Acc:MGI:107912]
Stat4	0.000595088	-3.87821	0	0.016	1	ENSMUSG00000062939.11	protein_coding	signal transducer and activator of transcription 4 [Source:MGI Symbol;Acc:MGI:103062]
Ltk	0.000595088	-3.87821	0	0.016	1	ENSMUSG00000027297.14	protein_coding	leukocyte tyrosine kinase [Source:MGI Symbol;Acc:MGI:96840]
Ctcfl	0.000595088	-3.87821	0	0.016	1	ENSMUSG00000070495.11	protein_coding	CCCTC-binding factor (zinc finger protein)-like [Source:MGI Symbol;Acc:MGI:3652571]
Kncn	0.000595088	-3.87821	0	0.016	1	ENSMUSG00000073774.2	protein_coding	kinocilin [Source:MGI Symbol;Acc:MGI:3614952]
Kl	0.000595088	-3.87821	0	0.016	1	ENSMUSG00000058488.7	protein_coding	klotho [Source:MGI Symbol;Acc:MGI:1101771]
A730049H05Rik	0.000595088	-3.87821	0	0.016	1	ENSMUSG00000048636.7	protein_coding	RIKEN cDNA A730049H05 gene [Source:MGI Symbol;Acc:MGI:1921766]
Slco1b2	0.000595088	-3.87821	0	0.016	1	ENSMUSG00000030236.10	protein_coding	solute carrier organic anion transporter family, member 1b2 [Source:MGI Symbol;Acc:MGI:1351899]
Zfp418	0.000595088	-3.87821	0	0.016	1	ENSMUSG00000034538.8	protein_coding	zinc finger protein 418 [Source:MGI Symbol;Acc:MGI:2444763]
Vmn1r70	0.000595088	-3.87821	0	0.016	1	ENSMUSG00000045340.4	protein_coding	vomeronasal 1 receptor 70 [Source:MGI Symbol;Acc:MGI:2159699]
Sult2a8	0.000595088	-3.87821	0	0.016	1	ENSMUSG00000030378.15	protein_coding	sulfotransferase family 2A, dehydroepiandrosterone (DHEA)-preferring, member 8 [Source:MGI Symbol;Acc:MGI:1924221]
Scgb1b2	0.000595088	-3.87821	0	0.016	1	ENSMUSG00000062556.3	protein_coding	secretoglobin, family 1B, member 2 [Source:MGI Symbol;Acc:MGI:1930867]
Oca2	0.000595088	-3.87821	0	0.016	1	ENSMUSG00000030450.11	protein_coding	oculocutaneous albinism II [Source:MGI Symbol;Acc:MGI:97454]
Olfr491	0.000595088	-3.87821	0	0.016	1	ENSMUSG00000094612.3	protein_coding	olfactory receptor 491 [Source:MGI Symbol;Acc:MGI:3030325]
Zfp930	0.000595088	-3.87821	0	0.016	1	ENSMUSG00000059897.5	protein_coding	zinc finger protein 930 [Source:MGI Symbol;Acc:MGI:2675306]
Clgn	0.000595088	-3.87821	0	0.016	1	ENSMUSG00000002190.13	protein_coding	calmegin [Source:MGI Symbol;Acc:MGI:107472]
Swsap1	0.000595088	-3.87821	0	0.016	1	ENSMUSG00000051238.6	protein_coding	SWIM type zinc finger 7 associated protein 1 [Source:MGI Symbol;Acc:MGI:1914212]
Elmod1	0.000595088	-3.87821	0	0.016	1	ENSMUSG00000041986.16	protein_coding	ELMO/CED-12 domain containing 1 [Source:MGI Symbol;Acc:MGI:3583900]
Fbxw27	0.000595088	-3.87821	0	0.016	1	ENSMUSG00000104614.5	protein_coding	F-box and WD-40 domain protein 27 [Source:MGI Symbol;Acc:MGI:1924248]
Olfr393	0.000595088	-3.87821	0	0.016	1	ENSMUSG00000094488.2	protein_coding	olfactory receptor 393 [Source:MGI Symbol;Acc:MGI:3030227]
Gm30302	0.000595088	-3.87821	0	0.016	1	ENSMUSG00000114073.1	protein_coding	predicted gene, 30302 [Source:MGI Symbol;Acc:MGI:5589461]
Ly6f	0.000595088	-3.87821	0	0.016	1	ENSMUSG00000022583.12	protein_coding	lymphocyte antigen 6 complex, locus F [Source:MGI Symbol;Acc:MGI:109441]
Muc13	0.000595088	-3.87821	0	0.016	1	ENSMUSG00000022824.12	protein_coding	mucin 13, epithelial transmembrane [Source:MGI Symbol;Acc:MGI:103190]
Speer2	0.000595088	-3.87821	0	0.016	1	ENSMUSG00000063163.13	protein_coding	spermatogenesis associated glutamate (E)-rich protein 2 [Source:MGI Symbol;Acc:MGI:2668488]
Nme3	0.000595088	-3.87821	0	0.016	1	ENSMUSG00000073435.10	protein_coding	NME/NM23 nucleoside diphosphate kinase 3 [Source:MGI Symbol;Acc:MGI:1930182]
Btnl2	0.000595088	-3.87821	0	0.016	1	ENSMUSG00000024340.15	protein_coding	butyrophilin-like 2 [Source:MGI Symbol;Acc:MGI:1859549]
Brs3	0.000595088	-3.87821	0	0.016	1	ENSMUSG00000031130.3	protein_coding	bombesin-like receptor 3 [Source:MGI Symbol;Acc:MGI:1100501]
Tlr13	0.000595088	-3.87821	0	0.016	1	ENSMUSG00000033777.4	protein_coding	toll-like receptor 13 [Source:MGI Symbol;Acc:MGI:3045213]
[truncated: 14,034 more rows]

## Sheet: DEG_wilcox_cluster_2.annot
gene	p_val	avg_log2FC	pct.1	pct.2	p_val_adj	id	biotype	description
[truncated: 13,212 more rows]

[truncated: 5 more sheets: DEG_wilcox_cluster_3.annot, DEG_wilcox_cluster_4.annot, DEG_wilcox_cluster_5.annot, DEG_wilcox_cluster_6.annot, DEG_wilcox_cluster_7.annot]
